# Supplementary material for: Accelerated discovery of highly active enzyme nanohybrids with parallelized Bayesian optimization in hybrid space
Source: Nat Commun. 2026 Mar 7;17:3634. doi: 10.1038/s41467-026-70251-3 (PMC13096166; doi:10.1038/s41467-026-70251-3)
Supplement: Supplementary file 3 — Supplementary Dataset 1 [file 41467_2026_70251_MOESM3_ESM.zip]

Archive with 131 entries (125 files):
- Raw data/
- Raw data/.DS_Store
- __MACOSX/Raw data/._.DS_Store
- Raw data/XRD/
- Raw data/IR/
- Raw data/XPS/
- Raw data/BET/
- Raw data/CD/
- Raw data/XRD/Fig4j-GOxA1.raw
- __MACOSX/Raw data/XRD/._Fig4j-GOxA1.raw
- Raw data/XRD/.DS_Store
- __MACOSX/Raw data/XRD/._.DS_Store
- Raw data/XRD/Fig4j-GOxA6.raw
- __MACOSX/Raw data/XRD/._Fig4j-GOxA6.raw
- Raw data/XRD/SupplFig12d-GOxZntIM.raw
- __MACOSX/Raw data/XRD/._SupplFig12d-GOxZntIM.raw
- Raw data/XRD/Fig7d-CALBZndmIM.raw
- __MACOSX/Raw data/XRD/._Fig7d-CALBZndmIM.raw
- Raw data/XRD/SupplFig13d-CATZnHTM.raw
- __MACOSX/Raw data/XRD/._SupplFig13d-CATZnHTM.raw
- Raw data/XRD/Fig4j-GOxZIF.raw
- __MACOSX/Raw data/XRD/._Fig4j-GOxZIF.raw
- Raw data/XRD/SupplFig13d-CATZIF.raw
- __MACOSX/Raw data/XRD/._SupplFig13d-CATZIF.raw
- Raw data/XRD/SupplFig12d-GOxZIF.raw
- __MACOSX/Raw data/XRD/._SupplFig12d-GOxZIF.raw
- Raw data/XRD/Fig4j-GOxB6.raw
- __MACOSX/Raw data/XRD/._Fig4j-GOxB6.raw
- Raw data/XRD/Fig7d-CALBZIF.raw
- __MACOSX/Raw data/XRD/._Fig7d-CALBZIF.raw
- Raw data/IR/SupplFig12c-tIM.dpt
- __MACOSX/Raw data/IR/._SupplFig12c-tIM.dpt
- Raw data/IR/Fig4k-GOxB6.dpt
- __MACOSX/Raw data/IR/._Fig4k-GOxB6.dpt
- Raw data/IR/Fig4k-GOx.dpt
- __MACOSX/Raw data/IR/._Fig4k-GOx.dpt
- Raw data/IR/SupplFig12c-FreeGOx.dpt
- __MACOSX/Raw data/IR/._SupplFig12c-FreeGOx.dpt
- Raw data/IR/.DS_Store
- __MACOSX/Raw data/IR/._.DS_Store
- Raw data/IR/SupplFig13c-FreeCAT.dpt
- __MACOSX/Raw data/IR/._SupplFig13c-FreeCAT.dpt
- Raw data/IR/Fig4k-GOxZIF.dpt
- __MACOSX/Raw data/IR/._Fig4k-GOxZIF.dpt
- Raw data/IR/Fig7c-FreeCALB.dpt
- __MACOSX/Raw data/IR/._Fig7c-FreeCALB.dpt
- Raw data/IR/Fig7c-dmIM.dpt
- __MACOSX/Raw data/IR/._Fig7c-dmIM.dpt
- Raw data/IR/Fig7c-CALBZndmIM.dpt
- __MACOSX/Raw data/IR/._Fig7c-CALBZndmIM.dpt
- Raw data/IR/SupplFig12c-GOxZntIM.dpt
- __MACOSX/Raw data/IR/._SupplFig12c-GOxZntIM.dpt
- Raw data/IR/Fig4k-GOxA1.dpt
- __MACOSX/Raw data/IR/._Fig4k-GOxA1.dpt
- Raw data/IR/SupplFig13c-HTM.dpt
- __MACOSX/Raw data/IR/._SupplFig13c-HTM.dpt
- Raw data/IR/SupplFig13c-CATZnHTM.dpt
- __MACOSX/Raw data/IR/._SupplFig13c-CATZnHTM.dpt
- Raw data/IR/Fig4k-GOxA6.dpt
- __MACOSX/Raw data/IR/._Fig4k-GOxA6.dpt
- Raw data/XPS/SupplFig12f-GOxZIF.xls
- __MACOSX/Raw data/XPS/._SupplFig12f-GOxZIF.xls
- Raw data/XPS/SupplFig12f-GOxZntIM.xls
- Raw data/XPS/SupplFig13f-CATZnHTM.xls
- Raw data/XPS/Fig7f-CALBZIF.xls
- Raw data/XPS/SupplFig13f-CATZIF.xls
- Raw data/XPS/Fig7f-CALBZndmIM.xls
- Raw data/BET/SupplFig13e-CATZIF-BET.txt
- __MACOSX/Raw data/BET/._SupplFig13e-CATZIF-BET.txt
- Raw data/BET/Fig4l-GOxamZIF.txt
- __MACOSX/Raw data/BET/._Fig4l-GOxamZIF.txt
- Raw data/BET/SupplFig12e-GOxZntIM-DFT.txt
- __MACOSX/Raw data/BET/._SupplFig12e-GOxZntIM-DFT.txt
- Raw data/BET/.DS_Store
- __MACOSX/Raw data/BET/._.DS_Store
- Raw data/BET/Fig4l-GOxB6.txt
- __MACOSX/Raw data/BET/._Fig4l-GOxB6.txt
- Raw data/BET/Fig4m-GOxamZIF.txt
- __MACOSX/Raw data/BET/._Fig4m-GOxamZIF.txt
- Raw data/BET/SupplFig12e-GOxZIF-DFT.txt
- __MACOSX/Raw data/BET/._SupplFig12e-GOxZIF-DFT.txt
- Raw data/BET/Fig7e-CALBZndmIM-BET.txt
- __MACOSX/Raw data/BET/._Fig7e-CALBZndmIM-BET.txt
- Raw data/BET/Fig7e-CALBZIF-DFT.txt
- __MACOSX/Raw data/BET/._Fig7e-CALBZIF-DFT.txt
- Raw data/BET/Fig4m-GOxB6.txt
- __MACOSX/Raw data/BET/._Fig4m-GOxB6.txt
- Raw data/BET/SupplFig13e-CATZnHTM-DFT.txt
- __MACOSX/Raw data/BET/._SupplFig13e-CATZnHTM-DFT.txt
- Raw data/BET/Fig4l-GOxZIF.txt
- __MACOSX/Raw data/BET/._Fig4l-GOxZIF.txt
- Raw data/BET/Fig7e-CALBZIF-BET.txt
- __MACOSX/Raw data/BET/._Fig7e-CALBZIF-BET.txt
- Raw data/BET/Fig4m-GOxA6.txt
- __MACOSX/Raw data/BET/._Fig4m-GOxA6.txt
- Raw data/BET/Fig7e-CALBZndmIM-DFT.txt
- __MACOSX/Raw data/BET/._Fig7e-CALBZndmIM-DFT.txt
- Raw data/BET/SupplFig13e-CATZnHTM-BET.txt
- __MACOSX/Raw data/BET/._SupplFig13e-CATZnHTM-BET.txt
- Raw data/BET/Fig4m-GOxA1.txt
- __MACOSX/Raw data/BET/._Fig4m-GOxA1.txt
- Raw data/BET/SupplFig13e-CATZIF-DFT.txt
- __MACOSX/Raw data/BET/._SupplFig13e-CATZIF-DFT.txt
- Raw data/BET/SupplFig12e-GOxZntIM-BET.txt
- __MACOSX/Raw data/BET/._SupplFig12e-GOxZntIM-BET.txt
- Raw data/BET/Fig4m-GOxZIF.txt
- __MACOSX/Raw data/BET/._Fig4m-GOxZIF.txt
- Raw data/BET/Fig4l-GOxA6.txt
- __MACOSX/Raw data/BET/._Fig4l-GOxA6.txt
- Raw data/BET/SupplFig12e-GOxZIF-BET.txt
- __MACOSX/Raw data/BET/._SupplFig12e-GOxZIF-BET.txt
- Raw data/BET/Fig4l-GOxA1.txt
- __MACOSX/Raw data/BET/._Fig4l-GOxA1.txt
- Raw data/CD/SupplFig12g-GOxZIF.csv
- __MACOSX/Raw data/CD/._SupplFig12g-GOxZIF.csv
- Raw data/CD/SupplFig12g-FreeGOx.csv
- __MACOSX/Raw data/CD/._SupplFig12g-FreeGOx.csv
- Raw data/CD/Fig7g-CALBZndmIM.csv
- __MACOSX/Raw data/CD/._Fig7g-CALBZndmIM.csv
- Raw data/CD/Fig7g-FreeCALB.csv
- __MACOSX/Raw data/CD/._Fig7g-FreeCALB.csv
- Raw data/CD/SupplFig13g-FreeCAT.csv
- __MACOSX/Raw data/CD/._SupplFig13g-FreeCAT.csv
- Raw data/CD/SupplFig12g-GOxZntIM.csv
- __MACOSX/Raw data/CD/._SupplFig12g-GOxZntIM.csv
- Raw data/CD/Fig7g-CALBZIF.csv
- __MACOSX/Raw data/CD/._Fig7g-CALBZIF.csv
- Raw data/CD/SupplFig13g-CATZIF.csv
- __MACOSX/Raw data/CD/._SupplFig13g-CATZIF.csv
- Raw data/CD/SupplFig13g-CATZnHTM.csv
- __MACOSX/Raw data/CD/._SupplFig13g-CATZnHTM.csv
