# Supplementary material for: Accelerated discovery of highly active enzyme nanohybrids with parallelized Bayesian optimization in hybrid space
Source: Nat Commun. 2026 Mar 7;17:3634. doi: 10.1038/s41467-026-70251-3 (PMC13096166; doi:10.1038/s41467-026-70251-3)
Supplement: Supplementary file 3 — Supplementary Dataset 1 [file 41467_2026_70251_MOESM3_ESM.zip › Raw data/IR/SupplFig12c-tIM.dpt]

3996.34606	0.99921
3994.41732	0.99934
3992.48858	0.99939
3990.55984	0.99938
3988.63110	0.99931
3986.70236	0.99926
3984.77362	0.99931
3982.84489	0.99938
3980.91615	0.99940
3978.98741	0.99943
3977.05867	0.99954
3975.12993	0.99966
3973.20119	0.99969
3971.27246	0.99963
3969.34372	0.99952
3967.41498	0.99942
3965.48624	0.99942
3963.55750	0.99953
3961.62876	0.99961
3959.70002	0.99956
3957.77129	0.99951
3955.84255	0.99947
3953.91381	0.99949
3951.98507	0.99974
3950.05633	1.00005
3948.12759	1.00000
3946.19886	0.99983
3944.27012	0.99994
3942.34138	0.99987
3940.41264	0.99933
3938.48390	0.99890
3936.55516	0.99893
3934.62643	0.99940
3932.69769	0.99984
3930.76895	0.99960
3928.84021	0.99905
3926.91147	0.99902
3924.98273	0.99921
3923.05399	0.99903
3921.12526	0.99883
3919.19652	0.99890
3917.26778	0.99868
3915.33904	0.99787
3913.41030	0.99709
3911.48156	0.99676
3909.55283	0.99691
3907.62409	0.99770
3905.69535	0.99905
3903.76661	1.00006
3901.83787	1.00000
3899.90913	0.99917
3897.98039	0.99791
3896.05166	0.99716
3894.12292	0.99743
3892.19418	0.99791
3890.26544	0.99762
3888.33670	0.99743
3886.40796	0.99794
3884.47923	0.99829
3882.55049	0.99836
3880.62175	0.99806
3878.69301	0.99713
3876.76427	0.99683
3874.83553	0.99756
3872.90680	0.99847
3870.97806	0.99891
3869.04932	0.99840
3867.12058	0.99780
3865.19184	0.99787
3863.26310	0.99760
3861.33436	0.99669
3859.40563	0.99633
3857.47689	0.99707
3855.54815	0.99882
3853.61941	1.00000
3851.69067	0.99851
3849.76193	0.99653
3847.83320	0.99569
3845.90446	0.99602
3843.97572	0.99714
3842.04698	0.99849
3840.11824	0.99958
3838.18950	0.99973
3836.26076	0.99889
3834.33203	0.99805
3832.40329	0.99745
3830.47455	0.99701
3828.54581	0.99699
3826.61707	0.99727
3824.68833	0.99780
3822.75960	0.99904
3820.83086	0.99992
3818.90212	0.99948
3816.97338	0.99880
3815.04464	0.99765
3813.11590	0.99639
3811.18716	0.99608
3809.25843	0.99684
3807.32969	0.99783
3805.40095	0.99835
3803.47221	0.99911
3801.54347	0.99960
3799.61473	0.99887
3797.68600	0.99797
3795.75726	0.99704
3793.82852	0.99609
3791.89978	0.99562
3789.97104	0.99560
3788.04230	0.99590
3786.11357	0.99634
3784.18483	0.99644
3782.25609	0.99645
3780.32735	0.99667
3778.39861	0.99636
3776.46987	0.99556
3774.54113	0.99530
3772.61240	0.99588
3770.68366	0.99671
3768.75492	0.99693
3766.82618	0.99667
3764.89744	0.99625
3762.96870	0.99602
3761.03997	0.99650
3759.11123	0.99708
3757.18249	0.99700
3755.25375	0.99718
3753.32501	0.99848
3751.39627	1.00000
3749.46753	0.99983
3747.53880	0.99916
3745.61006	0.99903
3743.68132	0.99830
3741.75258	0.99731
3739.82384	0.99734
3737.89510	0.99857
3735.96637	1.00000
3734.03763	0.99959
3732.10889	0.99753
3730.18015	0.99614
3728.25141	0.99615
3726.32267	0.99685
3724.39393	0.99722
3722.46520	0.99700
3720.53646	0.99643
3718.60772	0.99586
3716.67898	0.99580
3714.75024	0.99670
3712.82150	0.99828
3710.89277	0.99867
3708.96403	0.99715
3707.03529	0.99569
3705.10655	0.99526
3703.17781	0.99549
3701.24907	0.99527
3699.32034	0.99447
3697.39160	0.99392
3695.46286	0.99392
3693.53412	0.99463
3691.60538	0.99602
3689.67664	0.99669
3687.74790	0.99538
3685.81917	0.99379
3683.89043	0.99322
3681.96169	0.99370
3680.03295	0.99480
3678.10421	0.99616
3676.17547	0.99719
3674.24674	0.99679
3672.31800	0.99625
3670.38926	0.99605
3668.46052	0.99478
3666.53178	0.99319
3664.60304	0.99240
3662.67430	0.99229
3660.74557	0.99262
3658.81683	0.99336
3656.88809	0.99419
3654.95935	0.99471
3653.03061	0.99584
3651.10187	0.99830
3649.17314	1.00000
3647.24440	0.99854
3645.31566	0.99640
3643.38692	0.99541
3641.45818	0.99529
3639.52944	0.99542
3637.60070	0.99567
3635.67197	0.99621
3633.74323	0.99706
3631.81449	0.99840
3629.88575	0.99994
3627.95701	0.99968
3626.02827	0.99808
3624.09954	0.99745
3622.17080	0.99819
3620.24206	0.99950
3618.31332	0.99994
3616.38458	0.99970
3614.45584	0.99970
3612.52711	0.99963
3610.59837	0.99946
3608.66963	0.99935
3606.74089	0.99872
3604.81215	0.99799
3602.88341	0.99797
3600.95467	0.99835
3599.02594	0.99855
3597.09720	0.99871
3595.16846	0.99881
3593.23972	0.99851
3591.31098	0.99846
3589.38224	0.99934
3587.45351	0.99998
3585.52477	0.99917
3583.59603	0.99816
3581.66729	0.99780
3579.73855	0.99777
3577.80981	0.99773
3575.88107	0.99765
3573.95234	0.99762
3572.02360	0.99799
3570.09486	0.99924
3568.16612	1.00093
3566.23738	1.00111
3564.30864	0.99981
3562.37991	0.99876
3560.45117	0.99832
3558.52243	0.99811
3556.59369	0.99819
3554.66495	0.99867
3552.73621	0.99913
3550.80747	0.99926
3548.87874	0.99957
3546.95000	1.00016
3545.02126	1.00019
3543.09252	0.99953
3541.16378	0.99896
3539.23504	0.99893
3537.30631	0.99919
3535.37757	0.99927
3533.44883	0.99924
3531.52009	0.99950
3529.59135	1.00000
3527.66261	1.00039
3525.73388	1.00052
3523.80514	1.00040
3521.87640	1.00003
3519.94766	0.99967
3518.01892	0.99951
3516.09018	0.99949
3514.16144	0.99960
3512.23271	0.99990
3510.30397	1.00019
3508.37523	1.00021
3506.44649	1.00025
3504.51775	1.00051
3502.58901	1.00054
3500.66028	1.00019
3498.73154	0.99997
3496.80280	0.99997
3494.87406	0.99992
3492.94532	0.99980
3491.01658	0.99980
3489.08784	0.99987
3487.15911	0.99989
3485.23037	0.99991
3483.30163	1.00003
3481.37289	1.00000
3479.44415	0.99979
3477.51541	0.99960
3475.58668	0.99961
3473.65794	0.99968
3471.72920	0.99979
3469.80046	0.99993
3467.87172	1.00002
3465.94298	1.00003
3464.01424	1.00009
3462.08551	1.00018
3460.15677	1.00016
3458.22803	1.00002
3456.29929	0.99992
3454.37055	0.99994
3452.44181	1.00005
3450.51308	1.00027
3448.58434	1.00058
3446.65560	1.00062
3444.72686	1.00043
3442.79812	1.00033
3440.86938	1.00030
3438.94065	1.00021
3437.01191	1.00016
3435.08317	1.00015
3433.15443	1.00010
3431.22569	1.00001
3429.29695	0.99996
3427.36821	0.99996
3425.43948	0.99999
3423.51074	1.00023
3421.58200	1.00045
3419.65326	1.00046
3417.72452	1.00033
3415.79578	1.00027
3413.86705	1.00029
3411.93831	1.00032
3410.00957	1.00036
3408.08083	1.00040
3406.15209	1.00042
3404.22335	1.00044
3402.29461	1.00047
3400.36588	1.00051
3398.43714	1.00053
3396.50840	1.00048
3394.57966	1.00043
3392.65092	1.00037
3390.72218	1.00024
3388.79345	1.00016
3386.86471	1.00017
3384.93597	1.00012
3383.00723	1.00003
3381.07849	0.99994
3379.14975	0.99991
3377.22101	0.99992
3375.29228	0.99988
3373.36354	0.99979
3371.43480	0.99991
3369.50606	1.00012
3367.57732	1.00030
3365.64858	1.00038
3363.71985	1.00045
3361.79111	1.00053
3359.86237	1.00057
3357.93363	1.00056
3356.00489	1.00053
3354.07615	1.00054
3352.14742	1.00058
3350.21868	1.00061
3348.28994	1.00059
3346.36120	1.00055
3344.43246	1.00047
3342.50372	1.00040
3340.57498	1.00036
3338.64625	1.00038
3336.71751	1.00036
3334.78877	1.00031
3332.86003	1.00024
3330.93129	1.00017
3329.00255	1.00013
3327.07382	1.00011
3325.14508	1.00007
3323.21634	1.00003
3321.28760	1.00000
3319.35886	1.00008
3317.43012	1.00012
3315.50138	1.00014
3313.57265	1.00019
3311.64391	1.00023
3309.71517	1.00021
3307.78643	1.00020
3305.85769	1.00018
3303.92895	1.00016
3302.00022	1.00012
3300.07148	1.00007
3298.14274	1.00005
3296.21400	1.00004
3294.28526	1.00000
3292.35652	0.99995
3290.42778	0.99984
3288.49905	0.99966
3286.57031	0.99947
3284.64157	0.99929
3282.71283	0.99911
3280.78409	0.99893
3278.85535	0.99876
3276.92662	0.99854
3274.99788	0.99824
3273.06914	0.99787
3271.14040	0.99743
3269.21166	0.99698
3267.28292	0.99656
3265.35419	0.99618
3263.42545	0.99581
3261.49671	0.99546
3259.56797	0.99515
3257.63923	0.99485
3255.71049	0.99450
3253.78175	0.99408
3251.85302	0.99371
3249.92428	0.99349
3247.99554	0.99336
3246.06680	0.99321
3244.13806	0.99297
3242.20932	0.99273
3240.28059	0.99256
3238.35185	0.99248
3236.42311	0.99253
3234.49437	0.99260
3232.56563	0.99260
3230.63689	0.99254
3228.70815	0.99248
3226.77942	0.99245
3224.85068	0.99244
3222.92194	0.99245
3220.99320	0.99248
3219.06446	0.99248
3217.13572	0.99244
3215.20699	0.99238
3213.27825	0.99227
3211.34951	0.99214
3209.42077	0.99198
3207.49203	0.99176
3205.56329	0.99150
3203.63456	0.99121
3201.70582	0.99091
3199.77708	0.99065
3197.84834	0.99033
3195.91960	0.98984
3193.99086	0.98922
3192.06212	0.98856
3190.13339	0.98789
3188.20465	0.98719
3186.27591	0.98641
3184.34717	0.98552
3182.41843	0.98452
3180.48969	0.98345
3178.56096	0.98230
3176.63222	0.98101
3174.70348	0.97965
3172.77474	0.97828
3170.84600	0.97694
3168.91726	0.97568
3166.98852	0.97450
3165.05979	0.97334
3163.13105	0.97216
3161.20231	0.97095
3159.27357	0.96968
3157.34483	0.96834
3155.41609	0.96692
3153.48736	0.96539
3151.55862	0.96378
3149.62988	0.96221
3147.70114	0.96075
3145.77240	0.95931
3143.84366	0.95790
3141.91492	0.95676
3139.98619	0.95633
3138.05745	0.95659
3136.12871	0.95651
3134.19997	0.95415
3132.27123	0.94880
3130.34249	0.94302
3128.41376	0.94022
3126.48502	0.94068
3124.55628	0.94236
3122.62754	0.94366
3120.69880	0.94428
3118.77006	0.94453
3116.84133	0.94474
3114.91259	0.94506
3112.98385	0.94542
3111.05511	0.94577
3109.12637	0.94611
3107.19763	0.94642
3105.26889	0.94675
3103.34016	0.94715
3101.41142	0.94763
3099.48268	0.94809
3097.55394	0.94862
3095.62520	0.94926
3093.69646	0.94998
3091.76773	0.95082
3089.83899	0.95179
3087.91025	0.95285
3085.98151	0.95396
3084.05277	0.95516
3082.12403	0.95648
3080.19529	0.95787
3078.26656	0.95930
3076.33782	0.96076
3074.40908	0.96227
3072.48034	0.96385
3070.55160	0.96549
3068.62286	0.96720
3066.69413	0.96893
3064.76539	0.97060
3062.83665	0.97218
3060.90791	0.97376
3058.97917	0.97542
3057.05043	0.97708
3055.12169	0.97862
3053.19296	0.98003
3051.26422	0.98136
3049.33548	0.98246
3047.40674	0.98322
3045.47800	0.98371
3043.54926	0.98410
3041.62053	0.98446
3039.69179	0.98490
3037.76305	0.98553
3035.83431	0.98635
3033.90557	0.98733
3031.97683	0.98839
3030.04810	0.98945
3028.11936	0.99048
3026.19062	0.99154
3024.26188	0.99258
3022.33314	0.99357
3020.40440	0.99449
3018.47566	0.99533
3016.54693	0.99604
3014.61819	0.99652
3012.68945	0.99662
3010.76071	0.99627
3008.83197	0.99555
3006.90323	0.99456
3004.97450	0.99328
3003.04576	0.99167
3001.11702	0.98984
2999.18828	0.98792
2997.25954	0.98603
2995.33080	0.98421
2993.40206	0.98203
2991.47333	0.97889
2989.54459	0.97524
2987.61585	0.97222
2985.68711	0.97019
2983.75837	0.96888
2981.82963	0.96805
2979.90090	0.96754
2977.97216	0.96728
2976.04342	0.96718
2974.11468	0.96713
2972.18594	0.96721
2970.25720	0.96768
2968.32846	0.96866
2966.39973	0.97005
2964.47099	0.97162
2962.54225	0.97315
2960.61351	0.97453
2958.68477	0.97586
2956.75603	0.97726
2954.82730	0.97872
2952.89856	0.98015
2950.96982	0.98153
2949.04108	0.98290
2947.11234	0.98419
2945.18360	0.98535
2943.25487	0.98648
2941.32613	0.98767
2939.39739	0.98886
2937.46865	0.99001
2935.53991	0.99114
2933.61117	0.99223
2931.68243	0.99325
2929.75370	0.99410
2927.82496	0.99477
2925.89622	0.99531
2923.96748	0.99575
2922.03874	0.99615
2920.11000	0.99655
2918.18127	0.99692
2916.25253	0.99713
2914.32379	0.99706
2912.39505	0.99680
2910.46631	0.99657
2908.53757	0.99638
2906.60883	0.99602
2904.68010	0.99528
2902.75136	0.99413
2900.82262	0.99313
2898.89388	0.99279
2896.96514	0.99248
2895.03640	0.99157
2893.10767	0.99026
2891.17893	0.98888
2889.25019	0.98740
2887.32145	0.98570
2885.39271	0.98390
2883.46397	0.98228
2881.53523	0.98100
2879.60650	0.98002
2877.67776	0.97924
2875.74902	0.97858
2873.82028	0.97802
2871.89154	0.97757
2869.96280	0.97727
2868.03407	0.97717
2866.10533	0.97731
2864.17659	0.97772
2862.24785	0.97838
2860.31911	0.97923
2858.39037	0.98023
2856.46164	0.98132
2854.53290	0.98245
2852.60416	0.98363
2850.67542	0.98490
2848.74668	0.98619
2846.81794	0.98740
2844.88920	0.98863
2842.96047	0.98997
2841.03173	0.99137
2839.10299	0.99273
2837.17425	0.99398
2835.24551	0.99509
2833.31677	0.99604
2831.38804	0.99682
2829.45930	0.99745
2827.53056	0.99798
2825.60182	0.99842
2823.67308	0.99880
2821.74434	0.99915
2819.81560	0.99943
2817.88687	0.99961
2815.95813	0.99975
2814.02939	0.99989
2812.10065	0.99999
2810.17191	1.00000
2808.24317	0.99993
2806.31444	0.99981
2804.38570	0.99967
2802.45696	0.99951
2800.52822	0.99937
2798.59948	0.99927
2796.67074	0.99923
2794.74200	0.99929
2792.81327	0.99947
2790.88453	0.99969
2788.95579	0.99984
2787.02705	0.99993
2785.09831	1.00002
2783.16957	1.00009
2781.24084	1.00008
2779.31210	1.00005
2777.38336	1.00002
2775.45462	1.00000
2773.52588	0.99997
2771.59714	0.99994
2769.66841	0.99993
2767.73967	0.99991
2765.81093	0.99989
2763.88219	0.99986
2761.95345	0.99985
2760.02471	0.99983
2758.09597	0.99975
2756.16724	0.99962
2754.23850	0.99950
2752.30976	0.99940
2750.38102	0.99931
2748.45228	0.99922
2746.52354	0.99912
2744.59481	0.99905
2742.66607	0.99906
2740.73733	0.99916
2738.80859	0.99933
2736.87985	0.99953
2734.95111	0.99971
2733.02237	0.99984
2731.09364	0.99995
2729.16490	1.00003
2727.23616	1.00006
2725.30742	1.00003
2723.37868	1.00001
2721.44994	0.99998
2719.52121	0.99996
2717.59247	0.99995
2715.66373	0.99993
2713.73499	0.99990
2711.80625	0.99987
2709.87751	0.99985
2707.94877	0.99982
2706.02004	0.99980
2704.09130	0.99979
2702.16256	0.99977
2700.23382	0.99974
2698.30508	0.99972
2696.37634	0.99967
2694.44761	0.99957
2692.51887	0.99944
2690.59013	0.99930
2688.66139	0.99920
2686.73265	0.99920
2684.80391	0.99935
2682.87518	0.99957
2680.94644	0.99977
2679.01770	0.99993
2677.08896	1.00002
2675.16022	1.00006
2673.23148	1.00006
2671.30274	1.00004
2669.37401	1.00001
2667.44527	1.00000
2665.51653	0.99996
2663.58779	0.99984
2661.65905	0.99958
2659.73031	0.99919
2657.80158	0.99871
2655.87284	0.99817
2653.94410	0.99760
2652.01536	0.99701
2650.08662	0.99646
2648.15788	0.99595
2646.22914	0.99550
2644.30041	0.99512
2642.37167	0.99476
2640.44293	0.99442
2638.51419	0.99404
2636.58545	0.99358
2634.65671	0.99306
2632.72798	0.99257
2630.79924	0.99216
2628.87050	0.99183
2626.94176	0.99162
2625.01302	0.99160
2623.08428	0.99177
2621.15555	0.99211
2619.22681	0.99255
2617.29807	0.99302
2615.36933	0.99350
2613.44059	0.99399
2611.51185	0.99448
2609.58311	0.99498
2607.65438	0.99552
2605.72564	0.99604
2603.79690	0.99651
2601.86816	0.99698
2599.93942	0.99749
2598.01068	0.99794
2596.08195	0.99830
2594.15321	0.99860
2592.22447	0.99888
2590.29573	0.99913
2588.36699	0.99936
2586.43825	0.99957
2584.50951	0.99972
2582.58078	0.99981
2580.65204	0.99988
2578.72330	0.99995
2576.79456	1.00001
2574.86582	1.00001
2572.93708	1.00000
2571.00835	0.99999
2569.07961	0.99998
2567.15087	0.99996
2565.22213	0.99993
2563.29339	0.99986
2561.36465	0.99971
2559.43591	0.99948
2557.50718	0.99916
2555.57844	0.99882
2553.64970	0.99852
2551.72096	0.99828
2549.79222	0.99810
2547.86348	0.99796
2545.93475	0.99782
2544.00601	0.99767
2542.07727	0.99754
2540.14853	0.99743
2538.21979	0.99731
2536.29105	0.99719
2534.36232	0.99705
2532.43358	0.99694
2530.50484	0.99689
2528.57610	0.99688
2526.64736	0.99690
2524.71862	0.99697
2522.78988	0.99708
2520.86115	0.99726
2518.93241	0.99749
2517.00367	0.99772
2515.07493	0.99794
2513.14619	0.99820
2511.21745	0.99847
2509.28872	0.99870
2507.35998	0.99889
2505.43124	0.99904
2503.50250	0.99913
2501.57376	0.99913
2499.64502	0.99904
2497.71628	0.99886
2495.78755	0.99865
2493.85881	0.99848
2491.93007	0.99842
2490.00133	0.99848
2488.07259	0.99861
2486.14385	0.99874
2484.21512	0.99886
2482.28638	0.99897
2480.35764	0.99906
2478.42890	0.99914
2476.50016	0.99925
2474.57142	0.99941
2472.64268	0.99961
2470.71395	0.99980
2468.78521	0.99997
2466.85647	1.00008
2464.92773	1.00010
2462.99899	1.00009
2461.07025	1.00009
2459.14152	1.00008
2457.21278	1.00007
2455.28404	1.00006
2453.35530	1.00005
2451.42656	1.00004
2449.49782	1.00004
2447.56909	1.00003
2445.64035	1.00002
2443.71161	1.00001
2441.78287	1.00001
2439.85413	1.00000
2437.92539	0.99999
2435.99665	0.99999
2434.06792	0.99995
2432.13918	0.99991
2430.21044	0.99989
2428.28170	0.99991
2426.35296	0.99995
2424.42422	0.99998
2422.49549	1.00000
2420.56675	1.00002
2418.63801	1.00004
2416.70927	1.00004
2414.78053	1.00002
2412.85179	1.00001
2410.92305	0.99999
2408.99432	0.99999
2407.06558	1.00000
2405.13684	1.00001
2403.20810	1.00001
2401.27936	1.00000
2399.35062	1.00014
2397.42189	1.00027
2395.49315	1.00039
2393.56441	1.00052
2391.63567	1.00064
2389.70693	1.00075
2387.77819	1.00086
2385.84945	1.00097
2383.92072	1.00107
2381.99198	1.00116
2380.06324	1.00126
2378.13450	1.00135
2376.20576	1.00143
2374.27702	1.00151
2372.34829	1.00159
2370.41955	1.00166
2368.49081	1.00172
2366.56207	1.00179
2364.63333	1.00185
2362.70459	1.00190
2360.77586	1.00195
2358.84712	1.00200
2356.91838	1.00204
2354.98964	1.00208
2353.06090	1.00211
2351.13216	1.00214
2349.20342	1.00216
2347.27469	1.00218
2345.34595	1.00220
2343.41721	1.00221
2341.48847	1.00222
2339.55973	1.00222
2337.63099	1.00222
2335.70226	1.00221
2333.77352	1.00220
2331.84478	1.00219
2329.91604	1.00217
2327.98730	1.00215
2326.05856	1.00212
2324.12982	1.00209
2322.20109	1.00205
2320.27235	1.00201
2318.34361	1.00197
2316.41487	1.00192
2314.48613	1.00187
2312.55739	1.00181
2310.62866	1.00175
2308.69992	1.00168
2306.77118	1.00161
2304.84244	1.00154
2302.91370	1.00146
2300.98496	1.00138
2299.05622	1.00129
2297.12749	1.00120
2295.19875	1.00110
2293.27001	1.00101
2291.34127	1.00090
2289.41253	1.00079
2287.48379	1.00068
2285.55506	1.00056
2283.62632	1.00044
2281.69758	1.00032
2279.76884	1.00019
2277.84010	1.00005
2275.91136	1.00007
2273.98263	1.00000
2272.05389	0.99996
2270.12515	0.99996
2268.19641	0.99996
2266.26767	0.99996
2264.33893	1.00000
2262.41019	1.00000
2260.48146	0.99992
2258.55272	0.99977
2256.62398	0.99976
2254.69524	0.99991
2252.76650	1.00000
2250.83776	0.99997
2248.90903	0.99994
2246.98029	0.99997
2245.05155	1.00000
2243.12281	1.00001
2241.19407	0.99996
2239.26533	0.99985
2237.33659	0.99967
2235.40786	0.99949
2233.47912	0.99939
2231.55038	0.99939
2229.62164	0.99945
2227.69290	0.99952
2225.76416	0.99964
2223.83543	0.99980
2221.90669	0.99986
2219.97795	0.99986
2218.04921	0.99993
2216.12047	1.00000
2214.19173	0.99991
2212.26299	0.99975
2210.33426	0.99978
2208.40552	0.99989
2206.47678	0.99988
2204.54804	0.99987
2202.61930	0.99992
2200.69056	0.99998
2198.76183	1.00002
2196.83309	0.99998
2194.90435	0.99989
2192.97561	0.99978
2191.04687	0.99966
2189.11813	0.99955
2187.18940	0.99948
2185.26066	0.99946
2183.33192	0.99942
2181.40318	0.99936
2179.47444	0.99935
2177.54570	0.99928
2175.61696	0.99901
2173.68823	0.99875
2171.75949	0.99858
2169.83075	0.99839
2167.90201	0.99812
2165.97327	0.99796
2164.04453	0.99802
2162.11580	0.99825
2160.18706	0.99872
2158.25832	0.99946
2156.32958	1.00000
2154.40084	1.00001
2152.47210	0.99993
2150.54336	0.99985
2148.61463	0.99991
2146.68589	1.00000
2144.75715	0.99992
2142.82841	0.99984
2140.89967	0.99986
2138.97093	0.99984
2137.04220	0.99972
2135.11346	0.99962
2133.18472	0.99958
2131.25598	0.99949
2129.32724	0.99938
2127.39850	0.99931
2125.46976	0.99930
2123.54103	0.99934
2121.61229	0.99939
2119.68355	0.99945
2117.75481	0.99951
2115.82607	0.99951
2113.89733	0.99944
2111.96860	0.99937
2110.03986	0.99940
2108.11112	0.99942
2106.18238	0.99937
2104.25364	0.99937
2102.32490	0.99948
2100.39617	0.99960
2098.46743	0.99967
2096.53869	0.99973
2094.60995	0.99986
2092.68121	0.99999
2090.75247	1.00000
2088.82373	0.99992
2086.89500	0.99985
2084.96626	0.99981
2083.03752	0.99976
2081.10878	0.99969
2079.18004	0.99970
2077.25130	0.99979
2075.32257	0.99984
2073.39383	0.99982
2071.46509	0.99982
2069.53635	0.99992
2067.60761	1.00000
2065.67887	1.00000
2063.75013	0.99994
2061.82140	0.99990
2059.89266	0.99986
2057.96392	0.99972
2056.03518	0.99959
2054.10644	0.99957
2052.17770	0.99949
2050.24897	0.99934
2048.32023	0.99931
2046.39149	0.99939
2044.46275	0.99958
2042.53401	0.99983
2040.60527	0.99990
2038.67654	0.99974
2036.74780	0.99953
2034.81906	0.99952
2032.89032	0.99979
2030.96158	1.00004
2029.03284	1.00014
2027.10410	1.00019
2025.17537	1.00015
2023.24663	0.99996
2021.31789	0.99977
2019.38915	0.99978
2017.46041	0.99988
2015.53167	0.99985
2013.60294	0.99971
2011.67420	0.99961
2009.74546	0.99959
2007.81672	0.99975
2005.88798	0.99998
2003.95924	1.00000
2002.03050	0.99982
2000.10177	0.99965
1998.17303	0.99956
1996.24429	0.99951
1994.31555	0.99955
1992.38681	0.99956
1990.45807	0.99934
1988.52934	0.99915
1986.60060	0.99909
1984.67186	0.99897
1982.74312	0.99879
1980.81438	0.99871
1978.88564	0.99888
1976.95690	0.99918
1975.02817	0.99931
1973.09943	0.99930
1971.17069	0.99940
1969.24195	0.99975
1967.31321	1.00006
1965.38447	1.00000
1963.45574	0.99983
1961.52700	0.99968
1959.59826	0.99949
1957.66952	0.99942
1955.74078	0.99953
1953.81204	0.99959
1951.88331	0.99949
1949.95457	0.99936
1948.02583	0.99943
1946.09709	0.99979
1944.16835	1.00020
1942.23961	1.00023
1940.31087	0.99977
1938.38214	0.99936
1936.45340	0.99922
1934.52466	0.99922
1932.59592	0.99922
1930.66718	0.99915
1928.73844	0.99912
1926.80971	0.99933
1924.88097	0.99978
1922.95223	1.00000
1921.02349	0.99991
1919.09475	0.99998
1917.16601	0.99990
1915.23727	0.99949
1913.30854	0.99933
1911.37980	0.99953
1909.45106	0.99965
1907.52232	0.99943
1905.59358	0.99911
1903.66484	0.99891
1901.73611	0.99885
1899.80737	0.99891
1897.87863	0.99912
1895.94989	0.99937
1894.02115	0.99946
1892.09241	0.99961
1890.16367	0.99988
1888.23494	0.99974
1886.30620	0.99928
1884.37746	0.99897
1882.44872	0.99882
1880.51998	0.99874
1878.59124	0.99864
1876.66251	0.99844
1874.73377	0.99827
1872.80503	0.99850
1870.87629	0.99937
1868.94755	1.00008
1867.01881	0.99961
1865.09008	0.99853
1863.16134	0.99795
1861.23260	0.99788
1859.30386	0.99788
1857.37512	0.99780
1855.44638	0.99773
1853.51764	0.99778
1851.58891	0.99798
1849.66017	0.99844
1847.73143	0.99918
1845.80269	0.99996
1843.87395	1.00000
1841.94521	0.99918
1840.01648	0.99861
1838.08774	0.99856
1836.15900	0.99853
1834.23026	0.99852
1832.30152	0.99909
1830.37278	0.99994
1828.44404	1.00005
1826.51531	0.99971
1824.58657	0.99928
1822.65783	0.99865
1820.72909	0.99825
1818.80035	0.99827
1816.87161	0.99836
1814.94288	0.99843
1813.01414	0.99873
1811.08540	0.99902
1809.15666	0.99888
1807.22792	0.99854
1805.29918	0.99849
1803.37044	0.99893
1801.44171	0.99944
1799.51297	0.99942
1797.58423	0.99913
1795.65549	0.99926
1793.72675	0.99991
1791.79801	0.99997
1789.86928	0.99888
1787.94054	0.99796
1786.01180	0.99783
1784.08306	0.99800
1782.15432	0.99816
1780.22558	0.99820
1778.29685	0.99808
1776.36811	0.99836
1774.43937	0.99935
1772.51063	1.00021
1770.58189	0.99988
1768.65315	0.99883
1766.72441	0.99793
1764.79568	0.99769
1762.86694	0.99813
1760.93820	0.99839
1759.00946	0.99826
1757.08072	0.99806
1755.15198	0.99784
1753.22325	0.99826
1751.29451	0.99942
1749.36577	0.99989
1747.43703	0.99907
1745.50829	0.99785
1743.57955	0.99672
1741.65081	0.99549
1739.72208	0.99382
1737.79334	0.99237
1735.86460	0.99222
1733.93586	0.99276
1732.00712	0.99247
1730.07838	0.99198
1728.14965	0.99181
1726.22091	0.99209
1724.29217	0.99282
1722.36343	0.99374
1720.43469	0.99524
1718.50595	0.99764
1716.57721	0.99888
1714.64848	0.99763
1712.71974	0.99613
1710.79100	0.99555
1708.86226	0.99599
1706.93352	0.99703
1705.00478	0.99773
1703.07605	0.99814
1701.14731	0.99906
1699.21857	0.99973
1697.28983	0.99904
1695.36109	0.99705
1693.43235	0.99506
1691.50362	0.99441
1689.57488	0.99469
1687.64614	0.99543
1685.71740	0.99696
1683.78866	0.99779
1681.85992	0.99630
1679.93118	0.99493
1678.00245	0.99467
1676.07371	0.99528
1674.14497	0.99597
1672.21623	0.99666
1670.28749	0.99734
1668.35875	0.99665
1666.43002	0.99547
1664.50128	0.99539
1662.57254	0.99569
1660.64380	0.99521
1658.71506	0.99485
1656.78632	0.99578
1654.85758	0.99819
1652.92885	0.99952
1651.00011	0.99842
1649.07137	0.99855
1647.14263	0.99918
1645.21389	0.99785
1643.28515	0.99629
1641.35642	0.99607
1639.42768	0.99709
1637.49894	0.99899
1635.57020	0.99973
1633.64146	0.99813
1631.71272	0.99699
1629.78398	0.99712
1627.85525	0.99772
1625.92651	0.99827
1623.99777	0.99878
1622.06903	0.99871
1620.14029	0.99864
1618.21155	0.99948
1616.28282	1.00000
1614.35408	0.99942
1612.42534	0.99912
1610.49660	0.99959
1608.56786	1.00011
1606.63912	1.00022
1604.71039	1.00016
1602.78165	0.99990
1600.85291	0.99908
1598.92417	0.99748
1596.99543	0.99456
1595.06669	0.98819
1593.13795	0.97427
1591.20922	0.94835
1589.28048	0.91034
1587.35174	0.86955
1585.42300	0.84078
1583.49426	0.83393
1581.56552	0.84615
1579.63679	0.86571
1577.70805	0.88675
1575.77931	0.90751
1573.85057	0.92016
1571.92183	0.92708
1569.99309	0.93443
1568.06435	0.94159
1566.13562	0.94709
1564.20688	0.95209
1562.27814	0.95691
1560.34940	0.96317
1558.42066	0.96958
1556.49192	0.97050
1554.56319	0.97055
1552.63445	0.97167
1550.70571	0.97335
1548.77697	0.97507
1546.84823	0.97716
1544.91949	0.98039
1542.99075	0.98434
1541.06202	0.98760
1539.13328	0.98739
1537.20454	0.98590
1535.27580	0.98628
1533.34706	0.98760
1531.41832	0.98812
1529.48959	0.98882
1527.56085	0.99060
1525.63211	0.99254
1523.70337	0.99438
1521.77463	0.99597
1519.84589	0.99638
1517.91716	0.99629
1515.98842	0.99581
1514.05968	0.99511
1512.13094	0.99545
1510.20220	0.99742
1508.27346	0.99987
1506.34472	0.99851
1504.41599	0.99390
1502.48725	0.99109
1500.55851	0.98936
1498.62977	0.98683
1496.70103	0.98137
1494.77229	0.97399
1492.84356	0.96704
1490.91482	0.95772
1488.98608	0.94177
1487.05734	0.92235
1485.12860	0.90487
1483.19986	0.89018
1481.27112	0.87769
1479.34239	0.86817
1477.41365	0.86205
1475.48491	0.85871
1473.55617	0.85768
1471.62743	0.85796
1469.69869	0.85937
1467.76996	0.86270
1465.84122	0.86817
1463.91248	0.87415
1461.98374	0.87912
1460.05500	0.88456
1458.12626	0.89200
1456.19753	0.89849
1454.26879	0.90166
1452.34005	0.90480
1450.41131	0.90915
1448.48257	0.91431
1446.55383	0.91908
1444.62509	0.92296
1442.69636	0.92669
1440.76762	0.93059
1438.83888	0.93482
1436.91014	0.93932
1434.98140	0.94231
1433.05266	0.94384
1431.12393	0.94510
1429.19519	0.94559
1427.26645	0.94537
1425.33771	0.94529
1423.40897	0.94545
1421.48023	0.94608
1419.55149	0.94734
1417.62276	0.94776
1415.69402	0.94704
1413.76528	0.94635
1411.83654	0.94563
1409.90780	0.94467
1407.97906	0.94428
1406.05033	0.94519
1404.12159	0.94674
1402.19285	0.94835
1400.26411	0.95036
1398.33537	0.95233
1396.40663	0.95324
1394.47789	0.95352
1392.54916	0.95457
1390.62042	0.95672
1388.69168	0.95921
1386.76294	0.96092
1384.83420	0.96167
1382.90546	0.96254
1380.97673	0.96401
1379.04799	0.96581
1377.11925	0.96787
1375.19051	0.97005
1373.26177	0.97166
1371.33303	0.97272
1369.40430	0.97397
1367.47556	0.97541
1365.54682	0.97707
1363.61808	0.97902
1361.68934	0.98022
1359.76060	0.98033
1357.83186	0.98039
1355.90313	0.98083
1353.97439	0.98143
1352.04565	0.98221
1350.11691	0.98324
1348.18817	0.98434
1346.25943	0.98533
1344.33070	0.98629
1342.40196	0.98755
1340.47322	0.98897
1338.54448	0.98964
1336.61574	0.98944
1334.68700	0.98927
1332.75826	0.98952
1330.82953	0.98997
1328.90079	0.99043
1326.97205	0.99082
1325.04331	0.99125
1323.11457	0.99186
1321.18583	0.99271
1319.25710	0.99355
1317.32836	0.99413
1315.39962	0.99461
1313.47088	0.99511
1311.54214	0.99554
1309.61340	0.99596
1307.68466	0.99643
1305.75593	0.99690
1303.82719	0.99740
1301.89845	0.99796
1299.96971	0.99852
1298.04097	0.99905
1296.11223	0.99946
1294.18350	0.99972
1292.25476	0.99989
1290.32602	1.00000
1288.39728	0.99999
1286.46854	0.99962
1284.53980	0.99859
1282.61107	0.99658
1280.68233	0.99334
1278.75359	0.98930
1276.82485	0.98490
1274.89611	0.97976
1272.96737	0.97296
1271.03863	0.96453
1269.10990	0.95613
1267.18116	0.95021
1265.25242	0.94905
1263.32368	0.95381
1261.39494	0.96275
1259.46620	0.97214
1257.53747	0.97950
1255.60873	0.98469
1253.67999	0.98836
1251.75125	0.99109
1249.82251	0.99348
1247.89377	0.99597
1245.96503	0.99832
1244.03630	0.99999
1242.10756	1.00092
1240.17882	1.00114
1238.25008	0.99972
1236.32134	0.99478
1234.39260	0.98530
1232.46387	0.96948
1230.53513	0.94360
1228.60639	0.90765
1226.67765	0.87293
1224.74891	0.85606
1222.82017	0.86087
1220.89143	0.87340
1218.96270	0.88052
1217.03396	0.88539
1215.10522	0.89645
1213.17648	0.91247
1211.24774	0.92747
1209.31900	0.93893
1207.39027	0.94711
1205.46153	0.95299
1203.53279	0.95750
1201.60405	0.96116
1199.67531	0.96424
1197.74657	0.96700
1195.81784	0.96973
1193.88910	0.97245
1191.96036	0.97496
1190.03162	0.97715
1188.10288	0.97904
1186.17414	0.98067
1184.24540	0.98208
1182.31667	0.98338
1180.38793	0.98460
1178.45919	0.98574
1176.53045	0.98679
1174.60171	0.98773
1172.67297	0.98855
1170.74424	0.98925
1168.81550	0.98987
1166.88676	0.99054
1164.95802	0.99128
1163.02928	0.99200
1161.10054	0.99264
1159.17180	0.99320
1157.24307	0.99374
1155.31433	0.99426
1153.38559	0.99476
1151.45685	0.99522
1149.52811	0.99561
1147.59937	0.99569
1145.67064	0.99479
1143.74190	0.99278
1141.81316	0.99146
1139.88442	0.99240
1137.95568	0.99454
1136.02694	0.99629
1134.09820	0.99746
1132.16947	0.99842
1130.24073	0.99931
1128.31199	1.00000
1126.38325	0.99977
1124.45451	0.99467
1122.52577	0.98142
1120.59704	0.96726
1118.66830	0.96458
1116.73956	0.97241
1114.81082	0.98036
1112.88208	0.98375
1110.95334	0.98390
1109.02461	0.98335
1107.09587	0.98388
1105.16713	0.98558
1103.23839	0.98754
1101.30965	0.98894
1099.38091	0.98977
1097.45217	0.99035
1095.52344	0.99072
1093.59470	0.99068
1091.66596	0.98999
1089.73722	0.98884
1087.80848	0.98752
1085.87974	0.98592
1083.95101	0.98371
1082.02227	0.98048
1080.09353	0.97525
1078.16479	0.96570
1076.23605	0.94769
1074.30731	0.91811
1072.37857	0.88230
1070.44984	0.85489
1068.52110	0.84840
1066.59236	0.86335
1064.66362	0.88920
1062.73488	0.91335
1060.80614	0.93025
1058.87741	0.94122
1056.94867	0.94917
1055.01993	0.95556
1053.09119	0.96062
1051.16245	0.96456
1049.23371	0.96771
1047.30497	0.97027
1045.37624	0.97250
1043.44750	0.97456
1041.51876	0.97644
1039.59002	0.97811
1037.66128	0.97983
1035.73254	0.98191
1033.80381	0.98404
1031.87507	0.98557
1029.94633	0.98611
1028.01759	0.98636
1026.08885	0.98748
1024.16011	0.98918
1022.23138	0.99045
1020.30264	0.99122
1018.37390	0.99185
1016.44516	0.99246
1014.51642	0.99310
1012.58768	0.99379
1010.65894	0.99454
1008.73021	0.99530
1006.80147	0.99604
1004.87273	0.99677
1002.94399	0.99748
1001.01525	0.99809
999.08651	0.99859
997.15778	0.99899
995.22904	0.99930
993.30030	0.99953
991.37156	0.99971
989.44282	0.99986
987.51408	0.99995
985.58534	0.99997
983.65661	0.99994
981.72787	0.99991
979.79913	0.99990
977.87039	0.99990
975.94165	0.99988
974.01291	0.99989
972.08418	0.99995
970.15544	1.00005
968.22670	1.00013
966.29796	1.00020
964.36922	1.00027
962.44048	1.00010
960.51174	0.99953
958.58301	0.99870
956.65427	0.99791
954.72553	0.99724
952.79679	0.99662
950.86805	0.99634
948.93931	0.99674
947.01058	0.99765
945.08184	0.99859
943.15310	0.99928
941.22436	0.99971
939.29562	0.99991
937.36688	0.99996
935.43815	0.99996
933.50941	0.99996
931.58067	0.99992
929.65193	0.99986
927.72319	0.99978
925.79445	0.99970
923.86571	0.99969
921.93698	1.00000
920.00824	0.99977
918.07950	0.99607
916.15076	0.98296
914.22202	0.95801
912.29328	0.93383
910.36455	0.92926
908.43581	0.94463
906.50707	0.96330
904.57833	0.97501
902.64959	0.98100
900.72085	0.98460
898.79211	0.98748
896.86338	0.99001
894.93464	0.99190
893.00590	0.99311
891.07716	0.99404
889.14842	0.99488
887.21968	0.99537
885.29095	0.99543
883.36221	0.99520
881.43347	0.99474
879.50473	0.99425
877.57599	0.99398
875.64725	0.99383
873.71852	0.99366
871.78978	0.99367
869.86104	0.99391
867.93230	0.99437
866.00356	0.99504
864.07482	0.99578
862.14608	0.99653
860.21735	0.99736
858.28861	0.99839
856.35987	0.99941
854.43113	1.00000
852.50239	0.99996
850.57365	0.99915
848.64492	0.99798
846.71618	0.99652
844.78744	0.99475
842.85870	0.99273
840.92996	0.99066
839.00122	0.98883
837.07248	0.98736
835.14375	0.98608
833.21501	0.98481
831.28627	0.98339
829.35753	0.98169
827.42879	0.97969
825.50005	0.97735
823.57132	0.97461
821.64258	0.97150
819.71384	0.96803
817.78510	0.96415
815.85636	0.95996
813.92762	0.95561
811.99888	0.95119
810.07015	0.94682
808.14141	0.94278
806.21267	0.93927
804.28393	0.93628
802.35519	0.93370
800.42645	0.93133
798.49772	0.92882
796.56898	0.92588
794.64024	0.92247
792.71150	0.91886
790.78276	0.91549
788.85402	0.91273
786.92529	0.91058
784.99655	0.90882
783.06781	0.90728
781.13907	0.90597
779.21033	0.90519
777.28159	0.90528
775.35285	0.90641
773.42412	0.90877
771.49538	0.91255
769.56664	0.91763
767.63790	0.92367
765.70916	0.93022
763.78042	0.93691
761.85169	0.94343
759.92295	0.94940
757.99421	0.95446
756.06547	0.95837
754.13673	0.96067
752.20799	0.96050
750.27925	0.95675
748.35052	0.94794
746.42178	0.93210
744.49304	0.90717
742.56430	0.87162
740.63556	0.82579
738.70682	0.77587
736.77809	0.73573
734.84935	0.71866
732.92061	0.72592
730.99187	0.74865
729.06313	0.77803
727.13439	0.80858
725.20565	0.83627
723.27692	0.85853
721.34818	0.87522
719.41944	0.88717
717.49070	0.89544
715.56196	0.90185
713.63322	0.90787
711.70449	0.91400
709.77575	0.92025
707.84701	0.92661
705.91827	0.93313
703.98953	0.93969
702.06079	0.94611
700.13206	0.95240
698.20332	0.95878
696.27458	0.96537
694.34584	0.97204
692.41710	0.97872
690.48836	0.98511
688.55962	0.98992
686.63089	0.99058
684.70215	0.98519
682.77341	0.97574
680.84467	0.96398
678.91593	0.94009
676.98719	0.88883
675.05846	0.81587
673.12972	0.75764
671.20098	0.74289
669.27224	0.77400
667.34350	0.82755
665.41476	0.85308
663.48602	0.86070
661.55729	0.86416
659.62855	0.86616
657.69981	0.86843
655.77107	0.87114
653.84233	0.87395
651.91359	0.87723
649.98486	0.88145
648.05612	0.88664
646.12738	0.89237
644.19864	0.89821
642.26990	0.90397
640.34116	0.90979
638.41242	0.91576
636.48369	0.92166
634.55495	0.92725
632.62621	0.93261
630.69747	0.93788
628.76873	0.94284
626.83999	0.94760
624.91126	0.95295
622.98252	0.95878
621.05378	0.96421
619.12504	0.96945
617.19630	0.97495
615.26756	0.98039
613.33883	0.98558
611.41009	0.99043
609.48135	0.99517
607.55261	0.99817
605.62387	1.00000
603.69513	0.99596
601.76639	0.99323
599.83766	1.00000
