# Supplementary material for: Accelerated discovery of highly active enzyme nanohybrids with parallelized Bayesian optimization in hybrid space
Source: Nat Commun. 2026 Mar 7;17:3634. doi: 10.1038/s41467-026-70251-3 (PMC13096166; doi:10.1038/s41467-026-70251-3)
Supplement: Supplementary file 3 — Supplementary Dataset 1 [file 41467_2026_70251_MOESM3_ESM.zip › Raw data/IR/Fig4k-GOxB6.dpt]

3997.74507	0.99868
3995.81659	0.99869
3993.88811	0.99875
3991.95963	0.99886
3990.03114	0.99893
3988.10266	0.99901
3986.17418	0.99911
3984.24569	0.99921
3982.31721	0.99927
3980.38873	0.99935
3978.46024	0.99942
3976.53176	0.99942
3974.60328	0.99940
3972.67480	0.99938
3970.74631	0.99938
3968.81783	0.99950
3966.88935	0.99969
3964.96086	0.99978
3963.03238	0.99977
3961.10390	0.99980
3959.17542	0.99989
3957.24693	0.99995
3955.31845	0.99999
3953.38997	1.00003
3951.46148	1.00000
3949.53300	0.99987
3947.60452	0.99985
3945.67604	1.00001
3943.74755	1.00008
3941.81907	1.00007
3939.89059	1.00015
3937.96210	1.00022
3936.03362	1.00018
3934.10514	1.00007
3932.17665	0.99992
3930.24817	0.99990
3928.31969	1.00006
3926.39121	1.00021
3924.46272	1.00020
3922.53424	1.00011
3920.60576	1.00003
3918.67727	0.99995
3916.74879	0.99992
3914.82031	1.00001
3912.89183	1.00011
3910.96334	1.00013
3909.03486	1.00006
3907.10638	0.99996
3905.17789	0.99978
3903.24941	0.99961
3901.32093	0.99957
3899.39245	0.99963
3897.46396	0.99968
3895.53548	0.99972
3893.60700	0.99979
3891.67851	0.99976
3889.75003	0.99977
3887.82155	0.99985
3885.89306	0.99980
3883.96458	0.99973
3882.03610	0.99970
3880.10762	0.99961
3878.17913	0.99969
3876.25065	0.99991
3874.32217	0.99993
3872.39368	0.99983
3870.46520	0.99975
3868.53672	0.99970
3866.60824	0.99978
3864.67975	0.99989
3862.75127	0.99995
3860.82279	1.00001
3858.89430	1.00010
3856.96582	1.00019
3855.03734	1.00015
3853.10886	0.99971
3851.18037	0.99943
3849.25189	0.99961
3847.32341	0.99985
3845.39492	0.99991
3843.46644	0.99983
3841.53796	0.99972
3839.60948	0.99970
3837.68099	0.99972
3835.75251	0.99982
3833.82403	0.99994
3831.89554	1.00002
3829.96706	1.00013
3828.03858	1.00027
3826.11009	1.00031
3824.18161	1.00029
3822.25313	1.00019
3820.32465	0.99997
3818.39616	0.99994
3816.46768	0.99996
3814.53920	0.99992
3812.61071	1.00000
3810.68223	1.00014
3808.75375	1.00019
3806.82527	1.00013
3804.89678	1.00016
3802.96830	1.00020
3801.03982	0.99998
3799.11133	0.99986
3797.18285	0.99996
3795.25437	1.00000
3793.32589	1.00001
3791.39740	1.00000
3789.46892	1.00001
3787.54044	1.00002
3785.61195	1.00006
3783.68347	1.00015
3781.75499	1.00026
3779.82650	1.00021
3777.89802	1.00005
3775.96954	1.00003
3774.04106	1.00016
3772.11257	1.00032
3770.18409	1.00030
3768.25561	1.00007
3766.32712	0.99991
3764.39864	0.99996
3762.47016	1.00012
3760.54168	1.00016
3758.61319	1.00001
3756.68471	0.99994
3754.75623	1.00000
3752.82774	1.00000
3750.89926	0.99984
3748.97078	0.99965
3747.04230	0.99970
3745.11381	0.99964
3743.18533	0.99927
3741.25685	0.99907
3739.32836	0.99904
3737.39988	0.99884
3735.47140	0.99836
3733.54292	0.99802
3731.61443	0.99794
3729.68595	0.99788
3727.75747	0.99781
3725.82898	0.99781
3723.90050	0.99800
3721.97202	0.99841
3720.04353	0.99893
3718.11505	0.99945
3716.18657	0.99989
3714.25809	1.00010
3712.32960	0.99989
3710.40112	0.99928
3708.47264	0.99890
3706.54415	0.99884
3704.61567	0.99889
3702.68719	0.99890
3700.75871	0.99884
3698.83022	0.99893
3696.90174	0.99913
3694.97326	0.99924
3693.04477	0.99926
3691.11629	0.99930
3689.18781	0.99937
3687.25933	0.99944
3685.33084	0.99960
3683.40236	0.99984
3681.47388	1.00008
3679.54539	1.00016
3677.61691	0.99998
3675.68843	0.99965
3673.75994	0.99968
3671.83146	0.99994
3669.90298	1.00001
3667.97450	1.00001
3666.04601	1.00010
3664.11753	1.00012
3662.18905	1.00010
3660.26056	1.00014
3658.33208	1.00022
3656.40360	1.00019
3654.47512	1.00018
3652.54663	1.00025
3650.61815	1.00020
3648.68967	0.99989
3646.76118	0.99980
3644.83270	0.99994
3642.90422	1.00000
3640.97574	0.99993
3639.04725	0.99986
3637.11877	0.99978
3635.19029	0.99960
3633.26180	0.99943
3631.33332	0.99934
3629.40484	0.99902
3627.47635	0.99871
3625.54787	0.99894
3623.61939	0.99935
3621.69091	0.99965
3619.76242	0.99976
3617.83394	0.99977
3615.90546	0.99999
3613.97697	1.00022
3612.04849	1.00022
3610.12001	1.00000
3608.19153	0.99971
3606.26304	0.99961
3604.33456	0.99972
3602.40608	0.99972
3600.47759	0.99958
3598.54911	0.99949
3596.62063	0.99942
3594.69215	0.99931
3592.76366	0.99940
3590.83518	0.99964
3588.90670	0.99970
3586.97821	0.99960
3585.04973	0.99970
3583.12125	0.99995
3581.19277	1.00017
3579.26428	1.00028
3577.33580	1.00035
3575.40732	1.00035
3573.47883	1.00036
3571.55035	1.00045
3569.62187	1.00046
3567.69338	1.00017
3565.76490	0.99987
3563.83642	0.99999
3561.90794	1.00021
3559.97945	1.00025
3558.05097	1.00024
3556.12249	1.00023
3554.19400	1.00014
3552.26552	1.00006
3550.33704	1.00011
3548.40856	1.00012
3546.48007	0.99993
3544.55159	0.99973
3542.62311	0.99978
3540.69462	0.99992
3538.76614	0.99992
3536.83766	0.99982
3534.90918	0.99974
3532.98069	0.99975
3531.05221	0.99974
3529.12373	0.99976
3527.19524	0.99980
3525.26676	0.99988
3523.33828	0.99995
3521.40979	1.00000
3519.48131	1.00007
3517.55283	1.00015
3515.62435	1.00016
3513.69586	1.00014
3511.76738	1.00014
3509.83890	1.00013
3507.91041	1.00016
3505.98193	1.00022
3504.05345	1.00014
3502.12497	1.00002
3500.19648	1.00007
3498.26800	1.00016
3496.33952	1.00011
3494.41103	1.00002
3492.48255	1.00001
3490.55407	1.00000
3488.62559	0.99996
3486.69710	0.99991
3484.76862	0.99985
3482.84014	0.99984
3480.91165	0.99983
3478.98317	0.99979
3477.05469	0.99974
3475.12620	0.99964
3473.19772	0.99957
3471.26924	0.99956
3469.34076	0.99953
3467.41227	0.99943
3465.48379	0.99929
3463.55531	0.99913
3461.62682	0.99899
3459.69834	0.99891
3457.76986	0.99883
3455.84138	0.99869
3453.91289	0.99849
3451.98441	0.99824
3450.05593	0.99798
3448.12744	0.99767
3446.19896	0.99735
3444.27048	0.99709
3442.34200	0.99678
3440.41351	0.99636
3438.48503	0.99599
3436.55655	0.99571
3434.62806	0.99543
3432.69958	0.99512
3430.77110	0.99479
3428.84262	0.99446
3426.91413	0.99416
3424.98565	0.99389
3423.05717	0.99360
3421.12868	0.99331
3419.20020	0.99307
3417.27172	0.99286
3415.34323	0.99260
3413.41475	0.99226
3411.48627	0.99190
3409.55779	0.99159
3407.62930	0.99136
3405.70082	0.99114
3403.77234	0.99089
3401.84385	0.99060
3399.91537	0.99033
3397.98689	0.99008
3396.05841	0.98986
3394.12992	0.98963
3392.20144	0.98938
3390.27296	0.98918
3388.34447	0.98903
3386.41599	0.98885
3384.48751	0.98864
3382.55903	0.98838
3380.63054	0.98811
3378.70206	0.98784
3376.77358	0.98758
3374.84509	0.98732
3372.91661	0.98704
3370.98813	0.98675
3369.05964	0.98645
3367.13116	0.98611
3365.20268	0.98570
3363.27420	0.98525
3361.34571	0.98483
3359.41723	0.98441
3357.48875	0.98395
3355.56026	0.98350
3353.63178	0.98311
3351.70330	0.98271
3349.77482	0.98223
3347.84633	0.98173
3345.91785	0.98122
3343.98937	0.98071
3342.06088	0.98024
3340.13240	0.97979
3338.20392	0.97933
3336.27544	0.97882
3334.34695	0.97829
3332.41847	0.97773
3330.48999	0.97718
3328.56150	0.97670
3326.63302	0.97628
3324.70454	0.97582
3322.77606	0.97531
3320.84757	0.97480
3318.91909	0.97430
3316.99061	0.97382
3315.06212	0.97340
3313.13364	0.97305
3311.20516	0.97270
3309.27667	0.97231
3307.34819	0.97181
3305.41971	0.97126
3303.49123	0.97075
3301.56274	0.97030
3299.63426	0.96987
3297.70578	0.96949
3295.77729	0.96912
3293.84881	0.96872
3291.92033	0.96830
3289.99185	0.96790
3288.06336	0.96750
3286.13488	0.96714
3284.20640	0.96684
3282.27791	0.96656
3280.34943	0.96627
3278.42095	0.96599
3276.49247	0.96574
3274.56398	0.96546
3272.63550	0.96518
3270.70702	0.96496
3268.77853	0.96478
3266.85005	0.96467
3264.92157	0.96459
3262.99308	0.96448
3261.06460	0.96434
3259.13612	0.96426
3257.20764	0.96425
3255.27915	0.96422
3253.35067	0.96417
3251.42219	0.96415
3249.49370	0.96421
3247.56522	0.96430
3245.63674	0.96432
3243.70826	0.96429
3241.77977	0.96432
3239.85129	0.96440
3237.92281	0.96452
3235.99432	0.96464
3234.06584	0.96473
3232.13736	0.96480
3230.20888	0.96492
3228.28039	0.96514
3226.35191	0.96539
3224.42343	0.96555
3222.49494	0.96563
3220.56646	0.96577
3218.63798	0.96603
3216.70949	0.96635
3214.78101	0.96670
3212.85253	0.96704
3210.92405	0.96737
3208.99556	0.96769
3207.06708	0.96804
3205.13860	0.96843
3203.21011	0.96890
3201.28163	0.96940
3199.35315	0.96985
3197.42467	0.97025
3195.49618	0.97072
3193.56770	0.97126
3191.63922	0.97180
3189.71073	0.97232
3187.78225	0.97289
3185.85377	0.97350
3183.92529	0.97410
3181.99680	0.97467
3180.06832	0.97517
3178.13984	0.97567
3176.21135	0.97625
3174.28287	0.97685
3172.35439	0.97739
3170.42591	0.97788
3168.49742	0.97838
3166.56894	0.97887
3164.64046	0.97928
3162.71197	0.97963
3160.78349	0.97994
3158.85501	0.98024
3156.92652	0.98049
3154.99804	0.98080
3153.06956	0.98121
3151.14108	0.98168
3149.21259	0.98218
3147.28411	0.98275
3145.35563	0.98344
3143.42714	0.98422
3141.49866	0.98500
3139.57018	0.98569
3137.64170	0.98621
3135.71321	0.98651
3133.78473	0.98653
3131.85625	0.98632
3129.92776	0.98591
3127.99928	0.98525
3126.07080	0.98444
3124.14232	0.98370
3122.21383	0.98322
3120.28535	0.98321
3118.35687	0.98381
3116.42838	0.98493
3114.49990	0.98638
3112.57142	0.98797
3110.64293	0.98956
3108.71445	0.99107
3106.78597	0.99241
3104.85749	0.99359
3102.92900	0.99461
3101.00052	0.99548
3099.07204	0.99620
3097.14355	0.99677
3095.21507	0.99725
3093.28659	0.99769
3091.35811	0.99806
3089.42962	0.99832
3087.50114	0.99839
3085.57266	0.99828
3083.64417	0.99800
3081.71569	0.99760
3079.78721	0.99715
3077.85873	0.99665
3075.93024	0.99610
3074.00176	0.99561
3072.07328	0.99531
3070.14479	0.99521
3068.21631	0.99525
3066.28783	0.99534
3064.35935	0.99552
3062.43086	0.99587
3060.50238	0.99633
3058.57390	0.99683
3056.64541	0.99730
3054.71693	0.99775
3052.78845	0.99823
3050.85996	0.99866
3048.93148	0.99897
3047.00300	0.99921
3045.07452	0.99943
3043.14603	0.99965
3041.21755	0.99981
3039.28907	0.99988
3037.36058	0.99989
3035.43210	0.99993
3033.50362	0.99999
3031.57514	1.00000
3029.64665	0.99997
3027.71817	0.99994
3025.78969	0.99991
3023.86120	0.99988
3021.93272	0.99985
3020.00424	0.99985
3018.07576	0.99983
3016.14727	0.99981
3014.21879	0.99979
3012.29031	0.99976
3010.36182	0.99964
3008.43334	0.99952
3006.50486	0.99942
3004.57637	0.99927
3002.64789	0.99905
3000.71941	0.99878
2998.79093	0.99845
2996.86244	0.99806
2994.93396	0.99763
2993.00548	0.99699
2991.07699	0.99585
2989.14851	0.99448
2987.22003	0.99344
2985.29155	0.99274
2983.36306	0.99211
2981.43458	0.99139
2979.50610	0.99055
2977.57761	0.98972
2975.64913	0.98907
2973.72065	0.98857
2971.79217	0.98824
2969.86368	0.98813
2967.93520	0.98820
2966.00672	0.98837
2964.07823	0.98861
2962.14975	0.98887
2960.22127	0.98909
2958.29278	0.98930
2956.36430	0.98956
2954.43582	0.98987
2952.50734	0.99021
2950.57885	0.99060
2948.65037	0.99101
2946.72189	0.99127
2944.79340	0.99136
2942.86492	0.99139
2940.93644	0.99141
2939.00796	0.99138
2937.07947	0.99126
2935.15099	0.99113
2933.22251	0.99101
2931.29402	0.99087
2929.36554	0.99066
2927.43706	0.99045
2925.50858	0.99028
2923.58009	0.99014
2921.65161	0.99002
2919.72313	0.98994
2917.79464	0.98989
2915.86616	0.98980
2913.93768	0.98963
2912.00920	0.98941
2910.08071	0.98925
2908.15223	0.98912
2906.22375	0.98896
2904.29526	0.98869
2902.36678	0.98830
2900.43830	0.98808
2898.50981	0.98831
2896.58133	0.98868
2894.65285	0.98880
2892.72437	0.98873
2890.79588	0.98869
2888.86740	0.98868
2886.93892	0.98860
2885.01043	0.98847
2883.08195	0.98840
2881.15347	0.98837
2879.22499	0.98835
2877.29650	0.98840
2875.36802	0.98849
2873.43954	0.98860
2871.51105	0.98874
2869.58257	0.98898
2867.65409	0.98938
2865.72561	0.98995
2863.79712	0.99062
2861.86864	0.99131
2859.94016	0.99197
2858.01167	0.99259
2856.08319	0.99315
2854.15471	0.99372
2852.22622	0.99430
2850.29774	0.99491
2848.36926	0.99556
2846.44078	0.99622
2844.51229	0.99682
2842.58381	0.99735
2840.65533	0.99786
2838.72684	0.99833
2836.79836	0.99868
2834.86988	0.99895
2832.94140	0.99917
2831.01291	0.99936
2829.08443	0.99953
2827.15595	0.99966
2825.22746	0.99976
2823.29898	0.99981
2821.37050	0.99982
2819.44202	0.99985
2817.51353	0.99992
2815.58505	0.99997
2813.65657	1.00000
2811.72808	1.00000
2809.79960	0.99998
2807.87112	0.99996
2805.94263	0.99994
2804.01415	0.99991
2802.08567	0.99989
2800.15719	0.99996
2798.22870	1.00002
2796.30022	1.00002
2794.37174	1.00000
2792.44325	1.00004
2790.51477	1.00011
2788.58629	1.00015
2786.65781	1.00015
2784.72932	1.00012
2782.80084	1.00011
2780.87236	1.00011
2778.94387	1.00008
2777.01539	1.00003
2775.08691	0.99999
2773.15843	0.99995
2771.22994	0.99991
2769.30146	0.99990
2767.37298	0.99990
2765.44449	0.99990
2763.51601	0.99990
2761.58753	0.99992
2759.65905	0.99994
2757.73056	0.99997
2755.80208	0.99998
2753.87360	0.99995
2751.94511	0.99993
2750.01663	0.99992
2748.08815	1.00000
2746.15966	1.00008
2744.23118	1.00016
2742.30270	1.00018
2740.37422	1.00017
2738.44573	1.00015
2736.51725	1.00012
2734.58877	1.00009
2732.66028	1.00009
2730.73180	1.00010
2728.80332	1.00010
2726.87484	1.00008
2724.94635	1.00007
2723.01787	1.00005
2721.08939	1.00006
2719.16090	1.00002
2717.23242	0.99999
2715.30394	0.99999
2713.37546	1.00000
2711.44697	1.00000
2709.51849	1.00000
2707.59001	0.99998
2705.66152	0.99991
2703.73304	0.99985
2701.80456	0.99980
2699.87607	0.99974
2697.94759	0.99968
2696.01911	0.99966
2694.09063	0.99965
2692.16214	0.99963
2690.23366	0.99960
2688.30518	0.99961
2686.37669	0.99968
2684.44821	0.99976
2682.51973	0.99982
2680.59125	0.99986
2678.66276	0.99990
2676.73428	0.99995
2674.80580	1.00002
2672.87731	1.00005
2670.94883	1.00006
2669.02035	1.00008
2667.09187	1.00011
2665.16338	1.00010
2663.23490	1.00009
2661.30642	1.00008
2659.37793	1.00007
2657.44945	1.00006
2655.52097	1.00005
2653.59249	1.00003
2651.66400	1.00002
2649.73552	1.00001
2647.80704	1.00000
2645.87855	0.99998
2643.95007	0.99994
2642.02159	0.99991
2640.09310	0.99985
2638.16462	0.99974
2636.23614	0.99963
2634.30766	0.99954
2632.37917	0.99945
2630.45069	0.99936
2628.52221	0.99926
2626.59372	0.99917
2624.66524	0.99911
2622.73676	0.99907
2620.80828	0.99907
2618.87979	0.99910
2616.95131	0.99918
2615.02283	0.99929
2613.09434	0.99939
2611.16586	0.99948
2609.23738	0.99959
2607.30890	0.99971
2605.38041	0.99976
2603.45193	0.99979
2601.52345	0.99981
2599.59496	0.99983
2597.66648	0.99989
2595.73800	0.99995
2593.80951	0.99995
2591.88103	0.99993
2589.95255	0.99993
2588.02407	0.99996
2586.09558	0.99999
2584.16710	0.99999
2582.23862	0.99999
2580.31013	1.00002
2578.38165	1.00003
2576.45317	1.00001
2574.52469	1.00000
2572.59620	1.00000
2570.66772	0.99998
2568.73924	0.99991
2566.81075	0.99985
2564.88227	0.99980
2562.95379	0.99977
2561.02531	0.99977
2559.09682	0.99979
2557.16834	0.99982
2555.23986	0.99986
2553.31137	0.99988
2551.38289	0.99986
2549.45441	0.99982
2547.52592	0.99975
2545.59744	0.99972
2543.66896	0.99976
2541.74048	0.99981
2539.81199	0.99983
2537.88351	0.99982
2535.95503	0.99981
2534.02654	0.99981
2532.09806	0.99981
2530.16958	0.99979
2528.24110	0.99971
2526.31261	0.99962
2524.38413	0.99957
2522.45565	0.99954
2520.52716	0.99952
2518.59868	0.99954
2516.67020	0.99958
2514.74172	0.99966
2512.81323	0.99975
2510.88475	0.99976
2508.95627	0.99975
2507.02778	0.99980
2505.09930	0.99986
2503.17082	0.99989
2501.24234	0.99992
2499.31385	0.99997
2497.38537	1.00000
2495.45689	0.99998
2493.52840	0.99991
2491.59992	0.99991
2489.67144	0.99997
2487.74295	0.99998
2485.81447	0.99994
2483.88599	0.99995
2481.95751	1.00000
2480.02902	1.00002
2478.10054	1.00002
2476.17206	1.00001
2474.24357	1.00000
2472.31509	1.00000
2470.38661	0.99995
2468.45813	0.99984
2466.52964	0.99974
2464.60116	0.99962
2462.67268	0.99946
2460.74419	0.99936
2458.81571	0.99931
2456.88723	0.99923
2454.95875	0.99915
2453.03026	0.99910
2451.10178	0.99912
2449.17330	0.99924
2447.24481	0.99937
2445.31633	0.99942
2443.38785	0.99944
2441.45936	0.99947
2439.53088	0.99948
2437.60240	0.99947
2435.67392	0.99948
2433.74543	0.99953
2431.81695	0.99959
2429.88847	0.99964
2427.95998	0.99971
2426.03150	0.99981
2424.10302	0.99989
2422.17454	0.99995
2420.24605	1.00003
2418.31757	1.00003
2416.38909	0.99999
2414.46060	0.99995
2412.53212	0.99992
2410.60364	0.99990
2408.67516	0.99991
2406.74667	0.99995
2404.81819	1.00001
2402.88971	1.00000
2400.96122	1.00000
2399.03274	1.00009
2397.10426	1.00018
2395.17578	1.00027
2393.24729	1.00035
2391.31881	1.00043
2389.39033	1.00051
2387.46184	1.00058
2385.53336	1.00066
2383.60488	1.00073
2381.67639	1.00079
2379.74791	1.00086
2377.81943	1.00092
2375.89095	1.00097
2373.96246	1.00103
2372.03398	1.00108
2370.10550	1.00113
2368.17701	1.00118
2366.24853	1.00122
2364.32005	1.00126
2362.39157	1.00130
2360.46308	1.00134
2358.53460	1.00137
2356.60612	1.00140
2354.67763	1.00143
2352.74915	1.00145
2350.82067	1.00147
2348.89219	1.00149
2346.96370	1.00151
2345.03522	1.00152
2343.10674	1.00153
2341.17825	1.00154
2339.24977	1.00154
2337.32129	1.00154
2335.39280	1.00154
2333.46432	1.00154
2331.53584	1.00153
2329.60736	1.00152
2327.67887	1.00151
2325.75039	1.00149
2323.82191	1.00147
2321.89342	1.00145
2319.96494	1.00143
2318.03646	1.00140
2316.10798	1.00137
2314.17949	1.00134
2312.25101	1.00130
2310.32253	1.00127
2308.39404	1.00123
2306.46556	1.00118
2304.53708	1.00114
2302.60860	1.00109
2300.68011	1.00103
2298.75163	1.00098
2296.82315	1.00092
2294.89466	1.00086
2292.96618	1.00080
2291.03770	1.00073
2289.10921	1.00066
2287.18073	1.00059
2285.25225	1.00051
2283.32377	1.00044
2281.39528	1.00036
2279.46680	1.00027
2277.53832	1.00019
2275.60983	1.00010
2273.68135	1.00001
2271.75287	0.99995
2269.82439	0.99989
2267.89590	0.99979
2265.96742	0.99986
2264.03894	0.99999
2262.11045	1.00000
2260.18197	0.99987
2258.25349	0.99962
2256.32501	0.99950
2254.39652	0.99971
2252.46804	0.99994
2250.53956	0.99987
2248.61107	0.99968
2246.68259	0.99957
2244.75411	0.99940
2242.82563	0.99910
2240.89714	0.99885
2238.96866	0.99874
2237.04018	0.99867
2235.11169	0.99854
2233.18321	0.99835
2231.25473	0.99815
2229.32624	0.99803
2227.39776	0.99798
2225.46928	0.99800
2223.54080	0.99808
2221.61231	0.99811
2219.68383	0.99809
2217.75535	0.99802
2215.82686	0.99787
2213.89838	0.99769
2211.96990	0.99760
2210.04142	0.99760
2208.11293	0.99757
2206.18445	0.99745
2204.25597	0.99725
2202.32748	0.99704
2200.39900	0.99692
2198.47052	0.99681
2196.54204	0.99653
2194.61355	0.99611
2192.68507	0.99573
2190.75659	0.99548
2188.82810	0.99540
2186.89962	0.99540
2184.97114	0.99542
2183.04265	0.99557
2181.11417	0.99586
2179.18569	0.99588
2177.25721	0.99558
2175.32872	0.99541
2173.40024	0.99550
2171.47176	0.99526
2169.54327	0.99435
2167.61479	0.99315
2165.68631	0.99223
2163.75783	0.99139
2161.82934	0.99050
2159.90086	0.99107
2157.97238	0.99399
2156.04389	0.99685
2154.11541	0.99781
2152.18693	0.99761
2150.25845	0.99720
2148.32996	0.99703
2146.40148	0.99723
2144.47300	0.99750
2142.54451	0.99756
2140.61603	0.99758
2138.68755	0.99780
2136.75906	0.99828
2134.83058	0.99906
2132.90210	0.99981
2130.97362	1.00000
2129.04513	0.99998
2127.11665	0.99995
2125.18817	0.99993
2123.25968	0.99988
2121.33120	0.99984
2119.40272	0.99972
2117.47424	0.99948
2115.54575	0.99925
2113.61727	0.99909
2111.68879	0.99903
2109.76030	0.99906
2107.83182	0.99910
2105.90334	0.99912
2103.97486	0.99915
2102.04637	0.99912
2100.11789	0.99905
2098.18941	0.99915
2096.26092	0.99948
2094.33244	0.99988
2092.40396	1.00000
2090.47548	0.99983
2088.54699	0.99965
2086.61851	0.99967
2084.69003	0.99967
2082.76154	0.99952
2080.83306	0.99932
2078.90458	0.99923
2076.97609	0.99921
2075.04761	0.99924
2073.11913	0.99927
2071.19065	0.99919
2069.26216	0.99909
2067.33368	0.99905
2065.40520	0.99901
2063.47671	0.99897
2061.54823	0.99894
2059.61975	0.99890
2057.69127	0.99878
2055.76278	0.99861
2053.83430	0.99828
2051.90582	0.99744
2049.97733	0.99647
2048.04885	0.99616
2046.12037	0.99622
2044.19189	0.99614
2042.26340	0.99600
2040.33492	0.99583
2038.40644	0.99559
2036.47795	0.99550
2034.54947	0.99564
2032.62099	0.99584
2030.69250	0.99604
2028.76402	0.99627
2026.83554	0.99641
2024.90706	0.99648
2022.97857	0.99654
2021.05009	0.99664
2019.12161	0.99674
2017.19312	0.99683
2015.26464	0.99683
2013.33616	0.99670
2011.40768	0.99655
2009.47919	0.99660
2007.55071	0.99715
2005.62223	0.99799
2003.69374	0.99847
2001.76526	0.99850
1999.83678	0.99836
1997.90830	0.99819
1995.97981	0.99803
1994.05133	0.99778
1992.12285	0.99729
1990.19436	0.99675
1988.26588	0.99643
1986.33740	0.99637
1984.40892	0.99626
1982.48043	0.99553
1980.55195	0.99442
1978.62347	0.99418
1976.69498	0.99513
1974.76650	0.99604
1972.83802	0.99647
1970.90953	0.99684
1968.98105	0.99720
1967.05257	0.99742
1965.12409	0.99749
1963.19560	0.99755
1961.26712	0.99786
1959.33864	0.99837
1957.41015	0.99866
1955.48167	0.99860
1953.55319	0.99850
1951.62471	0.99846
1949.69622	0.99846
1947.76774	0.99853
1945.83926	0.99867
1943.91077	0.99881
1941.98229	0.99894
1940.05381	0.99906
1938.12533	0.99914
1936.19684	0.99919
1934.26836	0.99927
1932.33988	0.99940
1930.41139	0.99960
1928.48291	0.99981
1926.55443	0.99994
1924.62594	0.99995
1922.69746	0.99984
1920.76898	0.99967
1918.84050	0.99958
1916.91201	0.99958
1914.98353	0.99966
1913.05505	0.99980
1911.12656	0.99993
1909.19808	0.99995
1907.26960	0.99993
1905.34112	0.99994
1903.41263	0.99998
1901.48415	1.00000
1899.55567	0.99999
1897.62718	0.99996
1895.69870	0.99993
1893.77022	0.99994
1891.84174	0.99999
1889.91325	0.99995
1887.98477	0.99989
1886.05629	0.99993
1884.12780	1.00003
1882.19932	1.00009
1880.27084	1.00010
1878.34235	1.00010
1876.41387	1.00005
1874.48539	0.99999
1872.55691	0.99996
1870.62842	0.99992
1868.69994	0.99985
1866.77146	0.99983
1864.84297	0.99988
1862.91449	0.99990
1860.98601	0.99989
1859.05753	0.99990
1857.12904	0.99994
1855.20056	0.99996
1853.27208	0.99993
1851.34359	0.99991
1849.41511	0.99988
1847.48663	0.99986
1845.55815	0.99982
1843.62966	0.99974
1841.70118	0.99974
1839.77270	0.99983
1837.84421	0.99988
1835.91573	0.99981
1833.98725	0.99972
1832.05877	0.99960
1830.13028	0.99935
1828.20180	0.99910
1826.27332	0.99893
1824.34483	0.99880
1822.41635	0.99876
1820.48787	0.99888
1818.55938	0.99913
1816.63090	0.99943
1814.70242	0.99959
1812.77394	0.99960
1810.84545	0.99958
1808.91697	0.99964
1806.98849	0.99975
1805.06000	0.99979
1803.13152	0.99977
1801.20304	0.99971
1799.27456	0.99971
1797.34607	0.99976
1795.41759	0.99980
1793.48911	0.99981
1791.56062	0.99975
1789.63214	0.99976
1787.70366	0.99984
1785.77518	0.99990
1783.84669	0.99990
1781.91821	0.99985
1779.98973	0.99984
1778.06124	0.99991
1776.13276	1.00000
1774.20428	0.99999
1772.27579	0.99988
1770.34731	0.99973
1768.41883	0.99966
1766.49035	0.99969
1764.56186	0.99973
1762.63338	0.99969
1760.70490	0.99961
1758.77641	0.99958
1756.84793	0.99961
1754.91945	0.99963
1752.99097	0.99966
1751.06248	0.99952
1749.13400	0.99933
1747.20552	0.99931
1745.27703	0.99940
1743.34855	0.99950
1741.42007	0.99954
1739.49159	0.99952
1737.56310	0.99955
1735.63462	0.99959
1733.70614	0.99944
1731.77765	0.99936
1729.84917	0.99955
1727.92069	0.99976
1725.99221	0.99986
1724.06372	0.99995
1722.13524	0.99998
1720.20676	1.00000
1718.27827	0.99993
1716.34979	0.99928
1714.42131	0.99876
1712.49282	0.99847
1710.56434	0.99794
1708.63586	0.99705
1706.70738	0.99558
1704.77889	0.99361
1702.85041	0.99185
1700.92193	0.98935
1698.99344	0.98560
1697.06496	0.98221
1695.13648	0.97863
1693.20800	0.97559
1691.27951	0.97313
1689.35103	0.97016
1687.42255	0.96735
1685.49406	0.96423
1683.56558	0.95892
1681.63710	0.95459
1679.70862	0.95210
1677.78013	0.94976
1675.85165	0.94663
1673.92317	0.94299
1671.99468	0.94013
1670.06620	0.93693
1668.13772	0.93316
1666.20923	0.93081
1664.28075	0.92896
1662.35227	0.92636
1660.42379	0.92398
1658.49530	0.92271
1656.56682	0.92217
1654.63834	0.92155
1652.70985	0.91981
1650.78137	0.91932
1648.85289	0.92025
1646.92441	0.92119
1644.99592	0.92230
1643.06744	0.92403
1641.13896	0.92618
1639.21047	0.92861
1637.28199	0.93144
1635.35351	0.93521
1633.42503	0.93916
1631.49654	0.94261
1629.56806	0.94610
1627.63958	0.94970
1625.71109	0.95304
1623.78261	0.95616
1621.85413	0.95912
1619.92564	0.96164
1617.99716	0.96391
1616.06868	0.96620
1614.14020	0.96828
1612.21171	0.97027
1610.28323	0.97228
1608.35475	0.97425
1606.42626	0.97608
1604.49778	0.97769
1602.56930	0.97905
1600.64082	0.98020
1598.71233	0.98120
1596.78385	0.98205
1594.85537	0.98278
1592.92688	0.98345
1590.99840	0.98404
1589.06992	0.98449
1587.14144	0.98481
1585.21295	0.98508
1583.28447	0.98536
1581.35599	0.98579
1579.42750	0.98638
1577.49902	0.98692
1575.57054	0.98722
1573.64206	0.98762
1571.71357	0.98814
1569.78509	0.98829
1567.85661	0.98823
1565.92812	0.98828
1563.99964	0.98831
1562.07116	0.98835
1560.14267	0.98750
1558.21419	0.98354
1556.28571	0.97912
1554.35723	0.97413
1552.42874	0.96635
1550.50026	0.95459
1548.57178	0.93983
1546.64329	0.92562
1544.71481	0.91190
1542.78633	0.89912
1540.85785	0.89015
1538.92936	0.88910
1537.00088	0.89486
1535.07240	0.90422
1533.14391	0.91786
1531.21543	0.93004
1529.28695	0.93726
1527.35847	0.94217
1525.42998	0.94570
1523.50150	0.94801
1521.57302	0.94958
1519.64453	0.95077
1517.71605	0.95190
1515.78757	0.95337
1513.85908	0.95534
1511.93060	0.95772
1510.00212	0.96019
1508.07364	0.96292
1506.14515	0.96665
1504.21667	0.96984
1502.28819	0.97239
1500.35970	0.97502
1498.43122	0.97796
1496.50274	0.98121
1494.57426	0.98430
1492.64577	0.98692
1490.71729	0.98946
1488.78881	0.99217
1486.86032	0.99454
1484.93184	0.99642
1483.00336	0.99786
1481.07488	0.99890
1479.14639	0.99962
1477.21791	0.99993
1475.28943	0.99974
1473.36094	0.99863
1471.43246	0.99662
1469.50398	0.99482
1467.57550	0.99289
1465.64701	0.98946
1463.71853	0.98423
1461.79005	0.97916
1459.86156	0.97395
1457.93308	0.96443
1456.00460	0.94965
1454.07611	0.93826
1452.14763	0.92880
1450.21915	0.91810
1448.29067	0.90570
1446.36218	0.89331
1444.43370	0.88360
1442.50522	0.87665
1440.57673	0.87237
1438.64825	0.87124
1436.71977	0.87374
1434.79129	0.87990
1432.86280	0.88769
1430.93432	0.89656
1429.00584	0.90521
1427.07735	0.91082
1425.14887	0.91248
1423.22039	0.91054
1421.29191	0.90587
1419.36342	0.89773
1417.43494	0.88820
1415.50646	0.88277
1413.57797	0.88120
1411.64949	0.88301
1409.72101	0.88863
1407.79252	0.89723
1405.86404	0.90798
1403.93556	0.91968
1402.00708	0.92976
1400.07859	0.93799
1398.15011	0.94486
1396.22163	0.94985
1394.29314	0.95368
1392.36466	0.95716
1390.43618	0.96015
1388.50770	0.96256
1386.57921	0.96458
1384.65073	0.96645
1382.72225	0.96826
1380.79376	0.97001
1378.86528	0.97174
1376.93680	0.97344
1375.00832	0.97508
1373.07983	0.97678
1371.15135	0.97850
1369.22287	0.98028
1367.29438	0.98210
1365.36590	0.98384
1363.43742	0.98542
1361.50893	0.98682
1359.58045	0.98802
1357.65197	0.98892
1355.72349	0.98957
1353.79500	0.99005
1351.86652	0.99046
1349.93804	0.99094
1348.00955	0.99165
1346.08107	0.99280
1344.15259	0.99432
1342.22411	0.99592
1340.29562	0.99732
1338.36714	0.99848
1336.43866	0.99944
1334.51017	1.00000
1332.58169	0.99992
1330.65321	0.99854
1328.72473	0.99481
1326.79624	0.98704
1324.86776	0.97360
1322.93928	0.95444
1321.01079	0.93129
1319.08231	0.90672
1317.15383	0.88505
1315.22535	0.87109
1313.29686	0.86688
1311.36838	0.87140
1309.43990	0.88155
1307.51141	0.89430
1305.58293	0.90750
1303.65445	0.91978
1301.72596	0.93052
1299.79748	0.93961
1297.86900	0.94721
1295.94052	0.95355
1294.01203	0.95879
1292.08355	0.96305
1290.15507	0.96653
1288.22658	0.96942
1286.29810	0.97184
1284.36962	0.97390
1282.44114	0.97565
1280.51265	0.97720
1278.58417	0.97859
1276.65569	0.97983
1274.72720	0.98090
1272.79872	0.98176
1270.87024	0.98239
1268.94176	0.98273
1267.01327	0.98275
1265.08479	0.98243
1263.15631	0.98178
1261.22782	0.98084
1259.29934	0.97966
1257.37086	0.97829
1255.44237	0.97674
1253.51389	0.97503
1251.58541	0.97321
1249.65693	0.97144
1247.72844	0.96988
1245.79996	0.96850
1243.87148	0.96712
1241.94299	0.96575
1240.01451	0.96454
1238.08603	0.96332
1236.15755	0.96181
1234.22906	0.96020
1232.30058	0.95883
1230.37210	0.95797
1228.44361	0.95777
1226.51513	0.95823
1224.58665	0.95937
1222.65817	0.96121
1220.72968	0.96365
1218.80120	0.96651
1216.87272	0.96962
1214.94423	0.97276
1213.01575	0.97575
1211.08727	0.97851
1209.15878	0.98100
1207.23030	0.98324
1205.30182	0.98530
1203.37334	0.98722
1201.44485	0.98900
1199.51637	0.99059
1197.58789	0.99203
1195.65940	0.99334
1193.73092	0.99457
1191.80244	0.99571
1189.87396	0.99674
1187.94547	0.99761
1186.01699	0.99834
1184.08851	0.99897
1182.16002	0.99949
1180.23154	0.99984
1178.30306	1.00000
1176.37458	1.00004
1174.44609	1.00007
1172.51761	1.00012
1170.58913	1.00017
1168.66064	1.00022
1166.73216	0.99998
1164.80368	0.99914
1162.87520	0.99737
1160.94671	0.99436
1159.01823	0.98979
1157.08975	0.98347
1155.16126	0.97555
1153.23278	0.96685
1151.30430	0.95903
1149.37581	0.95407
1147.44733	0.95320
1145.51885	0.95595
1143.59037	0.96050
1141.66188	0.96498
1139.73340	0.96840
1137.80492	0.97049
1135.87643	0.97117
1133.94795	0.97005
1132.01947	0.96622
1130.09099	0.95898
1128.16250	0.94950
1126.23402	0.94094
1124.30554	0.93550
1122.37705	0.93295
1120.44857	0.93277
1118.52009	0.93534
1116.59161	0.94101
1114.66312	0.94878
1112.73464	0.95579
1110.80616	0.95948
1108.87767	0.95954
1106.94919	0.95669
1105.02071	0.95130
1103.09222	0.94344
1101.16374	0.93342
1099.23526	0.92206
1097.30678	0.91050
1095.37829	0.89965
1093.44981	0.88983
1091.52133	0.88091
1089.59284	0.87278
1087.66436	0.86553
1085.73588	0.85921
1083.80740	0.85384
1081.87891	0.84960
1079.95043	0.84675
1078.02195	0.84573
1076.09346	0.84715
1074.16498	0.85160
1072.23650	0.85919
1070.30802	0.86898
1068.37953	0.87960
1066.45105	0.89044
1064.52257	0.90115
1062.59408	0.91070
1060.66560	0.91817
1058.73712	0.92374
1056.80864	0.92833
1054.88015	0.93248
1052.95167	0.93612
1051.02319	0.93924
1049.09470	0.94198
1047.16622	0.94441
1045.23774	0.94661
1043.30925	0.94864
1041.38077	0.95053
1039.45229	0.95223
1037.52381	0.95386
1035.59532	0.95566
1033.66684	0.95753
1031.73836	0.95912
1029.80987	0.96024
1027.88139	0.96129
1025.95291	0.96287
1024.02443	0.96488
1022.09594	0.96682
1020.16746	0.96858
1018.23898	0.97028
1016.31049	0.97190
1014.38201	0.97346
1012.45353	0.97502
1010.52505	0.97667
1008.59656	0.97843
1006.66808	0.98024
1004.73960	0.98203
1002.81111	0.98374
1000.88263	0.98529
998.95415	0.98661
997.02566	0.98763
995.09718	0.98826
993.16870	0.98835
991.24022	0.98758
989.31173	0.98547
987.38325	0.98142
985.45477	0.97495
983.52628	0.96626
981.59780	0.95692
979.66932	0.94962
977.74084	0.94682
975.81235	0.94939
973.88387	0.95617
971.95539	0.96485
970.02690	0.97323
968.09842	0.97999
966.16994	0.98486
964.24146	0.98820
962.31297	0.99041
960.38449	0.99182
958.45601	0.99264
956.52752	0.99305
954.59904	0.99317
952.67056	0.99317
950.74207	0.99328
948.81359	0.99363
946.88511	0.99416
944.95663	0.99472
943.02814	0.99530
941.09966	0.99595
939.17118	0.99666
937.24269	0.99730
935.31421	0.99754
933.38573	0.99630
931.45725	0.99228
929.52876	0.98592
927.60028	0.98033
925.67180	0.97879
923.74331	0.98172
921.81483	0.98656
919.88635	0.99059
917.95787	0.99300
916.02938	0.99433
914.10090	0.99511
912.17242	0.99564
910.24393	0.99615
908.31545	0.99679
906.38697	0.99747
904.45849	0.99804
902.53000	0.99847
900.60152	0.99883
898.67304	0.99919
896.74455	0.99951
894.81607	0.99975
892.88759	0.99990
890.95910	1.00000
889.03062	1.00005
887.10214	1.00009
885.17366	1.00013
883.24517	1.00006
881.31669	0.99993
879.38821	0.99984
877.45972	0.99991
875.53124	1.00003
873.60276	1.00000
871.67428	0.99992
869.74579	0.99964
867.81731	0.99916
865.88883	0.99843
863.96034	0.99742
862.03186	0.99621
860.10338	0.99480
858.17490	0.99313
856.24641	0.99120
854.31793	0.98908
852.38945	0.98691
850.46096	0.98485
848.53248	0.98307
846.60400	0.98169
844.67551	0.98078
842.74703	0.98057
840.81855	0.98129
838.89007	0.98305
836.96158	0.98566
835.03310	0.98873
833.10462	0.99178
831.17613	0.99449
829.24765	0.99658
827.31917	0.99800
825.39069	0.99892
823.46220	0.99948
821.53372	0.99975
819.60524	0.99994
817.67675	1.00000
815.74827	0.99996
813.81979	0.99982
811.89131	0.99965
809.96282	0.99946
808.03434	0.99927
806.10586	0.99905
804.17737	0.99880
802.24889	0.99859
800.32041	0.99846
798.39193	0.99841
796.46344	0.99838
794.53496	0.99834
792.60648	0.99817
790.67799	0.99780
788.74951	0.99736
786.82103	0.99693
784.89254	0.99643
782.96406	0.99580
781.03558	0.99512
779.10710	0.99435
777.17861	0.99337
775.25013	0.99205
773.32165	0.99033
771.39316	0.98816
769.46468	0.98543
767.53620	0.98194
765.60772	0.97752
763.67923	0.97199
761.75075	0.96516
759.82227	0.95701
757.89378	0.94757
755.96530	0.93696
754.03682	0.92548
752.10834	0.91357
750.17985	0.90184
748.25137	0.89090
746.32289	0.88107
744.39440	0.87236
742.46592	0.86482
740.53744	0.85869
738.60895	0.85446
736.68047	0.85273
734.75199	0.85394
732.82351	0.85835
730.89502	0.86604
728.96654	0.87689
727.03806	0.89036
725.10957	0.90534
723.18109	0.92039
721.25261	0.93475
719.32413	0.94816
717.39564	0.95975
715.46716	0.96916
713.53868	0.97698
711.61019	0.98366
709.68171	0.98949
707.75323	0.99456
705.82475	0.99850
703.89626	1.00000
701.96778	0.99760
700.03930	0.98861
698.11081	0.97220
696.18233	0.94948
694.25385	0.92334
692.32536	0.89693
690.39688	0.87221
688.46840	0.85082
686.53992	0.83580
684.61143	0.83021
682.68295	0.83450
680.75447	0.84579
678.82598	0.85956
676.89750	0.87263
674.96902	0.88406
673.04054	0.89339
671.11205	0.89979
669.18357	0.90574
667.25509	0.91567
665.32660	0.92393
663.39812	0.92881
661.46964	0.93264
659.54116	0.93608
657.61267	0.93928
655.68419	0.94242
653.75571	0.94539
651.82722	0.94780
649.89874	0.94971
647.97026	0.95167
646.04178	0.95386
644.11329	0.95591
642.18481	0.95772
640.25633	0.95955
638.32784	0.96120
636.39936	0.96255
634.47088	0.96393
632.54239	0.96572
630.61391	0.96790
628.68543	0.97041
626.75695	0.97353
624.82846	0.97776
622.89998	0.98311
620.97150	0.98835
619.04301	0.99180
617.11453	0.99303
615.18605	0.99348
613.25757	0.99426
611.32908	0.99536
609.40060	0.99636
607.47212	0.99707
605.54363	0.99785
603.61515	0.99850
601.68667	0.99900
599.75819	1.00000
