# Supplementary material for: Accelerated discovery of highly active enzyme nanohybrids with parallelized Bayesian optimization in hybrid space
Source: Nat Commun. 2026 Mar 7;17:3634. doi: 10.1038/s41467-026-70251-3 (PMC13096166; doi:10.1038/s41467-026-70251-3)
Supplement: Supplementary file 3 — Supplementary Dataset 1 [file 41467_2026_70251_MOESM3_ESM.zip › Raw data/IR/Fig4k-GOx.dpt]

3997.74507	0.99780
3995.81659	0.99792
3993.88811	0.99805
3991.95963	0.99818
3990.03114	0.99834
3988.10266	0.99851
3986.17418	0.99865
3984.24569	0.99876
3982.31721	0.99885
3980.38873	0.99895
3978.46024	0.99899
3976.53176	0.99898
3974.60328	0.99904
3972.67480	0.99919
3970.74631	0.99930
3968.81783	0.99939
3966.88935	0.99948
3964.96086	0.99950
3963.03238	0.99947
3961.10390	0.99955
3959.17542	0.99971
3957.24693	0.99983
3955.31845	0.99997
3953.38997	1.00009
3951.46148	1.00009
3949.53300	1.00000
3947.60452	1.00000
3945.67604	1.00008
3943.74755	1.00011
3941.81907	1.00017
3939.89059	1.00030
3937.96210	1.00036
3936.03362	1.00031
3934.10514	1.00020
3932.17665	1.00011
3930.24817	1.00017
3928.31969	1.00028
3926.39121	1.00028
3924.46272	1.00028
3922.53424	1.00036
3920.60576	1.00037
3918.67727	1.00030
3916.74879	1.00030
3914.82031	1.00039
3912.89183	1.00044
3910.96334	1.00043
3909.03486	1.00038
3907.10638	1.00020
3905.17789	0.99994
3903.24941	0.99979
3901.32093	0.99983
3899.39245	0.99996
3897.46396	1.00005
3895.53548	1.00000
3893.60700	0.99998
3891.67851	0.99997
3889.75003	1.00001
3887.82155	1.00002
3885.89306	1.00002
3883.96458	1.00006
3882.03610	1.00005
3880.10762	1.00011
3878.17913	1.00030
3876.25065	1.00038
3874.32217	1.00031
3872.39368	1.00025
3870.46520	1.00029
3868.53672	1.00034
3866.60824	1.00028
3864.67975	1.00021
3862.75127	1.00026
3860.82279	1.00033
3858.89430	1.00032
3856.96582	1.00027
3855.03734	1.00027
3853.10886	1.00029
3851.18037	1.00021
3849.25189	1.00011
3847.32341	1.00006
3845.39492	1.00002
3843.46644	0.99995
3841.53796	0.99996
3839.60948	1.00005
3837.68099	1.00021
3835.75251	1.00027
3833.82403	1.00026
3831.89554	1.00034
3829.96706	1.00040
3828.03858	1.00039
3826.11009	1.00037
3824.18161	1.00032
3822.25313	1.00030
3820.32465	1.00042
3818.39616	1.00054
3816.46768	1.00050
3814.53920	1.00036
3812.61071	1.00029
3810.68223	1.00031
3808.75375	1.00037
3806.82527	1.00040
3804.89678	1.00041
3802.96830	1.00036
3801.03982	1.00029
3799.11133	1.00023
3797.18285	1.00017
3795.25437	1.00007
3793.32589	0.99999
3791.39740	0.99998
3789.46892	1.00008
3787.54044	1.00013
3785.61195	1.00014
3783.68347	1.00013
3781.75499	1.00012
3779.82650	1.00011
3777.89802	1.00011
3775.96954	1.00016
3774.04106	1.00024
3772.11257	1.00026
3770.18409	1.00024
3768.25561	1.00021
3766.32712	1.00022
3764.39864	1.00026
3762.47016	1.00026
3760.54168	1.00023
3758.61319	1.00022
3756.68471	1.00021
3754.75623	1.00015
3752.82774	1.00006
3750.89926	1.00000
3748.97078	0.99993
3747.04230	0.99982
3745.11381	0.99959
3743.18533	0.99931
3741.25685	0.99908
3739.32836	0.99878
3737.39988	0.99825
3735.47140	0.99767
3733.54292	0.99752
3731.61443	0.99757
3729.68595	0.99742
3727.75747	0.99721
3725.82898	0.99721
3723.90050	0.99753
3721.97202	0.99815
3720.04353	0.99894
3718.11505	0.99976
3716.18657	1.00045
3714.25809	1.00075
3712.32960	1.00053
3710.40112	0.99993
3708.47264	0.99945
3706.54415	0.99920
3704.61567	0.99905
3702.68719	0.99897
3700.75871	0.99896
3698.83022	0.99901
3696.90174	0.99914
3694.97326	0.99923
3693.04477	0.99922
3691.11629	0.99929
3689.18781	0.99967
3687.25933	1.00000
3685.33084	1.00010
3683.40236	1.00021
3681.47388	1.00039
3679.54539	1.00048
3677.61691	1.00036
3675.68843	1.00030
3673.75994	1.00052
3671.83146	1.00066
3669.90298	1.00066
3667.97450	1.00065
3666.04601	1.00060
3664.11753	1.00051
3662.18905	1.00039
3660.26056	1.00030
3658.33208	1.00024
3656.40360	1.00019
3654.47512	1.00017
3652.54663	1.00014
3650.61815	1.00006
3648.68967	0.99998
3646.76118	0.99997
3644.83270	0.99991
3642.90422	0.99981
3640.97574	0.99973
3639.04725	0.99965
3637.11877	0.99954
3635.19029	0.99925
3633.26180	0.99894
3631.33332	0.99872
3629.40484	0.99853
3627.47635	0.99856
3625.54787	0.99882
3623.61939	0.99909
3621.69091	0.99942
3619.76242	0.99974
3617.83394	1.00000
3615.90546	1.00029
3613.97697	1.00061
3612.04849	1.00076
3610.12001	1.00067
3608.19153	1.00032
3606.26304	0.99999
3604.33456	0.99986
3602.40608	0.99975
3600.47759	0.99963
3598.54911	0.99957
3596.62063	0.99947
3594.69215	0.99932
3592.76366	0.99938
3590.83518	0.99959
3588.90670	0.99964
3586.97821	0.99960
3585.04973	0.99977
3583.12125	1.00000
3581.19277	1.00025
3579.26428	1.00039
3577.33580	1.00049
3575.40732	1.00055
3573.47883	1.00056
3571.55035	1.00062
3569.62187	1.00059
3567.69338	1.00035
3565.76490	1.00019
3563.83642	1.00036
3561.90794	1.00056
3559.97945	1.00068
3558.05097	1.00078
3556.12249	1.00082
3554.19400	1.00072
3552.26552	1.00057
3550.33704	1.00056
3548.40856	1.00053
3546.48007	1.00035
3544.55159	1.00021
3542.62311	1.00026
3540.69462	1.00031
3538.76614	1.00025
3536.83766	1.00014
3534.90918	1.00012
3532.98069	1.00006
3531.05221	1.00000
3529.12373	0.99990
3527.19524	0.99986
3525.26676	0.99987
3523.33828	0.99993
3521.40979	1.00008
3519.48131	1.00024
3517.55283	1.00033
3515.62435	1.00033
3513.69586	1.00029
3511.76738	1.00024
3509.83890	1.00018
3507.91041	1.00015
3505.98193	1.00018
3504.05345	1.00013
3502.12497	0.99999
3500.19648	0.99992
3498.26800	0.99990
3496.33952	0.99986
3494.41103	0.99983
3492.48255	0.99982
3490.55407	0.99975
3488.62559	0.99961
3486.69710	0.99952
3484.76862	0.99952
3482.84014	0.99951
3480.91165	0.99936
3478.98317	0.99914
3477.05469	0.99899
3475.12620	0.99893
3473.19772	0.99888
3471.26924	0.99879
3469.34076	0.99865
3467.41227	0.99848
3465.48379	0.99837
3463.55531	0.99831
3461.62682	0.99824
3459.69834	0.99818
3457.76986	0.99813
3455.84138	0.99807
3453.91289	0.99801
3451.98441	0.99792
3450.05593	0.99776
3448.12744	0.99751
3446.19896	0.99728
3444.27048	0.99720
3442.34200	0.99714
3440.41351	0.99696
3438.48503	0.99674
3436.55655	0.99652
3434.62806	0.99626
3432.69958	0.99598
3430.77110	0.99567
3428.84262	0.99534
3426.91413	0.99503
3424.98565	0.99475
3423.05717	0.99448
3421.12868	0.99425
3419.20020	0.99405
3417.27172	0.99382
3415.34323	0.99355
3413.41475	0.99326
3411.48627	0.99294
3409.55779	0.99267
3407.62930	0.99246
3405.70082	0.99224
3403.77234	0.99193
3401.84385	0.99158
3399.91537	0.99127
3397.98689	0.99095
3396.05841	0.99057
3394.12992	0.99020
3392.20144	0.98983
3390.27296	0.98943
3388.34447	0.98898
3386.41599	0.98850
3384.48751	0.98807
3382.55903	0.98761
3380.63054	0.98708
3378.70206	0.98646
3376.77358	0.98583
3374.84509	0.98519
3372.91661	0.98458
3370.98813	0.98402
3369.05964	0.98341
3367.13116	0.98264
3365.20268	0.98173
3363.27420	0.98079
3361.34571	0.97990
3359.41723	0.97900
3357.48875	0.97811
3355.56026	0.97727
3353.63178	0.97650
3351.70330	0.97572
3349.77482	0.97488
3347.84633	0.97398
3345.91785	0.97306
3343.98937	0.97219
3342.06088	0.97136
3340.13240	0.97051
3338.20392	0.96960
3336.27544	0.96860
3334.34695	0.96755
3332.41847	0.96649
3330.48999	0.96546
3328.56150	0.96447
3326.63302	0.96348
3324.70454	0.96244
3322.77606	0.96132
3320.84757	0.96016
3318.91909	0.95897
3316.99061	0.95781
3315.06212	0.95676
3313.13364	0.95579
3311.20516	0.95488
3309.27667	0.95400
3307.34819	0.95308
3305.41971	0.95210
3303.49123	0.95106
3301.56274	0.95008
3299.63426	0.94926
3297.70578	0.94861
3295.77729	0.94807
3293.84881	0.94761
3291.92033	0.94716
3289.99185	0.94669
3288.06336	0.94631
3286.13488	0.94615
3284.20640	0.94618
3282.27791	0.94634
3280.34943	0.94664
3278.42095	0.94713
3276.49247	0.94776
3274.56398	0.94850
3272.63550	0.94935
3270.70702	0.95025
3268.77853	0.95117
3266.85005	0.95220
3264.92157	0.95334
3262.99308	0.95450
3261.06460	0.95573
3259.13612	0.95707
3257.20764	0.95849
3255.27915	0.95987
3253.35067	0.96115
3251.42219	0.96241
3249.49370	0.96376
3247.56522	0.96514
3245.63674	0.96636
3243.70826	0.96736
3241.77977	0.96829
3239.85129	0.96929
3237.92281	0.97034
3235.99432	0.97132
3234.06584	0.97220
3232.13736	0.97294
3230.20888	0.97356
3228.28039	0.97415
3226.35191	0.97476
3224.42343	0.97531
3222.49494	0.97581
3220.56646	0.97632
3218.63798	0.97686
3216.70949	0.97741
3214.78101	0.97796
3212.85253	0.97851
3210.92405	0.97901
3208.99556	0.97948
3207.06708	0.97995
3205.13860	0.98045
3203.21011	0.98097
3201.28163	0.98146
3199.35315	0.98192
3197.42467	0.98238
3195.49618	0.98295
3193.56770	0.98360
3191.63922	0.98422
3189.71073	0.98481
3187.78225	0.98545
3185.85377	0.98613
3183.92529	0.98677
3181.99680	0.98736
3180.06832	0.98792
3178.13984	0.98852
3176.21135	0.98924
3174.28287	0.98996
3172.35439	0.99057
3170.42591	0.99112
3168.49742	0.99172
3166.56894	0.99232
3164.64046	0.99289
3162.71197	0.99345
3160.78349	0.99401
3158.85501	0.99454
3156.92652	0.99502
3154.99804	0.99550
3153.06956	0.99598
3151.14108	0.99640
3149.21259	0.99678
3147.28411	0.99712
3145.35563	0.99748
3143.42714	0.99786
3141.49866	0.99828
3139.57018	0.99866
3137.64170	0.99890
3135.71321	0.99903
3133.78473	0.99915
3131.85625	0.99931
3129.92776	0.99951
3127.99928	0.99964
3126.07080	0.99970
3124.14232	0.99979
3122.21383	0.99991
3120.28535	1.00000
3118.35687	1.00000
3116.42838	0.99995
3114.49990	0.99991
3112.57142	0.99984
3110.64293	0.99984
3108.71445	0.99989
3106.78597	0.99983
3104.85749	0.99968
3102.92900	0.99955
3101.00052	0.99948
3099.07204	0.99934
3097.14355	0.99907
3095.21507	0.99879
3093.28659	0.99859
3091.35811	0.99846
3089.42962	0.99833
3087.50114	0.99814
3085.57266	0.99793
3083.64417	0.99769
3081.71569	0.99740
3079.78721	0.99719
3077.85873	0.99699
3075.93024	0.99671
3074.00176	0.99639
3072.07328	0.99617
3070.14479	0.99615
3068.21631	0.99620
3066.28783	0.99614
3064.35935	0.99596
3062.43086	0.99584
3060.50238	0.99587
3058.57390	0.99607
3056.64541	0.99634
3054.71693	0.99663
3052.78845	0.99698
3050.85996	0.99734
3048.93148	0.99758
3047.00300	0.99782
3045.07452	0.99817
3043.14603	0.99853
3041.21755	0.99876
3039.28907	0.99886
3037.36058	0.99896
3035.43210	0.99918
3033.50362	0.99937
3031.57514	0.99944
3029.64665	0.99945
3027.71817	0.99956
3025.78969	0.99975
3023.86120	0.99990
3021.93272	0.99998
3020.00424	1.00004
3018.07576	1.00008
3016.14727	1.00008
3014.21879	1.00004
3012.29031	1.00001
3010.36182	0.99998
3008.43334	1.00001
3006.50486	1.00000
3004.57637	0.99996
3002.64789	0.99987
3000.71941	0.99971
2998.79093	0.99945
2996.86244	0.99907
2994.93396	0.99861
2993.00548	0.99795
2991.07699	0.99685
2989.14851	0.99545
2987.22003	0.99426
2985.29155	0.99334
2983.36306	0.99233
2981.43458	0.99104
2979.50610	0.98952
2977.57761	0.98784
2975.64913	0.98607
2973.72065	0.98429
2971.79217	0.98254
2969.86368	0.98087
2967.93520	0.97929
2966.00672	0.97785
2964.07823	0.97661
2962.14975	0.97559
2960.22127	0.97479
2958.29278	0.97425
2956.36430	0.97404
2954.43582	0.97410
2952.50734	0.97425
2950.57885	0.97438
2948.65037	0.97439
2946.72189	0.97417
2944.79340	0.97367
2942.86492	0.97293
2940.93644	0.97199
2939.00796	0.97094
2937.07947	0.96990
2935.15099	0.96901
2933.22251	0.96831
2931.29402	0.96779
2929.36554	0.96740
2927.43706	0.96711
2925.50858	0.96691
2923.58009	0.96678
2921.65161	0.96672
2919.72313	0.96677
2917.79464	0.96686
2915.86616	0.96688
2913.93768	0.96675
2912.00920	0.96657
2910.08071	0.96644
2908.15223	0.96632
2906.22375	0.96613
2904.29526	0.96582
2902.36678	0.96531
2900.43830	0.96480
2898.50981	0.96451
2896.58133	0.96422
2894.65285	0.96370
2892.72437	0.96308
2890.79588	0.96256
2888.86740	0.96210
2886.93892	0.96158
2885.01043	0.96097
2883.08195	0.96030
2881.15347	0.95959
2879.22499	0.95892
2877.29650	0.95839
2875.36802	0.95812
2873.43954	0.95825
2871.51105	0.95884
2869.58257	0.95988
2867.65409	0.96133
2865.72561	0.96312
2863.79712	0.96508
2861.86864	0.96711
2859.94016	0.96923
2858.01167	0.97145
2856.08319	0.97379
2854.15471	0.97624
2852.22622	0.97870
2850.29774	0.98103
2848.36926	0.98320
2846.44078	0.98513
2844.51229	0.98681
2842.58381	0.98829
2840.65533	0.98963
2838.72684	0.99078
2836.79836	0.99170
2834.86988	0.99243
2832.94140	0.99301
2831.01291	0.99350
2829.08443	0.99397
2827.15595	0.99437
2825.22746	0.99469
2823.29898	0.99494
2821.37050	0.99519
2819.44202	0.99547
2817.51353	0.99574
2815.58505	0.99600
2813.65657	0.99627
2811.72808	0.99652
2809.79960	0.99672
2807.87112	0.99687
2805.94263	0.99701
2804.01415	0.99718
2802.08567	0.99743
2800.15719	0.99776
2798.22870	0.99812
2796.30022	0.99842
2794.37174	0.99867
2792.44325	0.99894
2790.51477	0.99919
2788.58629	0.99938
2786.65781	0.99952
2784.72932	0.99966
2782.80084	0.99981
2780.87236	0.99993
2778.94387	0.99999
2777.01539	1.00000
2775.08691	1.00002
2773.15843	1.00002
2771.22994	1.00003
2769.30146	1.00000
2767.37298	0.99998
2765.44449	0.99996
2763.51601	0.99993
2761.58753	0.99990
2759.65905	0.99987
2757.73056	0.99986
2755.80208	0.99983
2753.87360	0.99979
2751.94511	0.99974
2750.01663	0.99971
2748.08815	0.99971
2746.15966	0.99967
2744.23118	0.99959
2742.30270	0.99951
2740.37422	0.99945
2738.44573	0.99943
2736.51725	0.99946
2734.58877	0.99954
2732.66028	0.99968
2730.73180	0.99981
2728.80332	0.99993
2726.87484	1.00003
2724.94635	1.00006
2723.01787	1.00004
2721.08939	1.00002
2719.16090	1.00000
2717.23242	0.99998
2715.30394	0.99997
2713.37546	0.99994
2711.44697	0.99992
2709.51849	0.99991
2707.59001	0.99989
2705.66152	0.99987
2703.73304	0.99985
2701.80456	0.99983
2699.87607	0.99980
2697.94759	0.99970
2696.01911	0.99959
2694.09063	0.99957
2692.16214	0.99969
2690.23366	0.99984
2688.30518	0.99995
2686.37669	1.00004
2684.44821	1.00008
2682.51973	1.00009
2680.59125	1.00012
2678.66276	1.00017
2676.73428	1.00021
2674.80580	1.00021
2672.87731	1.00020
2670.94883	1.00017
2669.02035	1.00015
2667.09187	1.00014
2665.16338	1.00010
2663.23490	1.00010
2661.30642	1.00010
2659.37793	1.00010
2657.44945	1.00009
2655.52097	1.00007
2653.59249	1.00005
2651.66400	1.00002
2649.73552	1.00001
2647.80704	1.00001
2645.87855	1.00000
2643.95007	1.00005
2642.02159	1.00012
2640.09310	1.00016
2638.16462	1.00014
2636.23614	1.00011
2634.30766	1.00011
2632.37917	1.00010
2630.45069	1.00004
2628.52221	0.99999
2626.59372	0.99998
2624.66524	1.00001
2622.73676	1.00004
2620.80828	1.00003
2618.87979	1.00000
2616.95131	0.99999
2615.02283	1.00002
2613.09434	1.00005
2611.16586	1.00006
2609.23738	1.00005
2607.30890	1.00002
2605.38041	0.99996
2603.45193	0.99993
2601.52345	0.99991
2599.59496	0.99991
2597.66648	0.99995
2595.73800	1.00000
2593.80951	0.99999
2591.88103	0.99998
2589.95255	0.99995
2588.02407	0.99993
2586.09558	0.99992
2584.16710	0.99993
2582.23862	0.99995
2580.31013	0.99999
2578.38165	1.00005
2576.45317	1.00009
2574.52469	1.00010
2572.59620	1.00007
2570.66772	1.00004
2568.73924	1.00004
2566.81075	1.00004
2564.88227	1.00001
2562.95379	0.99996
2561.02531	0.99993
2559.09682	0.99993
2557.16834	0.99996
2555.23986	1.00001
2553.31137	0.99999
2551.38289	0.99990
2549.45441	0.99980
2547.52592	0.99976
2545.59744	0.99982
2543.66896	0.99992
2541.74048	0.99996
2539.81199	0.99999
2537.88351	0.99999
2535.95503	0.99999
2534.02654	1.00001
2532.09806	1.00004
2530.16958	1.00005
2528.24110	1.00004
2526.31261	1.00005
2524.38413	1.00008
2522.45565	1.00009
2520.52716	1.00008
2518.59868	1.00008
2516.67020	1.00006
2514.74172	1.00004
2512.81323	1.00001
2510.88475	0.99996
2508.95627	0.99992
2507.02778	0.99991
2505.09930	0.99993
2503.17082	0.99995
2501.24234	0.99998
2499.31385	1.00001
2497.38537	1.00001
2495.45689	1.00000
2493.52840	0.99993
2491.59992	0.99989
2489.67144	0.99993
2487.74295	0.99998
2485.81447	0.99999
2483.88599	1.00001
2481.95751	1.00005
2480.02902	1.00007
2478.10054	1.00008
2476.17206	1.00007
2474.24357	1.00007
2472.31509	1.00007
2470.38661	1.00007
2468.45813	1.00007
2466.52964	1.00009
2464.60116	1.00009
2462.67268	1.00008
2460.74419	1.00004
2458.81571	1.00000
2456.88723	0.99993
2454.95875	0.99988
2453.03026	0.99990
2451.10178	0.99996
2449.17330	1.00002
2447.24481	1.00004
2445.31633	0.99998
2443.38785	0.99990
2441.45936	0.99992
2439.53088	0.99998
2437.60240	1.00000
2435.67392	0.99998
2433.74543	0.99995
2431.81695	0.99992
2429.88847	0.99996
2427.95998	1.00005
2426.03150	1.00007
2424.10302	1.00005
2422.17454	1.00005
2420.24605	1.00005
2418.31757	1.00003
2416.38909	1.00000
2414.46060	0.99999
2412.53212	0.99998
2410.60364	0.99993
2408.67516	0.99991
2406.74667	0.99996
2404.81819	1.00001
2402.88971	1.00000
2400.96122	1.00000
2399.03274	1.00013
2397.10426	1.00026
2395.17578	1.00038
2393.24729	1.00050
2391.31881	1.00062
2389.39033	1.00073
2387.46184	1.00084
2385.53336	1.00094
2383.60488	1.00104
2381.67639	1.00113
2379.74791	1.00123
2377.81943	1.00131
2375.89095	1.00140
2373.96246	1.00147
2372.03398	1.00155
2370.10550	1.00162
2368.17701	1.00169
2366.24853	1.00175
2364.32005	1.00181
2362.39157	1.00186
2360.46308	1.00191
2358.53460	1.00196
2356.60612	1.00200
2354.67763	1.00204
2352.74915	1.00208
2350.82067	1.00211
2348.89219	1.00213
2346.96370	1.00216
2345.03522	1.00217
2343.10674	1.00219
2341.17825	1.00220
2339.24977	1.00220
2337.32129	1.00221
2335.39280	1.00220
2333.46432	1.00220
2331.53584	1.00219
2329.60736	1.00217
2327.67887	1.00216
2325.75039	1.00213
2323.82191	1.00211
2321.89342	1.00208
2319.96494	1.00204
2318.03646	1.00200
2316.10798	1.00196
2314.17949	1.00191
2312.25101	1.00186
2310.32253	1.00181
2308.39404	1.00175
2306.46556	1.00169
2304.53708	1.00162
2302.60860	1.00155
2300.68011	1.00147
2298.75163	1.00140
2296.82315	1.00131
2294.89466	1.00123
2292.96618	1.00113
2291.03770	1.00104
2289.10921	1.00094
2287.18073	1.00084
2285.25225	1.00073
2283.32377	1.00062
2281.39528	1.00050
2279.46680	1.00038
2277.53832	1.00026
2275.60983	1.00013
2273.68135	1.00000
2271.75287	0.99988
2269.82439	0.99976
2267.89590	0.99977
2265.96742	0.99990
2264.03894	1.00000
2262.11045	0.99989
2260.18197	0.99964
2258.25349	0.99944
2256.32501	0.99944
2254.39652	0.99968
2252.46804	0.99997
2250.53956	1.00001
2248.61107	0.99997
2246.68259	0.99996
2244.75411	1.00001
2242.82563	0.99998
2240.89714	0.99991
2238.96866	0.99994
2237.04018	1.00001
2235.11169	1.00003
2233.18321	0.99993
2231.25473	0.99985
2229.32624	0.99989
2227.39776	0.99994
2225.46928	0.99983
2223.54080	0.99964
2221.61231	0.99956
2219.68383	0.99961
2217.75535	0.99967
2215.82686	0.99967
2213.89838	0.99966
2211.96990	0.99966
2210.04142	0.99957
2208.11293	0.99940
2206.18445	0.99927
2204.25597	0.99916
2202.32748	0.99906
2200.39900	0.99893
2198.47052	0.99873
2196.54204	0.99852
2194.61355	0.99834
2192.68507	0.99816
2190.75659	0.99800
2188.82810	0.99786
2186.89962	0.99762
2184.97114	0.99738
2183.04265	0.99737
2181.11417	0.99766
2179.18569	0.99794
2177.25721	0.99787
2175.32872	0.99769
2173.40024	0.99770
2171.47176	0.99753
2169.54327	0.99685
2167.61479	0.99582
2165.68631	0.99480
2163.75783	0.99389
2161.82934	0.99324
2159.90086	0.99429
2157.97238	0.99747
2156.04389	0.99990
2154.11541	1.00000
2152.18693	0.99927
2150.25845	0.99862
2148.32996	0.99833
2146.40148	0.99841
2144.47300	0.99846
2142.54451	0.99840
2140.61603	0.99850
2138.68755	0.99873
2136.75906	0.99903
2134.83058	0.99957
2132.90210	1.00008
2130.97362	1.00009
2129.04513	0.99993
2127.11665	0.99980
2125.18817	0.99962
2123.25968	0.99938
2121.33120	0.99919
2119.40272	0.99899
2117.47424	0.99869
2115.54575	0.99851
2113.61727	0.99857
2111.68879	0.99869
2109.76030	0.99875
2107.83182	0.99873
2105.90334	0.99871
2103.97486	0.99871
2102.04637	0.99871
2100.11789	0.99873
2098.18941	0.99891
2096.26092	0.99936
2094.33244	0.99985
2092.40396	1.00000
2090.47548	0.99987
2088.54699	0.99972
2086.61851	0.99965
2084.69003	0.99957
2082.76154	0.99946
2080.83306	0.99937
2078.90458	0.99936
2076.97609	0.99939
2075.04761	0.99943
2073.11913	0.99956
2071.19065	0.99975
2069.26216	0.99990
2067.33368	0.99983
2065.40520	0.99968
2063.47671	0.99975
2061.54823	0.99994
2059.61975	1.00000
2057.69127	0.99987
2055.76278	0.99970
2053.83430	0.99943
2051.90582	0.99879
2049.97733	0.99819
2048.04885	0.99833
2046.12037	0.99873
2044.19189	0.99871
2042.26340	0.99852
2040.33492	0.99840
2038.40644	0.99837
2036.47795	0.99846
2034.54947	0.99877
2032.62099	0.99915
2030.69250	0.99934
2028.76402	0.99942
2026.83554	0.99939
2024.90706	0.99930
2022.97857	0.99928
2021.05009	0.99935
2019.12161	0.99946
2017.19312	0.99960
2015.26464	0.99966
2013.33616	0.99947
2011.40768	0.99918
2009.47919	0.99900
2007.55071	0.99923
2005.62223	0.99975
2003.69374	1.00000
2001.76526	0.99993
1999.83678	0.99962
1997.90830	0.99929
1995.97981	0.99902
1994.05133	0.99871
1992.12285	0.99843
1990.19436	0.99827
1988.26588	0.99815
1986.33740	0.99789
1984.40892	0.99750
1982.48043	0.99691
1980.55195	0.99621
1978.62347	0.99618
1976.69498	0.99713
1974.76650	0.99813
1972.83802	0.99868
1970.90953	0.99892
1968.98105	0.99896
1967.05257	0.99890
1965.12409	0.99882
1963.19560	0.99889
1961.26712	0.99928
1959.33864	0.99979
1957.41015	1.00000
1955.48167	0.99987
1953.55319	0.99971
1951.62471	0.99966
1949.69622	0.99962
1947.76774	0.99953
1945.83926	0.99950
1943.91077	0.99958
1941.98229	0.99975
1940.05381	0.99989
1938.12533	0.99988
1936.19684	0.99979
1934.26836	0.99973
1932.33988	0.99978
1930.41139	0.99994
1928.48291	1.00014
1926.55443	1.00019
1924.62594	1.00009
1922.69746	0.99990
1920.76898	0.99977
1918.84050	0.99974
1916.91201	0.99977
1914.98353	0.99984
1913.05505	0.99994
1911.12656	1.00000
1909.19808	1.00000
1907.26960	0.99994
1905.34112	0.99996
1903.41263	1.00003
1901.48415	1.00010
1899.55567	1.00013
1897.62718	1.00015
1895.69870	1.00015
1893.77022	1.00013
1891.84174	1.00014
1889.91325	1.00016
1887.98477	1.00019
1886.05629	1.00018
1884.12780	1.00016
1882.19932	1.00021
1880.27084	1.00027
1878.34235	1.00032
1876.41387	1.00030
1874.48539	1.00028
1872.55691	1.00023
1870.62842	1.00013
1868.69994	1.00006
1866.77146	1.00008
1864.84297	1.00007
1862.91449	1.00000
1860.98601	1.00000
1859.05753	1.00002
1857.12904	1.00006
1855.20056	1.00008
1853.27208	1.00010
1851.34359	1.00011
1849.41511	1.00010
1847.48663	1.00007
1845.55815	1.00006
1843.62966	1.00011
1841.70118	1.00013
1839.77270	1.00013
1837.84421	1.00014
1835.91573	1.00015
1833.98725	1.00017
1832.05877	1.00013
1830.13028	1.00006
1828.20180	0.99999
1826.27332	0.99992
1824.34483	0.99989
1822.41635	0.99987
1820.48787	0.99991
1818.55938	1.00001
1816.63090	1.00013
1814.70242	1.00015
1812.77394	0.99999
1810.84545	0.99987
1808.91697	0.99984
1806.98849	0.99991
1805.06000	0.99994
1803.13152	0.99990
1801.20304	0.99986
1799.27456	0.99990
1797.34607	0.99996
1795.41759	0.99996
1793.48911	0.99996
1791.56062	0.99993
1789.63214	0.99997
1787.70366	1.00003
1785.77518	1.00003
1783.84669	1.00001
1781.91821	0.99998
1779.98973	1.00002
1778.06124	1.00008
1776.13276	1.00015
1774.20428	1.00016
1772.27579	1.00011
1770.34731	0.99996
1768.41883	0.99977
1766.49035	0.99972
1764.56186	0.99967
1762.63338	0.99958
1760.70490	0.99941
1758.77641	0.99922
1756.84793	0.99926
1754.91945	0.99931
1752.99097	0.99937
1751.06248	0.99939
1749.13400	0.99942
1747.20552	0.99952
1745.27703	0.99956
1743.34855	0.99959
1741.42007	0.99964
1739.49159	0.99968
1737.56310	0.99967
1735.63462	0.99976
1733.70614	0.99965
1731.77765	0.99954
1729.84917	0.99969
1727.92069	0.99986
1725.99221	0.99994
1724.06372	0.99997
1722.13524	1.00000
1720.20676	1.00001
1718.27827	0.99954
1716.34979	0.99820
1714.42131	0.99672
1712.49282	0.99539
1710.56434	0.99356
1708.63586	0.99112
1706.70738	0.98733
1704.77889	0.98224
1702.85041	0.97737
1700.92193	0.97065
1698.99344	0.96086
1697.06496	0.95143
1695.13648	0.94114
1693.20800	0.93211
1691.27951	0.92459
1689.35103	0.91589
1687.42255	0.90763
1685.49406	0.89902
1683.56558	0.88587
1681.63710	0.87487
1679.70862	0.86764
1677.78013	0.86053
1675.85165	0.85140
1673.92317	0.84067
1671.99468	0.83134
1670.06620	0.82043
1668.13772	0.80707
1666.20923	0.79664
1664.28075	0.78645
1662.35227	0.77229
1660.42379	0.75774
1658.49530	0.74655
1656.56682	0.73804
1654.63834	0.72962
1652.70985	0.71729
1650.78137	0.71079
1648.85289	0.71027
1646.92441	0.70961
1644.99592	0.70849
1643.06744	0.70868
1641.13896	0.70985
1639.21047	0.71209
1637.28199	0.71655
1635.35351	0.72574
1633.42503	0.73729
1631.49654	0.74814
1629.56806	0.76063
1627.63958	0.77548
1625.71109	0.79046
1623.78261	0.80588
1621.85413	0.82156
1619.92564	0.83404
1617.99716	0.84550
1616.06868	0.85891
1614.14020	0.87036
1612.21171	0.87952
1610.28323	0.88867
1608.35475	0.89761
1606.42626	0.90510
1604.49778	0.91084
1602.56930	0.91508
1600.64082	0.91798
1598.71233	0.91997
1596.78385	0.92158
1594.85537	0.92325
1592.92688	0.92487
1590.99840	0.92608
1589.06992	0.92661
1587.14144	0.92643
1585.21295	0.92569
1583.28447	0.92444
1581.35599	0.92294
1579.42750	0.92143
1577.49902	0.91927
1575.57054	0.91538
1573.64206	0.91186
1571.71357	0.90914
1569.78509	0.90462
1567.85661	0.89881
1565.92812	0.89358
1563.99964	0.88837
1562.07116	0.88384
1560.14267	0.87730
1558.21419	0.86194
1556.28571	0.84945
1554.35723	0.84105
1552.42874	0.83215
1550.50026	0.82316
1548.57178	0.81497
1546.64329	0.80885
1544.71481	0.80396
1542.78633	0.79956
1540.85785	0.79523
1538.92936	0.79141
1537.00088	0.79075
1535.07240	0.79162
1533.14391	0.79281
1531.21543	0.79458
1529.28695	0.79703
1527.35847	0.79987
1525.42998	0.80290
1523.50150	0.80541
1521.57302	0.80661
1519.64453	0.80679
1517.71605	0.80783
1515.78757	0.81119
1513.85908	0.81698
1511.93060	0.82443
1510.00212	0.83239
1508.07364	0.84196
1506.14515	0.85593
1504.21667	0.86673
1502.28819	0.87422
1500.35970	0.88225
1498.43122	0.89200
1496.50274	0.90337
1494.57426	0.91373
1492.64577	0.92194
1490.71729	0.93034
1488.78881	0.93976
1486.86032	0.94748
1484.93184	0.95290
1483.00336	0.95671
1481.07488	0.95902
1479.14639	0.95970
1477.21791	0.95864
1475.28943	0.95603
1473.36094	0.95185
1471.43246	0.94701
1469.50398	0.94377
1467.57550	0.94204
1465.64701	0.94104
1463.71853	0.94056
1461.79005	0.94026
1459.86156	0.93949
1457.93308	0.93686
1456.00460	0.93267
1454.07611	0.93105
1452.14763	0.93140
1450.21915	0.93246
1448.29067	0.93401
1446.36218	0.93601
1444.43370	0.93819
1442.50522	0.94039
1440.57673	0.94258
1438.64825	0.94500
1436.71977	0.94827
1434.79129	0.95202
1432.86280	0.95517
1430.93432	0.95784
1429.00584	0.95992
1427.07735	0.96114
1425.14887	0.96148
1423.22039	0.96102
1421.29191	0.95998
1419.36342	0.95785
1417.43494	0.95496
1415.50646	0.95274
1413.57797	0.95075
1411.64949	0.94840
1409.72101	0.94593
1407.79252	0.94363
1405.86404	0.94119
1403.93556	0.93871
1402.00708	0.93686
1400.07859	0.93542
1398.15011	0.93404
1396.22163	0.93281
1394.29314	0.93189
1392.36466	0.93171
1390.43618	0.93214
1388.50770	0.93281
1386.57921	0.93407
1384.65073	0.93633
1382.72225	0.93931
1380.79376	0.94266
1378.86528	0.94612
1376.93680	0.94948
1375.00832	0.95269
1373.07983	0.95566
1371.15135	0.95816
1369.22287	0.96043
1367.29438	0.96286
1365.36590	0.96501
1363.43742	0.96588
1361.50893	0.96516
1359.58045	0.96457
1357.65197	0.96513
1355.72349	0.96590
1353.79500	0.96578
1351.86652	0.96478
1349.93804	0.96346
1348.00955	0.96184
1346.08107	0.95891
1344.15259	0.95448
1342.22411	0.95222
1340.29562	0.95639
1338.36714	0.96488
1336.43866	0.97141
1334.51017	0.97465
1332.58169	0.97627
1330.65321	0.97714
1328.72473	0.97754
1326.79624	0.97760
1324.86776	0.97736
1322.93928	0.97684
1321.01079	0.97596
1319.08231	0.97464
1317.15383	0.97291
1315.22535	0.97087
1313.29686	0.96851
1311.36838	0.96604
1309.43990	0.96368
1307.51141	0.96152
1305.58293	0.95979
1303.65445	0.95873
1301.72596	0.95835
1299.79748	0.95852
1297.86900	0.95901
1295.94052	0.95959
1294.01203	0.95995
1292.08355	0.95980
1290.15507	0.95898
1288.22658	0.95747
1286.29810	0.95548
1284.36962	0.95327
1282.44114	0.95115
1280.51265	0.94964
1278.58417	0.94927
1276.65569	0.95003
1274.72720	0.95139
1272.79872	0.95274
1270.87024	0.95370
1268.94176	0.95406
1267.01327	0.95377
1265.08479	0.95284
1263.15631	0.95128
1261.22782	0.94912
1259.29934	0.94639
1257.37086	0.94317
1255.44237	0.93972
1253.51389	0.93637
1251.58541	0.93345
1249.65693	0.93121
1247.72844	0.92965
1245.79996	0.92830
1243.87148	0.92682
1241.94299	0.92594
1240.01451	0.92657
1238.08603	0.92811
1236.15755	0.92951
1234.22906	0.93094
1232.30058	0.93313
1230.37210	0.93629
1228.44361	0.94018
1226.51513	0.94449
1224.58665	0.94901
1222.65817	0.95359
1220.72968	0.95808
1218.80120	0.96242
1216.87272	0.96663
1214.94423	0.97061
1213.01575	0.97422
1211.08727	0.97740
1209.15878	0.98016
1207.23030	0.98261
1205.30182	0.98494
1203.37334	0.98726
1201.44485	0.98952
1199.51637	0.99163
1197.58789	0.99354
1195.65940	0.99516
1193.73092	0.99649
1191.80244	0.99754
1189.87396	0.99840
1187.94547	0.99910
1186.01699	0.99966
1184.08851	1.00000
1182.16002	1.00005
1180.23154	0.99991
1178.30306	0.99899
1176.37458	0.99741
1174.44609	0.99551
1172.51761	0.99377
1170.58913	0.99242
1168.66064	0.99125
1166.73216	0.98970
1164.80368	0.98731
1162.87520	0.98395
1160.94671	0.97957
1159.01823	0.97407
1157.08975	0.96729
1155.16126	0.95915
1153.23278	0.94985
1151.30430	0.94047
1149.37581	0.93250
1147.44733	0.92653
1145.51885	0.92205
1143.59037	0.91849
1141.66188	0.91561
1139.73340	0.91301
1137.80492	0.91016
1135.87643	0.90677
1133.94795	0.90281
1132.01947	0.89834
1130.09099	0.89332
1128.16250	0.88756
1126.23402	0.88104
1124.30554	0.87413
1122.37705	0.86725
1120.44857	0.86041
1118.52009	0.85338
1116.59161	0.84615
1114.66312	0.83903
1112.73464	0.83212
1110.80616	0.82525
1108.87767	0.81851
1106.94919	0.81225
1105.02071	0.80677
1103.09222	0.80235
1101.16374	0.79944
1099.23526	0.79842
1097.30678	0.79926
1095.37829	0.80142
1093.44981	0.80409
1091.52133	0.80661
1089.59284	0.80875
1087.66436	0.81052
1085.73588	0.81192
1083.80740	0.81293
1081.87891	0.81359
1079.95043	0.81387
1078.02195	0.81382
1076.09346	0.81362
1074.16498	0.81365
1072.23650	0.81424
1070.30802	0.81524
1068.37953	0.81609
1066.45105	0.81666
1064.52257	0.81707
1062.59408	0.81762
1060.66560	0.81946
1058.73712	0.82377
1056.80864	0.83022
1054.88015	0.83720
1052.95167	0.84348
1051.02319	0.84876
1049.09470	0.85317
1047.16622	0.85692
1045.23774	0.86027
1043.30925	0.86333
1041.38077	0.86610
1039.45229	0.86848
1037.52381	0.87053
1035.59532	0.87243
1033.66684	0.87431
1031.73836	0.87627
1029.80987	0.87853
1027.88139	0.88156
1025.95291	0.88576
1024.02443	0.89093
1022.09594	0.89652
1020.16746	0.90220
1018.23898	0.90783
1016.31049	0.91342
1014.38201	0.91899
1012.45353	0.92450
1010.52505	0.93005
1008.59656	0.93585
1006.66808	0.94190
1004.73960	0.94797
1002.81111	0.95380
1000.88263	0.95917
998.95415	0.96396
997.02566	0.96815
995.09718	0.97172
993.16870	0.97465
991.24022	0.97694
989.31173	0.97865
987.38325	0.97980
985.45477	0.98044
983.52628	0.98070
981.59780	0.98077
979.66932	0.98077
977.74084	0.98081
975.81235	0.98086
973.88387	0.98067
971.95539	0.97977
970.02690	0.97749
968.09842	0.97301
966.16994	0.96625
964.24146	0.95897
962.31297	0.95380
960.38449	0.95174
958.45601	0.95164
956.52752	0.95220
954.59904	0.95300
952.67056	0.95401
950.74207	0.95518
948.81359	0.95667
946.88511	0.95870
944.95663	0.96139
943.02814	0.96462
941.09966	0.96805
939.17118	0.97136
937.24269	0.97429
935.31421	0.97676
933.38573	0.97888
931.45725	0.98087
929.52876	0.98268
927.60028	0.98423
925.67180	0.98565
923.74331	0.98706
921.81483	0.98849
919.88635	0.98998
917.95787	0.99155
916.02938	0.99312
914.10090	0.99457
912.17242	0.99574
910.24393	0.99664
908.31545	0.99738
906.38697	0.99801
904.45849	0.99856
902.53000	0.99901
900.60152	0.99938
898.67304	0.99970
896.74455	0.99993
894.81607	1.00000
892.88759	1.00006
890.95910	1.00004
889.03062	0.99977
887.10214	0.99926
885.17366	0.99860
883.24517	0.99805
881.31669	0.99770
879.38821	0.99762
877.45972	0.99793
875.53124	0.99859
873.60276	0.99930
871.67428	0.99966
869.74579	1.00000
867.81731	0.99988
865.88883	0.99922
863.96034	0.99818
862.03186	0.99682
860.10338	0.99511
858.17490	0.99303
856.24641	0.99064
854.31793	0.98808
852.38945	0.98534
850.46096	0.98213
848.53248	0.97811
846.60400	0.97334
844.67551	0.96866
842.74703	0.96587
840.81855	0.96650
838.89007	0.96986
836.96158	0.97356
835.03310	0.97610
833.10462	0.97764
831.17613	0.97882
829.24765	0.98006
827.31917	0.98161
825.39069	0.98352
823.46220	0.98546
821.53372	0.98706
819.60524	0.98815
817.67675	0.98874
815.74827	0.98883
813.81979	0.98852
811.89131	0.98816
809.96282	0.98815
808.03434	0.98876
806.10586	0.98987
804.17737	0.99122
802.24889	0.99265
800.32041	0.99406
798.39193	0.99541
796.46344	0.99671
794.53496	0.99788
792.60648	0.99879
790.67799	0.99935
788.74951	0.99960
786.82103	0.99969
784.89254	0.99979
782.96406	0.99990
781.03558	1.00000
779.10710	1.00007
777.17861	1.00015
775.25013	1.00009
773.32165	0.99984
771.39316	0.99948
769.46468	0.99904
767.53620	0.99945
765.60772	0.99972
763.67923	0.99991
761.75075	1.00000
759.82227	0.99998
757.89378	0.99984
755.96530	0.99970
754.03682	0.99953
752.10834	0.99915
750.17985	0.99844
748.25137	0.99732
746.32289	0.99584
744.39440	0.99420
742.46592	0.99291
740.53744	0.99269
738.60895	0.99384
736.68047	0.99594
734.75199	0.99818
732.82351	0.99991
730.89502	1.00091
728.96654	1.00119
727.03806	1.00085
725.10957	0.99992
723.18109	0.99826
721.25261	0.99600
719.32413	0.99417
717.39564	0.99326
715.46716	0.99240
713.53868	0.99115
711.61019	0.98961
709.68171	0.98769
707.75323	0.98531
705.82475	0.98269
703.89626	0.98019
701.96778	0.97819
700.03930	0.97695
698.11081	0.97652
696.18233	0.97675
694.25385	0.97731
692.32536	0.97778
690.39688	0.97781
688.46840	0.97725
686.53992	0.97634
684.61143	0.97533
682.68295	0.97439
680.75447	0.97366
678.82598	0.97314
676.89750	0.97278
674.96902	0.97261
673.04054	0.97218
671.11205	0.97034
669.18357	0.96705
667.25509	0.96746
665.32660	0.97109
663.39812	0.97244
661.46964	0.97185
659.54116	0.97108
657.61267	0.97088
655.68419	0.97143
653.75571	0.97270
651.82722	0.97415
649.89874	0.97556
647.97026	0.97752
646.04178	0.97996
644.11329	0.98206
642.18481	0.98378
640.25633	0.98552
638.32784	0.98706
636.39936	0.98802
634.47088	0.98858
632.54239	0.98904
630.61391	0.98933
628.68543	0.98942
626.75695	0.98939
624.82846	0.98950
622.89998	0.98982
620.97150	0.98974
619.04301	0.98910
617.11453	0.98943
615.18605	0.99148
613.25757	0.99335
611.32908	0.99393
609.40060	0.99393
607.47212	0.99453
605.54363	0.99606
603.61515	0.99756
601.68667	0.99861
599.75819	1.00000
