# Supplementary material for: Accelerated discovery of highly active enzyme nanohybrids with parallelized Bayesian optimization in hybrid space
Source: Nat Commun. 2026 Mar 7;17:3634. doi: 10.1038/s41467-026-70251-3 (PMC13096166; doi:10.1038/s41467-026-70251-3)
Supplement: Supplementary file 3 — Supplementary Dataset 1 [file 41467_2026_70251_MOESM3_ESM.zip › Raw data/IR/SupplFig12c-FreeGOx.dpt]

3996.34606	0.99996
3994.41732	1.00000
3992.48858	0.99996
3990.55984	0.99983
3988.63110	0.99963
3986.70236	0.99946
3984.77362	0.99941
3982.84489	0.99936
3980.91615	0.99924
3978.98741	0.99918
3977.05867	0.99929
3975.12993	0.99940
3973.20119	0.99932
3971.27246	0.99913
3969.34372	0.99889
3967.41498	0.99864
3965.48624	0.99853
3963.55750	0.99864
3961.62876	0.99870
3959.70002	0.99856
3957.77129	0.99838
3955.84255	0.99823
3953.91381	0.99821
3951.98507	0.99857
3950.05633	0.99904
3948.12759	0.99898
3946.19886	0.99870
3944.27012	0.99878
3942.34138	0.99858
3940.41264	0.99775
3938.48390	0.99710
3936.55516	0.99709
3934.62643	0.99772
3932.69769	0.99842
3930.76895	0.99825
3928.84021	0.99761
3926.91147	0.99754
3924.98273	0.99778
3923.05399	0.99754
3921.12526	0.99732
3919.19652	0.99755
3917.26778	0.99734
3915.33904	0.99620
3913.41030	0.99507
3911.48156	0.99459
3909.55283	0.99482
3907.62409	0.99603
3905.69535	0.99813
3903.76661	0.99976
3901.83787	0.99976
3899.90913	0.99849
3897.98039	0.99658
3896.05166	0.99542
3894.12292	0.99577
3892.19418	0.99648
3890.26544	0.99602
3888.33670	0.99568
3886.40796	0.99643
3884.47923	0.99695
3882.55049	0.99705
3880.62175	0.99668
3878.69301	0.99532
3876.76427	0.99478
3874.83553	0.99584
3872.90680	0.99725
3870.97806	0.99799
3869.04932	0.99735
3867.12058	0.99653
3865.19184	0.99671
3863.26310	0.99638
3861.33436	0.99502
3859.40563	0.99440
3857.47689	0.99543
3855.54815	0.99805
3853.61941	1.00000
3851.69067	0.99772
3849.76193	0.99455
3847.83320	0.99313
3845.90446	0.99356
3843.97572	0.99514
3842.04698	0.99697
3840.11824	0.99851
3838.18950	0.99872
3836.26076	0.99738
3834.33203	0.99601
3832.40329	0.99505
3830.47455	0.99436
3828.54581	0.99428
3826.61707	0.99461
3824.68833	0.99531
3822.75960	0.99707
3820.83086	0.99838
3818.90212	0.99771
3816.97338	0.99669
3815.04464	0.99505
3813.11590	0.99322
3811.18716	0.99272
3809.25843	0.99374
3807.32969	0.99510
3805.40095	0.99581
3803.47221	0.99687
3801.54347	0.99758
3799.61473	0.99654
3797.68600	0.99530
3795.75726	0.99399
3793.82852	0.99258
3791.89978	0.99186
3789.97104	0.99183
3788.04230	0.99228
3786.11357	0.99292
3784.18483	0.99314
3782.25609	0.99329
3780.32735	0.99372
3778.39861	0.99334
3776.46987	0.99224
3774.54113	0.99189
3772.61240	0.99274
3770.68366	0.99399
3768.75492	0.99438
3766.82618	0.99407
3764.89744	0.99352
3762.96870	0.99329
3761.03997	0.99415
3759.11123	0.99513
3757.18249	0.99510
3755.25375	0.99543
3753.32501	0.99749
3751.39627	1.00000
3749.46753	0.99993
3747.53880	0.99897
3745.61006	0.99879
3743.68132	0.99775
3741.75258	0.99618
3739.82384	0.99605
3737.89510	0.99781
3735.96637	1.00000
3734.03763	0.99951
3732.10889	0.99654
3730.18015	0.99439
3728.25141	0.99422
3726.32267	0.99514
3724.39393	0.99566
3722.46520	0.99525
3720.53646	0.99431
3718.60772	0.99346
3716.67898	0.99341
3714.75024	0.99473
3712.82150	0.99703
3710.89277	0.99757
3708.96403	0.99531
3707.03529	0.99306
3705.10655	0.99226
3703.17781	0.99241
3701.24907	0.99195
3699.32034	0.99067
3697.39160	0.98976
3695.46286	0.98967
3693.53412	0.99068
3691.60538	0.99278
3689.67664	0.99385
3687.74790	0.99193
3685.81917	0.98950
3683.89043	0.98856
3681.96169	0.98922
3680.03295	0.99085
3678.10421	0.99282
3676.17547	0.99433
3674.24674	0.99382
3672.31800	0.99311
3670.38926	0.99290
3668.46052	0.99107
3666.53178	0.98872
3664.60304	0.98757
3662.67430	0.98745
3660.74557	0.98803
3658.81683	0.98926
3656.88809	0.99066
3654.95935	0.99156
3653.03061	0.99335
3651.10187	0.99723
3649.17314	1.00000
3647.24440	0.99783
3645.31566	0.99464
3643.38692	0.99319
3641.45818	0.99304
3639.52944	0.99325
3637.60070	0.99366
3635.67197	0.99445
3633.74323	0.99564
3631.81449	0.99750
3629.88575	0.99977
3627.95701	0.99953
3626.02827	0.99721
3624.09954	0.99622
3622.17080	0.99725
3620.24206	0.99918
3618.31332	0.99988
3616.38458	0.99957
3614.45584	0.99960
3612.52711	0.99951
3610.59837	0.99927
3608.66963	0.99911
3606.74089	0.99816
3604.81215	0.99702
3602.88341	0.99694
3600.95467	0.99750
3599.02594	0.99785
3597.09720	0.99814
3595.16846	0.99828
3593.23972	0.99777
3591.31098	0.99764
3589.38224	0.99894
3587.45351	0.99988
3585.52477	0.99852
3583.59603	0.99682
3581.66729	0.99615
3579.73855	0.99597
3577.80981	0.99580
3575.88107	0.99559
3573.95234	0.99543
3572.02360	0.99580
3570.09486	0.99747
3568.16612	0.99983
3566.23738	1.00000
3564.30864	0.99815
3562.37991	0.99669
3560.45117	0.99610
3558.52243	0.99580
3556.59369	0.99591
3554.66495	0.99659
3552.73621	0.99722
3550.80747	0.99737
3548.87874	0.99782
3546.95000	0.99872
3545.02126	0.99879
3543.09252	0.99784
3541.16378	0.99705
3539.23504	0.99703
3537.30631	0.99739
3535.37757	0.99750
3533.44883	0.99754
3531.52009	0.99804
3529.59135	0.99887
3527.66261	0.99945
3525.73388	0.99960
3523.80514	0.99940
3521.87640	0.99885
3519.94766	0.99832
3518.01892	0.99812
3516.09018	0.99814
3514.16144	0.99831
3512.23271	0.99871
3510.30397	0.99911
3508.37523	0.99917
3506.44649	0.99926
3504.51775	0.99968
3502.58901	0.99978
3500.66028	0.99931
3498.73154	0.99900
3496.80280	0.99900
3494.87406	0.99893
3492.94532	0.99882
3491.01658	0.99889
3489.08784	0.99909
3487.15911	0.99917
3485.23037	0.99922
3483.30163	0.99943
3481.37289	0.99949
3479.44415	0.99919
3477.51541	0.99889
3475.58668	0.99884
3473.65794	0.99890
3471.72920	0.99897
3469.80046	0.99908
3467.87172	0.99918
3465.94298	0.99921
3464.01424	0.99926
3462.08551	0.99929
3460.15677	0.99919
3458.22803	0.99905
3456.29929	0.99895
3454.37055	0.99890
3452.44181	0.99897
3450.51308	0.99926
3448.58434	0.99969
3446.65560	0.99982
3444.72686	0.99960
3442.79812	0.99941
3440.86938	0.99926
3438.94065	0.99912
3437.01191	0.99902
3435.08317	0.99895
3433.15443	0.99886
3431.22569	0.99876
3429.29695	0.99868
3427.36821	0.99864
3425.43948	0.99869
3423.51074	0.99887
3421.58200	0.99902
3419.65326	0.99884
3417.72452	0.99845
3415.79578	0.99822
3413.86705	0.99817
3411.93831	0.99812
3410.00957	0.99802
3408.08083	0.99794
3406.15209	0.99793
3404.22335	0.99794
3402.29461	0.99789
3400.36588	0.99786
3398.43714	0.99788
3396.50840	0.99787
3394.57966	0.99783
3392.65092	0.99768
3390.72218	0.99737
3388.79345	0.99715
3386.86471	0.99711
3384.93597	0.99705
3383.00723	0.99684
3381.07849	0.99659
3379.14975	0.99641
3377.22101	0.99625
3375.29228	0.99606
3373.36354	0.99582
3371.43480	0.99561
3369.50606	0.99547
3367.57732	0.99532
3365.64858	0.99507
3363.71985	0.99473
3361.79111	0.99438
3359.86237	0.99401
3357.93363	0.99365
3356.00489	0.99331
3354.07615	0.99298
3352.14742	0.99263
3350.21868	0.99227
3348.28994	0.99190
3346.36120	0.99157
3344.43246	0.99127
3342.50372	0.99098
3340.57498	0.99072
3338.64625	0.99048
3336.71751	0.99011
3334.78877	0.98957
3332.86003	0.98902
3330.93129	0.98858
3329.00255	0.98828
3327.07382	0.98799
3325.14508	0.98758
3323.21634	0.98707
3321.28760	0.98659
3319.35886	0.98616
3317.43012	0.98574
3315.50138	0.98533
3313.57265	0.98499
3311.64391	0.98474
3309.71517	0.98451
3307.78643	0.98418
3305.85769	0.98372
3303.92895	0.98319
3302.00022	0.98265
3300.07148	0.98225
3298.14274	0.98206
3296.21400	0.98199
3294.28526	0.98190
3292.35652	0.98175
3290.42778	0.98152
3288.49905	0.98126
3286.57031	0.98109
3284.64157	0.98104
3282.71283	0.98107
3280.78409	0.98118
3278.85535	0.98141
3276.92662	0.98175
3274.99788	0.98208
3273.06914	0.98236
3271.14040	0.98258
3269.21166	0.98278
3267.28292	0.98302
3265.35419	0.98337
3263.42545	0.98382
3261.49671	0.98431
3259.56797	0.98487
3257.63923	0.98548
3255.71049	0.98603
3253.78175	0.98644
3251.85302	0.98684
3249.92428	0.98734
3247.99554	0.98790
3246.06680	0.98837
3244.13806	0.98869
3242.20932	0.98899
3240.28059	0.98933
3238.35185	0.98970
3236.42311	0.99010
3234.49437	0.99048
3232.56563	0.99077
3230.63689	0.99095
3228.70815	0.99108
3226.77942	0.99122
3224.85068	0.99140
3222.92194	0.99164
3220.99320	0.99191
3219.06446	0.99210
3217.13572	0.99224
3215.20699	0.99243
3213.27825	0.99262
3211.34951	0.99277
3209.42077	0.99292
3207.49203	0.99307
3205.56329	0.99323
3203.63456	0.99338
3201.70582	0.99356
3199.77708	0.99381
3197.84834	0.99406
3195.91960	0.99423
3193.99086	0.99437
3192.06212	0.99451
3190.13339	0.99468
3188.20465	0.99488
3186.27591	0.99512
3184.34717	0.99539
3182.41843	0.99564
3180.48969	0.99588
3178.56096	0.99610
3176.63222	0.99630
3174.70348	0.99648
3172.77474	0.99666
3170.84600	0.99683
3168.91726	0.99702
3166.98852	0.99724
3165.05979	0.99745
3163.13105	0.99762
3161.20231	0.99777
3159.27357	0.99794
3157.34483	0.99813
3155.41609	0.99836
3153.48736	0.99856
3151.55862	0.99869
3149.62988	0.99875
3147.70114	0.99882
3145.77240	0.99892
3143.84366	0.99903
3141.91492	0.99916
3139.98619	0.99930
3138.05745	0.99939
3136.12871	0.99945
3134.19997	0.99954
3132.27123	0.99961
3130.34249	0.99963
3128.41376	0.99963
3126.48502	0.99966
3124.55628	0.99974
3122.62754	0.99984
3120.69880	0.99994
3118.77006	1.00000
3116.84133	0.99998
3114.91259	0.99992
3112.98385	0.99980
3111.05511	0.99977
3109.12637	0.99982
3107.19763	0.99985
3105.26889	0.99985
3103.34016	0.99993
3101.41142	1.00004
3099.48268	1.00001
3097.55394	0.99986
3095.62520	0.99973
3093.69646	0.99964
3091.76773	0.99962
3089.83899	0.99965
3087.91025	0.99970
3085.98151	0.99978
3084.05277	0.99981
3082.12403	0.99980
3080.19529	0.99982
3078.26656	0.99978
3076.33782	0.99963
3074.40908	0.99945
3072.48034	0.99937
3070.55160	0.99943
3068.62286	0.99961
3066.69413	0.99976
3064.76539	0.99974
3062.83665	0.99961
3060.90791	0.99953
3058.97917	0.99962
3057.05043	0.99978
3055.12169	0.99985
3053.19296	0.99988
3051.26422	1.00000
3049.33548	1.00006
3047.40674	1.00002
3045.47800	1.00000
3043.54926	1.00001
3041.62053	1.00000
3039.69179	0.99989
3037.76305	0.99979
3035.83431	0.99972
3033.90557	0.99956
3031.97683	0.99925
3030.04810	0.99876
3028.11936	0.99818
3026.19062	0.99763
3024.26188	0.99709
3022.33314	0.99648
3020.40440	0.99583
3018.47566	0.99516
3016.54693	0.99445
3014.61819	0.99363
3012.68945	0.99267
3010.76071	0.99149
3008.83197	0.99013
3006.90323	0.98881
3004.97450	0.98758
3003.04576	0.98633
3001.11702	0.98505
2999.18828	0.98383
2997.25954	0.98278
2995.33080	0.98196
2993.40206	0.98078
2991.47333	0.97843
2989.54459	0.97589
2987.61585	0.97488
2985.68711	0.97517
2983.75837	0.97556
2981.82963	0.97546
2979.90090	0.97492
2977.97216	0.97420
2976.04342	0.97341
2974.11468	0.97254
2972.18594	0.97176
2970.25720	0.97138
2968.32846	0.97148
2966.39973	0.97193
2964.47099	0.97249
2962.54225	0.97292
2960.61351	0.97321
2958.68477	0.97355
2956.75603	0.97408
2954.82730	0.97480
2952.89856	0.97555
2950.96982	0.97627
2949.04108	0.97688
2947.11234	0.97718
2945.18360	0.97716
2943.25487	0.97702
2941.32613	0.97690
2939.39739	0.97673
2937.46865	0.97646
2935.53991	0.97621
2933.61117	0.97603
2931.68243	0.97583
2929.75370	0.97554
2927.82496	0.97522
2925.89622	0.97489
2923.96748	0.97456
2922.03874	0.97425
2920.11000	0.97405
2918.18127	0.97392
2916.25253	0.97367
2914.32379	0.97313
2912.39505	0.97244
2910.46631	0.97198
2908.53757	0.97177
2906.60883	0.97150
2904.68010	0.97083
2902.75136	0.96974
2900.82262	0.96931
2898.89388	0.97034
2896.96514	0.97164
2895.03640	0.97212
2893.10767	0.97216
2891.17893	0.97233
2889.25019	0.97250
2887.32145	0.97242
2885.39271	0.97224
2883.46397	0.97231
2881.53523	0.97275
2879.60650	0.97337
2877.67776	0.97394
2875.74902	0.97441
2873.82028	0.97481
2871.89154	0.97526
2869.96280	0.97588
2868.03407	0.97679
2866.10533	0.97805
2864.17659	0.97954
2862.24785	0.98114
2860.31911	0.98274
2858.39037	0.98428
2856.46164	0.98574
2854.53290	0.98713
2852.60416	0.98845
2850.67542	0.98969
2848.74668	0.99084
2846.81794	0.99186
2844.88920	0.99276
2842.96047	0.99357
2841.03173	0.99428
2839.10299	0.99489
2837.17425	0.99545
2835.24551	0.99598
2833.31677	0.99647
2831.38804	0.99685
2829.45930	0.99715
2827.53056	0.99738
2825.60182	0.99756
2823.67308	0.99776
2821.74434	0.99798
2819.81560	0.99817
2817.88687	0.99831
2815.95813	0.99846
2814.02939	0.99863
2812.10065	0.99880
2810.17191	0.99891
2808.24317	0.99896
2806.31444	0.99899
2804.38570	0.99904
2802.45696	0.99914
2800.52822	0.99930
2798.59948	0.99945
2796.67074	0.99957
2794.74200	0.99968
2792.81327	0.99978
2790.88453	0.99986
2788.95579	0.99991
2787.02705	0.99996
2785.09831	1.00002
2783.16957	1.00006
2781.24084	1.00005
2779.31210	1.00004
2777.38336	1.00006
2775.45462	1.00012
2773.52588	1.00014
2771.59714	1.00013
2769.66841	1.00012
2767.73967	1.00010
2765.81093	1.00009
2763.88219	1.00007
2761.95345	1.00006
2760.02471	1.00005
2758.09597	1.00004
2756.16724	1.00001
2754.23850	1.00000
2752.30976	1.00000
2750.38102	0.99998
2748.45228	0.99993
2746.52354	0.99990
2744.59481	0.99987
2742.66607	0.99983
2740.73733	0.99983
2738.80859	0.99987
2736.87985	0.99992
2734.95111	0.99995
2733.02237	0.99998
2731.09364	1.00002
2729.16490	1.00004
2727.23616	1.00006
2725.30742	1.00007
2723.37868	1.00005
2721.44994	1.00003
2719.52121	1.00001
2717.59247	1.00000
2715.66373	1.00001
2713.73499	1.00000
2711.80625	0.99999
2709.87751	0.99997
2707.94877	0.99995
2706.02004	0.99994
2704.09130	0.99995
2702.16256	0.99994
2700.23382	0.99993
2698.30508	0.99992
2696.37634	0.99990
2694.44761	0.99987
2692.51887	0.99987
2690.59013	0.99991
2688.66139	0.99995
2686.73265	0.99998
2684.80391	1.00001
2682.87518	1.00005
2680.94644	1.00009
2679.01770	1.00009
2677.08896	1.00008
2675.16022	1.00009
2673.23148	1.00010
2671.30274	1.00010
2669.37401	1.00009
2667.44527	1.00007
2665.51653	1.00005
2663.58779	1.00005
2661.65905	1.00003
2659.73031	1.00003
2657.80158	1.00004
2655.87284	1.00003
2653.94410	0.99999
2652.01536	0.99994
2650.08662	0.99992
2648.15788	0.99996
2646.22914	0.99999
2644.30041	0.99999
2642.37167	0.99999
2640.44293	1.00001
2638.51419	1.00003
2636.58545	1.00004
2634.65671	1.00003
2632.72798	1.00003
2630.79924	1.00007
2628.87050	1.00010
2626.94176	1.00007
2625.01302	1.00000
2623.08428	0.99994
2621.15555	0.99993
2619.22681	0.99995
2617.29807	0.99995
2615.36933	0.99994
2613.44059	0.99993
2611.51185	0.99992
2609.58311	0.99992
2607.65438	0.99998
2605.72564	1.00001
2603.79690	0.99998
2601.86816	0.99992
2599.93942	0.99994
2598.01068	0.99999
2596.08195	1.00000
2594.15321	0.99999
2592.22447	0.99993
2590.29573	0.99988
2588.36699	0.99990
2586.43825	0.99996
2584.50951	1.00000
2582.58078	1.00004
2580.65204	1.00007
2578.72330	1.00006
2576.79456	1.00000
2574.86582	0.99994
2572.93708	0.99992
2571.00835	0.99997
2569.07961	1.00003
2567.15087	1.00005
2565.22213	1.00005
2563.29339	1.00007
2561.36465	1.00005
2559.43591	0.99999
2557.50718	1.00000
2555.57844	1.00005
2553.64970	1.00003
2551.72096	1.00000
2549.79222	1.00000
2547.86348	1.00002
2545.93475	1.00002
2544.00601	0.99998
2542.07727	0.99997
2540.14853	1.00000
2538.21979	1.00005
2536.29105	1.00006
2534.36232	1.00003
2532.43358	0.99997
2530.50484	0.99993
2528.57610	0.99992
2526.64736	0.99991
2524.71862	0.99990
2522.78988	0.99992
2520.86115	0.99996
2518.93241	1.00002
2517.00367	1.00006
2515.07493	1.00006
2513.14619	1.00004
2511.21745	1.00003
2509.28872	1.00000
2507.35998	0.99997
2505.43124	0.99998
2503.50250	1.00001
2501.57376	1.00003
2499.64502	1.00002
2497.71628	0.99999
2495.78755	0.99997
2493.85881	0.99998
2491.93007	0.99998
2490.00133	0.99997
2488.07259	1.00000
2486.14385	1.00005
2484.21512	1.00003
2482.28638	0.99996
2480.35764	0.99995
2478.42890	0.99998
2476.50016	0.99998
2474.57142	0.99997
2472.64268	0.99997
2470.71395	0.99999
2468.78521	1.00004
2466.85647	1.00005
2464.92773	1.00003
2462.99899	1.00001
2461.07025	1.00002
2459.14152	1.00002
2457.21278	0.99999
2455.28404	0.99991
2453.35530	0.99986
2451.42656	0.99989
2449.49782	0.99991
2447.56909	0.99989
2445.64035	0.99986
2443.71161	0.99989
2441.78287	0.99994
2439.85413	0.99998
2437.92539	1.00000
2435.99665	1.00000
2434.06792	1.00001
2432.13918	0.99999
2430.21044	0.99998
2428.28170	1.00000
2426.35296	1.00002
2424.42422	0.99999
2422.49549	0.99994
2420.56675	0.99991
2418.63801	0.99992
2416.70927	0.99992
2414.78053	0.99991
2412.85179	0.99991
2410.92305	0.99991
2408.99432	0.99992
2407.06558	0.99995
2405.13684	1.00000
2403.20810	1.00000
2401.27936	1.00000
2399.35062	1.00006
2397.42189	1.00011
2395.49315	1.00017
2393.56441	1.00022
2391.63567	1.00027
2389.70693	1.00032
2387.77819	1.00037
2385.84945	1.00041
2383.92072	1.00046
2381.99198	1.00050
2380.06324	1.00054
2378.13450	1.00058
2376.20576	1.00061
2374.27702	1.00065
2372.34829	1.00068
2370.41955	1.00071
2368.49081	1.00074
2366.56207	1.00077
2364.63333	1.00080
2362.70459	1.00082
2360.77586	1.00084
2358.84712	1.00086
2356.91838	1.00088
2354.98964	1.00090
2353.06090	1.00091
2351.13216	1.00092
2349.20342	1.00093
2347.27469	1.00094
2345.34595	1.00095
2343.41721	1.00096
2341.48847	1.00096
2339.55973	1.00096
2337.63099	1.00096
2335.70226	1.00096
2333.77352	1.00096
2331.84478	1.00095
2329.91604	1.00095
2327.98730	1.00094
2326.05856	1.00093
2324.12982	1.00092
2322.20109	1.00090
2320.27235	1.00089
2318.34361	1.00087
2316.41487	1.00085
2314.48613	1.00083
2312.55739	1.00080
2310.62866	1.00078
2308.69992	1.00075
2306.77118	1.00072
2304.84244	1.00069
2302.91370	1.00066
2300.98496	1.00063
2299.05622	1.00059
2297.12749	1.00055
2295.19875	1.00051
2293.27001	1.00047
2291.34127	1.00043
2289.41253	1.00039
2287.48379	1.00034
2285.55506	1.00029
2283.62632	1.00024
2281.69758	1.00019
2279.76884	1.00013
2277.84010	1.00008
2275.91136	1.00004
2273.98263	1.00000
2272.05389	0.99997
2270.12515	0.99993
2268.19641	0.99989
2266.26767	0.99986
2264.33893	0.99993
2262.41019	1.00000
2260.48146	1.00000
2258.55272	0.99994
2256.62398	0.99992
2254.69524	0.99999
2252.76650	1.00001
2250.83776	0.99993
2248.90903	0.99989
2246.98029	0.99988
2245.05155	0.99984
2243.12281	0.99983
2241.19407	0.99989
2239.26533	0.99996
2237.33659	0.99995
2235.40786	0.99987
2233.47912	0.99983
2231.55038	0.99993
2229.62164	1.00002
2227.69290	0.99998
2225.76416	0.99993
2223.83543	0.99993
2221.90669	0.99992
2219.97795	0.99992
2218.04921	0.99994
2216.12047	1.00000
2214.19173	0.99994
2212.26299	0.99976
2210.33426	0.99969
2208.40552	0.99978
2206.47678	0.99988
2204.54804	0.99989
2202.61930	0.99976
2200.69056	0.99955
2198.76183	0.99946
2196.83309	0.99945
2194.90435	0.99947
2192.97561	0.99950
2191.04687	0.99948
2189.11813	0.99935
2187.18940	0.99923
2185.26066	0.99922
2183.33192	0.99924
2181.40318	0.99922
2179.47444	0.99911
2177.54570	0.99894
2175.61696	0.99888
2173.68823	0.99899
2171.75949	0.99901
2169.83075	0.99878
2167.90201	0.99843
2165.97327	0.99813
2164.04453	0.99803
2162.11580	0.99815
2160.18706	0.99862
2158.25832	0.99944
2156.32958	1.00000
2154.40084	1.00000
2152.47210	0.99976
2150.54336	0.99964
2148.61463	0.99968
2146.68589	0.99970
2144.75715	0.99959
2142.82841	0.99950
2140.89967	0.99955
2138.97093	0.99967
2137.04220	0.99980
2135.11346	0.99991
2133.18472	0.99994
2131.25598	0.99985
2129.32724	0.99975
2127.39850	0.99974
2125.46976	0.99974
2123.54103	0.99972
2121.61229	0.99966
2119.68355	0.99958
2117.75481	0.99955
2115.82607	0.99951
2113.89733	0.99944
2111.96860	0.99941
2110.03986	0.99944
2108.11112	0.99949
2106.18238	0.99950
2104.25364	0.99946
2102.32490	0.99943
2100.39617	0.99945
2098.46743	0.99950
2096.53869	0.99964
2094.60995	0.99985
2092.68121	0.99999
2090.75247	1.00000
2088.82373	0.99992
2086.89500	0.99979
2084.96626	0.99963
2083.03752	0.99948
2081.10878	0.99944
2079.18004	0.99952
2077.25130	0.99967
2075.32257	0.99980
2073.39383	0.99985
2071.46509	0.99983
2069.53635	0.99987
2067.60761	0.99997
2065.67887	1.00000
2063.75013	0.99992
2061.82140	0.99984
2059.89266	0.99978
2057.96392	0.99965
2056.03518	0.99955
2054.10644	0.99950
2052.17770	0.99932
2050.24897	0.99909
2048.32023	0.99912
2046.39149	0.99928
2044.46275	0.99941
2042.53401	0.99969
2040.60527	0.99982
2038.67654	0.99957
2036.74780	0.99926
2034.81906	0.99925
2032.89032	0.99954
2030.96158	0.99979
2029.03284	0.99982
2027.10410	0.99975
2025.17537	0.99975
2023.24663	0.99979
2021.31789	0.99979
2019.38915	0.99985
2017.46041	0.99997
2015.53167	0.99989
2013.60294	0.99957
2011.67420	0.99945
2009.74546	0.99964
2007.81672	0.99988
2005.88798	1.00000
2003.95924	0.99992
2002.03050	0.99969
2000.10177	0.99951
1998.17303	0.99936
1996.24429	0.99925
1994.31555	0.99944
1992.38681	0.99975
1990.45807	0.99961
1988.52934	0.99927
1986.60060	0.99916
1984.67186	0.99906
1982.74312	0.99873
1980.81438	0.99841
1978.88564	0.99845
1976.95690	0.99873
1975.02817	0.99885
1973.09943	0.99883
1971.17069	0.99898
1969.24195	0.99948
1967.31321	0.99986
1965.38447	0.99960
1963.45574	0.99906
1961.52700	0.99878
1959.59826	0.99870
1957.66952	0.99868
1955.74078	0.99869
1953.81204	0.99865
1951.88331	0.99852
1949.95457	0.99847
1948.02583	0.99865
1946.09709	0.99911
1944.16835	0.99971
1942.23961	0.99979
1940.31087	0.99908
1938.38214	0.99838
1936.45340	0.99810
1934.52466	0.99806
1932.59592	0.99804
1930.66718	0.99796
1928.73844	0.99792
1926.80971	0.99817
1924.88097	0.99885
1922.95223	0.99932
1921.02349	0.99924
1919.09475	0.99917
1917.16601	0.99890
1915.23727	0.99829
1913.30854	0.99808
1911.37980	0.99843
1909.45106	0.99867
1907.52232	0.99837
1905.59358	0.99788
1903.66484	0.99762
1901.73611	0.99758
1899.80737	0.99761
1897.87863	0.99782
1895.94989	0.99808
1894.02115	0.99811
1892.09241	0.99826
1890.16367	0.99859
1888.23494	0.99835
1886.30620	0.99770
1884.37746	0.99731
1882.44872	0.99714
1880.51998	0.99706
1878.59124	0.99699
1876.66251	0.99689
1874.73377	0.99689
1872.80503	0.99741
1870.87629	0.99881
1868.94755	1.00000
1867.01881	0.99939
1865.09008	0.99786
1863.16134	0.99701
1861.23260	0.99688
1859.30386	0.99688
1857.37512	0.99677
1855.44638	0.99668
1853.51764	0.99671
1851.58891	0.99690
1849.66017	0.99745
1847.73143	0.99847
1845.80269	0.99965
1843.87395	0.99979
1841.94521	0.99850
1840.01648	0.99746
1838.08774	0.99723
1836.15900	0.99715
1834.23026	0.99724
1832.30152	0.99815
1830.37278	0.99937
1828.44404	0.99948
1826.51531	0.99897
1824.58657	0.99838
1822.65783	0.99744
1820.72909	0.99677
1818.80035	0.99671
1816.87161	0.99681
1814.94288	0.99693
1813.01414	0.99741
1811.08540	0.99784
1809.15666	0.99755
1807.22792	0.99696
1805.29918	0.99687
1803.37044	0.99755
1801.44171	0.99837
1799.51297	0.99839
1797.58423	0.99801
1795.65549	0.99825
1793.72675	0.99925
1791.79801	0.99942
1789.86928	0.99787
1787.94054	0.99652
1786.01180	0.99630
1784.08306	0.99658
1782.15432	0.99689
1780.22558	0.99694
1778.29685	0.99668
1776.36811	0.99707
1774.43937	0.99860
1772.51063	1.00000
1770.58189	0.99946
1768.65315	0.99778
1766.72441	0.99637
1764.79568	0.99596
1762.86694	0.99655
1760.93820	0.99686
1759.00946	0.99661
1757.08072	0.99636
1755.15198	0.99610
1753.22325	0.99678
1751.29451	0.99873
1749.36577	0.99995
1747.43703	0.99938
1745.50829	0.99835
1743.57955	0.99784
1741.65081	0.99769
1739.72208	0.99744
1737.79334	0.99735
1735.86460	0.99856
1733.93586	1.00005
1732.00712	0.99903
1730.07838	0.99689
1728.14965	0.99512
1726.22091	0.99430
1724.29217	0.99435
1722.36343	0.99488
1720.43469	0.99646
1718.50595	0.99934
1716.57721	1.00025
1714.64848	0.99767
1712.71974	0.99469
1710.79100	0.99287
1708.86226	0.99236
1706.93352	0.99227
1705.00478	0.99114
1703.07605	0.98960
1701.14731	0.98807
1699.21857	0.98508
1697.28983	0.98029
1695.36109	0.97325
1693.43235	0.96661
1691.50362	0.96246
1689.57488	0.95915
1687.64614	0.95660
1685.71740	0.95481
1683.78866	0.94995
1681.85992	0.94258
1679.93118	0.93678
1678.00245	0.93246
1676.07371	0.92834
1674.14497	0.92361
1672.21623	0.91954
1670.28749	0.91471
1668.35875	0.90693
1666.43002	0.89979
1664.50128	0.89417
1662.57254	0.88722
1660.64380	0.87915
1658.71506	0.87293
1656.78632	0.86982
1654.85758	0.86891
1652.92885	0.86562
1651.00011	0.86178
1649.07137	0.86211
1647.14263	0.86328
1645.21389	0.86175
1643.28515	0.86016
1641.35642	0.86063
1639.42768	0.86328
1637.49894	0.86829
1635.57020	0.87432
1633.64146	0.87840
1631.71272	0.88255
1629.78398	0.88903
1627.85525	0.89704
1625.92651	0.90484
1623.99777	0.91252
1622.06903	0.91927
1620.14029	0.92450
1618.21155	0.93036
1616.28282	0.93640
1614.35408	0.93990
1612.42534	0.94292
1610.49660	0.94699
1608.56786	0.95104
1606.63912	0.95406
1604.71039	0.95632
1602.78165	0.95808
1600.85291	0.95911
1598.92417	0.95984
1596.99543	0.96080
1595.06669	0.96188
1593.13795	0.96268
1591.20922	0.96315
1589.28048	0.96334
1587.35174	0.96321
1585.42300	0.96294
1583.49426	0.96262
1581.56552	0.96244
1579.63679	0.96301
1577.70805	0.96416
1575.77931	0.96337
1573.85057	0.96076
1571.92183	0.95950
1569.99309	0.95860
1568.06435	0.95598
1566.13562	0.95285
1564.20688	0.95043
1562.27814	0.94974
1560.34940	0.95055
1558.42066	0.94626
1556.49192	0.93734
1554.56319	0.93037
1552.63445	0.92469
1550.70571	0.91990
1548.77697	0.91568
1546.84823	0.91329
1544.91949	0.91337
1542.99075	0.91483
1541.06202	0.91525
1539.13328	0.91113
1537.20454	0.90733
1535.27580	0.90700
1533.34706	0.90776
1531.41832	0.90771
1529.48959	0.90861
1527.56085	0.91122
1525.63211	0.91418
1523.70337	0.91682
1521.77463	0.91849
1519.84589	0.91822
1517.91716	0.91791
1515.98842	0.91816
1514.05968	0.91928
1512.13094	0.92281
1510.20220	0.92907
1508.27346	0.93718
1506.34472	0.94207
1504.41599	0.94160
1502.48725	0.94257
1500.55851	0.94629
1498.62977	0.95165
1496.70103	0.95641
1494.77229	0.95947
1492.84356	0.96309
1490.91482	0.96878
1488.98608	0.97378
1487.05734	0.97502
1485.12860	0.97507
1483.19986	0.97586
1481.27112	0.97696
1479.34239	0.97783
1477.41365	0.97890
1475.48491	0.98031
1473.55617	0.98041
1471.62743	0.97725
1469.69869	0.97356
1467.76996	0.97221
1465.84122	0.97251
1463.91248	0.97226
1461.98374	0.97190
1460.05500	0.97331
1458.12626	0.97519
1456.19753	0.97252
1454.26879	0.96812
1452.34005	0.96611
1450.41131	0.96616
1448.48257	0.96727
1446.55383	0.96799
1444.62509	0.96816
1442.69636	0.96865
1440.76762	0.96990
1438.83888	0.97222
1436.91014	0.97501
1434.98140	0.97630
1433.05266	0.97686
1431.12393	0.97790
1429.19519	0.97847
1427.26645	0.97842
1425.33771	0.97863
1423.40897	0.97876
1421.48023	0.97877
1419.55149	0.97847
1417.62276	0.97593
1415.69402	0.97208
1413.76528	0.96900
1411.83654	0.96670
1409.90780	0.96473
1407.97906	0.96338
1406.05033	0.96277
1404.12159	0.96219
1402.19285	0.96202
1400.26411	0.96299
1398.33537	0.96381
1396.40663	0.96252
1394.47789	0.95983
1392.54916	0.95870
1390.62042	0.95982
1388.69168	0.96141
1386.76294	0.96176
1384.83420	0.96127
1382.90546	0.96161
1380.97673	0.96320
1379.04799	0.96547
1377.11925	0.96820
1375.19051	0.97109
1373.26177	0.97298
1371.33303	0.97394
1369.40430	0.97517
1367.47556	0.97683
1365.54682	0.97896
1363.61808	0.98125
1361.68934	0.98200
1359.76060	0.98131
1357.83186	0.98101
1355.90313	0.98129
1353.97439	0.98134
1352.04565	0.98106
1350.11691	0.98074
1348.18817	0.98036
1346.25943	0.97970
1344.33070	0.97907
1342.40196	0.97998
1340.47322	0.98306
1338.54448	0.98596
1336.61574	0.98680
1334.68700	0.98674
1332.75826	0.98686
1330.82953	0.98714
1328.90079	0.98734
1326.97205	0.98736
1325.04331	0.98729
1323.11457	0.98732
1321.18583	0.98752
1319.25710	0.98751
1317.32836	0.98689
1315.39962	0.98591
1313.47088	0.98478
1311.54214	0.98346
1309.61340	0.98217
1307.68466	0.98110
1305.75593	0.98025
1303.82719	0.97971
1301.89845	0.97953
1299.96971	0.97963
1298.04097	0.97990
1296.11223	0.98017
1294.18350	0.98031
1292.25476	0.98033
1290.32602	0.98021
1288.39728	0.97984
1286.46854	0.97913
1284.53980	0.97825
1282.61107	0.97742
1280.68233	0.97678
1278.75359	0.97641
1276.82485	0.97631
1274.89611	0.97637
1272.96737	0.97645
1271.03863	0.97629
1269.10990	0.97573
1267.18116	0.97485
1265.25242	0.97378
1263.32368	0.97261
1261.39494	0.97129
1259.46620	0.96968
1257.53747	0.96784
1255.60873	0.96597
1253.67999	0.96422
1251.75125	0.96266
1249.82251	0.96165
1247.89377	0.96150
1245.96503	0.96167
1244.03630	0.96129
1242.10756	0.96083
1240.17882	0.96150
1238.25008	0.96272
1236.32134	0.96323
1234.39260	0.96323
1232.46387	0.96352
1230.53513	0.96442
1228.60639	0.96597
1226.67765	0.96799
1224.74891	0.97024
1222.82017	0.97258
1220.89143	0.97503
1218.96270	0.97756
1217.03396	0.98005
1215.10522	0.98240
1213.17648	0.98456
1211.24774	0.98643
1209.31900	0.98797
1207.39027	0.98930
1205.46153	0.99058
1203.53279	0.99187
1201.60405	0.99311
1199.67531	0.99427
1197.74657	0.99534
1195.81784	0.99631
1193.88910	0.99712
1191.96036	0.99777
1190.03162	0.99835
1188.10288	0.99890
1186.17414	0.99939
1184.24540	0.99978
1182.31667	1.00000
1180.38793	1.00003
1178.45919	0.99984
1176.53045	0.99928
1174.60171	0.99851
1172.67297	0.99777
1170.74424	0.99722
1168.81550	0.99678
1166.88676	0.99622
1164.95802	0.99534
1163.02928	0.99400
1161.10054	0.99211
1159.17180	0.98969
1157.24307	0.98678
1155.31433	0.98332
1153.38559	0.97940
1151.45685	0.97541
1149.52811	0.97193
1147.59937	0.96915
1145.67064	0.96688
1143.74190	0.96494
1141.81316	0.96323
1139.88442	0.96159
1137.95568	0.95987
1136.02694	0.95793
1134.09820	0.95574
1132.16947	0.95337
1130.24073	0.95086
1128.31199	0.94811
1126.38325	0.94508
1124.45451	0.94187
1122.52577	0.93859
1120.59704	0.93523
1118.66830	0.93175
1116.73956	0.92819
1114.81082	0.92463
1112.88208	0.92104
1110.95334	0.91733
1109.02461	0.91359
1107.09587	0.91012
1105.16713	0.90723
1103.23839	0.90516
1101.30965	0.90401
1099.38091	0.90374
1097.45217	0.90410
1095.52344	0.90461
1093.59470	0.90461
1091.66596	0.90360
1089.73722	0.90192
1087.80848	0.90023
1085.87974	0.89852
1083.95101	0.89657
1082.02227	0.89442
1080.09353	0.89228
1078.16479	0.89051
1076.23605	0.88944
1074.30731	0.88922
1072.37857	0.88986
1070.44984	0.89037
1068.52110	0.88939
1066.59236	0.88825
1064.66362	0.88953
1062.73488	0.89234
1060.80614	0.89408
1058.87741	0.89486
1056.94867	0.89662
1055.01993	0.89971
1053.09119	0.90281
1051.16245	0.90539
1049.23371	0.90775
1047.30497	0.91007
1045.37624	0.91249
1043.44750	0.91509
1041.51876	0.91770
1039.59002	0.92013
1037.66128	0.92276
1035.73254	0.92611
1033.80381	0.92965
1031.87507	0.93228
1029.94633	0.93342
1028.01759	0.93442
1026.08885	0.93743
1024.16011	0.94183
1022.23138	0.94564
1020.30264	0.94869
1018.37390	0.95157
1016.44516	0.95454
1014.51642	0.95765
1012.58768	0.96087
1010.65894	0.96417
1008.73021	0.96751
1006.80147	0.97090
1004.87273	0.97431
1002.94399	0.97763
1001.01525	0.98069
999.08651	0.98340
997.15778	0.98577
995.22904	0.98782
993.30030	0.98953
991.37156	0.99090
989.44282	0.99196
987.51408	0.99274
985.58534	0.99325
983.65661	0.99354
981.72787	0.99374
979.79913	0.99392
977.87039	0.99406
975.94165	0.99416
974.01291	0.99423
972.08418	0.99409
970.15544	0.99350
968.22670	0.99220
966.29796	0.99017
964.36922	0.98794
962.44048	0.98624
960.51174	0.98539
958.58301	0.98508
956.65427	0.98497
954.72553	0.98506
952.79679	0.98536
950.86805	0.98585
948.93931	0.98656
947.01058	0.98747
945.08184	0.98857
943.15310	0.98983
941.22436	0.99111
939.29562	0.99229
937.36688	0.99332
935.43815	0.99423
933.50941	0.99503
931.58067	0.99574
929.65193	0.99639
927.72319	0.99696
925.79445	0.99742
923.86571	0.99788
921.93698	0.99833
920.00824	0.99873
918.07950	0.99911
916.15076	0.99950
914.22202	0.99983
912.29328	1.00000
910.36455	1.00003
908.43581	0.99994
906.50707	0.99972
904.57833	0.99950
902.64959	0.99935
900.72085	0.99927
898.79211	0.99928
896.86338	0.99936
894.93464	0.99936
893.00590	0.99921
891.07716	0.99928
889.14842	0.99966
887.21968	0.99984
885.29095	0.99963
883.36221	0.99924
881.43347	0.99877
879.50473	0.99856
877.57599	0.99903
875.64725	0.99969
873.71852	0.99995
871.78978	0.99996
869.86104	1.00000
867.93230	1.00001
866.00356	0.99991
864.07482	0.99971
862.14608	0.99942
860.21735	0.99906
858.28861	0.99856
856.35987	0.99791
854.43113	0.99723
852.50239	0.99653
850.57365	0.99561
848.64492	0.99436
846.71618	0.99283
844.78744	0.99130
842.85870	0.99042
840.92996	0.99068
839.00122	0.99176
837.07248	0.99274
835.14375	0.99322
833.21501	0.99336
831.28627	0.99348
829.35753	0.99377
827.42879	0.99432
825.50005	0.99504
823.57132	0.99572
821.64258	0.99625
819.71384	0.99659
817.78510	0.99668
815.85636	0.99649
813.92762	0.99615
811.99888	0.99584
810.07015	0.99570
808.14141	0.99584
806.21267	0.99620
804.28393	0.99664
802.35519	0.99713
800.42645	0.99766
798.49772	0.99820
796.56898	0.99863
794.64024	0.99899
792.71150	0.99930
790.78276	0.99949
788.85402	0.99971
786.92529	0.99986
784.99655	0.99995
783.06781	1.00000
781.13907	1.00003
779.21033	1.00005
777.28159	1.00009
775.35285	1.00014
773.42412	1.00016
771.49538	1.00010
769.56664	0.99996
767.63790	0.99981
765.70916	0.99992
763.78042	0.99997
761.85169	0.99995
759.92295	0.99983
757.99421	0.99969
756.06547	0.99960
754.13673	0.99950
752.20799	0.99922
750.27925	0.99871
748.35052	0.99799
746.42178	0.99706
744.49304	0.99595
742.56430	0.99498
740.63556	0.99462
738.70682	0.99501
736.77809	0.99588
734.84935	0.99683
732.92061	0.99755
730.99187	0.99788
729.06313	0.99786
727.13439	0.99755
725.20565	0.99701
723.27692	0.99629
721.34818	0.99545
719.41944	0.99451
717.49070	0.99356
715.56196	0.99273
713.63322	0.99203
711.70449	0.99127
709.77575	0.99022
707.84701	0.98898
705.91827	0.98776
703.98953	0.98655
702.06079	0.98551
700.13206	0.98494
698.20332	0.98493
696.27458	0.98529
694.34584	0.98583
692.41710	0.98637
690.48836	0.98669
688.55962	0.98659
686.63089	0.98610
684.70215	0.98559
682.77341	0.98518
680.84467	0.98476
678.91593	0.98441
676.98719	0.98418
675.05846	0.98405
673.12972	0.98402
671.20098	0.98420
669.27224	0.98405
667.34350	0.98277
665.41476	0.98183
663.48602	0.98158
661.55729	0.98151
659.62855	0.98163
657.69981	0.98207
655.77107	0.98280
653.84233	0.98350
651.91359	0.98421
649.98486	0.98508
648.05612	0.98600
646.12738	0.98702
644.19864	0.98794
642.26990	0.98851
640.34116	0.98907
638.41242	0.98986
636.48369	0.99065
634.55495	0.99114
632.62621	0.99132
630.69747	0.99130
628.76873	0.99105
626.83999	0.99103
624.91126	0.99171
622.98252	0.99244
621.05378	0.99284
619.12504	0.99348
617.19630	0.99465
615.26756	0.99630
613.33883	0.99816
611.41009	0.99945
609.48135	1.00000
607.55261	0.99972
605.62387	0.99922
603.69513	0.99921
601.76639	0.99952
599.83766	1.00000
