# Supplementary material for: Accelerated discovery of highly active enzyme nanohybrids with parallelized Bayesian optimization in hybrid space
Source: Nat Commun. 2026 Mar 7;17:3634. doi: 10.1038/s41467-026-70251-3 (PMC13096166; doi:10.1038/s41467-026-70251-3)
Supplement: Supplementary file 3 — Supplementary Dataset 1 [file 41467_2026_70251_MOESM3_ESM.zip › Raw data/IR/SupplFig13c-FreeCAT.dpt]

3996.34606	1.00001
3994.41732	1.00004
3992.48858	1.00000
3990.55984	0.99985
3988.63110	0.99959
3986.70236	0.99936
3984.77362	0.99930
3982.84489	0.99929
3980.91615	0.99920
3978.98741	0.99915
3977.05867	0.99923
3975.12993	0.99928
3973.20119	0.99915
3971.27246	0.99892
3969.34372	0.99865
3967.41498	0.99837
3965.48624	0.99826
3963.55750	0.99841
3961.62876	0.99850
3959.70002	0.99831
3957.77129	0.99805
3955.84255	0.99786
3953.91381	0.99784
3951.98507	0.99820
3950.05633	0.99866
3948.12759	0.99860
3946.19886	0.99829
3944.27012	0.99839
3942.34138	0.99817
3940.41264	0.99723
3938.48390	0.99651
3936.55516	0.99652
3934.62643	0.99722
3932.69769	0.99795
3930.76895	0.99768
3928.84021	0.99690
3926.91147	0.99684
3924.98273	0.99716
3923.05399	0.99690
3921.12526	0.99661
3919.19652	0.99679
3917.26778	0.99652
3915.33904	0.99527
3913.41030	0.99399
3911.48156	0.99342
3909.55283	0.99363
3907.62409	0.99498
3905.69535	0.99735
3903.76661	0.99913
3901.83787	0.99906
3899.90913	0.99762
3897.98039	0.99551
3896.05166	0.99421
3894.12292	0.99463
3892.19418	0.99548
3890.26544	0.99496
3888.33670	0.99457
3886.40796	0.99541
3884.47923	0.99601
3882.55049	0.99613
3880.62175	0.99567
3878.69301	0.99415
3876.76427	0.99365
3874.83553	0.99491
3872.90680	0.99648
3870.97806	0.99730
3869.04932	0.99663
3867.12058	0.99572
3865.19184	0.99584
3863.26310	0.99537
3861.33436	0.99378
3859.40563	0.99311
3857.47689	0.99433
3855.54815	0.99732
3853.61941	0.99957
3851.69067	0.99707
3849.76193	0.99350
3847.83320	0.99185
3845.90446	0.99226
3843.97572	0.99399
3842.04698	0.99607
3840.11824	0.99780
3838.18950	0.99804
3836.26076	0.99662
3834.33203	0.99517
3832.40329	0.99415
3830.47455	0.99342
3828.54581	0.99337
3826.61707	0.99375
3824.68833	0.99456
3822.75960	0.99659
3820.83086	0.99809
3818.90212	0.99731
3816.97338	0.99609
3815.04464	0.99419
3813.11590	0.99210
3811.18716	0.99151
3809.25843	0.99262
3807.32969	0.99420
3805.40095	0.99508
3803.47221	0.99634
3801.54347	0.99719
3799.61473	0.99601
3797.68600	0.99454
3795.75726	0.99304
3793.82852	0.99142
3791.89978	0.99056
3789.97104	0.99051
3788.04230	0.99104
3786.11357	0.99178
3784.18483	0.99201
3782.25609	0.99214
3780.32735	0.99263
3778.39861	0.99224
3776.46987	0.99103
3774.54113	0.99066
3772.61240	0.99165
3770.68366	0.99308
3768.75492	0.99349
3766.82618	0.99309
3764.89744	0.99245
3762.96870	0.99221
3761.03997	0.99320
3759.11123	0.99435
3757.18249	0.99435
3755.25375	0.99478
3753.32501	0.99719
3751.39627	0.99999
3749.46753	0.99977
3747.53880	0.99858
3745.61006	0.99836
3743.68132	0.99719
3741.75258	0.99547
3739.82384	0.99539
3737.89510	0.99745
3735.96637	1.00000
3734.03763	0.99950
3732.10889	0.99613
3730.18015	0.99368
3728.25141	0.99348
3726.32267	0.99455
3724.39393	0.99513
3722.46520	0.99467
3720.53646	0.99362
3718.60772	0.99266
3716.67898	0.99258
3714.75024	0.99408
3712.82150	0.99674
3710.89277	0.99744
3708.96403	0.99488
3707.03529	0.99226
3705.10655	0.99136
3703.17781	0.99165
3701.24907	0.99126
3699.32034	0.98985
3697.39160	0.98883
3695.46286	0.98874
3693.53412	0.98992
3691.60538	0.99231
3689.67664	0.99353
3687.74790	0.99139
3685.81917	0.98866
3683.89043	0.98761
3681.96169	0.98835
3680.03295	0.99017
3678.10421	0.99242
3676.17547	0.99418
3674.24674	0.99362
3672.31800	0.99280
3670.38926	0.99259
3668.46052	0.99052
3666.53178	0.98780
3664.60304	0.98641
3662.67430	0.98619
3660.74557	0.98674
3658.81683	0.98810
3656.88809	0.98969
3654.95935	0.99068
3653.03061	0.99257
3651.10187	0.99683
3649.17314	1.00000
3647.24440	0.99765
3645.31566	0.99401
3643.38692	0.99233
3641.45818	0.99216
3639.52944	0.99242
3637.60070	0.99290
3635.67197	0.99381
3633.74323	0.99517
3631.81449	0.99731
3629.88575	0.99991
3627.95701	0.99963
3626.02827	0.99699
3624.09954	0.99591
3622.17080	0.99713
3620.24206	0.99935
3618.31332	1.00011
3616.38458	0.99974
3614.45584	0.99980
3612.52711	0.99971
3610.59837	0.99938
3608.66963	0.99912
3606.74089	0.99804
3604.81215	0.99680
3602.88341	0.99675
3600.95467	0.99740
3599.02594	0.99777
3597.09720	0.99809
3595.16846	0.99820
3593.23972	0.99760
3591.31098	0.99748
3589.38224	0.99896
3587.45351	1.00000
3585.52477	0.99844
3583.59603	0.99649
3581.66729	0.99569
3579.73855	0.99550
3577.80981	0.99536
3575.88107	0.99516
3573.95234	0.99496
3572.02360	0.99533
3570.09486	0.99716
3568.16612	0.99980
3566.23738	1.00000
3564.30864	0.99790
3562.37991	0.99617
3560.45117	0.99538
3558.52243	0.99495
3556.59369	0.99503
3554.66495	0.99577
3552.73621	0.99642
3550.80747	0.99649
3548.87874	0.99693
3546.95000	0.99793
3545.02126	0.99803
3543.09252	0.99697
3541.16378	0.99604
3539.23504	0.99594
3537.30631	0.99627
3535.37757	0.99633
3533.44883	0.99630
3531.52009	0.99679
3529.59135	0.99764
3527.66261	0.99822
3525.73388	0.99837
3523.80514	0.99816
3521.87640	0.99752
3519.94766	0.99688
3518.01892	0.99660
3516.09018	0.99655
3514.16144	0.99674
3512.23271	0.99723
3510.30397	0.99767
3508.37523	0.99768
3506.44649	0.99773
3504.51775	0.99823
3502.58901	0.99836
3500.66028	0.99782
3498.73154	0.99746
3496.80280	0.99745
3494.87406	0.99735
3492.94532	0.99719
3491.01658	0.99727
3489.08784	0.99750
3487.15911	0.99757
3485.23037	0.99761
3483.30163	0.99786
3481.37289	0.99794
3479.44415	0.99757
3477.51541	0.99724
3475.58668	0.99718
3473.65794	0.99723
3471.72920	0.99728
3469.80046	0.99736
3467.87172	0.99743
3465.94298	0.99748
3464.01424	0.99756
3462.08551	0.99764
3460.15677	0.99754
3458.22803	0.99736
3456.29929	0.99726
3454.37055	0.99724
3452.44181	0.99732
3450.51308	0.99764
3448.58434	0.99812
3446.65560	0.99825
3444.72686	0.99796
3442.79812	0.99772
3440.86938	0.99758
3438.94065	0.99741
3437.01191	0.99728
3435.08317	0.99721
3433.15443	0.99718
3431.22569	0.99715
3429.29695	0.99716
3427.36821	0.99718
3425.43948	0.99723
3423.51074	0.99742
3421.58200	0.99760
3419.65326	0.99744
3417.72452	0.99707
3415.79578	0.99684
3413.86705	0.99676
3411.93831	0.99671
3410.00957	0.99665
3408.08083	0.99666
3406.15209	0.99674
3404.22335	0.99680
3402.29461	0.99676
3400.36588	0.99673
3398.43714	0.99678
3396.50840	0.99687
3394.57966	0.99694
3392.65092	0.99687
3390.72218	0.99659
3388.79345	0.99643
3386.86471	0.99652
3384.93597	0.99659
3383.00723	0.99648
3381.07849	0.99633
3379.14975	0.99626
3377.22101	0.99622
3375.29228	0.99617
3373.36354	0.99613
3371.43480	0.99615
3369.50606	0.99623
3367.57732	0.99628
3365.64858	0.99624
3363.71985	0.99616
3361.79111	0.99609
3359.86237	0.99600
3357.93363	0.99589
3356.00489	0.99577
3354.07615	0.99562
3352.14742	0.99550
3350.21868	0.99541
3348.28994	0.99532
3346.36120	0.99523
3344.43246	0.99517
3342.50372	0.99513
3340.57498	0.99512
3338.64625	0.99517
3336.71751	0.99514
3334.78877	0.99495
3332.86003	0.99474
3330.93129	0.99463
3329.00255	0.99462
3327.07382	0.99464
3325.14508	0.99456
3323.21634	0.99436
3321.28760	0.99418
3319.35886	0.99409
3317.43012	0.99401
3315.50138	0.99390
3313.57265	0.99387
3311.64391	0.99392
3309.71517	0.99393
3307.78643	0.99382
3305.85769	0.99364
3303.92895	0.99347
3302.00022	0.99331
3300.07148	0.99322
3298.14274	0.99323
3296.21400	0.99325
3294.28526	0.99329
3292.35652	0.99330
3290.42778	0.99321
3288.49905	0.99309
3286.57031	0.99299
3284.64157	0.99295
3282.71283	0.99296
3280.78409	0.99302
3278.85535	0.99314
3276.92662	0.99328
3274.99788	0.99340
3273.06914	0.99344
3271.14040	0.99342
3269.21166	0.99340
3267.28292	0.99343
3265.35419	0.99354
3263.42545	0.99368
3261.49671	0.99385
3259.56797	0.99406
3257.63923	0.99429
3255.71049	0.99446
3253.78175	0.99451
3251.85302	0.99453
3249.92428	0.99469
3247.99554	0.99495
3246.06680	0.99514
3244.13806	0.99518
3242.20932	0.99517
3240.28059	0.99521
3238.35185	0.99533
3236.42311	0.99553
3234.49437	0.99574
3232.56563	0.99586
3230.63689	0.99591
3228.70815	0.99593
3226.77942	0.99592
3224.85068	0.99591
3222.92194	0.99603
3220.99320	0.99624
3219.06446	0.99636
3217.13572	0.99643
3215.20699	0.99657
3213.27825	0.99669
3211.34951	0.99675
3209.42077	0.99679
3207.49203	0.99678
3205.56329	0.99677
3203.63456	0.99685
3201.70582	0.99701
3199.77708	0.99720
3197.84834	0.99733
3195.91960	0.99734
3193.99086	0.99730
3192.06212	0.99730
3190.13339	0.99740
3188.20465	0.99757
3186.27591	0.99773
3184.34717	0.99785
3182.41843	0.99797
3180.48969	0.99813
3178.56096	0.99827
3176.63222	0.99832
3174.70348	0.99836
3172.77474	0.99843
3170.84600	0.99849
3168.91726	0.99855
3166.98852	0.99865
3165.05979	0.99876
3163.13105	0.99883
3161.20231	0.99892
3159.27357	0.99904
3157.34483	0.99916
3155.41609	0.99925
3153.48736	0.99933
3151.55862	0.99938
3149.62988	0.99941
3147.70114	0.99946
3145.77240	0.99953
3143.84366	0.99960
3141.91492	0.99966
3139.98619	0.99969
3138.05745	0.99970
3136.12871	0.99974
3134.19997	0.99983
3132.27123	0.99987
3130.34249	0.99987
3128.41376	0.99985
3126.48502	0.99985
3124.55628	0.99989
3122.62754	0.99993
3120.69880	0.99995
3118.77006	0.99998
3116.84133	1.00000
3114.91259	0.99997
3112.98385	0.99989
3111.05511	0.99984
3109.12637	0.99987
3107.19763	0.99992
3105.26889	0.99998
3103.34016	1.00012
3101.41142	1.00024
3099.48268	1.00023
3097.55394	1.00014
3095.62520	1.00007
3093.69646	0.99998
3091.76773	0.99994
3089.83899	0.99997
3087.91025	1.00003
3085.98151	1.00009
3084.05277	1.00014
3082.12403	1.00016
3080.19529	1.00019
3078.26656	1.00015
3076.33782	1.00002
3074.40908	0.99989
3072.48034	0.99981
3070.55160	0.99982
3068.62286	0.99992
3066.69413	1.00001
3064.76539	1.00000
3062.83665	0.99994
3060.90791	0.99989
3058.97917	0.99994
3057.05043	1.00002
3055.12169	1.00002
3053.19296	1.00002
3051.26422	1.00006
3049.33548	1.00006
3047.40674	1.00004
3045.47800	1.00002
3043.54926	1.00000
3041.62053	0.99998
3039.69179	0.99989
3037.76305	0.99983
3035.83431	0.99975
3033.90557	0.99958
3031.97683	0.99926
3030.04810	0.99875
3028.11936	0.99815
3026.19062	0.99758
3024.26188	0.99700
3022.33314	0.99632
3020.40440	0.99559
3018.47566	0.99482
3016.54693	0.99401
3014.61819	0.99313
3012.68945	0.99210
3010.76071	0.99085
3008.83197	0.98944
3006.90323	0.98805
3004.97450	0.98675
3003.04576	0.98546
3001.11702	0.98417
2999.18828	0.98291
2997.25954	0.98184
2995.33080	0.98105
2993.40206	0.97992
2991.47333	0.97763
2989.54459	0.97517
2987.61585	0.97428
2985.68711	0.97478
2983.75837	0.97543
2981.82963	0.97563
2979.90090	0.97541
2977.97216	0.97501
2976.04342	0.97453
2974.11468	0.97398
2972.18594	0.97356
2970.25720	0.97358
2968.32846	0.97411
2966.39973	0.97497
2964.47099	0.97589
2962.54225	0.97664
2960.61351	0.97720
2958.68477	0.97770
2956.75603	0.97826
2954.82730	0.97888
2952.89856	0.97949
2950.96982	0.98007
2949.04108	0.98055
2947.11234	0.98071
2945.18360	0.98055
2943.25487	0.98035
2941.32613	0.98026
2939.39739	0.98019
2937.46865	0.98006
2935.53991	0.97990
2933.61117	0.97976
2931.68243	0.97960
2929.75370	0.97937
2927.82496	0.97911
2925.89622	0.97887
2923.96748	0.97865
2922.03874	0.97847
2920.11000	0.97840
2918.18127	0.97842
2916.25253	0.97831
2914.32379	0.97788
2912.39505	0.97731
2910.46631	0.97701
2908.53757	0.97696
2906.60883	0.97682
2904.68010	0.97625
2902.75136	0.97524
2900.82262	0.97494
2898.89388	0.97620
2896.96514	0.97777
2895.03640	0.97845
2893.10767	0.97869
2891.17893	0.97906
2889.25019	0.97946
2887.32145	0.97963
2885.39271	0.97971
2883.46397	0.98008
2881.53523	0.98088
2879.60650	0.98189
2877.67776	0.98287
2875.74902	0.98371
2873.82028	0.98438
2871.89154	0.98497
2869.96280	0.98562
2868.03407	0.98643
2866.10533	0.98745
2864.17659	0.98862
2862.24785	0.98984
2860.31911	0.99102
2858.39037	0.99208
2856.46164	0.99300
2854.53290	0.99382
2852.60416	0.99458
2850.67542	0.99529
2848.74668	0.99593
2846.81794	0.99648
2844.88920	0.99694
2842.96047	0.99733
2841.03173	0.99772
2839.10299	0.99811
2837.17425	0.99844
2835.24551	0.99871
2833.31677	0.99894
2831.38804	0.99916
2829.45930	0.99934
2827.53056	0.99946
2825.60182	0.99955
2823.67308	0.99965
2821.74434	0.99978
2819.81560	0.99988
2817.88687	0.99995
2815.95813	1.00000
2814.02939	1.00006
2812.10065	1.00009
2810.17191	1.00008
2808.24317	1.00006
2806.31444	1.00002
2804.38570	0.99999
2802.45696	0.99998
2800.52822	1.00000
2798.59948	1.00004
2796.67074	1.00005
2794.74200	1.00006
2792.81327	1.00011
2790.88453	1.00015
2788.95579	1.00014
2787.02705	1.00010
2785.09831	1.00008
2783.16957	1.00010
2781.24084	1.00008
2779.31210	1.00004
2777.38336	1.00002
2775.45462	1.00004
2773.52588	1.00003
2771.59714	1.00001
2769.66841	0.99998
2767.73967	0.99995
2765.81093	0.99993
2763.88219	0.99990
2761.95345	0.99990
2760.02471	0.99993
2758.09597	0.99994
2756.16724	0.99991
2754.23850	0.99989
2752.30976	0.99989
2750.38102	0.99987
2748.45228	0.99986
2746.52354	0.99987
2744.59481	0.99987
2742.66607	0.99987
2740.73733	0.99991
2738.80859	0.99997
2736.87985	1.00003
2734.95111	1.00006
2733.02237	1.00008
2731.09364	1.00010
2729.16490	1.00011
2727.23616	1.00010
2725.30742	1.00009
2723.37868	1.00008
2721.44994	1.00008
2719.52121	1.00009
2717.59247	1.00008
2715.66373	1.00006
2713.73499	1.00003
2711.80625	1.00001
2709.87751	1.00000
2707.94877	0.99999
2706.02004	0.99999
2704.09130	0.99998
2702.16256	0.99996
2700.23382	0.99995
2698.30508	0.99994
2696.37634	0.99992
2694.44761	0.99993
2692.51887	0.99994
2690.59013	0.99995
2688.66139	0.99995
2686.73265	0.99995
2684.80391	0.99996
2682.87518	0.99999
2680.94644	1.00003
2679.01770	1.00007
2677.08896	1.00007
2675.16022	1.00007
2673.23148	1.00007
2671.30274	1.00005
2669.37401	1.00004
2667.44527	1.00003
2665.51653	1.00002
2663.58779	1.00000
2661.65905	0.99999
2659.73031	0.99995
2657.80158	0.99993
2655.87284	0.99993
2653.94410	0.99994
2652.01536	0.99993
2650.08662	0.99990
2648.15788	0.99989
2646.22914	0.99990
2644.30041	0.99991
2642.37167	0.99993
2640.44293	0.99995
2638.51419	0.99998
2636.58545	1.00000
2634.65671	0.99999
2632.72798	1.00001
2630.79924	1.00005
2628.87050	1.00007
2626.94176	1.00004
2625.01302	0.99999
2623.08428	0.99995
2621.15555	0.99997
2619.22681	1.00002
2617.29807	1.00003
2615.36933	1.00000
2613.44059	0.99999
2611.51185	0.99999
2609.58311	1.00000
2607.65438	1.00000
2605.72564	0.99998
2603.79690	0.99993
2601.86816	0.99988
2599.93942	0.99990
2598.01068	0.99996
2596.08195	0.99996
2594.15321	0.99994
2592.22447	0.99992
2590.29573	0.99994
2588.36699	0.99997
2586.43825	0.99999
2584.50951	0.99999
2582.58078	0.99999
2580.65204	1.00001
2578.72330	1.00002
2576.79456	1.00004
2574.86582	1.00006
2572.93708	1.00008
2571.00835	1.00009
2569.07961	1.00007
2567.15087	1.00006
2565.22213	1.00007
2563.29339	1.00006
2561.36465	1.00005
2559.43591	1.00003
2557.50718	0.99999
2555.57844	0.99997
2553.64970	0.99997
2551.72096	0.99998
2549.79222	1.00000
2547.86348	1.00002
2545.93475	1.00000
2544.00601	0.99996
2542.07727	0.99997
2540.14853	1.00000
2538.21979	1.00004
2536.29105	1.00006
2534.36232	1.00004
2532.43358	1.00002
2530.50484	1.00001
2528.57610	1.00001
2526.64736	0.99998
2524.71862	0.99996
2522.78988	0.99997
2520.86115	1.00001
2518.93241	1.00005
2517.00367	1.00006
2515.07493	1.00005
2513.14619	1.00005
2511.21745	1.00003
2509.28872	1.00000
2507.35998	1.00000
2505.43124	1.00001
2503.50250	1.00001
2501.57376	1.00003
2499.64502	1.00002
2497.71628	1.00000
2495.78755	0.99998
2493.85881	0.99998
2491.93007	1.00000
2490.00133	0.99999
2488.07259	0.99999
2486.14385	1.00002
2484.21512	1.00008
2482.28638	1.00010
2480.35764	1.00006
2478.42890	1.00001
2476.50016	1.00000
2474.57142	1.00001
2472.64268	0.99998
2470.71395	0.99996
2468.78521	1.00001
2466.85647	1.00007
2464.92773	1.00006
2462.99899	1.00004
2461.07025	1.00004
2459.14152	1.00005
2457.21278	1.00002
2455.28404	0.99996
2453.35530	0.99992
2451.42656	0.99990
2449.49782	0.99989
2447.56909	0.99987
2445.64035	0.99985
2443.71161	0.99986
2441.78287	0.99987
2439.85413	0.99990
2437.92539	0.99996
2435.99665	1.00000
2434.06792	1.00001
2432.13918	0.99995
2430.21044	0.99989
2428.28170	0.99990
2426.35296	0.99996
2424.42422	1.00002
2422.49549	1.00003
2420.56675	1.00000
2418.63801	0.99996
2416.70927	0.99994
2414.78053	0.99995
2412.85179	0.99997
2410.92305	0.99998
2408.99432	0.99997
2407.06558	0.99998
2405.13684	1.00000
2403.20810	1.00000
2401.27936	1.00000
2399.35062	1.00007
2397.42189	1.00015
2395.49315	1.00022
2393.56441	1.00030
2391.63567	1.00036
2389.70693	1.00043
2387.77819	1.00050
2385.84945	1.00056
2383.92072	1.00062
2381.99198	1.00067
2380.06324	1.00073
2378.13450	1.00078
2376.20576	1.00083
2374.27702	1.00088
2372.34829	1.00092
2370.41955	1.00096
2368.49081	1.00100
2366.56207	1.00104
2364.63333	1.00108
2362.70459	1.00111
2360.77586	1.00114
2358.84712	1.00117
2356.91838	1.00119
2354.98964	1.00122
2353.06090	1.00124
2351.13216	1.00126
2349.20342	1.00127
2347.27469	1.00128
2345.34595	1.00130
2343.41721	1.00130
2341.48847	1.00131
2339.55973	1.00131
2337.63099	1.00131
2335.70226	1.00131
2333.77352	1.00131
2331.84478	1.00130
2329.91604	1.00129
2327.98730	1.00128
2326.05856	1.00127
2324.12982	1.00125
2322.20109	1.00124
2320.27235	1.00122
2318.34361	1.00119
2316.41487	1.00117
2314.48613	1.00114
2312.55739	1.00111
2310.62866	1.00108
2308.69992	1.00104
2306.77118	1.00100
2304.84244	1.00096
2302.91370	1.00092
2300.98496	1.00088
2299.05622	1.00083
2297.12749	1.00078
2295.19875	1.00073
2293.27001	1.00067
2291.34127	1.00062
2289.41253	1.00056
2287.48379	1.00049
2285.55506	1.00043
2283.62632	1.00036
2281.69758	1.00029
2279.76884	1.00022
2277.84010	1.00015
2275.91136	1.00009
2273.98263	1.00000
2272.05389	0.99993
2270.12515	0.99991
2268.19641	0.99992
2266.26767	0.99992
2264.33893	0.99996
2262.41019	1.00000
2260.48146	1.00000
2258.55272	0.99990
2256.62398	0.99981
2254.69524	0.99982
2252.76650	0.99989
2250.83776	0.99993
2248.90903	0.99992
2246.98029	0.99990
2245.05155	0.99990
2243.12281	0.99990
2241.19407	0.99989
2239.26533	0.99990
2237.33659	0.99996
2235.40786	1.00002
2233.47912	1.00001
2231.55038	0.99991
2229.62164	0.99983
2227.69290	0.99982
2225.76416	0.99987
2223.83543	0.99990
2221.90669	0.99985
2219.97795	0.99984
2218.04921	0.99990
2216.12047	0.99995
2214.19173	0.99989
2212.26299	0.99975
2210.33426	0.99974
2208.40552	0.99980
2206.47678	0.99975
2204.54804	0.99960
2202.61930	0.99949
2200.69056	0.99953
2198.76183	0.99963
2196.83309	0.99961
2194.90435	0.99952
2192.97561	0.99946
2191.04687	0.99943
2189.11813	0.99932
2187.18940	0.99915
2185.26066	0.99905
2183.33192	0.99909
2181.40318	0.99921
2179.47444	0.99929
2177.54570	0.99920
2175.61696	0.99911
2173.68823	0.99910
2171.75949	0.99903
2169.83075	0.99883
2167.90201	0.99858
2165.97327	0.99833
2164.04453	0.99806
2162.11580	0.99788
2160.18706	0.99821
2158.25832	0.99920
2156.32958	0.99998
2154.40084	1.00000
2152.47210	0.99986
2150.54336	0.99982
2148.61463	0.99985
2146.68589	0.99982
2144.75715	0.99980
2142.82841	0.99980
2140.89967	0.99978
2138.97093	0.99975
2137.04220	0.99976
2135.11346	0.99989
2133.18472	1.00004
2131.25598	1.00001
2129.32724	0.99985
2127.39850	0.99974
2125.46976	0.99966
2123.54103	0.99962
2121.61229	0.99962
2119.68355	0.99964
2117.75481	0.99967
2115.82607	0.99967
2113.89733	0.99956
2111.96860	0.99941
2110.03986	0.99936
2108.11112	0.99936
2106.18238	0.99933
2104.25364	0.99930
2102.32490	0.99930
2100.39617	0.99934
2098.46743	0.99946
2096.53869	0.99963
2094.60995	0.99980
2092.68121	0.99993
2090.75247	1.00000
2088.82373	1.00000
2086.89500	0.99992
2084.96626	0.99983
2083.03752	0.99971
2081.10878	0.99959
2079.18004	0.99954
2077.25130	0.99957
2075.32257	0.99965
2073.39383	0.99972
2071.46509	0.99974
2069.53635	0.99972
2067.60761	0.99983
2065.67887	1.00000
2063.75013	0.99998
2061.82140	0.99980
2059.89266	0.99972
2057.96392	0.99971
2056.03518	0.99969
2054.10644	0.99955
2052.17770	0.99923
2050.24897	0.99901
2048.32023	0.99922
2046.39149	0.99954
2044.46275	0.99965
2042.53401	0.99977
2040.60527	0.99979
2038.67654	0.99952
2036.74780	0.99927
2034.81906	0.99944
2032.89032	0.99985
2030.96158	1.00001
2029.03284	0.99993
2027.10410	0.99985
2025.17537	0.99982
2023.24663	0.99974
2021.31789	0.99964
2019.38915	0.99975
2017.46041	0.99996
2015.53167	0.99996
2013.60294	0.99970
2011.67420	0.99951
2009.74546	0.99947
2007.81672	0.99957
2005.88798	0.99982
2003.95924	0.99999
2002.03050	0.99995
2000.10177	0.99986
1998.17303	0.99977
1996.24429	0.99973
1994.31555	0.99991
1992.38681	1.00004
1990.45807	0.99978
1988.52934	0.99945
1986.60060	0.99929
1984.67186	0.99904
1982.74312	0.99866
1980.81438	0.99840
1978.88564	0.99859
1976.95690	0.99903
1975.02817	0.99926
1973.09943	0.99929
1971.17069	0.99937
1969.24195	0.99970
1967.31321	1.00002
1965.38447	0.99988
1963.45574	0.99954
1961.52700	0.99936
1959.59826	0.99925
1957.66952	0.99922
1955.74078	0.99923
1953.81204	0.99919
1951.88331	0.99907
1949.95457	0.99895
1948.02583	0.99903
1946.09709	0.99938
1944.16835	0.99993
1942.23961	1.00000
1940.31087	0.99930
1938.38214	0.99862
1936.45340	0.99836
1934.52466	0.99831
1932.59592	0.99829
1930.66718	0.99819
1928.73844	0.99808
1926.80971	0.99835
1924.88097	0.99912
1922.95223	0.99961
1921.02349	0.99950
1919.09475	0.99946
1917.16601	0.99917
1915.23727	0.99841
1913.30854	0.99808
1911.37980	0.99841
1909.45106	0.99866
1907.52232	0.99838
1905.59358	0.99792
1903.66484	0.99767
1901.73611	0.99758
1899.80737	0.99753
1897.87863	0.99772
1895.94989	0.99806
1894.02115	0.99814
1892.09241	0.99833
1890.16367	0.99870
1888.23494	0.99842
1886.30620	0.99770
1884.37746	0.99721
1882.44872	0.99694
1880.51998	0.99680
1878.59124	0.99672
1876.66251	0.99661
1874.73377	0.99660
1872.80503	0.99716
1870.87629	0.99870
1868.94755	1.00000
1867.01881	0.99932
1865.09008	0.99765
1863.16134	0.99674
1861.23260	0.99659
1859.30386	0.99657
1857.37512	0.99643
1855.44638	0.99633
1853.51764	0.99637
1851.58891	0.99665
1849.66017	0.99736
1847.73143	0.99849
1845.80269	0.99972
1843.87395	0.99980
1841.94521	0.99835
1840.01648	0.99721
1838.08774	0.99700
1836.15900	0.99698
1834.23026	0.99708
1832.30152	0.99806
1830.37278	0.99940
1828.44404	0.99951
1826.51531	0.99893
1824.58657	0.99825
1822.65783	0.99718
1820.72909	0.99645
1818.80035	0.99645
1816.87161	0.99660
1814.94288	0.99673
1813.01414	0.99723
1811.08540	0.99771
1809.15666	0.99739
1807.22792	0.99675
1805.29918	0.99671
1803.37044	0.99752
1801.44171	0.99842
1799.51297	0.99841
1797.58423	0.99799
1795.65549	0.99834
1793.72675	0.99952
1791.79801	0.99968
1789.86928	0.99784
1787.94054	0.99628
1786.01180	0.99603
1784.08306	0.99634
1782.15432	0.99668
1780.22558	0.99675
1778.29685	0.99647
1776.36811	0.99686
1774.43937	0.99851
1772.51063	1.00000
1770.58189	0.99947
1768.65315	0.99769
1766.72441	0.99617
1764.79568	0.99576
1762.86694	0.99646
1760.93820	0.99678
1759.00946	0.99646
1757.08072	0.99609
1755.15198	0.99569
1753.22325	0.99638
1751.29451	0.99847
1749.36577	0.99964
1747.43703	0.99866
1745.50829	0.99731
1743.57955	0.99663
1741.65081	0.99639
1739.72208	0.99606
1737.79334	0.99594
1735.86460	0.99731
1733.93586	0.99891
1732.00712	0.99758
1730.07838	0.99503
1728.14965	0.99298
1726.22091	0.99207
1724.29217	0.99220
1722.36343	0.99289
1720.43469	0.99484
1718.50595	0.99841
1716.57721	1.00000
1714.64848	0.99770
1712.71974	0.99497
1710.79100	0.99373
1708.86226	0.99414
1706.93352	0.99541
1705.00478	0.99590
1703.07605	0.99588
1701.14731	0.99640
1699.21857	0.99595
1697.28983	0.99319
1695.36109	0.98807
1693.43235	0.98313
1691.50362	0.98063
1689.57488	0.97944
1687.64614	0.97907
1685.71740	0.97978
1683.78866	0.97807
1681.85992	0.97274
1679.93118	0.96831
1678.00245	0.96568
1676.07371	0.96395
1674.14497	0.96196
1672.21623	0.96040
1670.28749	0.95861
1668.35875	0.95427
1666.43002	0.94999
1664.50128	0.94775
1662.57254	0.94564
1660.64380	0.94249
1658.71506	0.94036
1656.78632	0.94086
1654.85758	0.94374
1652.92885	0.94423
1651.00011	0.94116
1649.07137	0.94090
1647.14263	0.94133
1645.21389	0.93859
1643.28515	0.93587
1641.35642	0.93558
1639.42768	0.93762
1637.49894	0.94153
1635.57020	0.94433
1633.64146	0.94363
1631.71272	0.94352
1629.78398	0.94570
1627.85525	0.94892
1625.92651	0.95200
1623.99777	0.95493
1622.06903	0.95685
1620.14029	0.95833
1618.21155	0.96114
1616.28282	0.96373
1614.35408	0.96405
1612.42534	0.96456
1610.49660	0.96630
1608.56786	0.96814
1606.63912	0.96932
1604.71039	0.97030
1602.78165	0.97134
1600.85291	0.97215
1598.92417	0.97290
1596.99543	0.97395
1595.06669	0.97502
1593.13795	0.97571
1591.20922	0.97618
1589.28048	0.97660
1587.35174	0.97699
1585.42300	0.97744
1583.49426	0.97795
1581.56552	0.97866
1579.63679	0.98020
1577.70805	0.98264
1575.77931	0.98346
1573.85057	0.98205
1571.92183	0.98191
1569.99309	0.98277
1568.06435	0.98208
1566.13562	0.98071
1564.20688	0.98024
1562.27814	0.98158
1560.34940	0.98567
1558.42066	0.98705
1556.49192	0.98186
1554.56319	0.97754
1552.63445	0.97498
1550.70571	0.97339
1548.77697	0.97209
1546.84823	0.97208
1544.91949	0.97441
1542.99075	0.97806
1541.06202	0.98033
1539.13328	0.97687
1537.20454	0.97263
1535.27580	0.97199
1533.34706	0.97255
1531.41832	0.97187
1529.48959	0.97203
1527.56085	0.97402
1525.63211	0.97632
1523.70337	0.97853
1521.77463	0.98023
1519.84589	0.98004
1517.91716	0.97948
1515.98842	0.97873
1514.05968	0.97801
1512.13094	0.97943
1510.20220	0.98386
1508.27346	0.99010
1506.34472	0.99141
1504.41599	0.98720
1502.48725	0.98562
1500.55851	0.98715
1498.62977	0.99003
1496.70103	0.99168
1494.77229	0.99170
1492.84356	0.99307
1490.91482	0.99679
1488.98608	0.99940
1487.05734	0.99816
1485.12860	0.99621
1483.19986	0.99560
1481.27112	0.99573
1479.34239	0.99608
1477.41365	0.99722
1475.48491	0.99918
1473.55617	1.00000
1471.62743	0.99720
1469.69869	0.99338
1467.76996	0.99183
1465.84122	0.99178
1463.91248	0.99089
1461.98374	0.99007
1460.05500	0.99163
1458.12626	0.99419
1456.19753	0.99192
1454.26879	0.98718
1452.34005	0.98472
1450.41131	0.98437
1448.48257	0.98494
1446.55383	0.98488
1444.62509	0.98418
1442.69636	0.98389
1440.76762	0.98447
1438.83888	0.98618
1436.91014	0.98798
1434.98140	0.98781
1433.05266	0.98709
1431.12393	0.98708
1429.19519	0.98667
1427.26645	0.98588
1425.33771	0.98566
1423.40897	0.98558
1421.48023	0.98559
1419.55149	0.98553
1417.62276	0.98312
1415.69402	0.97917
1413.76528	0.97609
1411.83654	0.97398
1409.90780	0.97229
1407.97906	0.97133
1406.05033	0.97128
1404.12159	0.97133
1402.19285	0.97175
1400.26411	0.97334
1398.33537	0.97475
1396.40663	0.97381
1394.47789	0.97124
1392.54916	0.97021
1390.62042	0.97157
1388.69168	0.97339
1386.76294	0.97358
1384.83420	0.97242
1382.90546	0.97190
1380.97673	0.97262
1379.04799	0.97410
1377.11925	0.97617
1375.19051	0.97848
1373.26177	0.97974
1371.33303	0.98016
1369.40430	0.98102
1367.47556	0.98232
1365.54682	0.98416
1363.61808	0.98658
1361.68934	0.98787
1359.76060	0.98763
1357.83186	0.98754
1355.90313	0.98805
1353.97439	0.98862
1352.04565	0.98908
1350.11691	0.98954
1348.18817	0.98989
1346.25943	0.99013
1344.33070	0.99061
1342.40196	0.99183
1340.47322	0.99342
1338.54448	0.99381
1336.61574	0.99281
1334.68700	0.99188
1332.75826	0.99160
1330.82953	0.99172
1328.90079	0.99189
1326.97205	0.99198
1325.04331	0.99205
1323.11457	0.99228
1321.18583	0.99276
1319.25710	0.99318
1317.32836	0.99317
1315.39962	0.99298
1313.47088	0.99285
1311.54214	0.99263
1309.61340	0.99242
1307.68466	0.99239
1305.75593	0.99245
1303.82719	0.99256
1301.89845	0.99273
1299.96971	0.99292
1298.04097	0.99310
1296.11223	0.99318
1294.18350	0.99314
1292.25476	0.99308
1290.32602	0.99302
1288.39728	0.99282
1286.46854	0.99239
1284.53980	0.99188
1282.61107	0.99139
1280.68233	0.99091
1278.75359	0.99040
1276.82485	0.98986
1274.89611	0.98932
1272.96737	0.98873
1271.03863	0.98792
1269.10990	0.98678
1267.18116	0.98542
1265.25242	0.98401
1263.32368	0.98266
1261.39494	0.98136
1259.46620	0.98001
1257.53747	0.97866
1255.60873	0.97748
1253.67999	0.97639
1251.75125	0.97534
1249.82251	0.97465
1247.89377	0.97462
1245.96503	0.97482
1244.03630	0.97441
1242.10756	0.97376
1240.17882	0.97401
1238.25008	0.97475
1236.32134	0.97487
1234.39260	0.97446
1232.46387	0.97413
1230.53513	0.97409
1228.60639	0.97445
1226.67765	0.97515
1224.74891	0.97611
1222.82017	0.97726
1220.89143	0.97858
1218.96270	0.98000
1217.03396	0.98143
1215.10522	0.98284
1213.17648	0.98423
1211.24774	0.98554
1209.31900	0.98677
1207.39027	0.98800
1205.46153	0.98928
1203.53279	0.99061
1201.60405	0.99196
1199.67531	0.99329
1197.74657	0.99455
1195.81784	0.99574
1193.88910	0.99681
1191.96036	0.99776
1190.03162	0.99859
1188.10288	0.99924
1186.17414	0.99966
1184.24540	0.99990
1182.31667	1.00000
1180.38793	1.00004
1178.45919	1.00008
1176.53045	1.00007
1174.60171	0.99977
1172.67297	0.99920
1170.74424	0.99842
1168.81550	0.99741
1166.88676	0.99611
1164.95802	0.99453
1163.02928	0.99261
1161.10054	0.99035
1159.17180	0.98781
1157.24307	0.98513
1155.31433	0.98240
1153.38559	0.97970
1151.45685	0.97710
1149.52811	0.97468
1147.59937	0.97241
1145.67064	0.97028
1143.74190	0.96831
1141.81316	0.96644
1139.88442	0.96458
1137.95568	0.96272
1136.02694	0.96084
1134.09820	0.95902
1132.16947	0.95737
1130.24073	0.95598
1128.31199	0.95491
1126.38325	0.95416
1124.45451	0.95365
1122.52577	0.95317
1120.59704	0.95249
1118.66830	0.95141
1116.73956	0.94983
1114.81082	0.94769
1112.88208	0.94498
1110.95334	0.94173
1109.02461	0.93811
1107.09587	0.93438
1105.16713	0.93077
1103.23839	0.92746
1101.30965	0.92451
1099.38091	0.92190
1097.45217	0.91960
1095.52344	0.91738
1093.59470	0.91475
1091.66596	0.91123
1089.73722	0.90712
1087.80848	0.90310
1085.87974	0.89912
1083.95101	0.89487
1082.02227	0.89038
1080.09353	0.88595
1078.16479	0.88204
1076.23605	0.87902
1074.30731	0.87694
1072.37857	0.87554
1070.44984	0.87368
1068.52110	0.87010
1066.59236	0.86640
1064.66362	0.86535
1062.73488	0.86575
1060.80614	0.86429
1058.87741	0.86078
1056.94867	0.85761
1055.01993	0.85583
1053.09119	0.85455
1051.16245	0.85346
1049.23371	0.85282
1047.30497	0.85251
1045.37624	0.85252
1043.44750	0.85281
1041.51876	0.85312
1039.59002	0.85325
1037.66128	0.85367
1035.73254	0.85496
1033.80381	0.85655
1031.87507	0.85728
1029.94633	0.85658
1028.01759	0.85582
1026.08885	0.85719
1024.16011	0.86029
1022.23138	0.86335
1020.30264	0.86627
1018.37390	0.86961
1016.44516	0.87349
1014.51642	0.87783
1012.58768	0.88258
1010.65894	0.88770
1008.73021	0.89309
1006.80147	0.89866
1004.87273	0.90435
1002.94399	0.91004
1001.01525	0.91551
999.08651	0.92052
997.15778	0.92488
995.22904	0.92846
993.30030	0.93119
991.37156	0.93309
989.44282	0.93424
987.51408	0.93474
985.58534	0.93472
983.65661	0.93443
981.72787	0.93412
979.79913	0.93400
977.87039	0.93423
975.94165	0.93495
974.01291	0.93624
972.08418	0.93803
970.15544	0.94020
968.22670	0.94263
966.29796	0.94528
964.36922	0.94820
962.44048	0.95145
960.51174	0.95501
958.58301	0.95883
956.65427	0.96279
954.72553	0.96674
952.79679	0.97051
950.86805	0.97398
948.93931	0.97714
947.01058	0.98002
945.08184	0.98266
943.15310	0.98511
941.22436	0.98740
939.29562	0.98946
937.36688	0.99120
935.43815	0.99264
933.50941	0.99381
931.58067	0.99469
929.65193	0.99527
927.72319	0.99555
925.79445	0.99559
923.86571	0.99553
921.93698	0.99549
920.00824	0.99549
918.07950	0.99558
916.15076	0.99583
914.22202	0.99618
912.29328	0.99650
910.36455	0.99672
908.43581	0.99684
906.50707	0.99687
904.57833	0.99685
902.64959	0.99679
900.72085	0.99677
898.79211	0.99685
896.86338	0.99700
894.93464	0.99703
893.00590	0.99687
891.07716	0.99690
889.14842	0.99720
887.21968	0.99722
885.29095	0.99678
883.36221	0.99615
881.43347	0.99545
879.50473	0.99500
877.57599	0.99520
875.64725	0.99561
873.71852	0.99577
871.78978	0.99588
869.86104	0.99618
867.93230	0.99669
866.00356	0.99727
864.07482	0.99780
862.14608	0.99829
860.21735	0.99878
858.28861	0.99922
856.35987	0.99958
854.43113	0.99986
852.50239	1.00000
850.57365	1.00004
848.64492	1.00009
846.71618	1.00005
844.78744	0.99992
842.85870	0.99979
840.92996	0.99969
839.00122	0.99956
837.07248	0.99930
835.14375	0.99897
833.21501	0.99873
831.28627	0.99865
829.35753	0.99855
827.42879	0.99824
825.50005	0.99768
823.57132	0.99687
821.64258	0.99588
819.71384	0.99475
817.78510	0.99353
815.85636	0.99234
813.92762	0.99137
811.99888	0.99077
810.07015	0.99056
808.14141	0.99076
806.21267	0.99137
804.28393	0.99226
802.35519	0.99331
800.42645	0.99448
798.49772	0.99566
796.56898	0.99674
794.64024	0.99775
792.71150	0.99866
790.78276	0.99933
788.85402	0.99968
786.92529	0.99993
784.99655	1.00000
783.06781	1.00003
781.13907	1.00000
779.21033	0.99992
777.28159	0.99978
775.35285	0.99960
773.42412	0.99949
771.49538	0.99945
769.56664	0.99940
767.63790	0.99939
765.70916	0.99964
763.78042	0.99982
761.85169	0.99993
759.92295	1.00000
757.99421	1.00003
756.06547	1.00003
754.13673	0.99997
752.20799	0.99982
750.27925	0.99966
748.35052	0.99957
746.42178	0.99956
744.49304	0.99959
742.56430	0.99968
740.63556	0.99982
738.70682	0.99993
736.77809	0.99997
734.84935	0.99994
732.92061	0.99978
730.99187	0.99957
729.06313	0.99935
727.13439	0.99901
725.20565	0.99855
723.27692	0.99811
721.34818	0.99761
719.41944	0.99690
717.49070	0.99600
715.56196	0.99503
713.63322	0.99408
711.70449	0.99316
709.77575	0.99229
707.84701	0.99148
705.91827	0.99077
703.98953	0.99011
702.06079	0.98950
700.13206	0.98908
698.20332	0.98897
696.27458	0.98912
694.34584	0.98940
692.41710	0.98969
690.48836	0.98988
688.55962	0.98973
686.63089	0.98915
684.70215	0.98823
682.77341	0.98716
680.84467	0.98621
678.91593	0.98552
676.98719	0.98503
675.05846	0.98463
673.12972	0.98434
671.20098	0.98445
669.27224	0.98467
667.34350	0.98420
665.41476	0.98393
663.48602	0.98417
661.55729	0.98452
659.62855	0.98495
657.69981	0.98549
655.77107	0.98600
653.84233	0.98647
651.91359	0.98692
649.98486	0.98737
648.05612	0.98800
646.12738	0.98875
644.19864	0.98928
642.26990	0.98961
640.34116	0.99008
638.41242	0.99055
636.48369	0.99087
634.55495	0.99113
632.62621	0.99135
630.69747	0.99171
628.76873	0.99198
626.83999	0.99198
624.91126	0.99238
622.98252	0.99336
621.05378	0.99448
619.12504	0.99571
617.19630	0.99690
615.26756	0.99783
613.33883	0.99863
611.41009	0.99918
609.48135	0.99985
607.55261	1.00000
605.62387	0.99948
603.69513	0.99874
601.76639	0.99891
599.83766	1.00000
