# Supplementary material for: Accelerated discovery of highly active enzyme nanohybrids with parallelized Bayesian optimization in hybrid space
Source: Nat Commun. 2026 Mar 7;17:3634. doi: 10.1038/s41467-026-70251-3 (PMC13096166; doi:10.1038/s41467-026-70251-3)
Supplement: Supplementary file 3 — Supplementary Dataset 1 [file 41467_2026_70251_MOESM3_ESM.zip › Raw data/IR/Fig4k-GOxZIF.dpt]

3996.34606	0.9996632338
3994.41732	0.9996908903
3992.48858	0.9997204542
3990.55984	0.9997688532
3988.63110	0.9998361468
3986.70236	0.9998722076
3984.77362	0.9999301434
3982.84489	1.0000029802
3980.91615	0.9999885559
3978.98741	0.9999194145
3977.05867	0.9999210238
3975.12993	0.9999649525
3973.20119	0.9999574423
3971.27246	0.9999395609
3969.34372	0.9999226928
3967.41498	0.9998891950
3965.48624	0.9999111295
3963.55750	0.9999668002
3961.62876	0.9999985695
3959.70002	1.0000000000
3957.77129	0.9999441504
3955.84255	0.9998974800
3953.91381	0.9998819828
3951.98507	0.9997973442
3950.05633	0.9997370243
3948.12759	0.9998317361
3946.19886	0.9999040365
3944.27012	0.9998408556
3942.34138	0.9997566342
3940.41264	0.9997206926
3938.48390	0.9997408986
3936.55516	0.9998186231
3934.62643	0.9998735785
3932.69769	0.9998756647
3930.76895	0.9998991489
3928.84021	0.9999106526
3926.91147	0.9998385310
3924.98273	0.9997275472
3923.05399	0.9996422529
3921.12526	0.9995981455
3919.19652	0.9996228218
3917.26778	0.9997276664
3915.33904	0.9998476505
3913.41030	0.9999030232
3911.48156	0.9998807907
3909.55283	0.9998142123
3907.62409	0.9997231960
3905.69535	0.9996562600
3903.76661	0.9997130632
3901.83787	0.9998201728
3899.90913	0.9998370409
3897.98039	0.9998543859
3896.05166	0.9999103546
3894.12292	0.9998878241
3892.19418	0.9997691512
3890.26544	0.9996933341
3888.33670	0.9996744990
3886.40796	0.9996721745
3884.47923	0.9997317195
3882.55049	0.9998221397
3880.62175	0.9998712540
3878.69301	0.9998573065
3876.76427	0.9997850060
3874.83553	0.9996604919
3872.90680	0.9995419383
3870.97806	0.9994883537
3869.04932	0.9995380640
3867.12058	0.9996387959
3865.19184	0.9996894598
3863.26310	0.9997147918
3861.33436	0.9997698069
3859.40563	0.9997992516
3857.47689	0.9997783303
3855.54815	0.9996935725
3853.61941	0.9995204210
3851.69067	0.9995103478
3849.76193	0.9996270537
3847.83320	0.9996708035
3845.90446	0.9996369481
3843.97572	0.9995861650
3842.04698	0.9995357990
3840.11824	0.9994830489
3838.18950	0.9994415641
3836.26076	0.9994471073
3834.33203	0.9995258451
3832.40329	0.9996526837
3830.47455	0.9997169971
3828.54581	0.9996732473
3826.61707	0.9996477962
3824.68833	0.9997047782
3822.75960	0.9997535944
3820.83086	0.9997326136
3818.90212	0.9996687770
3816.97338	0.9995961189
3815.04464	0.9995402694
3813.11590	0.9995323420
3811.18716	0.9995386004
3809.25843	0.9994834065
3807.32969	0.9994111657
3805.40095	0.9994825721
3803.47221	0.9995957017
3801.54347	0.9996225834
3799.61473	0.9996878505
3797.68600	0.9997882843
3795.75726	0.9997752905
3793.82852	0.9996896982
3791.89978	0.9996564984
3789.97104	0.9996959567
3788.04230	0.9997246861
3786.11357	0.9996816516
3784.18483	0.9996581078
3782.25609	0.9996939898
3780.32735	0.9997009635
3778.39861	0.9996682405
3776.46987	0.9996457100
3774.54113	0.9996443987
3772.61240	0.9996465445
3770.68366	0.9996175766
3768.75492	0.9995891452
3766.82618	0.9995785356
3764.89744	0.9995455146
3762.96870	0.9995371699
3761.03997	0.9995897412
3759.11123	0.9996644258
3757.18249	0.9996828437
3755.25375	0.9996075630
3753.32501	0.9994574785
3751.39627	0.9993423223
3749.46753	0.9994117618
3747.53880	0.9994457960
3745.61006	0.9993470907
3743.68132	0.9993581176
3741.75258	0.9994409084
3739.82384	0.9994109273
3737.89510	0.9993049502
3735.96637	0.9992495179
3734.03763	0.9993627071
3732.10889	0.9994831681
3730.18015	0.9994485974
3728.25141	0.9993177056
3726.32267	0.9991879463
3724.39393	0.9991270304
3722.46520	0.9991691709
3720.53646	0.9992340803
3718.60772	0.9992464185
3716.67898	0.9992931485
3714.75024	0.9993938804
3712.82150	0.9994146228
3710.89277	0.9993368983
3708.96403	0.9992795587
3707.03529	0.9991728067
3705.10655	0.9990630746
3703.17781	0.9990957975
3701.24907	0.9992191195
3699.32034	0.9992974401
3697.39160	0.9993024468
3695.46286	0.9991793036
3693.53412	0.9989328384
3691.60538	0.9986567497
3689.67664	0.9985446930
3687.74790	0.9986765385
3685.81917	0.9987985492
3683.89043	0.9988375306
3681.96169	0.9988660216
3680.03295	0.9989144206
3678.10421	0.9989616871
3676.17547	0.9990306497
3674.24674	0.9990848303
3672.31800	0.9990515709
3670.38926	0.9989391565
3668.46052	0.9988096952
3666.53178	0.9987692833
3664.60304	0.9988018274
3662.67430	0.9988191724
3660.74557	0.9987714291
3658.81683	0.9987108707
3656.88809	0.9986744523
3654.95935	0.9986490607
3653.03061	0.9986397028
3651.10187	0.9985937476
3649.17314	0.9984408617
3647.24440	0.9984139204
3645.31566	0.9985452890
3643.38692	0.9986323118
3641.45818	0.9986303449
3639.52944	0.9985745549
3637.60070	0.9984440804
3635.67197	0.9982413650
3633.74323	0.9980692863
3631.81449	0.9979863167
3629.88575	0.9979718924
3627.95701	0.9980830550
3626.02827	0.9982371330
3624.09954	0.9983269572
3622.17080	0.9983830452
3620.24206	0.9984261990
3618.31332	0.9984837174
3616.38458	0.9985698462
3614.45584	0.9986020327
3612.52711	0.9985775948
3610.59837	0.9985495806
3608.66963	0.9984968305
3606.74089	0.9984797835
3604.81215	0.9985579252
3602.88341	0.9986580014
3600.95467	0.9987226129
3599.02594	0.9987417459
3597.09720	0.9987126589
3595.16846	0.9986961484
3593.23972	0.9987684488
3591.31098	0.9988924265
3589.38224	0.9990241528
3587.45351	0.9991101623
3585.52477	0.9991145730
3583.59603	0.9991381168
3581.66729	0.9991686940
3579.73855	0.9991263151
3577.80981	0.9990968704
3575.88107	0.9991380572
3573.95234	0.9991395473
3572.02360	0.9991083741
3570.09486	0.9991024733
3568.16612	0.9990423322
3566.23738	0.9989222288
3564.30864	0.9988488555
3562.37991	0.9988601208
3560.45117	0.9990020394
3558.52243	0.9991782308
3556.59369	0.9992411137
3554.66495	0.9992604256
3552.73621	0.9993017912
3550.80747	0.9992575049
3548.87874	0.9991104603
3546.95000	0.9990020394
3545.02126	0.9990195036
3543.09252	0.9991013408
3541.16378	0.9991781712
3539.23504	0.9992128015
3537.30631	0.9992045164
3535.37757	0.9991895556
3533.44883	0.9991379380
3531.52009	0.9990281463
3529.59135	0.9989389181
3527.66261	0.9989255071
3525.73388	0.9989542961
3523.80514	0.9989885688
3521.87640	0.9990131259
3519.94766	0.9990313649
3518.01892	0.9990229607
3516.09018	0.9989437461
3514.16144	0.9988579154
3512.23271	0.9988718629
3510.30397	0.9989389181
3508.37523	0.9989672303
3506.44649	0.9989864230
3504.51775	0.9990147352
3502.58901	0.9989973903
3500.66028	0.9989113212
3498.73154	0.9987967014
3496.80280	0.9987692237
3494.87406	0.9988688827
3492.94532	0.9989647269
3491.01658	0.9990033507
3489.08784	0.9990313053
3487.15911	0.9990490079
3485.23037	0.9990391135
3483.30163	0.9989801049
3481.37289	0.9988632798
3479.44415	0.9987480640
3477.51541	0.9986835718
3475.58668	0.9986482263
3473.65794	0.9986454844
3471.72920	0.9986881614
3469.80046	0.9987329245
3467.87172	0.9987396598
3465.94298	0.9987128973
3464.01424	0.9986843467
3462.08551	0.9986969233
3460.15677	0.9987540841
3458.22803	0.9987787604
3456.29929	0.9987322092
3454.37055	0.9987006187
3452.44181	0.9987213612
3450.51308	0.9987203479
3448.58434	0.9986515641
3446.65560	0.9985443354
3444.72686	0.9984632134
3442.79812	0.9984619021
3440.86938	0.9985264540
3438.94065	0.9985847473
3437.01191	0.9985768199
3435.08317	0.9985157251
3433.15443	0.9984850883
3431.22569	0.9984778762
3429.29695	0.9984048009
3427.36821	0.9983301163
3425.43948	0.9983274937
3423.51074	0.9983232021
3421.58200	0.9983049035
3419.65326	0.9983134866
3417.72452	0.9982786775
3415.79578	0.9982116222
3413.86705	0.9982247353
3411.93831	0.9982734323
3410.00957	0.9983044863
3408.08083	0.9983509183
3406.15209	0.9983242154
3404.22335	0.9981936812
3402.29461	0.9980878234
3400.36588	0.9980198741
3398.43714	0.9979806542
3396.50840	0.9980353117
3394.57966	0.9980929494
3392.65092	0.9980723262
3390.72218	0.9980301261
3388.79345	0.9979421496
3386.86471	0.9978488088
3384.93597	0.9978590608
3383.00723	0.9978734851
3381.07849	0.9978252053
3379.14975	0.9978312850
3377.22101	0.9978755116
3375.29228	0.9978675246
3373.36354	0.9978415370
3371.43480	0.9978287816
3369.50606	0.9978219867
3367.57732	0.9977919459
3365.64858	0.9977107644
3363.71985	0.9976629615
3361.79111	0.9976987839
3359.86237	0.9977227449
3357.93363	0.9977113605
3356.00489	0.9977105856
3354.07615	0.9977124929
3352.14742	0.9977217317
3350.21868	0.9977070689
3348.28994	0.9975985289
3346.36120	0.9974547029
3344.43246	0.9973911047
3342.50372	0.9974027276
3340.57498	0.9974322319
3338.64625	0.9974899292
3336.71751	0.9975394011
3334.78877	0.9975179434
3332.86003	0.9974731803
3330.93129	0.9974428415
3329.00255	0.9974483848
3327.07382	0.9975119233
3325.14508	0.9975588322
3323.21634	0.9975280166
3321.28760	0.9974536896
3319.35886	0.9974110126
3317.43012	0.9974384308
3315.50138	0.9974815249
3313.57265	0.9974747300
3311.64391	0.9974334240
3309.71517	0.9973940253
3307.78643	0.9973687530
3305.85769	0.9973430634
3303.92895	0.9972965717
3302.00022	0.9972817898
3300.07148	0.9973188043
3298.14274	0.9973288774
3296.21400	0.9972844124
3294.28526	0.9972032905
3292.35652	0.9971348643
3290.42778	0.9971249104
3288.49905	0.9971358180
3286.57031	0.9971334338
3284.64157	0.9971393347
3282.71283	0.9971569777
3280.78409	0.9971671104
3278.85535	0.9971706867
3276.92662	0.9971447587
3274.99788	0.9970929027
3273.06914	0.9970861673
3271.14040	0.9971176386
3269.21166	0.9971386790
3267.28292	0.9971826673
3265.35419	0.9972408414
3263.42545	0.9972416162
3261.49671	0.9972043037
3259.56797	0.9971826673
3257.63923	0.9971965551
3255.71049	0.9972575307
3253.78175	0.9972664714
3251.85302	0.9971943498
3249.92428	0.9971902966
3247.99554	0.9972198606
3246.06680	0.9971753955
3244.13806	0.9971438646
3242.20932	0.9971364737
3240.28059	0.9970979691
3238.35185	0.9970637560
3236.42311	0.9970031381
3234.49437	0.9969195724
3232.56563	0.9969047904
3230.63689	0.9969380498
3228.70815	0.9969388843
3226.77942	0.9968724847
3224.85068	0.9967519641
3222.92194	0.9966629148
3220.99320	0.9966785312
3219.06446	0.9967244864
3217.13572	0.9966921806
3215.20699	0.9966442585
3213.27825	0.9966751933
3211.34951	0.9967356920
3209.42077	0.9967612624
3207.49203	0.9967303872
3205.56329	0.9966668487
3203.63456	0.9966636896
3201.70582	0.9966913462
3199.77708	0.9966802001
3197.84834	0.9966950417
3195.91960	0.9967268109
3193.99086	0.9967204928
3192.06212	0.9967356324
3190.13339	0.9967712760
3188.20465	0.9967449307
3186.27591	0.9966848493
3184.34717	0.9966425896
3182.41843	0.9966104031
3180.48969	0.9966166615
3178.56096	0.9966263175
3176.63222	0.9965990782
3174.70348	0.9966172576
3172.77474	0.9966979623
3170.84600	0.9967840910
3168.91726	0.9968498349
3166.98852	0.9968690276
3165.05979	0.9968578815
3163.13105	0.9968538880
3161.20231	0.9968303442
3159.27357	0.9968129992
3157.34483	0.9968565702
3155.41609	0.9968937635
3153.48736	0.9968923926
3151.55862	0.9968959689
3149.62988	0.9968833923
3147.70114	0.9968512058
3145.77240	0.9968329668
3143.84366	0.9967443943
3141.91492	0.9963954091
3139.98619	0.9952490330
3138.05745	0.9929158092
3136.12871	0.9910221696
3134.19997	0.9916241765
3132.27123	0.9936889410
3130.34249	0.9951412678
3128.41376	0.9958446622
3126.48502	0.9962687492
3124.55628	0.9965172410
3122.62754	0.9966505170
3120.69880	0.9966691732
3118.77006	0.9966387749
3116.84133	0.9966820478
3114.91259	0.9967518449
3112.98385	0.9967342615
3111.05511	0.9966312647
3109.12637	0.9964780807
3107.19763	0.9963431358
3105.26889	0.9963284135
3103.34016	0.9964104295
3101.41142	0.9964797497
3099.48268	0.9965196252
3097.55394	0.9965389967
3095.62520	0.9965039492
3093.69646	0.9964358211
3091.76773	0.9963930845
3089.83899	0.9964345098
3087.91025	0.9965325594
3085.98151	0.9965409636
3084.05277	0.9964500070
3082.12403	0.9963853955
3080.19529	0.9963397980
3078.26656	0.9962680340
3076.33782	0.9962549210
3074.40908	0.9963092208
3072.48034	0.9963119030
3070.55160	0.9962608218
3068.62286	0.9962196946
3066.69413	0.9961937070
3064.76539	0.9962077737
3062.83665	0.9962201715
3060.90791	0.9961789250
3058.97917	0.9961646199
3057.05043	0.9961946607
3055.12169	0.9962050915
3053.19296	0.9961883426
3051.26422	0.9961274862
3049.33548	0.9960678220
3047.40674	0.9960932136
3045.47800	0.9961193204
3043.54926	0.9960589409
3041.62053	0.9959959388
3039.69179	0.9959766269
3037.76305	0.9959440827
3035.83431	0.9958702326
3033.90557	0.9957511425
3031.97683	0.9956195354
3030.04810	0.9955282807
3028.11936	0.9954544306
3026.19062	0.9953624606
3024.26188	0.9952550530
3022.33314	0.9951151609
3020.40440	0.9949651957
3018.47566	0.9948878884
3016.54693	0.9948572516
3014.61819	0.9947772026
3012.68945	0.9946516752
3010.76071	0.9945205450
3008.83197	0.9944174290
3006.90323	0.9943481088
3004.97450	0.9942594171
3003.04576	0.9941589236
3001.11702	0.9941014647
2999.18828	0.9940582514
2997.25954	0.9940149188
2995.33080	0.9940446615
2993.40206	0.9940960407
2991.47333	0.9940367341
2989.54459	0.9939392209
2987.61585	0.9939383268
2985.68711	0.9940236211
2983.75837	0.9941467643
2981.82963	0.9942662716
2979.90090	0.9943578243
2977.97216	0.9944130182
2976.04342	0.9944110513
2974.11468	0.9943492413
2972.18594	0.9942442775
2970.25720	0.9941124320
2968.32846	0.9939660430
2966.39973	0.9938271642
2964.47099	0.9937179685
2962.54225	0.9936175346
2960.61351	0.9934865236
2958.68477	0.9933476448
2956.75603	0.9932748675
2954.82730	0.9932715893
2952.89856	0.9933064580
2950.96982	0.9933862090
2949.04108	0.9934686422
2947.11234	0.9934866428
2945.18360	0.9934470654
2943.25487	0.9933788776
2941.32613	0.9932742715
2939.39739	0.9931141138
2937.46865	0.9928587079
2935.53991	0.9924794436
2933.61117	0.9920379519
2931.68243	0.9916585684
2929.75370	0.9914553165
2927.82496	0.9914691448
2925.89622	0.9916201234
2923.96748	0.9917661548
2922.03874	0.9918185472
2920.11000	0.9918107390
2918.18127	0.9918518066
2916.25253	0.9920292497
2914.32379	0.9923329353
2912.39505	0.9926758409
2910.46631	0.9930039048
2908.53757	0.9932682514
2906.60883	0.9934163690
2904.68010	0.9934615493
2902.75136	0.9934426546
2900.82262	0.9934712648
2898.89388	0.9936366081
2896.96514	0.9938228130
2895.03640	0.9939275384
2893.10767	0.9939948916
2891.17893	0.9940686822
2889.25019	0.9941514730
2887.32145	0.9942179322
2885.39271	0.9942360520
2883.46397	0.9942185283
2881.53523	0.9942281246
2879.60650	0.9943068624
2877.67776	0.9944222569
2875.74902	0.9945278764
2873.82028	0.9946247339
2871.89154	0.9947340488
2869.96280	0.9948648810
2868.03407	0.9950084090
2866.10533	0.9951282740
2864.17659	0.9952024817
2862.24785	0.9952692986
2860.31911	0.9953325987
2858.39037	0.9953022003
2856.46164	0.9951558709
2854.53290	0.9949709177
2852.60416	0.9947323203
2850.67542	0.9944596887
2848.74668	0.9943703413
2846.81794	0.9945653677
2844.88920	0.9949001670
2842.96047	0.9952052236
2841.03173	0.9953653216
2839.10299	0.9953746200
2837.17425	0.9953318238
2835.24551	0.9952887297
2833.31677	0.9952436090
2831.38804	0.9952164888
2829.45930	0.9952032566
2827.53056	0.9952371716
2825.60182	0.9953935146
2823.67308	0.9955981374
2821.74434	0.9957355261
2819.81560	0.9958606362
2817.88687	0.9959973097
2815.95813	0.9960488081
2814.02939	0.9960324168
2812.10065	0.9960513711
2810.17191	0.9961191416
2808.24317	0.9962137938
2806.31444	0.9963087440
2804.38570	0.9963788390
2802.45696	0.9964372516
2800.52822	0.9964704514
2798.59948	0.9964886904
2796.67074	0.9965351820
2794.74200	0.9965515137
2792.81327	0.9965027571
2790.88453	0.9964630604
2788.95579	0.9964291453
2787.02705	0.9963767529
2785.09831	0.9963687658
2783.16957	0.9963868856
2781.24084	0.9963587523
2779.31210	0.9963083863
2777.38336	0.9962547421
2775.45462	0.9961745739
2773.52588	0.9960463047
2771.59714	0.9958378673
2769.66841	0.9956364632
2767.73967	0.9955927730
2765.81093	0.9956723452
2763.88219	0.9958119988
2761.95345	0.9960569143
2760.02471	0.9963217378
2758.09597	0.9964740276
2756.16724	0.9965596199
2754.23850	0.9966152906
2752.30976	0.9965990186
2750.38102	0.9965566397
2748.45228	0.9965493083
2746.52354	0.9965827465
2744.59481	0.9966412187
2742.66607	0.9966683388
2740.73733	0.9966948628
2738.80859	0.9967994094
2736.87985	0.9969083071
2734.95111	0.9969598651
2733.02237	0.9969927073
2731.09364	0.9969977736
2729.16490	0.9970000982
2727.23616	0.9970264435
2725.30742	0.9969990253
2723.37868	0.9969381094
2721.44994	0.9969483018
2719.52121	0.9969800115
2717.59247	0.9969612360
2715.66373	0.9969473481
2713.73499	0.9969522357
2711.80625	0.9969424605
2709.87751	0.9969443679
2707.94877	0.9969536066
2706.02004	0.9969556332
2704.09130	0.9969635606
2702.16256	0.9969443679
2700.23382	0.9968945384
2698.30508	0.9968327284
2696.37634	0.9966995716
2694.44761	0.9965290427
2692.51887	0.9964537024
2690.59013	0.9964720607
2688.66139	0.9965305924
2686.73265	0.9966109395
2684.80391	0.9966570139
2682.87518	0.9966867566
2680.94644	0.9967383146
2679.01770	0.9967572689
2677.08896	0.9967546463
2675.16022	0.9967774153
2673.23148	0.9967980981
2671.30274	0.9968191981
2669.37401	0.9968639016
2667.44527	0.9969150424
2665.51653	0.9969598055
2663.58779	0.9969670177
2661.65905	0.9968930483
2659.73031	0.9967917800
2657.80158	0.9967468381
2655.87284	0.9967310429
2653.94410	0.9966933727
2652.01536	0.9966472387
2650.08662	0.9966101646
2648.15788	0.9965757132
2646.22914	0.9965454340
2644.30041	0.9965308905
2642.37167	0.9965507984
2640.44293	0.9966033697
2638.51419	0.9966342449
2636.58545	0.9966515899
2634.65671	0.9967082739
2632.72798	0.9967496395
2630.79924	0.9967464805
2628.87050	0.9967452288
2626.94176	0.9967322946
2625.01302	0.9967170954
2623.08428	0.9966976643
2621.15555	0.9966159463
2619.22681	0.9965704083
2617.29807	0.9966604710
2615.36933	0.9967647791
2613.44059	0.9968185425
2611.51185	0.9968466759
2609.58311	0.9967969656
2607.65438	0.9967181087
2605.72564	0.9967210889
2603.79690	0.9967675805
2601.86816	0.9968235493
2599.93942	0.9969117045
2598.01068	0.9969965219
2596.08195	0.9970684648
2594.15321	0.9971196651
2592.22447	0.9971145391
2590.29573	0.9970793724
2588.36699	0.9970341325
2586.43825	0.9970161319
2584.50951	0.9970925450
2582.58078	0.9972024560
2580.65204	0.9972435236
2578.72330	0.9972408414
2576.79456	0.9972701669
2574.86582	0.9973197579
2572.93708	0.9973222017
2571.00835	0.9972949028
2569.07961	0.9973226190
2567.15087	0.9973800182
2565.22213	0.9973745942
2563.29339	0.9973369241
2561.36465	0.9973631501
2559.43591	0.9974491596
2557.50718	0.9974797964
2555.57844	0.9974026084
2553.64970	0.9973075986
2551.72096	0.9972916842
2549.79222	0.9973946810
2547.86348	0.9975248575
2545.93475	0.9975346327
2544.00601	0.9974741936
2542.07727	0.9974586368
2540.14853	0.9974537492
2538.21979	0.9974368811
2536.29105	0.9974591136
2534.36232	0.9974961877
2532.43358	0.9974949360
2530.50484	0.9974900484
2528.57610	0.9975009561
2526.64736	0.9975043535
2524.71862	0.9975166917
2522.78988	0.9975417256
2520.86115	0.9975163937
2518.93241	0.9973948002
2517.00367	0.9972379208
2515.07493	0.9971437454
2513.14619	0.9971436858
2511.21745	0.9972306490
2509.28872	0.9973410368
2507.35998	0.9973722696
2505.43124	0.9973111153
2503.50250	0.9972116351
2501.57376	0.9970804453
2499.64502	0.9969316125
2497.71628	0.9968232512
2495.78755	0.9967288375
2493.85881	0.9965679049
2491.93007	0.9963181615
2490.00133	0.9960308075
2488.07259	0.9958610535
2486.14385	0.9959293008
2484.21512	0.9961789846
2482.28638	0.9964742661
2480.35764	0.9967114925
2478.42890	0.9968912601
2476.50016	0.9970294237
2474.57142	0.9970910549
2472.64268	0.9971008897
2470.71395	0.9971033931
2468.78521	0.9971081018
2466.85647	0.9971359372
2464.92773	0.9971558452
2462.99899	0.9970611334
2461.07025	0.9967894554
2459.14152	0.9964141250
2457.21278	0.9960546494
2455.28404	0.9958100915
2453.35530	0.9957816601
2451.42656	0.9959686399
2449.49782	0.9962654114
2447.56909	0.9966025352
2445.64035	0.9968969226
2443.71161	0.9970784783
2441.78287	0.9972211123
2439.85413	0.9973526597
2437.92539	0.9974055886
2435.99665	0.9974134564
2434.06792	0.9974170923
2432.13918	0.9974248409
2430.21044	0.9974731803
2428.28170	0.9974699616
2426.35296	0.9974667430
2424.42422	0.9974635243
2422.49549	0.9974603057
2420.56675	0.9974570274
2418.63801	0.9974538088
2416.70927	0.9974506497
2414.78053	0.9974474311
2412.85179	0.9974441528
2410.92305	0.9974409342
2408.99432	0.9974377155
2407.06558	0.9974344373
2405.13684	0.9974312782
2403.20810	0.9974280596
2401.27936	0.9974247813
2399.35062	0.9974215627
2397.42189	0.9974183440
2395.49315	0.9974151254
2393.56441	0.9974119067
2391.63567	0.9974086881
2389.70693	0.9974054098
2387.77819	0.9974021912
2385.84945	0.9973990321
2383.92072	0.9973957539
2381.99198	0.9973925352
2380.06324	0.9973893166
2378.13450	0.9973860383
2376.20576	0.9973828197
2374.27702	0.9973796606
2372.34829	0.9973764420
2370.41955	0.9973731637
2368.49081	0.9973699450
2366.56207	0.9973667264
2364.63333	0.9973635077
2362.70459	0.9973602891
2360.77586	0.9973570704
2358.84712	0.9973537922
2356.91838	0.9973505735
2354.98964	0.9973474145
2353.06090	0.9973441362
2351.13216	0.9973409176
2349.20342	0.9973376989
2347.27469	0.9973344207
2345.34595	0.9973312020
2343.41721	0.9973280430
2341.48847	0.9973247647
2339.55973	0.9973215461
2337.63099	0.9973183274
2335.70226	0.9973151088
2333.77352	0.9973118901
2331.84478	0.9973086715
2329.91604	0.9973054528
2327.98730	0.9973021746
2326.05856	0.9972989559
2324.12982	0.9972957969
2322.20109	0.9972925186
2320.27235	0.9972893000
2318.34361	0.9972860813
2316.41487	0.9972828031
2314.48613	0.9972796440
2312.55739	0.9972764254
2310.62866	0.9972731471
2308.69992	0.9972699285
2306.77118	0.9972667098
2304.84244	0.9972634912
2302.91370	0.9972602725
2300.98496	0.9972570539
2299.05622	0.9972538352
2297.12749	0.9972505569
2295.19875	0.9972473383
2293.27001	0.9972441792
2291.34127	0.9972409010
2289.41253	0.9972376823
2287.48379	0.9972344637
2285.55506	0.9972311854
2283.62632	0.9972280264
2281.69758	0.9972248077
2279.76884	0.9972215295
2277.84010	0.9972183108
2275.91136	0.9971022606
2273.98263	0.9970801473
2272.05389	0.9971873760
2270.12515	0.9973191619
2268.19641	0.9974201322
2266.26767	0.9973543286
2264.33893	0.9971677065
2262.41019	0.9971544147
2260.48146	0.9972833395
2258.55272	0.9974003434
2256.62398	0.9975598454
2254.69524	0.9976618886
2252.76650	0.9976596236
2250.83776	0.9977388382
2248.90903	0.9977982640
2246.98029	0.9976683259
2245.05155	0.9975245595
2243.12281	0.9974636436
2241.19407	0.9974309802
2239.26533	0.9974828362
2237.33659	0.9975588322
2235.40786	0.9975619316
2233.47912	0.9975798726
2231.55038	0.9975923896
2229.62164	0.9975903034
2227.69290	0.9976715446
2225.76416	0.9977103472
2223.83543	0.9976329207
2221.90669	0.9975835681
2219.97795	0.9976215363
2218.04921	0.9977375865
2216.12047	0.9978584647
2214.19173	0.9978487492
2212.26299	0.9978073835
2210.33426	0.9979008436
2208.40552	0.9979039431
2206.47678	0.9976850748
2204.54804	0.9975731969
2202.61930	0.9976941347
2200.69056	0.9978606701
2198.76183	0.9979345798
2196.83309	0.9978464246
2194.90435	0.9976983666
2192.97561	0.9976191521
2191.04687	0.9975637197
2189.11813	0.9976082444
2187.18940	0.9978340268
2185.26066	0.9979701042
2183.33192	0.9978408217
2181.40318	0.9976158142
2179.47444	0.9973945618
2177.54570	0.9972619414
2175.61696	0.9973459840
2173.68823	0.9974352717
2171.75949	0.9973363876
2169.83075	0.9971824288
2167.90201	0.9970253110
2165.97327	0.9970052838
2164.04453	0.9972056150
2162.11580	0.9972488880
2160.18706	0.9971844554
2158.25832	0.9974825382
2156.32958	0.9977930188
2154.40084	0.9977010489
2152.47210	0.9975345731
2150.54336	0.9974684119
2148.61463	0.9973195791
2146.68589	0.9971738458
2144.75715	0.9972367287
2142.82841	0.9973539710
2140.89967	0.9973062873
2138.97093	0.9971164465
2137.04220	0.9969570041
2135.11346	0.9970727563
2133.18472	0.9973425269
2131.25598	0.9973803163
2129.32724	0.9972907901
2127.39850	0.9972984195
2125.46976	0.9973047972
2123.54103	0.9972960353
2121.61229	0.9973032475
2119.68355	0.9972627163
2117.75481	0.9972357154
2115.82607	0.9972644448
2113.89733	0.9972794056
2111.96860	0.9972904325
2110.03986	0.9973168373
2108.11112	0.9973461032
2106.18238	0.9974018931
2104.25364	0.9974047542
2102.32490	0.9972500801
2100.39617	0.9970722198
2098.46743	0.9970195293
2096.53869	0.9970901608
2094.60995	0.9972876906
2092.68121	0.9974259734
2090.75247	0.9973361492
2088.82373	0.9972201586
2086.89500	0.9972043633
2084.96626	0.9971906543
2083.03752	0.9971652031
2081.10878	0.9971044660
2079.18004	0.9969674349
2077.25130	0.9968973994
2075.32257	0.9969415665
2073.39383	0.9969331026
2071.46509	0.9968821406
2069.53635	0.9968850017
2067.60761	0.9969738126
2065.67887	0.9972016215
2063.75013	0.9974083304
2061.82140	0.9974554777
2059.89266	0.9975200891
2057.96392	0.9975417256
2056.03518	0.9973275065
2054.10644	0.9970979095
2052.17770	0.9969475269
2050.24897	0.9967627525
2048.32023	0.9967880249
2046.39149	0.9970139265
2044.46275	0.9970468879
2042.53401	0.9970057011
2040.60527	0.9970685244
2038.67654	0.9970766902
2036.74780	0.9971063137
2034.81906	0.9972521663
2032.89032	0.9973204136
2030.96158	0.9972763658
2029.03284	0.9972968102
2027.10410	0.9973691702
2025.17537	0.9974063635
2023.24663	0.9975206256
2021.31789	0.9977325201
2019.38915	0.9978741407
2017.46041	0.9978728890
2015.53167	0.9978235960
2013.60294	0.9978426695
2011.67420	0.9978545308
2009.74546	0.9977750182
2007.81672	0.9976481199
2005.88798	0.9975100160
2003.95924	0.9973984957
2002.03050	0.9973568320
2000.10177	0.9974145889
1998.17303	0.9974613190
1996.24429	0.9973626137
1994.31555	0.9972826242
1992.38681	0.9973761439
1990.45807	0.9974567890
1988.52934	0.9974479675
1986.60060	0.9974669218
1984.67186	0.9974112511
1982.74312	0.9972686768
1980.81438	0.9971166253
1978.88564	0.9969141483
1976.95690	0.9970393181
1975.02817	0.9975520372
1973.09943	0.9977140427
1971.17069	0.9974846840
1969.24195	0.9973251820
1967.31321	0.9972174168
1965.38447	0.9972220063
1963.45574	0.9973269701
1961.52700	0.9971142411
1959.59826	0.9968564510
1957.66952	0.9970174432
1955.74078	0.9972278476
1953.81204	0.9973546863
1951.88331	0.9974736571
1949.95457	0.9973447323
1948.02583	0.9970880151
1946.09709	0.9969257116
1944.16835	0.9968302250
1942.23961	0.9969370961
1940.31087	0.9971716404
1938.38214	0.9972298145
1936.45340	0.9972153902
1934.52466	0.9972355366
1932.59592	0.9972273111
1930.66718	0.9973316789
1928.73844	0.9974718094
1926.80971	0.9974024892
1924.88097	0.9972893596
1922.95223	0.9972535372
1921.02349	0.9971730113
1919.09475	0.9971664548
1917.16601	0.9972499609
1915.23727	0.9972232580
1913.30854	0.9971826673
1911.37980	0.9971655011
1909.45106	0.9971098304
1907.52232	0.9971728325
1905.59358	0.9972416162
1903.66484	0.9971267581
1901.73611	0.9970613718
1899.80737	0.9970762134
1897.87863	0.9969646335
1895.94989	0.9968842864
1894.02115	0.9969168305
1892.09241	0.9969022274
1890.16367	0.9969536662
1888.23494	0.9970735908
1886.30620	0.9970593452
1884.37746	0.9970164299
1882.44872	0.9970232248
1880.51998	0.9970289469
1878.59124	0.9971317053
1876.66251	0.9972583652
1874.73377	0.9972212911
1872.80503	0.9971503615
1870.87629	0.9971076846
1868.94755	0.9970047474
1867.01881	0.9970064759
1865.09008	0.9970582724
1863.16134	0.9970063567
1861.23260	0.9969835877
1859.30386	0.9969980121
1857.37512	0.9969595075
1855.44638	0.9969929457
1853.51764	0.9970964789
1851.58891	0.9971171021
1849.66017	0.9970816374
1847.73143	0.9969950318
1845.80269	0.9968774915
1843.87395	0.9969580173
1841.94521	0.9971424341
1840.01648	0.9971804023
1838.08774	0.9971703291
1836.15900	0.9971627593
1834.23026	0.9970858693
1832.30152	0.9970045686
1830.37278	0.9969412088
1828.44404	0.9968783259
1826.51531	0.9969273210
1824.58657	0.9969905019
1822.65783	0.9969491363
1820.72909	0.9969853759
1818.80035	0.9971041083
1816.87161	0.9971263409
1814.94288	0.9971021414
1813.01414	0.9970827103
1811.08540	0.9970187545
1809.15666	0.9969847202
1807.22792	0.9969789386
1805.29918	0.9969488978
1803.37044	0.9969595075
1801.44171	0.9969830513
1799.51297	0.9969484806
1797.58423	0.9969314933
1795.65549	0.9969147444
1793.72675	0.9968394041
1791.79801	0.9968213439
1789.86928	0.9968646169
1787.94054	0.9968525171
1786.01180	0.9968562722
1784.08306	0.9969137311
1782.15432	0.9969551563
1780.22558	0.9969827533
1778.29685	0.9969819784
1776.36811	0.9969282150
1774.43937	0.9968794584
1772.51063	0.9968361259
1770.58189	0.9967840314
1768.65315	0.9968014359
1766.72441	0.9968400002
1764.79568	0.9968233705
1762.86694	0.9967916608
1760.93820	0.9967944026
1759.00946	0.9968053102
1757.08072	0.9968063831
1755.15198	0.9968001842
1753.22325	0.9967713952
1751.29451	0.9967346787
1749.36577	0.9967083931
1747.43703	0.9966642261
1745.50829	0.9966180921
1743.57955	0.9965559840
1741.65081	0.9964650273
1739.72208	0.9964242578
1737.79334	0.9964264631
1735.86460	0.9964042306
1733.93586	0.9963886738
1732.00712	0.9963878393
1730.07838	0.9963799715
1728.14965	0.9964162111
1726.22091	0.9964903593
1724.29217	0.9965429306
1722.36343	0.9965616465
1720.43469	0.9965536594
1718.50595	0.9965027571
1716.57721	0.9964616299
1714.64848	0.9964703321
1712.71974	0.9964597225
1710.79100	0.9964393377
1708.86226	0.9964027405
1706.93352	0.9962714911
1705.00478	0.9960979819
1703.07605	0.9960214496
1701.14731	0.9959377050
1699.21857	0.9957499504
1697.28983	0.9955816865
1695.36109	0.9954325557
1693.43235	0.9952789545
1691.50362	0.9950751662
1689.57488	0.9948166013
1687.64614	0.9946239591
1685.71740	0.9944174886
1683.78866	0.9940019846
1681.85992	0.9936832786
1679.93118	0.9934968948
1678.00245	0.9932363629
1676.07371	0.9927514195
1674.14497	0.9920675159
1672.21623	0.9913994074
1670.28749	0.9907008410
1668.35875	0.9903250337
1666.43002	0.9905765057
1664.50128	0.9911166430
1662.57254	0.9917376041
1660.64380	0.9922193289
1658.71506	0.9924948812
1656.78632	0.9926465750
1654.85758	0.9927572012
1652.92885	0.9929638505
1651.00011	0.9931454062
1649.07137	0.9932460189
1647.14263	0.9933866262
1645.21389	0.9935325980
1643.28515	0.9936175346
1641.35642	0.9936897755
1639.42768	0.9937340021
1637.49894	0.9937577248
1635.57020	0.9939600825
1633.64146	0.9943349361
1631.71272	0.9946297407
1629.78398	0.9948714972
1627.85525	0.9951532483
1625.92651	0.9954907298
1623.99777	0.9959356785
1622.06903	0.9965294600
1620.14029	0.9970378876
1618.21155	0.9973328710
1616.28282	0.9973731637
1614.35408	0.9971414804
1612.42534	0.9966664910
1610.49660	0.9960060716
1608.56786	0.9953269958
1606.63912	0.9946924448
1604.71039	0.9940265417
1602.78165	0.9932162166
1600.85291	0.9921228886
1598.92417	0.9906586409
1596.99543	0.9888270497
1595.06669	0.9867944121
1593.13795	0.9848647714
1591.20922	0.9828425646
1589.28048	0.9801629186
1587.35174	0.9770076275
1585.42300	0.9744192958
1583.49426	0.9736121297
1581.56552	0.9749636650
1579.63679	0.9774420261
1577.70805	0.9802860022
1575.77931	0.9834919572
1573.85057	0.9857283831
1571.92183	0.9868423939
1569.99309	0.9877302647
1568.06435	0.9884858727
1566.13562	0.9889119864
1564.20688	0.9892466068
1562.27814	0.9895684123
1560.34940	0.9899636507
1558.42066	0.9910036922
1556.49192	0.9919555187
1554.56319	0.9924184084
1552.63445	0.9927855134
1550.70571	0.9930653572
1548.77697	0.9931330085
1546.84823	0.9930657148
1544.91949	0.9929773211
1542.99075	0.9928238392
1541.06202	0.9927432537
1539.13328	0.9930080771
1537.20454	0.9932563901
1535.27580	0.9935014844
1533.34706	0.9939152002
1531.41832	0.9942753315
1529.48959	0.9945252538
1527.56085	0.9947277308
1525.63211	0.9947134256
1523.70337	0.9945082068
1521.77463	0.9940503240
1519.84589	0.9932197332
1517.91716	0.9920424223
1515.98842	0.9903537631
1514.05968	0.9886078835
1512.13094	0.9874622226
1510.20220	0.9872283340
1508.27346	0.9882107377
1506.34472	0.9904823899
1504.41599	0.9916731119
1502.48725	0.9917872548
1500.55851	0.9916089773
1498.62977	0.9912037253
1496.70103	0.9904504418
1494.77229	0.9896154404
1492.84356	0.9888179898
1490.91482	0.9876301289
1488.98608	0.9860268235
1487.05734	0.9846230149
1485.12860	0.9834345579
1483.19986	0.9822795987
1481.27112	0.9810731411
1479.34239	0.9798756838
1477.41365	0.9787843823
1475.48491	0.9777157903
1473.55617	0.9764397740
1471.62743	0.9751447439
1469.69869	0.9740021825
1467.76996	0.9720754027
1465.84122	0.9666497111
1463.91248	0.9557076097
1461.98374	0.9444006085
1460.05500	0.9366815686
1458.12626	0.9327477217
1456.19753	0.9324073195
1454.26879	0.9327973127
1452.34005	0.9327198863
1450.41131	0.9323941469
1448.48257	0.9322286844
1446.55383	0.9324272871
1444.62509	0.9327764511
1442.69636	0.9331485033
1440.76762	0.9333693385
1438.83888	0.9331877232
1436.91014	0.9323875308
1434.98140	0.9312456250
1433.05266	0.9301809669
1431.12393	0.9291545749
1429.19519	0.9283482432
1427.26645	0.9282169938
1425.33771	0.9291912913
1423.40897	0.9313832521
1421.48023	0.9346188903
1419.55149	0.9400209188
1417.62276	0.9477176070
1415.69402	0.9550097585
1413.76528	0.9621083736
1411.83654	0.9696553349
1409.90780	0.9768437147
1407.97906	0.9826810956
1406.05033	0.9870569110
1404.12159	0.9899448156
1402.19285	0.9912636876
1400.26411	0.9916298389
1398.33537	0.9916069508
1396.40663	0.9915604591
1394.47789	0.9916391373
1392.54916	0.9919661880
1390.62042	0.9922775626
1388.69168	0.9914622903
1386.76294	0.9870383739
1384.83420	0.9798667431
1382.90546	0.9765499830
1380.97673	0.9805101752
1379.04799	0.9873458743
1377.11925	0.9919036627
1375.19051	0.9943007827
1373.26177	0.9956388474
1371.33303	0.9959881902
1369.40430	0.9957340956
1367.47556	0.9952908158
1365.54682	0.9949561954
1363.61808	0.9949074984
1361.68934	0.9951708913
1359.76060	0.9955703616
1357.83186	0.9960174561
1355.90313	0.9965237379
1353.97439	0.9970593452
1352.04565	0.9975890517
1350.11691	0.9980725646
1348.18817	0.9985359311
1346.25943	0.9989822507
1344.33070	0.9993551373
1342.40196	0.9996421337
1340.47322	0.9997567534
1338.54448	0.9996135831
1336.61574	0.9994423985
1334.68700	0.9995323420
1332.75826	0.9998220801
1330.82953	1.0000000000
1328.90079	0.9998805523
1326.97205	0.9995243549
1325.04331	0.9989781976
1323.11457	0.9979168773
1321.18583	0.9957429767
1319.25710	0.9912827611
1317.32836	0.9820770621
1315.39962	0.9646740556
1313.47088	0.9395770431
1311.54214	0.9192136526
1309.61340	0.9185135961
1307.68466	0.9357155561
1305.75593	0.9565505385
1303.82719	0.9716514945
1301.89845	0.9807655811
1299.96971	0.9862973094
1298.04097	0.9899008274
1296.11223	0.9922546744
1294.18350	0.9936110973
1292.25476	0.9942519069
1290.32602	0.9945299029
1288.39728	0.9946464896
1286.46854	0.9947288632
1284.53980	0.9949265122
1282.61107	0.9951970577
1280.68233	0.9954348803
1278.75359	0.9956212640
1276.82485	0.9957259893
1274.89611	0.9957485199
1272.96737	0.9957936406
1271.03863	0.9958698750
1269.10990	0.9959356189
1267.18116	0.9960741997
1265.25242	0.9963349700
1263.32368	0.9967612028
1261.39494	0.9973483682
1259.46620	0.9978964329
1257.53747	0.9982140660
1255.60873	0.9982833862
1253.67999	0.9980760813
1251.75125	0.9976276755
1249.82251	0.9971944690
1247.89377	0.9968529940
1245.96503	0.9965118766
1244.03630	0.9961813688
1242.10756	0.9959328175
1240.17882	0.9959348440
1238.25008	0.9962496161
1236.32134	0.9967153668
1234.39260	0.9971866012
1232.46387	0.9976462722
1230.53513	0.9980049729
1228.60639	0.9981269836
1226.67765	0.9979754686
1224.74891	0.9975106120
1222.82017	0.9968341589
1220.89143	0.9961753488
1218.96270	0.9956541061
1217.03396	0.9952725768
1215.10522	0.9950148463
1213.17648	0.9948625565
1211.24774	0.9947765470
1209.31900	0.9947133064
1207.39027	0.9945619702
1205.46153	0.9943152666
1203.53279	0.9940544367
1201.60405	0.9937887192
1199.67531	0.9934725761
1197.74657	0.9930229187
1195.81784	0.9923957586
1193.88910	0.9914392829
1191.96036	0.9899070263
1190.03162	0.9872936606
1188.10288	0.9825848937
1186.17414	0.9742584825
1184.24540	0.9606373310
1182.31667	0.9438511133
1180.38793	0.9336007833
1178.45919	0.9382717013
1176.53045	0.9531172514
1174.60171	0.9675576091
1172.67297	0.9774475098
1170.74424	0.9838260412
1168.81550	0.9881396890
1166.88676	0.9911208749
1164.95802	0.9932686687
1163.02928	0.9948664308
1161.10054	0.9956969023
1159.17180	0.9953086376
1157.24307	0.9932227731
1155.31433	0.9885119200
1153.38559	0.9775651097
1151.45685	0.9475116730
1149.52811	0.8829255104
1147.59937	0.8095597029
1145.67064	0.7928161025
1143.74190	0.8458714485
1141.81316	0.9118794203
1139.88442	0.9511139393
1137.95568	0.9682349563
1136.02694	0.9760520458
1134.09820	0.9801886678
1132.16947	0.9825741053
1130.24073	0.9841679335
1128.31199	0.9855118990
1126.38325	0.9868819714
1124.45451	0.9881588221
1122.52577	0.9893207550
1120.59704	0.9904503822
1118.66830	0.9912890196
1116.73956	0.9916861653
1114.81082	0.9914764166
1112.88208	0.9905325174
1110.95334	0.9891486764
1109.02461	0.9878687859
1107.09587	0.9869429469
1105.16713	0.9865068793
1103.23839	0.9866769314
1101.30965	0.9871851802
1099.38091	0.9878931642
1097.45217	0.9887174964
1095.52344	0.9892854095
1093.59470	0.9893822074
1091.66596	0.9892924428
1089.73722	0.9894286394
1087.80848	0.9898380637
1085.87974	0.9902705550
1083.95101	0.9904134274
1082.02227	0.9903302789
1080.09353	0.9902449846
1078.16479	0.9900994897
1076.23605	0.9899371266
1074.30731	0.9898989797
1072.37857	0.9898517728
1070.44984	0.9896658659
1068.52110	0.9894344807
1066.59236	0.9892311692
1064.66362	0.9893822074
1062.73488	0.9900658131
1060.80614	0.9908674359
1058.87741	0.9917464852
1056.94867	0.9929180145
1055.01993	0.9940614700
1053.09119	0.9948714375
1051.16245	0.9953917265
1049.23371	0.9956032634
1047.30497	0.9955545068
1045.37624	0.9953035712
1043.44750	0.9947152734
1041.51876	0.9939268827
1039.59002	0.9932340384
1037.66128	0.9927340150
1035.73254	0.9925615191
1033.80381	0.9927821755
1031.87507	0.9930585027
1029.94633	0.9930756092
1028.01759	0.9927846193
1026.08885	0.9920442104
1024.16011	0.9910331964
1022.23138	0.9901025295
1020.30264	0.9892245531
1018.37390	0.9884404540
1016.44516	0.9877532721
1014.51642	0.9869931936
1012.58768	0.9861354232
1010.65894	0.9848657250
1008.73021	0.9824272990
1006.80147	0.9779732823
1004.87273	0.9706272483
1002.94399	0.9598192573
1001.01525	0.9457921982
999.08651	0.9302556515
997.15778	0.9168449044
995.22904	0.9099143147
993.30030	0.9118919373
991.37156	0.9213042259
989.44282	0.9340757728
987.51408	0.9467557669
985.58534	0.9576064944
983.65661	0.9661560655
981.72787	0.9728559256
979.79913	0.9781522751
977.87039	0.9821787477
975.94165	0.9852842093
974.01291	0.9876201749
972.08418	0.9891250730
970.15544	0.9900655746
968.22670	0.9904999733
966.29796	0.9904235601
964.36922	0.9902417660
962.44048	0.9899285436
960.51174	0.9889736176
958.58301	0.9865292907
956.65427	0.9811694026
954.72553	0.9752211571
952.79679	0.9756425023
950.86805	0.9832124710
948.93931	0.9906651974
947.01058	0.9941527843
945.08184	0.9951211214
943.15310	0.9952032566
941.22436	0.9953088760
939.29562	0.9955301881
937.36688	0.9956371784
935.43815	0.9957230091
933.50941	0.9957129359
931.58067	0.9955791235
929.65193	0.9955847859
927.72319	0.9956986308
925.79445	0.9958237410
923.86571	0.9960885048
921.93698	0.9962926507
920.00824	0.9962306619
918.07950	0.9961806536
916.15076	0.9962152839
914.22202	0.9960994720
912.29328	0.9960171580
910.36455	0.9960547090
908.43581	0.9959499240
906.50707	0.9958843589
904.57833	0.9958547950
902.64959	0.9956191778
900.72085	0.9955133796
898.79211	0.9955253601
896.86338	0.9953927994
894.93464	0.9954217672
893.00590	0.9954507351
891.07716	0.9952211380
889.14842	0.9951228499
887.21968	0.9949688911
885.29095	0.9946211576
883.36221	0.9945623875
881.43347	0.9945484400
879.50473	0.9943857193
877.57599	0.9944464564
875.64725	0.9944661856
873.71852	0.9942713976
871.78978	0.9942073226
869.86104	0.9940848351
867.93230	0.9938504696
866.00356	0.9939026833
864.07482	0.9939640164
862.14608	0.9938350916
860.21735	0.9938946366
858.28861	0.9939614534
856.35987	0.9938981533
854.43113	0.9940140843
852.50239	0.9940299988
850.57365	0.9939315915
848.64492	0.9941608310
846.71618	0.9943727255
844.78744	0.9945054650
842.85870	0.9947438836
840.92996	0.9943933487
839.00122	0.9936417341
837.07248	0.9936881065
835.14375	0.9947134256
833.21501	0.9961439967
831.28627	0.9972711205
829.35753	0.9975898862
827.42879	0.9975602627
825.50005	0.9974946380
823.57132	0.9970690608
821.64258	0.9966592789
819.71384	0.9965709448
817.78510	0.9964282513
815.85636	0.9963700771
813.92762	0.9964987636
811.99888	0.9964206219
810.07015	0.9963469505
808.14141	0.9964683056
806.21267	0.9965019226
804.28393	0.9967408776
802.35519	0.9970960617
800.42645	0.9971311092
798.49772	0.9974118471
796.56898	0.9979442358
794.64024	0.9982402325
792.71150	0.9986491203
790.78276	0.9990046024
788.85402	0.9990666509
786.92529	0.9992677569
784.99655	0.9991761446
783.06781	0.9984927177
781.13907	0.9977545738
779.21033	0.9965476394
777.28159	0.9944716096
775.35285	0.9918474555
773.42412	0.9882344604
771.49538	0.9832653403
769.56664	0.9769651294
767.63790	0.9679188728
765.70916	0.9536519051
763.78042	0.9282957911
761.85169	0.8862995505
759.92295	0.8466627598
757.99421	0.8442027569
756.06547	0.8764146566
754.13673	0.9090189934
752.20799	0.9284649491
750.27925	0.9421252608
748.35052	0.9541745186
746.42178	0.9628250003
744.49304	0.9664747715
742.56430	0.9674077630
740.63556	0.9676278234
738.70682	0.9672627449
736.77809	0.9676734805
734.84935	0.9694873095
732.92061	0.9719251394
730.99187	0.9753357768
729.06313	0.9792782068
727.13439	0.9824963808
725.20565	0.9854432940
723.27692	0.9877825975
721.34818	0.9890682697
719.41944	0.9903572202
717.49070	0.9914334416
715.56196	0.9919294119
713.63322	0.9925123453
711.70449	0.9929246306
709.77575	0.9927669764
707.84701	0.9927144051
705.91827	0.9926133156
703.98953	0.9921072721
702.06079	0.9913952947
700.13206	0.9886551499
698.20332	0.9767925739
696.27458	0.9489929080
694.34584	0.9223926663
692.41710	0.9262073040
690.48836	0.9516549110
688.55962	0.9625068903
686.63089	0.9501398802
684.70215	0.9407514930
682.77341	0.9512161016
680.84467	0.9675158262
678.91593	0.9761777520
676.98719	0.9795472026
675.05846	0.9811777472
673.12972	0.9835765958
671.20098	0.9860859513
669.27224	0.9872713685
667.34350	0.9896481037
665.41476	0.9913235903
663.48602	0.9913590550
661.55729	0.9921768904
659.62855	0.9933939576
657.69981	0.9940023422
655.77107	0.9957695603
653.84233	0.9976140261
651.91359	0.9975894690
649.98486	0.9972630739
648.05612	0.9964259863
646.12738	0.9946029782
644.19864	0.9945751429
642.26990	0.9957709908
640.34116	0.9950962663
638.41242	0.9948992729
636.48369	0.9958243370
634.55495	0.9948303699
632.62621	0.9947742224
630.69747	0.9955251217
628.76873	0.9936290979
626.83999	0.9937263131
624.91126	0.9954947233
622.98252	0.9932394028
621.05378	0.9936597943
619.12504	0.9962700605
617.19630	0.9946092367
615.26756	0.9973739386
613.33883	1.0000000000
611.41009	0.9971051812
609.48135	0.9982913733
607.55261	1.0000000000
605.62387	0.9976882935
603.69513	0.9990285635
601.76639	1.0009235144
599.83766	1.0000000000
