# Supplementary material for: Accelerated discovery of highly active enzyme nanohybrids with parallelized Bayesian optimization in hybrid space
Source: Nat Commun. 2026 Mar 7;17:3634. doi: 10.1038/s41467-026-70251-3 (PMC13096166; doi:10.1038/s41467-026-70251-3)
Supplement: Supplementary file 3 — Supplementary Dataset 1 [file 41467_2026_70251_MOESM3_ESM.zip › Raw data/IR/Fig7c-FreeCALB.dpt]

3996.34606	0.99989
3994.41732	0.99999
3992.48858	1.00000
3990.55984	0.99988
3988.63110	0.99962
3986.70236	0.99937
3984.77362	0.99930
3982.84489	0.99929
3980.91615	0.99921
3978.98741	0.99915
3977.05867	0.99922
3975.12993	0.99929
3973.20119	0.99921
3971.27246	0.99903
3969.34372	0.99883
3967.41498	0.99863
3965.48624	0.99855
3963.55750	0.99868
3961.62876	0.99875
3959.70002	0.99858
3957.77129	0.99837
3955.84255	0.99823
3953.91381	0.99826
3951.98507	0.99861
3950.05633	0.99906
3948.12759	0.99900
3946.19886	0.99871
3944.27012	0.99878
3942.34138	0.99855
3940.41264	0.99767
3938.48390	0.99697
3936.55516	0.99700
3934.62643	0.99773
3932.69769	0.99851
3930.76895	0.99831
3928.84021	0.99755
3926.91147	0.99746
3924.98273	0.99775
3923.05399	0.99753
3921.12526	0.99727
3919.19652	0.99747
3917.26778	0.99726
3915.33904	0.99610
3913.41030	0.99491
3911.48156	0.99442
3909.55283	0.99467
3907.62409	0.99595
3905.69535	0.99813
3903.76661	0.99980
3901.83787	0.99981
3899.90913	0.99853
3897.98039	0.99652
3896.05166	0.99524
3894.12292	0.99559
3892.19418	0.99638
3890.26544	0.99589
3888.33670	0.99552
3886.40796	0.99633
3884.47923	0.99690
3882.55049	0.99696
3880.62175	0.99652
3878.69301	0.99509
3876.76427	0.99456
3874.83553	0.99567
3872.90680	0.99712
3870.97806	0.99792
3869.04932	0.99731
3867.12058	0.99639
3865.19184	0.99648
3863.26310	0.99606
3861.33436	0.99457
3859.40563	0.99388
3857.47689	0.99497
3855.54815	0.99777
3853.61941	1.00000
3851.69067	0.99774
3849.76193	0.99435
3847.83320	0.99273
3845.90446	0.99308
3843.97572	0.99473
3842.04698	0.99670
3840.11824	0.99829
3838.18950	0.99847
3836.26076	0.99709
3834.33203	0.99569
3832.40329	0.99467
3830.47455	0.99394
3828.54581	0.99389
3826.61707	0.99429
3824.68833	0.99508
3822.75960	0.99698
3820.83086	0.99837
3818.90212	0.99760
3816.97338	0.99645
3815.04464	0.99473
3813.11590	0.99278
3811.18716	0.99219
3809.25843	0.99325
3807.32969	0.99481
3805.40095	0.99564
3803.47221	0.99675
3801.54347	0.99751
3799.61473	0.99639
3797.68600	0.99499
3795.75726	0.99357
3793.82852	0.99205
3791.89978	0.99128
3789.97104	0.99127
3788.04230	0.99174
3786.11357	0.99241
3784.18483	0.99267
3782.25609	0.99285
3780.32735	0.99331
3778.39861	0.99287
3776.46987	0.99167
3774.54113	0.99128
3772.61240	0.99222
3770.68366	0.99361
3768.75492	0.99405
3766.82618	0.99371
3764.89744	0.99309
3762.96870	0.99280
3761.03997	0.99371
3759.11123	0.99481
3757.18249	0.99481
3755.25375	0.99517
3753.32501	0.99736
3751.39627	1.00000
3749.46753	0.99987
3747.53880	0.99878
3745.61006	0.99852
3743.68132	0.99744
3741.75258	0.99585
3739.82384	0.99570
3737.89510	0.99757
3735.96637	1.00000
3734.03763	0.99957
3732.10889	0.99638
3730.18015	0.99403
3728.25141	0.99379
3726.32267	0.99473
3724.39393	0.99530
3722.46520	0.99495
3720.53646	0.99404
3718.60772	0.99312
3716.67898	0.99295
3714.75024	0.99425
3712.82150	0.99672
3710.89277	0.99747
3708.96403	0.99515
3707.03529	0.99272
3705.10655	0.99184
3703.17781	0.99203
3701.24907	0.99155
3699.32034	0.99017
3697.39160	0.98920
3695.46286	0.98910
3693.53412	0.99017
3691.60538	0.99240
3689.67664	0.99358
3687.74790	0.99155
3685.81917	0.98892
3683.89043	0.98791
3681.96169	0.98865
3680.03295	0.99040
3678.10421	0.99245
3676.17547	0.99398
3674.24674	0.99346
3672.31800	0.99274
3670.38926	0.99260
3668.46052	0.99073
3666.53178	0.98824
3664.60304	0.98698
3662.67430	0.98678
3660.74557	0.98729
3658.81683	0.98855
3656.88809	0.99011
3654.95935	0.99114
3653.03061	0.99297
3651.10187	0.99700
3649.17314	1.00000
3647.24440	0.99774
3645.31566	0.99428
3643.38692	0.99266
3641.45818	0.99246
3639.52944	0.99269
3637.60070	0.99316
3635.67197	0.99406
3633.74323	0.99533
3631.81449	0.99721
3629.88575	0.99953
3627.95701	0.99933
3626.02827	0.99696
3624.09954	0.99591
3622.17080	0.99697
3620.24206	0.99905
3618.31332	0.99981
3616.38458	0.99941
3614.45584	0.99938
3612.52711	0.99926
3610.59837	0.99901
3608.66963	0.99887
3606.74089	0.99790
3604.81215	0.99669
3602.88341	0.99662
3600.95467	0.99723
3599.02594	0.99757
3597.09720	0.99784
3595.16846	0.99798
3593.23972	0.99747
3591.31098	0.99734
3589.38224	0.99870
3587.45351	0.99970
3585.52477	0.99824
3583.59603	0.99637
3581.66729	0.99562
3579.73855	0.99549
3577.80981	0.99539
3575.88107	0.99523
3573.95234	0.99505
3572.02360	0.99537
3570.09486	0.99711
3568.16612	0.99970
3566.23738	1.00000
3564.30864	0.99803
3562.37991	0.99640
3560.45117	0.99570
3558.52243	0.99533
3556.59369	0.99541
3554.66495	0.99611
3552.73621	0.99677
3550.80747	0.99687
3548.87874	0.99727
3546.95000	0.99816
3545.02126	0.99823
3543.09252	0.99722
3541.16378	0.99634
3539.23504	0.99629
3537.30631	0.99667
3535.37757	0.99679
3533.44883	0.99679
3531.52009	0.99727
3529.59135	0.99813
3527.66261	0.99875
3525.73388	0.99894
3523.80514	0.99877
3521.87640	0.99820
3519.94766	0.99763
3518.01892	0.99736
3516.09018	0.99729
3514.16144	0.99742
3512.23271	0.99786
3510.30397	0.99833
3508.37523	0.99840
3506.44649	0.99846
3504.51775	0.99888
3502.58901	0.99898
3500.66028	0.99852
3498.73154	0.99821
3496.80280	0.99823
3494.87406	0.99818
3492.94532	0.99808
3491.01658	0.99818
3489.08784	0.99839
3487.15911	0.99845
3485.23037	0.99848
3483.30163	0.99871
3481.37289	0.99883
3479.44415	0.99857
3477.51541	0.99832
3475.58668	0.99834
3473.65794	0.99846
3471.72920	0.99855
3469.80046	0.99866
3467.87172	0.99877
3465.94298	0.99886
3464.01424	0.99901
3462.08551	0.99912
3460.15677	0.99905
3458.22803	0.99892
3456.29929	0.99889
3454.37055	0.99893
3452.44181	0.99904
3450.51308	0.99935
3448.58434	0.99983
3446.65560	1.00000
3444.72686	0.99978
3442.79812	0.99958
3440.86938	0.99947
3438.94065	0.99937
3437.01191	0.99933
3435.08317	0.99934
3433.15443	0.99934
3431.22569	0.99932
3429.29695	0.99927
3427.36821	0.99925
3425.43948	0.99933
3423.51074	0.99955
3421.58200	0.99974
3419.65326	0.99959
3417.72452	0.99926
3415.79578	0.99908
3413.86705	0.99905
3411.93831	0.99899
3410.00957	0.99889
3408.08083	0.99880
3406.15209	0.99879
3404.22335	0.99882
3402.29461	0.99881
3400.36588	0.99882
3398.43714	0.99887
3396.50840	0.99886
3394.57966	0.99881
3392.65092	0.99868
3390.72218	0.99840
3388.79345	0.99819
3386.86471	0.99815
3384.93597	0.99807
3383.00723	0.99786
3381.07849	0.99767
3379.14975	0.99757
3377.22101	0.99747
3375.29228	0.99732
3373.36354	0.99715
3371.43480	0.99703
3369.50606	0.99695
3367.57732	0.99684
3365.64858	0.99665
3363.71985	0.99641
3361.79111	0.99619
3359.86237	0.99593
3357.93363	0.99565
3356.00489	0.99539
3354.07615	0.99514
3352.14742	0.99490
3350.21868	0.99465
3348.28994	0.99436
3346.36120	0.99408
3344.43246	0.99385
3342.50372	0.99365
3340.57498	0.99345
3338.64625	0.99327
3336.71751	0.99303
3334.78877	0.99267
3332.86003	0.99224
3330.93129	0.99187
3329.00255	0.99161
3327.07382	0.99143
3325.14508	0.99116
3323.21634	0.99079
3321.28760	0.99044
3319.35886	0.99023
3317.43012	0.99010
3315.50138	0.98994
3313.57265	0.98978
3311.64391	0.98969
3309.71517	0.98962
3307.78643	0.98945
3305.85769	0.98920
3303.92895	0.98892
3302.00022	0.98862
3300.07148	0.98840
3298.14274	0.98830
3296.21400	0.98827
3294.28526	0.98826
3292.35652	0.98821
3290.42778	0.98806
3288.49905	0.98786
3286.57031	0.98776
3284.64157	0.98778
3282.71283	0.98786
3280.78409	0.98799
3278.85535	0.98823
3276.92662	0.98853
3274.99788	0.98879
3273.06914	0.98899
3271.14040	0.98918
3269.21166	0.98937
3267.28292	0.98959
3265.35419	0.98988
3263.42545	0.99024
3261.49671	0.99066
3259.56797	0.99112
3257.63923	0.99160
3255.71049	0.99202
3253.78175	0.99231
3251.85302	0.99257
3249.92428	0.99294
3247.99554	0.99340
3246.06680	0.99375
3244.13806	0.99392
3242.20932	0.99403
3240.28059	0.99420
3238.35185	0.99445
3236.42311	0.99478
3234.49437	0.99507
3232.56563	0.99523
3230.63689	0.99527
3228.70815	0.99527
3226.77942	0.99528
3224.85068	0.99533
3222.92194	0.99549
3220.99320	0.99575
3219.06446	0.99593
3217.13572	0.99602
3215.20699	0.99612
3213.27825	0.99621
3211.34951	0.99627
3209.42077	0.99631
3207.49203	0.99629
3205.56329	0.99628
3203.63456	0.99631
3201.70582	0.99643
3199.77708	0.99664
3197.84834	0.99683
3195.91960	0.99692
3193.99086	0.99694
3192.06212	0.99699
3190.13339	0.99711
3188.20465	0.99728
3186.27591	0.99744
3184.34717	0.99760
3182.41843	0.99773
3180.48969	0.99788
3178.56096	0.99801
3176.63222	0.99809
3174.70348	0.99820
3172.77474	0.99835
3170.84600	0.99846
3168.91726	0.99854
3166.98852	0.99865
3165.05979	0.99877
3163.13105	0.99887
3161.20231	0.99899
3159.27357	0.99913
3157.34483	0.99926
3155.41609	0.99938
3153.48736	0.99946
3151.55862	0.99947
3149.62988	0.99947
3147.70114	0.99954
3145.77240	0.99964
3143.84366	0.99970
3141.91492	0.99976
3139.98619	0.99981
3138.05745	0.99984
3136.12871	0.99987
3134.19997	0.99992
3132.27123	0.99996
3130.34249	0.99999
3128.41376	1.00001
3126.48502	1.00000
3124.55628	1.00000
3122.62754	1.00001
3120.69880	0.99999
3118.77006	1.00000
3116.84133	1.00000
3114.91259	0.99998
3112.98385	0.99991
3111.05511	0.99987
3109.12637	0.99991
3107.19763	0.99996
3105.26889	1.00000
3103.34016	1.00008
3101.41142	1.00018
3099.48268	1.00016
3097.55394	1.00008
3095.62520	1.00004
3093.69646	1.00000
3091.76773	0.99996
3089.83899	0.99994
3087.91025	0.99992
3085.98151	0.99994
3084.05277	0.99998
3082.12403	1.00005
3080.19529	1.00012
3078.26656	1.00010
3076.33782	0.99992
3074.40908	0.99970
3072.48034	0.99958
3070.55160	0.99960
3068.62286	0.99976
3066.69413	0.99994
3064.76539	1.00000
3062.83665	0.99991
3060.90791	0.99982
3058.97917	0.99985
3057.05043	0.99993
3055.12169	0.99996
3053.19296	0.99997
3051.26422	1.00003
3049.33548	1.00005
3047.40674	1.00003
3045.47800	1.00001
3043.54926	1.00000
3041.62053	0.99992
3039.69179	0.99972
3037.76305	0.99954
3035.83431	0.99940
3033.90557	0.99922
3031.97683	0.99888
3030.04810	0.99833
3028.11936	0.99769
3026.19062	0.99706
3024.26188	0.99641
3022.33314	0.99565
3020.40440	0.99484
3018.47566	0.99404
3016.54693	0.99322
3014.61819	0.99232
3012.68945	0.99126
3010.76071	0.98996
3008.83197	0.98846
3006.90323	0.98699
3004.97450	0.98562
3003.04576	0.98424
3001.11702	0.98283
2999.18828	0.98148
2997.25954	0.98031
2995.33080	0.97938
2993.40206	0.97809
2991.47333	0.97562
2989.54459	0.97293
2987.61585	0.97180
2985.68711	0.97206
2983.75837	0.97249
2981.82963	0.97250
2979.90090	0.97209
2977.97216	0.97150
2976.04342	0.97085
2974.11468	0.97013
2972.18594	0.96952
2970.25720	0.96938
2968.32846	0.96982
2966.39973	0.97068
2964.47099	0.97162
2962.54225	0.97235
2960.61351	0.97290
2958.68477	0.97347
2956.75603	0.97423
2954.82730	0.97515
2952.89856	0.97612
2950.96982	0.97708
2949.04108	0.97790
2947.11234	0.97835
2945.18360	0.97848
2943.25487	0.97853
2941.32613	0.97863
2939.39739	0.97865
2937.46865	0.97856
2935.53991	0.97849
2933.61117	0.97849
2931.68243	0.97846
2929.75370	0.97835
2927.82496	0.97821
2925.89622	0.97810
2923.96748	0.97797
2922.03874	0.97786
2920.11000	0.97787
2918.18127	0.97798
2916.25253	0.97799
2914.32379	0.97767
2912.39505	0.97719
2910.46631	0.97694
2908.53757	0.97691
2906.60883	0.97680
2904.68010	0.97628
2902.75136	0.97534
2900.82262	0.97508
2898.89388	0.97634
2896.96514	0.97790
2895.03640	0.97860
2893.10767	0.97884
2891.17893	0.97920
2889.25019	0.97955
2887.32145	0.97962
2885.39271	0.97956
2883.46397	0.97979
2881.53523	0.98042
2879.60650	0.98125
2877.67776	0.98205
2875.74902	0.98274
2873.82028	0.98330
2871.89154	0.98383
2869.96280	0.98448
2868.03407	0.98536
2866.10533	0.98650
2864.17659	0.98781
2862.24785	0.98918
2860.31911	0.99049
2858.39037	0.99166
2856.46164	0.99266
2854.53290	0.99353
2852.60416	0.99432
2850.67542	0.99507
2848.74668	0.99572
2846.81794	0.99627
2844.88920	0.99679
2842.96047	0.99726
2841.03173	0.99766
2839.10299	0.99802
2837.17425	0.99834
2835.24551	0.99862
2833.31677	0.99889
2831.38804	0.99912
2829.45930	0.99929
2827.53056	0.99941
2825.60182	0.99950
2823.67308	0.99958
2821.74434	0.99967
2819.81560	0.99976
2817.88687	0.99982
2815.95813	0.99988
2814.02939	0.99995
2812.10065	1.00002
2810.17191	1.00004
2808.24317	1.00002
2806.31444	0.99999
2804.38570	0.99995
2802.45696	0.99995
2800.52822	1.00000
2798.59948	1.00007
2796.67074	1.00009
2794.74200	1.00011
2792.81327	1.00014
2790.88453	1.00015
2788.95579	1.00013
2787.02705	1.00012
2785.09831	1.00012
2783.16957	1.00014
2781.24084	1.00014
2779.31210	1.00013
2777.38336	1.00010
2775.45462	1.00010
2773.52588	1.00010
2771.59714	1.00010
2769.66841	1.00008
2767.73967	1.00006
2765.81093	1.00004
2763.88219	1.00003
2761.95345	1.00002
2760.02471	1.00003
2758.09597	1.00003
2756.16724	1.00000
2754.23850	0.99999
2752.30976	0.99999
2750.38102	0.99997
2748.45228	0.99996
2746.52354	0.99997
2744.59481	0.99997
2742.66607	0.99994
2740.73733	0.99994
2738.80859	0.99999
2736.87985	1.00005
2734.95111	1.00006
2733.02237	1.00005
2731.09364	1.00006
2729.16490	1.00009
2727.23616	1.00012
2725.30742	1.00011
2723.37868	1.00008
2721.44994	1.00005
2719.52121	1.00005
2717.59247	1.00004
2715.66373	1.00004
2713.73499	1.00004
2711.80625	1.00004
2709.87751	1.00002
2707.94877	1.00000
2706.02004	0.99999
2704.09130	0.99999
2702.16256	0.99998
2700.23382	0.99997
2698.30508	0.99995
2696.37634	0.99995
2694.44761	0.99995
2692.51887	0.99997
2690.59013	0.99998
2688.66139	0.99998
2686.73265	0.99997
2684.80391	0.99998
2682.87518	1.00001
2680.94644	1.00005
2679.01770	1.00006
2677.08896	1.00005
2675.16022	1.00004
2673.23148	1.00003
2671.30274	1.00003
2669.37401	1.00002
2667.44527	1.00001
2665.51653	1.00000
2663.58779	0.99999
2661.65905	0.99998
2659.73031	0.99995
2657.80158	0.99994
2655.87284	0.99993
2653.94410	0.99990
2652.01536	0.99987
2650.08662	0.99988
2648.15788	0.99990
2646.22914	0.99991
2644.30041	0.99990
2642.37167	0.99991
2640.44293	0.99994
2638.51419	0.99996
2636.58545	0.99997
2634.65671	0.99996
2632.72798	0.99998
2630.79924	1.00002
2628.87050	1.00004
2626.94176	1.00003
2625.01302	1.00000
2623.08428	0.99996
2621.15555	0.99998
2619.22681	1.00000
2617.29807	0.99997
2615.36933	0.99992
2613.44059	0.99991
2611.51185	0.99991
2609.58311	0.99991
2607.65438	0.99992
2605.72564	0.99990
2603.79690	0.99985
2601.86816	0.99982
2599.93942	0.99986
2598.01068	0.99992
2596.08195	0.99993
2594.15321	0.99992
2592.22447	0.99989
2590.29573	0.99987
2588.36699	0.99987
2586.43825	0.99991
2584.50951	0.99999
2582.58078	1.00004
2580.65204	1.00002
2578.72330	0.99998
2576.79456	0.99997
2574.86582	0.99996
2572.93708	0.99999
2571.00835	1.00001
2569.07961	1.00001
2567.15087	0.99999
2565.22213	0.99998
2563.29339	0.99999
2561.36465	0.99999
2559.43591	0.99995
2557.50718	0.99989
2555.57844	0.99988
2553.64970	0.99990
2551.72096	0.99993
2549.79222	0.99995
2547.86348	0.99997
2545.93475	0.99997
2544.00601	0.99996
2542.07727	0.99996
2540.14853	0.99995
2538.21979	0.99994
2536.29105	0.99992
2534.36232	0.99990
2532.43358	0.99989
2530.50484	0.99992
2528.57610	0.99997
2526.64736	0.99996
2524.71862	0.99989
2522.78988	0.99987
2520.86115	0.99990
2518.93241	0.99996
2517.00367	1.00001
2515.07493	1.00003
2513.14619	1.00001
2511.21745	0.99994
2509.28872	0.99988
2507.35998	0.99988
2505.43124	0.99992
2503.50250	0.99996
2501.57376	0.99999
2499.64502	1.00000
2497.71628	0.99997
2495.78755	0.99994
2493.85881	0.99996
2491.93007	0.99999
2490.00133	0.99998
2488.07259	0.99996
2486.14385	0.99995
2484.21512	0.99997
2482.28638	1.00000
2480.35764	1.00001
2478.42890	0.99996
2476.50016	0.99990
2474.57142	0.99989
2472.64268	0.99990
2470.71395	0.99994
2468.78521	1.00001
2466.85647	1.00004
2464.92773	1.00004
2462.99899	1.00001
2461.07025	0.99998
2459.14152	0.99995
2457.21278	0.99995
2455.28404	0.99994
2453.35530	0.99995
2451.42656	1.00000
2449.49782	1.00002
2447.56909	0.99998
2445.64035	0.99994
2443.71161	0.99994
2441.78287	0.99996
2439.85413	0.99995
2437.92539	0.99998
2435.99665	1.00000
2434.06792	0.99997
2432.13918	0.99994
2430.21044	0.99996
2428.28170	1.00002
2426.35296	1.00003
2424.42422	1.00001
2422.49549	0.99998
2420.56675	0.99995
2418.63801	0.99993
2416.70927	0.99991
2414.78053	0.99992
2412.85179	0.99997
2410.92305	1.00000
2408.99432	0.99998
2407.06558	0.99998
2405.13684	1.00001
2403.20810	1.00000
2401.27936	1.00000
2399.35062	1.00006
2397.42189	1.00012
2395.49315	1.00018
2393.56441	1.00024
2391.63567	1.00029
2389.70693	1.00034
2387.77819	1.00039
2385.84945	1.00044
2383.92072	1.00049
2381.99198	1.00053
2380.06324	1.00057
2378.13450	1.00062
2376.20576	1.00065
2374.27702	1.00069
2372.34829	1.00073
2370.41955	1.00076
2368.49081	1.00079
2366.56207	1.00082
2364.63333	1.00085
2362.70459	1.00087
2360.77586	1.00090
2358.84712	1.00092
2356.91838	1.00094
2354.98964	1.00096
2353.06090	1.00097
2351.13216	1.00099
2349.20342	1.00100
2347.27469	1.00101
2345.34595	1.00102
2343.41721	1.00102
2341.48847	1.00103
2339.55973	1.00103
2337.63099	1.00103
2335.70226	1.00103
2333.77352	1.00103
2331.84478	1.00102
2329.91604	1.00102
2327.98730	1.00101
2326.05856	1.00100
2324.12982	1.00098
2322.20109	1.00097
2320.27235	1.00095
2318.34361	1.00093
2316.41487	1.00091
2314.48613	1.00089
2312.55739	1.00087
2310.62866	1.00084
2308.69992	1.00081
2306.77118	1.00078
2304.84244	1.00075
2302.91370	1.00072
2300.98496	1.00068
2299.05622	1.00065
2297.12749	1.00061
2295.19875	1.00056
2293.27001	1.00052
2291.34127	1.00048
2289.41253	1.00043
2287.48379	1.00038
2285.55506	1.00033
2283.62632	1.00028
2281.69758	1.00022
2279.76884	1.00017
2277.84010	1.00011
2275.91136	1.00005
2273.98263	1.00000
2272.05389	0.99998
2270.12515	0.99995
2268.19641	0.99994
2266.26767	0.99995
2264.33893	0.99999
2262.41019	1.00001
2260.48146	0.99997
2258.55272	0.99987
2256.62398	0.99982
2254.69524	0.99989
2252.76650	0.99999
2250.83776	1.00001
2248.90903	0.99999
2246.98029	0.99993
2245.05155	0.99987
2243.12281	0.99986
2241.19407	0.99991
2239.26533	0.99993
2237.33659	0.99989
2235.40786	0.99988
2233.47912	0.99992
2231.55038	0.99998
2229.62164	1.00004
2227.69290	1.00004
2225.76416	0.99993
2223.83543	0.99985
2221.90669	0.99984
2219.97795	0.99988
2218.04921	0.99992
2216.12047	0.99993
2214.19173	0.99985
2212.26299	0.99975
2210.33426	0.99981
2208.40552	0.99990
2206.47678	0.99988
2204.54804	0.99979
2202.61930	0.99972
2200.69056	0.99971
2198.76183	0.99973
2196.83309	0.99968
2194.90435	0.99966
2192.97561	0.99967
2191.04687	0.99966
2189.11813	0.99958
2187.18940	0.99949
2185.26066	0.99943
2183.33192	0.99938
2181.40318	0.99934
2179.47444	0.99938
2177.54570	0.99948
2175.61696	0.99958
2173.68823	0.99966
2171.75949	0.99957
2169.83075	0.99922
2167.90201	0.99878
2165.97327	0.99850
2164.04453	0.99845
2162.11580	0.99853
2160.18706	0.99882
2158.25832	0.99944
2156.32958	0.99995
2154.40084	1.00000
2152.47210	0.99980
2150.54336	0.99958
2148.61463	0.99953
2146.68589	0.99961
2144.75715	0.99966
2142.82841	0.99970
2140.89967	0.99978
2138.97093	0.99981
2137.04220	0.99982
2135.11346	0.99995
2133.18472	1.00004
2131.25598	0.99997
2129.32724	0.99980
2127.39850	0.99963
2125.46976	0.99950
2123.54103	0.99947
2121.61229	0.99953
2119.68355	0.99957
2117.75481	0.99957
2115.82607	0.99951
2113.89733	0.99939
2111.96860	0.99932
2110.03986	0.99936
2108.11112	0.99937
2106.18238	0.99932
2104.25364	0.99925
2102.32490	0.99922
2100.39617	0.99927
2098.46743	0.99941
2096.53869	0.99963
2094.60995	0.99986
2092.68121	1.00000
2090.75247	0.99998
2088.82373	0.99988
2086.89500	0.99984
2084.96626	0.99982
2083.03752	0.99979
2081.10878	0.99980
2079.18004	0.99980
2077.25130	0.99976
2075.32257	0.99975
2073.39383	0.99975
2071.46509	0.99973
2069.53635	0.99975
2067.60761	0.99985
2065.67887	0.99996
2063.75013	0.99998
2061.82140	0.99994
2059.89266	0.99990
2057.96392	0.99981
2056.03518	0.99969
2054.10644	0.99958
2052.17770	0.99945
2050.24897	0.99938
2048.32023	0.99945
2046.39149	0.99947
2044.46275	0.99943
2042.53401	0.99953
2040.60527	0.99956
2038.67654	0.99933
2036.74780	0.99917
2034.81906	0.99934
2032.89032	0.99964
2030.96158	0.99970
2029.03284	0.99965
2027.10410	0.99968
2025.17537	0.99974
2023.24663	0.99970
2021.31789	0.99963
2019.38915	0.99974
2017.46041	0.99994
2015.53167	0.99993
2013.60294	0.99968
2011.67420	0.99951
2009.74546	0.99948
2007.81672	0.99963
2005.88798	0.99985
2003.95924	0.99986
2002.03050	0.99972
2000.10177	0.99967
1998.17303	0.99966
1996.24429	0.99959
1994.31555	0.99976
1992.38681	1.00000
1990.45807	0.99980
1988.52934	0.99940
1986.60060	0.99921
1984.67186	0.99910
1982.74312	0.99882
1980.81438	0.99846
1978.88564	0.99841
1976.95690	0.99864
1975.02817	0.99880
1973.09943	0.99900
1971.17069	0.99936
1969.24195	0.99975
1967.31321	0.99983
1965.38447	0.99947
1963.45574	0.99910
1961.52700	0.99898
1959.59826	0.99890
1957.66952	0.99887
1955.74078	0.99890
1953.81204	0.99887
1951.88331	0.99876
1949.95457	0.99872
1948.02583	0.99883
1946.09709	0.99919
1944.16835	0.99982
1942.23961	0.99997
1940.31087	0.99922
1938.38214	0.99841
1936.45340	0.99810
1934.52466	0.99813
1932.59592	0.99821
1930.66718	0.99816
1928.73844	0.99804
1926.80971	0.99821
1924.88097	0.99882
1922.95223	0.99922
1921.02349	0.99913
1919.09475	0.99911
1917.16601	0.99888
1915.23727	0.99824
1913.30854	0.99800
1911.37980	0.99831
1909.45106	0.99850
1907.52232	0.99820
1905.59358	0.99778
1903.66484	0.99758
1901.73611	0.99752
1899.80737	0.99750
1897.87863	0.99770
1895.94989	0.99801
1894.02115	0.99807
1892.09241	0.99822
1890.16367	0.99854
1888.23494	0.99825
1886.30620	0.99756
1884.37746	0.99716
1882.44872	0.99701
1880.51998	0.99694
1878.59124	0.99683
1876.66251	0.99667
1874.73377	0.99664
1872.80503	0.99721
1870.87629	0.99872
1868.94755	1.00000
1867.01881	0.99934
1865.09008	0.99769
1863.16134	0.99676
1861.23260	0.99660
1859.30386	0.99661
1857.37512	0.99651
1855.44638	0.99640
1853.51764	0.99638
1851.58891	0.99659
1849.66017	0.99722
1847.73143	0.99832
1845.80269	0.99957
1843.87395	0.99970
1841.94521	0.99829
1840.01648	0.99715
1838.08774	0.99694
1836.15900	0.99691
1834.23026	0.99699
1832.30152	0.99792
1830.37278	0.99923
1828.44404	0.99935
1826.51531	0.99877
1824.58657	0.99810
1822.65783	0.99709
1820.72909	0.99637
1818.80035	0.99629
1816.87161	0.99636
1814.94288	0.99650
1813.01414	0.99704
1811.08540	0.99753
1809.15666	0.99724
1807.22792	0.99661
1805.29918	0.99653
1803.37044	0.99726
1801.44171	0.99813
1799.51297	0.99814
1797.58423	0.99772
1795.65549	0.99800
1793.72675	0.99911
1791.79801	0.99933
1789.86928	0.99767
1787.94054	0.99623
1786.01180	0.99598
1784.08306	0.99625
1782.15432	0.99658
1780.22558	0.99666
1778.29685	0.99642
1776.36811	0.99686
1774.43937	0.99850
1772.51063	0.99996
1770.58189	0.99933
1768.65315	0.99754
1766.72441	0.99603
1764.79568	0.99555
1762.86694	0.99611
1760.93820	0.99639
1759.00946	0.99612
1757.08072	0.99586
1755.15198	0.99557
1753.22325	0.99627
1751.29451	0.99834
1749.36577	0.99960
1747.43703	0.99892
1745.50829	0.99780
1743.57955	0.99726
1741.65081	0.99712
1739.72208	0.99692
1737.79334	0.99691
1735.86460	0.99827
1733.93586	0.99987
1732.00712	0.99874
1730.07838	0.99641
1728.14965	0.99448
1726.22091	0.99356
1724.29217	0.99358
1722.36343	0.99411
1720.43469	0.99580
1718.50595	0.99893
1716.57721	1.00000
1714.64848	0.99738
1712.71974	0.99437
1710.79100	0.99269
1708.86226	0.99247
1706.93352	0.99286
1705.00478	0.99238
1703.07605	0.99155
1701.14731	0.99111
1699.21857	0.98955
1697.28983	0.98588
1695.36109	0.97977
1693.43235	0.97385
1691.50362	0.97041
1689.57488	0.96804
1687.64614	0.96640
1685.71740	0.96543
1683.78866	0.96127
1681.85992	0.95412
1679.93118	0.94851
1678.00245	0.94472
1676.07371	0.94158
1674.14497	0.93802
1672.21623	0.93485
1670.28749	0.93088
1668.35875	0.92393
1666.43002	0.91760
1664.50128	0.91344
1662.57254	0.90916
1660.64380	0.90437
1658.71506	0.90129
1656.78632	0.90106
1654.85758	0.90319
1652.92885	0.90328
1651.00011	0.90060
1649.07137	0.90052
1647.14263	0.90073
1645.21389	0.89776
1643.28515	0.89481
1641.35642	0.89396
1639.42768	0.89511
1637.49894	0.89784
1635.57020	0.89968
1633.64146	0.89932
1631.71272	0.90026
1629.78398	0.90378
1627.85525	0.90879
1625.92651	0.91407
1623.99777	0.91971
1622.06903	0.92461
1620.14029	0.92842
1618.21155	0.93318
1616.28282	0.93811
1614.35408	0.94069
1612.42534	0.94310
1610.49660	0.94679
1608.56786	0.95067
1606.63912	0.95370
1604.71039	0.95627
1602.78165	0.95867
1600.85291	0.96062
1598.92417	0.96229
1596.99543	0.96407
1595.06669	0.96579
1593.13795	0.96708
1591.20922	0.96805
1589.28048	0.96886
1587.35174	0.96952
1585.42300	0.97016
1583.49426	0.97084
1581.56552	0.97169
1579.63679	0.97328
1577.70805	0.97566
1575.77931	0.97640
1573.85057	0.97498
1571.92183	0.97468
1569.99309	0.97501
1568.06435	0.97359
1566.13562	0.97141
1564.20688	0.96991
1562.27814	0.97011
1560.34940	0.97221
1558.42066	0.96990
1556.49192	0.96205
1554.56319	0.95576
1552.63445	0.95089
1550.70571	0.94693
1548.77697	0.94351
1546.84823	0.94188
1544.91949	0.94276
1542.99075	0.94502
1541.06202	0.94606
1539.13328	0.94208
1537.20454	0.93801
1535.27580	0.93755
1533.34706	0.93836
1531.41832	0.93823
1529.48959	0.93900
1527.56085	0.94158
1525.63211	0.94454
1523.70337	0.94736
1521.77463	0.94968
1519.84589	0.95020
1517.91716	0.95035
1515.98842	0.95060
1514.05968	0.95113
1512.13094	0.95380
1510.20220	0.95931
1508.27346	0.96671
1506.34472	0.97015
1504.41599	0.96804
1502.48725	0.96784
1500.55851	0.97053
1498.62977	0.97470
1496.70103	0.97795
1494.77229	0.97952
1492.84356	0.98208
1490.91482	0.98690
1488.98608	0.99086
1487.05734	0.99098
1485.12860	0.99012
1483.19986	0.99028
1481.27112	0.99100
1479.34239	0.99175
1477.41365	0.99298
1475.48491	0.99477
1473.55617	0.99524
1471.62743	0.99208
1469.69869	0.98815
1467.76996	0.98662
1465.84122	0.98661
1463.91248	0.98582
1461.98374	0.98500
1460.05500	0.98631
1458.12626	0.98845
1456.19753	0.98611
1454.26879	0.98173
1452.34005	0.97964
1450.41131	0.97959
1448.48257	0.98045
1446.55383	0.98068
1444.62509	0.98023
1442.69636	0.98014
1440.76762	0.98096
1438.83888	0.98311
1436.91014	0.98588
1434.98140	0.98705
1433.05266	0.98742
1431.12393	0.98829
1429.19519	0.98866
1427.26645	0.98842
1425.33771	0.98850
1423.40897	0.98855
1421.48023	0.98852
1419.55149	0.98825
1417.62276	0.98568
1415.69402	0.98174
1413.76528	0.97872
1411.83654	0.97671
1409.90780	0.97521
1407.97906	0.97447
1406.05033	0.97467
1404.12159	0.97506
1402.19285	0.97586
1400.26411	0.97783
1398.33537	0.97964
1396.40663	0.97910
1394.47789	0.97692
1392.54916	0.97615
1390.62042	0.97753
1388.69168	0.97927
1386.76294	0.97954
1384.83420	0.97867
1382.90546	0.97854
1380.97673	0.97966
1379.04799	0.98152
1377.11925	0.98389
1375.19051	0.98641
1373.26177	0.98786
1371.33303	0.98841
1369.40430	0.98940
1367.47556	0.99091
1365.54682	0.99302
1363.61808	0.99563
1361.68934	0.99699
1359.76060	0.99671
1357.83186	0.99641
1355.90313	0.99657
1353.97439	0.99666
1352.04565	0.99660
1350.11691	0.99655
1348.18817	0.99644
1346.25943	0.99627
1344.33070	0.99639
1342.40196	0.99731
1340.47322	0.99866
1338.54448	0.99889
1336.61574	0.99776
1334.68700	0.99665
1332.75826	0.99619
1330.82953	0.99614
1328.90079	0.99620
1326.97205	0.99623
1325.04331	0.99621
1323.11457	0.99633
1321.18583	0.99669
1319.25710	0.99694
1317.32836	0.99671
1315.39962	0.99625
1313.47088	0.99582
1311.54214	0.99530
1309.61340	0.99482
1307.68466	0.99450
1305.75593	0.99425
1303.82719	0.99408
1301.89845	0.99407
1299.96971	0.99424
1298.04097	0.99450
1296.11223	0.99476
1294.18350	0.99495
1292.25476	0.99512
1290.32602	0.99524
1288.39728	0.99519
1286.46854	0.99488
1284.53980	0.99449
1282.61107	0.99420
1280.68233	0.99401
1278.75359	0.99380
1276.82485	0.99357
1274.89611	0.99338
1272.96737	0.99319
1271.03863	0.99279
1269.10990	0.99206
1267.18116	0.99109
1265.25242	0.99007
1263.32368	0.98912
1261.39494	0.98825
1259.46620	0.98736
1257.53747	0.98648
1255.60873	0.98570
1253.67999	0.98495
1251.75125	0.98421
1249.82251	0.98379
1247.89377	0.98400
1245.96503	0.98438
1244.03630	0.98404
1242.10756	0.98338
1240.17882	0.98358
1238.25008	0.98433
1236.32134	0.98453
1234.39260	0.98431
1232.46387	0.98429
1230.53513	0.98464
1228.60639	0.98534
1226.67765	0.98631
1224.74891	0.98750
1222.82017	0.98885
1220.89143	0.99036
1218.96270	0.99194
1217.03396	0.99342
1215.10522	0.99470
1213.17648	0.99572
1211.24774	0.99648
1209.31900	0.99707
1207.39027	0.99759
1205.46153	0.99809
1203.53279	0.99858
1201.60405	0.99908
1199.67531	0.99953
1197.74657	0.99987
1195.81784	1.00000
1193.88910	1.00003
1191.96036	1.00005
1190.03162	1.00008
1188.10288	1.00009
1186.17414	0.99993
1184.24540	0.99959
1182.31667	0.99905
1180.38793	0.99827
1178.45919	0.99722
1176.53045	0.99589
1174.60171	0.99430
1172.67297	0.99260
1170.74424	0.99092
1168.81550	0.98925
1166.88676	0.98752
1164.95802	0.98566
1163.02928	0.98366
1161.10054	0.98159
1159.17180	0.97949
1157.24307	0.97742
1155.31433	0.97541
1153.38559	0.97353
1151.45685	0.97179
1149.52811	0.97024
1147.59937	0.96887
1145.67064	0.96763
1143.74190	0.96646
1141.81316	0.96534
1139.88442	0.96421
1137.95568	0.96300
1136.02694	0.96165
1134.09820	0.96018
1132.16947	0.95867
1130.24073	0.95727
1128.31199	0.95607
1126.38325	0.95511
1124.45451	0.95438
1122.52577	0.95375
1120.59704	0.95312
1118.66830	0.95242
1116.73956	0.95158
1114.81082	0.95049
1112.88208	0.94904
1110.95334	0.94725
1109.02461	0.94526
1107.09587	0.94327
1105.16713	0.94145
1103.23839	0.93991
1101.30965	0.93862
1099.38091	0.93744
1097.45217	0.93626
1095.52344	0.93491
1093.59470	0.93298
1091.66596	0.93003
1089.73722	0.92641
1087.80848	0.92276
1085.87974	0.91907
1083.95101	0.91520
1082.02227	0.91133
1080.09353	0.90780
1078.16479	0.90503
1076.23605	0.90340
1074.30731	0.90295
1072.37857	0.90339
1070.44984	0.90339
1068.52110	0.90159
1066.59236	0.89966
1064.66362	0.90053
1062.73488	0.90300
1060.80614	0.90364
1058.87741	0.90225
1056.94867	0.90133
1055.01993	0.90196
1053.09119	0.90319
1051.16245	0.90464
1049.23371	0.90655
1047.30497	0.90876
1045.37624	0.91127
1043.44750	0.91414
1041.51876	0.91721
1039.59002	0.92024
1037.66128	0.92361
1035.73254	0.92774
1033.80381	0.93193
1031.87507	0.93495
1029.94633	0.93613
1028.01759	0.93690
1026.08885	0.93958
1024.16011	0.94365
1022.23138	0.94712
1020.30264	0.94978
1018.37390	0.95219
1016.44516	0.95458
1014.51642	0.95698
1012.58768	0.95939
1010.65894	0.96176
1008.73021	0.96400
1006.80147	0.96609
1004.87273	0.96804
1002.94399	0.96987
1001.01525	0.97153
999.08651	0.97289
997.15778	0.97387
995.22904	0.97459
993.30030	0.97514
991.37156	0.97557
989.44282	0.97592
987.51408	0.97622
985.58534	0.97646
983.65661	0.97667
981.72787	0.97695
979.79913	0.97736
977.87039	0.97791
975.94165	0.97867
974.01291	0.97965
972.08418	0.98082
970.15544	0.98214
968.22670	0.98354
966.29796	0.98495
964.36922	0.98638
962.44048	0.98781
960.51174	0.98918
958.58301	0.99049
956.65427	0.99174
954.72553	0.99291
952.79679	0.99393
950.86805	0.99472
948.93931	0.99523
947.01058	0.99552
945.08184	0.99567
943.15310	0.99579
941.22436	0.99587
939.29562	0.99589
937.36688	0.99579
935.43815	0.99567
933.50941	0.99561
931.58067	0.99562
929.65193	0.99577
927.72319	0.99605
925.79445	0.99638
923.86571	0.99675
921.93698	0.99719
920.00824	0.99764
918.07950	0.99807
916.15076	0.99852
914.22202	0.99897
912.29328	0.99934
910.36455	0.99958
908.43581	0.99965
906.50707	0.99958
904.57833	0.99943
902.64959	0.99924
900.72085	0.99899
898.79211	0.99874
896.86338	0.99854
894.93464	0.99821
893.00590	0.99771
891.07716	0.99746
889.14842	0.99757
887.21968	0.99747
885.29095	0.99691
883.36221	0.99601
881.43347	0.99482
879.50473	0.99368
877.57599	0.99308
875.64725	0.99260
873.71852	0.99168
871.78978	0.99055
869.86104	0.98950
867.93230	0.98868
866.00356	0.98806
864.07482	0.98751
862.14608	0.98698
860.21735	0.98654
858.28861	0.98627
856.35987	0.98622
854.43113	0.98641
852.50239	0.98669
850.57365	0.98697
848.64492	0.98730
846.71618	0.98772
844.78744	0.98817
842.85870	0.98864
840.92996	0.98911
839.00122	0.98963
837.07248	0.99020
835.14375	0.99077
833.21501	0.99131
831.28627	0.99188
829.35753	0.99251
827.42879	0.99317
825.50005	0.99375
823.57132	0.99422
821.64258	0.99463
819.71384	0.99498
817.78510	0.99522
815.85636	0.99532
813.92762	0.99534
811.99888	0.99543
810.07015	0.99563
808.14141	0.99593
806.21267	0.99633
804.28393	0.99686
802.35519	0.99744
800.42645	0.99807
798.49772	0.99871
796.56898	0.99926
794.64024	0.99971
792.71150	1.00000
790.78276	1.00003
788.85402	1.00007
786.92529	1.00009
784.99655	1.00013
783.06781	1.00016
781.13907	1.00013
779.21033	1.00006
777.28159	1.00004
775.35285	1.00011
773.42412	1.00019
771.49538	1.00013
769.56664	1.00000
767.63790	0.99995
765.70916	1.00000
763.78042	1.00003
761.85169	1.00002
759.92295	0.99992
757.99421	0.99978
756.06547	0.99959
754.13673	0.99919
752.20799	0.99849
750.27925	0.99762
748.35052	0.99684
746.42178	0.99643
744.49304	0.99647
742.56430	0.99687
740.63556	0.99752
738.70682	0.99820
736.77809	0.99874
734.84935	0.99910
732.92061	0.99927
730.99187	0.99929
729.06313	0.99920
727.13439	0.99899
725.20565	0.99870
723.27692	0.99839
721.34818	0.99804
719.41944	0.99747
717.49070	0.99665
715.56196	0.99569
713.63322	0.99463
711.70449	0.99348
709.77575	0.99228
707.84701	0.99101
705.91827	0.98975
703.98953	0.98866
702.06079	0.98791
700.13206	0.98763
698.20332	0.98780
696.27458	0.98825
694.34584	0.98881
692.41710	0.98929
690.48836	0.98948
688.55962	0.98916
686.63089	0.98844
684.70215	0.98763
682.77341	0.98690
680.84467	0.98635
678.91593	0.98594
676.98719	0.98550
675.05846	0.98509
673.12972	0.98499
671.20098	0.98532
669.27224	0.98553
667.34350	0.98447
665.41476	0.98332
663.48602	0.98292
661.55729	0.98296
659.62855	0.98330
657.69981	0.98389
655.77107	0.98455
653.84233	0.98506
651.91359	0.98556
649.98486	0.98628
648.05612	0.98709
646.12738	0.98773
644.19864	0.98814
642.26990	0.98853
640.34116	0.98911
638.41242	0.98973
636.48369	0.99031
634.55495	0.99085
632.62621	0.99105
630.69747	0.99088
628.76873	0.99092
626.83999	0.99148
624.91126	0.99243
622.98252	0.99345
621.05378	0.99419
619.12504	0.99503
617.19630	0.99660
615.26756	0.99836
613.33883	0.99948
611.41009	0.99981
609.48135	1.00000
607.55261	0.99992
605.62387	1.00005
603.69513	1.00006
601.76639	1.00000
599.83766	1.00000
