# Supplementary material for: Accelerated discovery of highly active enzyme nanohybrids with parallelized Bayesian optimization in hybrid space
Source: Nat Commun. 2026 Mar 7;17:3634. doi: 10.1038/s41467-026-70251-3 (PMC13096166; doi:10.1038/s41467-026-70251-3)
Supplement: Supplementary file 3 — Supplementary Dataset 1 [file 41467_2026_70251_MOESM3_ESM.zip › Raw data/IR/Fig7c-dmIM.dpt]

3996.34606	0.99746
3994.41732	0.99776
3992.48858	0.99796
3990.55984	0.99807
3988.63110	0.99807
3986.70236	0.99810
3984.77362	0.99830
3982.84489	0.99853
3980.91615	0.99864
3978.98741	0.99870
3977.05867	0.99888
3975.12993	0.99908
3973.20119	0.99916
3971.27246	0.99914
3969.34372	0.99907
3967.41498	0.99899
3965.48624	0.99903
3963.55750	0.99923
3961.62876	0.99941
3959.70002	0.99941
3957.77129	0.99933
3955.84255	0.99925
3953.91381	0.99929
3951.98507	0.99964
3950.05633	1.00008
3948.12759	1.00012
3946.19886	1.00000
3944.27012	1.00016
3942.34138	1.00007
3940.41264	0.99944
3938.48390	0.99894
3936.55516	0.99898
3934.62643	0.99955
3932.69769	1.00016
3930.76895	0.99997
3928.84021	0.99935
3926.91147	0.99927
3924.98273	0.99952
3923.05399	0.99935
3921.12526	0.99910
3919.19652	0.99916
3917.26778	0.99891
3915.33904	0.99796
3913.41030	0.99699
3911.48156	0.99652
3909.55283	0.99662
3907.62409	0.99750
3905.69535	0.99906
3903.76661	1.00018
3901.83787	1.00000
3899.90913	0.99906
3897.98039	0.99763
3896.05166	0.99672
3894.12292	0.99700
3892.19418	0.99759
3890.26544	0.99726
3888.33670	0.99705
3886.40796	0.99774
3884.47923	0.99826
3882.55049	0.99837
3880.62175	0.99808
3878.69301	0.99700
3876.76427	0.99658
3874.83553	0.99741
3872.90680	0.99850
3870.97806	0.99909
3869.04932	0.99863
3867.12058	0.99791
3865.19184	0.99792
3863.26310	0.99758
3861.33436	0.99641
3859.40563	0.99580
3857.47689	0.99648
3855.54815	0.99845
3853.61941	1.00000
3851.69067	0.99847
3849.76193	0.99606
3847.83320	0.99499
3845.90446	0.99544
3843.97572	0.99683
3842.04698	0.99842
3840.11824	0.99973
3838.18950	1.00000
3836.26076	0.99910
3834.33203	0.99813
3832.40329	0.99741
3830.47455	0.99690
3828.54581	0.99688
3826.61707	0.99720
3824.68833	0.99782
3822.75960	0.99934
3820.83086	1.00050
3818.90212	0.99998
3816.97338	0.99915
3815.04464	0.99787
3813.11590	0.99642
3811.18716	0.99600
3809.25843	0.99684
3807.32969	0.99801
3805.40095	0.99862
3803.47221	0.99946
3801.54347	1.00000
3799.61473	0.99915
3797.68600	0.99814
3795.75726	0.99714
3793.82852	0.99601
3791.89978	0.99541
3789.97104	0.99535
3788.04230	0.99568
3786.11357	0.99621
3784.18483	0.99640
3782.25609	0.99647
3780.32735	0.99673
3778.39861	0.99633
3776.46987	0.99537
3774.54113	0.99503
3772.61240	0.99567
3770.68366	0.99663
3768.75492	0.99688
3766.82618	0.99653
3764.89744	0.99596
3762.96870	0.99561
3761.03997	0.99616
3759.11123	0.99686
3757.18249	0.99673
3755.25375	0.99686
3753.32501	0.99835
3751.39627	1.00017
3749.46753	1.00000
3747.53880	0.99923
3745.61006	0.99912
3743.68132	0.99841
3741.75258	0.99724
3739.82384	0.99715
3737.89510	0.99857
3735.96637	1.00065
3734.03763	1.00035
3732.10889	0.99801
3730.18015	0.99638
3728.25141	0.99639
3726.32267	0.99726
3724.39393	0.99778
3722.46520	0.99755
3720.53646	0.99690
3718.60772	0.99630
3716.67898	0.99633
3714.75024	0.99744
3712.82150	0.99940
3710.89277	1.00000
3708.96403	0.99831
3707.03529	0.99654
3705.10655	0.99597
3703.17781	0.99620
3701.24907	0.99594
3699.32034	0.99498
3697.39160	0.99432
3695.46286	0.99430
3693.53412	0.99517
3691.60538	0.99692
3689.67664	0.99784
3687.74790	0.99629
3685.81917	0.99424
3683.89043	0.99338
3681.96169	0.99384
3680.03295	0.99510
3678.10421	0.99665
3676.17547	0.99784
3674.24674	0.99730
3672.31800	0.99656
3670.38926	0.99628
3668.46052	0.99467
3666.53178	0.99259
3664.60304	0.99148
3662.67430	0.99124
3660.74557	0.99156
3658.81683	0.99240
3656.88809	0.99335
3654.95935	0.99388
3653.03061	0.99507
3651.10187	0.99795
3649.17314	1.00000
3647.24440	0.99839
3645.31566	0.99589
3643.38692	0.99480
3641.45818	0.99476
3639.52944	0.99500
3637.60070	0.99537
3635.67197	0.99607
3633.74323	0.99708
3631.81449	0.99862
3629.88575	1.00056
3627.95701	1.00052
3626.02827	0.99869
3624.09954	0.99785
3622.17080	0.99868
3620.24206	1.00027
3618.31332	1.00087
3616.38458	1.00064
3614.45584	1.00066
3612.52711	1.00051
3610.59837	1.00024
3608.66963	1.00005
3606.74089	0.99925
3604.81215	0.99833
3602.88341	0.99827
3600.95467	0.99872
3599.02594	0.99893
3597.09720	0.99907
3595.16846	0.99908
3593.23972	0.99855
3591.31098	0.99835
3589.38224	0.99931
3587.45351	1.00000
3585.52477	0.99916
3583.59603	0.99800
3581.66729	0.99765
3579.73855	0.99770
3577.80981	0.99775
3575.88107	0.99781
3573.95234	0.99795
3572.02360	0.99846
3570.09486	0.99997
3568.16612	1.00205
3566.23738	1.00238
3564.30864	1.00094
3562.37991	0.99976
3560.45117	0.99922
3558.52243	0.99889
3556.59369	0.99890
3554.66495	0.99945
3552.73621	0.99998
3550.80747	1.00007
3548.87874	1.00037
3546.95000	1.00107
3545.02126	1.00114
3543.09252	1.00032
3541.16378	0.99953
3539.23504	0.99934
3537.30631	0.99947
3535.37757	0.99941
3533.44883	0.99926
3531.52009	0.99949
3529.59135	1.00000
3527.66261	1.00059
3525.73388	1.00086
3523.80514	1.00085
3521.87640	1.00050
3519.94766	1.00011
3518.01892	0.99993
3516.09018	0.99991
3514.16144	1.00006
3512.23271	1.00042
3510.30397	1.00076
3508.37523	1.00081
3506.44649	1.00088
3504.51775	1.00125
3502.58901	1.00136
3500.66028	1.00096
3498.73154	1.00064
3496.80280	1.00055
3494.87406	1.00040
3492.94532	1.00022
3491.01658	1.00017
3489.08784	1.00019
3487.15911	1.00012
3485.23037	1.00002
3483.30163	1.00006
3481.37289	1.00000
3479.44415	0.99981
3477.51541	0.99960
3475.58668	0.99961
3473.65794	0.99975
3471.72920	0.99993
3469.80046	1.00009
3467.87172	1.00019
3465.94298	1.00024
3464.01424	1.00034
3462.08551	1.00044
3460.15677	1.00039
3458.22803	1.00029
3456.29929	1.00023
3454.37055	1.00025
3452.44181	1.00036
3450.51308	1.00063
3448.58434	1.00102
3446.65560	1.00109
3444.72686	1.00083
3442.79812	1.00064
3440.86938	1.00059
3438.94065	1.00055
3437.01191	1.00051
3435.08317	1.00042
3433.15443	1.00028
3431.22569	1.00012
3429.29695	1.00001
3427.36821	0.99992
3425.43948	0.99985
3423.51074	1.00014
3421.58200	1.00045
3419.65326	1.00046
3417.72452	1.00025
3415.79578	1.00016
3413.86705	1.00025
3411.93831	1.00031
3410.00957	1.00030
3408.08083	1.00029
3406.15209	1.00034
3404.22335	1.00043
3402.29461	1.00051
3400.36588	1.00057
3398.43714	1.00061
3396.50840	1.00061
3394.57966	1.00061
3392.65092	1.00057
3390.72218	1.00039
3388.79345	1.00023
3386.86471	1.00021
3384.93597	1.00018
3383.00723	1.00005
3381.07849	0.99993
3379.14975	0.99986
3377.22101	0.99977
3375.29228	0.99964
3373.36354	0.99953
3371.43480	0.99971
3369.50606	0.99992
3367.57732	1.00004
3365.64858	1.00001
3363.71985	0.99995
3361.79111	0.99996
3359.86237	0.99998
3357.93363	0.99997
3356.00489	0.99999
3354.07615	1.00004
3352.14742	1.00010
3350.21868	1.00006
3348.28994	0.99990
3346.36120	0.99977
3344.43246	0.99977
3342.50372	0.99984
3340.57498	0.99990
3338.64625	0.99993
3336.71751	0.99983
3334.78877	0.99963
3332.86003	0.99942
3330.93129	0.99929
3329.00255	0.99925
3327.07382	0.99922
3325.14508	0.99909
3323.21634	0.99893
3321.28760	0.99878
3319.35886	0.99896
3317.43012	0.99915
3315.50138	0.99933
3313.57265	0.99953
3311.64391	0.99976
3309.71517	0.99997
3307.78643	1.00007
3305.85769	1.00008
3303.92895	1.00000
3302.00022	0.99986
3300.07148	0.99976
3298.14274	0.99980
3296.21400	0.99992
3294.28526	1.00002
3292.35652	1.00000
3290.42778	0.99990
3288.49905	0.99969
3286.57031	0.99953
3284.64157	0.99945
3282.71283	0.99942
3280.78409	0.99936
3278.85535	0.99929
3276.92662	0.99923
3274.99788	0.99914
3273.06914	0.99905
3271.14040	0.99896
3269.21166	0.99881
3267.28292	0.99886
3265.35419	0.99894
3263.42545	0.99910
3261.49671	0.99929
3259.56797	0.99944
3257.63923	0.99954
3255.71049	0.99955
3253.78175	0.99942
3251.85302	0.99928
3249.92428	0.99921
3247.99554	0.99919
3246.06680	0.99910
3244.13806	0.99894
3242.20932	0.99864
3240.28059	0.99830
3238.35185	0.99793
3236.42311	0.99752
3234.49437	0.99696
3232.56563	0.99597
3230.63689	0.99451
3228.70815	0.99282
3226.77942	0.99113
3224.85068	0.98962
3222.92194	0.98851
3220.99320	0.98797
3219.06446	0.98791
3217.13572	0.98819
3215.20699	0.98875
3213.27825	0.98949
3211.34951	0.99031
3209.42077	0.99126
3207.49203	0.99242
3205.56329	0.99375
3203.63456	0.99513
3201.70582	0.99648
3199.77708	0.99774
3197.84834	0.99875
3195.91960	0.99938
3193.99086	0.99967
3192.06212	0.99980
3190.13339	0.99984
3188.20465	0.99977
3186.27591	0.99968
3184.34717	0.99960
3182.41843	0.99951
3180.48969	0.99945
3178.56096	0.99937
3176.63222	0.99923
3174.70348	0.99909
3172.77474	0.99898
3170.84600	0.99884
3168.91726	0.99866
3166.98852	0.99842
3165.05979	0.99810
3163.13105	0.99768
3161.20231	0.99719
3159.27357	0.99662
3157.34483	0.99597
3155.41609	0.99523
3153.48736	0.99438
3151.55862	0.99333
3149.62988	0.99209
3147.70114	0.99072
3145.77240	0.98923
3143.84366	0.98757
3141.91492	0.98573
3139.98619	0.98371
3138.05745	0.98165
3136.12871	0.97991
3134.19997	0.97895
3132.27123	0.97894
3130.34249	0.97970
3128.41376	0.98082
3126.48502	0.98201
3124.55628	0.98332
3122.62754	0.98514
3120.69880	0.98773
3118.77006	0.99089
3116.84133	0.99402
3114.91259	0.99655
3112.98385	0.99829
3111.05511	0.99942
3109.12637	1.00000
3107.19763	0.99992
3105.26889	0.99976
3103.34016	0.99868
3101.41142	0.99624
3099.48268	0.99221
3097.55394	0.98732
3095.62520	0.98328
3093.69646	0.98156
3091.76773	0.98220
3089.83899	0.98409
3087.91025	0.98617
3085.98151	0.98798
3084.05277	0.98937
3082.12403	0.99037
3080.19529	0.99101
3078.26656	0.99123
3076.33782	0.99110
3074.40908	0.99081
3072.48034	0.99052
3070.55160	0.99033
3068.62286	0.99026
3066.69413	0.99020
3064.76539	0.99003
3062.83665	0.98972
3060.90791	0.98935
3058.97917	0.98893
3057.05043	0.98832
3055.12169	0.98742
3053.19296	0.98645
3051.26422	0.98567
3049.33548	0.98521
3047.40674	0.98520
3045.47800	0.98572
3043.54926	0.98671
3041.62053	0.98790
3039.69179	0.98916
3037.76305	0.99054
3035.83431	0.99194
3033.90557	0.99308
3031.97683	0.99378
3030.04810	0.99405
3028.11936	0.99405
3026.19062	0.99400
3024.26188	0.99393
3022.33314	0.99381
3020.40440	0.99374
3018.47566	0.99384
3016.54693	0.99411
3014.61819	0.99451
3012.68945	0.99498
3010.76071	0.99540
3008.83197	0.99575
3006.90323	0.99605
3004.97450	0.99615
3003.04576	0.99576
3001.11702	0.99479
2999.18828	0.99327
2997.25954	0.99123
2995.33080	0.98854
2993.40206	0.98468
2991.47333	0.97916
2989.54459	0.97294
2987.61585	0.96775
2985.68711	0.96399
2983.75837	0.96123
2981.82963	0.95921
2979.90090	0.95789
2977.97216	0.95737
2976.04342	0.95765
2974.11468	0.95847
2972.18594	0.95958
2970.25720	0.96082
2968.32846	0.96196
2966.39973	0.96273
2964.47099	0.96290
2962.54225	0.96235
2960.61351	0.96124
2958.68477	0.95986
2956.75603	0.95839
2954.82730	0.95684
2952.89856	0.95531
2950.96982	0.95422
2949.04108	0.95388
2947.11234	0.95418
2945.18360	0.95473
2943.25487	0.95518
2941.32613	0.95514
2939.39739	0.95409
2937.46865	0.95169
2935.53991	0.94789
2933.61117	0.94294
2931.68243	0.93730
2929.75370	0.93161
2927.82496	0.92677
2925.89622	0.92362
2923.96748	0.92268
2922.03874	0.92414
2920.11000	0.92785
2918.18127	0.93326
2916.25253	0.93957
2914.32379	0.94598
2912.39505	0.95221
2910.46631	0.95838
2908.53757	0.96444
2906.60883	0.97014
2904.68010	0.97512
2902.75136	0.97916
2900.82262	0.98286
2898.89388	0.98660
2896.96514	0.98927
2895.03640	0.98988
2893.10767	0.98890
2891.17893	0.98719
2889.25019	0.98523
2887.32145	0.98323
2885.39271	0.98139
2883.46397	0.97982
2881.53523	0.97833
2879.60650	0.97650
2877.67776	0.97399
2875.74902	0.97088
2873.82028	0.96741
2871.89154	0.96387
2869.96280	0.96065
2868.03407	0.95818
2866.10533	0.95669
2864.17659	0.95631
2862.24785	0.95712
2860.31911	0.95899
2858.39037	0.96167
2856.46164	0.96485
2854.53290	0.96823
2852.60416	0.97148
2850.67542	0.97438
2848.74668	0.97683
2846.81794	0.97895
2844.88920	0.98088
2842.96047	0.98261
2841.03173	0.98400
2839.10299	0.98501
2837.17425	0.98565
2835.24551	0.98602
2833.31677	0.98621
2831.38804	0.98632
2829.45930	0.98646
2827.53056	0.98677
2825.60182	0.98737
2823.67308	0.98839
2821.74434	0.98987
2819.81560	0.99176
2817.88687	0.99393
2815.95813	0.99621
2814.02939	0.99825
2812.10065	0.99963
2810.17191	1.00000
2808.24317	0.99996
2806.31444	0.99909
2804.38570	0.99764
2802.45696	0.99598
2800.52822	0.99443
2798.59948	0.99311
2796.67074	0.99204
2794.74200	0.99123
2792.81327	0.99055
2790.88453	0.98974
2788.95579	0.98861
2787.02705	0.98715
2785.09831	0.98553
2783.16957	0.98389
2781.24084	0.98231
2779.31210	0.98092
2777.38336	0.97987
2775.45462	0.97932
2773.52588	0.97934
2771.59714	0.97996
2769.66841	0.98110
2767.73967	0.98259
2765.81093	0.98425
2763.88219	0.98597
2761.95345	0.98780
2760.02471	0.98981
2758.09597	0.99197
2756.16724	0.99395
2754.23850	0.99530
2752.30976	0.99574
2750.38102	0.99525
2748.45228	0.99412
2746.52354	0.99292
2744.59481	0.99228
2742.66607	0.99241
2740.73733	0.99311
2738.80859	0.99401
2736.87985	0.99486
2734.95111	0.99555
2733.02237	0.99616
2731.09364	0.99679
2729.16490	0.99741
2727.23616	0.99793
2725.30742	0.99821
2723.37868	0.99812
2721.44994	0.99760
2719.52121	0.99667
2717.59247	0.99548
2715.66373	0.99421
2713.73499	0.99301
2711.80625	0.99199
2709.87751	0.99119
2707.94877	0.99065
2706.02004	0.99035
2704.09130	0.99025
2702.16256	0.99034
2700.23382	0.99057
2698.30508	0.99088
2696.37634	0.99115
2694.44761	0.99122
2692.51887	0.99088
2690.59013	0.98995
2688.66139	0.98845
2686.73265	0.98652
2684.80391	0.98436
2682.87518	0.98216
2680.94644	0.98013
2679.01770	0.97852
2677.08896	0.97741
2675.16022	0.97676
2673.23148	0.97640
2671.30274	0.97626
2669.37401	0.97636
2667.44527	0.97673
2665.51653	0.97734
2663.58779	0.97814
2661.65905	0.97897
2659.73031	0.97956
2657.80158	0.97961
2655.87284	0.97901
2653.94410	0.97786
2652.01536	0.97645
2650.08662	0.97505
2648.15788	0.97380
2646.22914	0.97267
2644.30041	0.97160
2642.37167	0.97060
2640.44293	0.96966
2638.51419	0.96875
2636.58545	0.96775
2634.65671	0.96671
2632.72798	0.96587
2630.79924	0.96552
2628.87050	0.96578
2626.94176	0.96660
2625.01302	0.96790
2623.08428	0.96959
2621.15555	0.97152
2619.22681	0.97351
2617.29807	0.97543
2615.36933	0.97719
2613.44059	0.97867
2611.51185	0.97979
2609.58311	0.98063
2607.65438	0.98133
2605.72564	0.98184
2603.79690	0.98219
2601.86816	0.98264
2599.93942	0.98349
2598.01068	0.98475
2596.08195	0.98617
2594.15321	0.98736
2592.22447	0.98789
2590.29573	0.98747
2588.36699	0.98594
2586.43825	0.98336
2584.50951	0.98007
2582.58078	0.97672
2580.65204	0.97395
2578.72330	0.97206
2576.79456	0.97088
2574.86582	0.97005
2572.93708	0.96940
2571.00835	0.96898
2569.07961	0.96885
2567.15087	0.96904
2565.22213	0.96956
2563.29339	0.97037
2561.36465	0.97145
2559.43591	0.97282
2557.50718	0.97445
2555.57844	0.97621
2553.64970	0.97799
2551.72096	0.97976
2549.79222	0.98143
2547.86348	0.98286
2545.93475	0.98388
2544.00601	0.98429
2542.07727	0.98388
2540.14853	0.98254
2538.21979	0.98021
2536.29105	0.97697
2534.36232	0.97313
2532.43358	0.96936
2530.50484	0.96643
2528.57610	0.96478
2526.64736	0.96435
2524.71862	0.96480
2522.78988	0.96564
2520.86115	0.96653
2518.93241	0.96745
2517.00367	0.96849
2515.07493	0.96968
2513.14619	0.97100
2511.21745	0.97232
2509.28872	0.97361
2507.35998	0.97491
2505.43124	0.97618
2503.50250	0.97739
2501.57376	0.97857
2499.64502	0.97971
2497.71628	0.98074
2495.78755	0.98168
2493.85881	0.98250
2491.93007	0.98318
2490.00133	0.98380
2488.07259	0.98449
2486.14385	0.98516
2484.21512	0.98533
2482.28638	0.98462
2480.35764	0.98347
2478.42890	0.98280
2476.50016	0.98302
2474.57142	0.98389
2472.64268	0.98500
2470.71395	0.98615
2468.78521	0.98727
2466.85647	0.98825
2464.92773	0.98910
2462.99899	0.98991
2461.07025	0.99074
2459.14152	0.99154
2457.21278	0.99227
2455.28404	0.99292
2453.35530	0.99346
2451.42656	0.99392
2449.49782	0.99431
2447.56909	0.99457
2445.64035	0.99464
2443.71161	0.99452
2441.78287	0.99432
2439.85413	0.99414
2437.92539	0.99407
2435.99665	0.99406
2434.06792	0.99412
2432.13918	0.99425
2430.21044	0.99449
2428.28170	0.99485
2426.35296	0.99528
2424.42422	0.99566
2422.49549	0.99598
2420.56675	0.99629
2418.63801	0.99663
2416.70927	0.99701
2414.78053	0.99742
2412.85179	0.99786
2410.92305	0.99832
2408.99432	0.99883
2407.06558	0.99940
2405.13684	1.00000
2403.20810	0.99998
2401.27936	0.99998
2399.35062	1.00032
2397.42189	1.00065
2395.49315	1.00097
2393.56441	1.00128
2391.63567	1.00158
2389.70693	1.00188
2387.77819	1.00216
2385.84945	1.00243
2383.92072	1.00269
2381.99198	1.00294
2380.06324	1.00318
2378.13450	1.00341
2376.20576	1.00363
2374.27702	1.00384
2372.34829	1.00404
2370.41955	1.00423
2368.49081	1.00441
2366.56207	1.00458
2364.63333	1.00474
2362.70459	1.00488
2360.77586	1.00502
2358.84712	1.00515
2356.91838	1.00527
2354.98964	1.00538
2353.06090	1.00547
2351.13216	1.00556
2349.20342	1.00564
2347.27469	1.00570
2345.34595	1.00576
2343.41721	1.00581
2341.48847	1.00584
2339.55973	1.00587
2337.63099	1.00588
2335.70226	1.00589
2333.77352	1.00588
2331.84478	1.00587
2329.91604	1.00584
2327.98730	1.00581
2326.05856	1.00576
2324.12982	1.00570
2322.20109	1.00564
2320.27235	1.00556
2318.34361	1.00547
2316.41487	1.00538
2314.48613	1.00527
2312.55739	1.00515
2310.62866	1.00503
2308.69992	1.00489
2306.77118	1.00474
2304.84244	1.00458
2302.91370	1.00441
2300.98496	1.00423
2299.05622	1.00405
2297.12749	1.00385
2295.19875	1.00364
2293.27001	1.00342
2291.34127	1.00319
2289.41253	1.00295
2287.48379	1.00270
2285.55506	1.00244
2283.62632	1.00217
2281.69758	1.00189
2279.76884	1.00160
2277.84010	1.00130
2275.91136	1.00063
2273.98263	1.00000
2272.05389	0.99990
2270.12515	0.99987
2268.19641	0.99987
2266.26767	0.99981
2264.33893	0.99986
2262.41019	0.99987
2260.48146	0.99982
2258.55272	0.99984
2256.62398	0.99984
2254.69524	0.99995
2252.76650	1.00004
2250.83776	1.00005
2248.90903	0.99998
2246.98029	0.99989
2245.05155	0.99973
2243.12281	0.99957
2241.19407	0.99949
2239.26533	0.99937
2237.33659	0.99916
2235.40786	0.99903
2233.47912	0.99908
2231.55038	0.99930
2229.62164	0.99957
2227.69290	0.99977
2225.76416	0.99994
2223.83543	1.00000
2221.90669	0.99997
2219.97795	0.99994
2218.04921	1.00000
2216.12047	1.00004
2214.19173	1.00002
2212.26299	0.99987
2210.33426	0.99990
2208.40552	1.00002
2206.47678	1.00002
2204.54804	0.99997
2202.61930	0.99999
2200.69056	1.00006
2198.76183	1.00009
2196.83309	1.00009
2194.90435	1.00004
2192.97561	1.00005
2191.04687	1.00011
2189.11813	1.00013
2187.18940	1.00011
2185.26066	1.00007
2183.33192	1.00011
2181.40318	1.00016
2179.47444	1.00015
2177.54570	0.99994
2175.61696	0.99972
2173.68823	0.99962
2171.75949	0.99946
2169.83075	0.99917
2167.90201	0.99886
2165.97327	0.99863
2164.04453	0.99860
2162.11580	0.99874
2160.18706	0.99908
2158.25832	0.99963
2156.32958	0.99990
2154.40084	0.99991
2152.47210	0.99962
2150.54336	0.99942
2148.61463	0.99947
2146.68589	0.99957
2144.75715	0.99963
2142.82841	0.99977
2140.89967	0.99996
2138.97093	1.00000
2137.04220	0.99994
2135.11346	0.99997
2133.18472	1.00002
2131.25598	1.00005
2129.32724	0.99992
2127.39850	0.99967
2125.46976	0.99941
2123.54103	0.99925
2121.61229	0.99919
2119.68355	0.99920
2117.75481	0.99931
2115.82607	0.99948
2113.89733	0.99959
2111.96860	0.99964
2110.03986	0.99971
2108.11112	0.99980
2106.18238	0.99983
2104.25364	0.99985
2102.32490	0.99988
2100.39617	0.99989
2098.46743	0.99985
2096.53869	0.99986
2094.60995	0.99993
2092.68121	1.00000
2090.75247	1.00002
2088.82373	0.99992
2086.89500	0.99975
2084.96626	0.99957
2083.03752	0.99942
2081.10878	0.99935
2079.18004	0.99936
2077.25130	0.99939
2075.32257	0.99942
2073.39383	0.99947
2071.46509	0.99949
2069.53635	0.99951
2067.60761	0.99957
2065.67887	0.99964
2063.75013	0.99966
2061.82140	0.99968
2059.89266	0.99970
2057.96392	0.99968
2056.03518	0.99961
2054.10644	0.99953
2052.17770	0.99937
2050.24897	0.99923
2048.32023	0.99936
2046.39149	0.99964
2044.46275	0.99982
2042.53401	0.99997
2040.60527	1.00000
2038.67654	0.99967
2036.74780	0.99933
2034.81906	0.99929
2032.89032	0.99940
2030.96158	0.99927
2029.03284	0.99880
2027.10410	0.99813
2025.17537	0.99740
2023.24663	0.99662
2021.31789	0.99585
2019.38915	0.99527
2017.46041	0.99487
2015.53167	0.99450
2013.60294	0.99418
2011.67420	0.99407
2009.74546	0.99411
2007.81672	0.99424
2005.88798	0.99442
2003.95924	0.99441
2002.03050	0.99417
2000.10177	0.99404
1998.17303	0.99405
1996.24429	0.99401
1994.31555	0.99404
1992.38681	0.99403
1990.45807	0.99366
1988.52934	0.99328
1986.60060	0.99310
1984.67186	0.99286
1982.74312	0.99239
1980.81438	0.99191
1978.88564	0.99177
1976.95690	0.99171
1975.02817	0.99131
1973.09943	0.99071
1971.17069	0.99014
1969.24195	0.98967
1967.31321	0.98900
1965.38447	0.98783
1963.45574	0.98653
1961.52700	0.98555
1959.59826	0.98490
1957.66952	0.98453
1955.74078	0.98431
1953.81204	0.98408
1951.88331	0.98383
1949.95457	0.98374
1948.02583	0.98395
1946.09709	0.98441
1944.16835	0.98479
1942.23961	0.98455
1940.31087	0.98373
1938.38214	0.98303
1936.45340	0.98263
1934.52466	0.98228
1932.59592	0.98180
1930.66718	0.98120
1928.73844	0.98069
1926.80971	0.98050
1924.88097	0.98074
1922.95223	0.98082
1921.02349	0.98049
1919.09475	0.98026
1917.16601	0.97988
1915.23727	0.97925
1913.30854	0.97900
1911.37980	0.97924
1909.45106	0.97942
1907.52232	0.97921
1905.59358	0.97889
1903.66484	0.97874
1901.73611	0.97872
1899.80737	0.97873
1897.87863	0.97885
1895.94989	0.97900
1894.02115	0.97891
1892.09241	0.97891
1890.16367	0.97909
1888.23494	0.97877
1886.30620	0.97814
1884.37746	0.97777
1882.44872	0.97764
1880.51998	0.97765
1878.59124	0.97774
1876.66251	0.97783
1874.73377	0.97809
1872.80503	0.97894
1870.87629	0.98059
1868.94755	0.98215
1867.01881	0.98223
1865.09008	0.98167
1863.16134	0.98174
1861.23260	0.98246
1859.30386	0.98335
1857.37512	0.98416
1855.44638	0.98500
1853.51764	0.98598
1851.58891	0.98719
1849.66017	0.98869
1847.73143	0.99049
1845.80269	0.99240
1843.87395	0.99355
1841.94521	0.99351
1840.01648	0.99355
1838.08774	0.99425
1836.15900	0.99501
1834.23026	0.99577
1832.30152	0.99713
1830.37278	0.99872
1828.44404	0.99922
1826.51531	0.99903
1824.58657	0.99872
1822.65783	0.99808
1820.72909	0.99765
1818.80035	0.99772
1816.87161	0.99791
1814.94288	0.99812
1813.01414	0.99863
1811.08540	0.99912
1809.15666	0.99900
1807.22792	0.99865
1805.29918	0.99870
1803.37044	0.99931
1801.44171	1.00000
1799.51297	1.00003
1797.58423	0.99965
1795.65549	0.99968
1793.72675	1.00024
1791.79801	1.00030
1789.86928	0.99883
1787.94054	0.99750
1786.01180	0.99704
1784.08306	0.99691
1782.15432	0.99683
1780.22558	0.99660
1778.29685	0.99620
1776.36811	0.99643
1774.43937	0.99766
1772.51063	0.99877
1770.58189	0.99827
1768.65315	0.99689
1766.72441	0.99576
1764.79568	0.99548
1762.86694	0.99603
1760.93820	0.99632
1759.00946	0.99616
1757.08072	0.99605
1755.15198	0.99595
1753.22325	0.99664
1751.29451	0.99836
1749.36577	0.99937
1747.43703	0.99934
1745.50829	0.99900
1743.57955	0.99907
1741.65081	0.99930
1739.72208	0.99919
1737.79334	0.99903
1735.86460	0.99971
1733.93586	1.00000
1732.00712	0.99893
1730.07838	0.99713
1728.14965	0.99557
1726.22091	0.99473
1724.29217	0.99450
1722.36343	0.99461
1720.43469	0.99567
1718.50595	0.99741
1716.57721	0.99702
1714.64848	0.99394
1712.71974	0.99113
1710.79100	0.98957
1708.86226	0.98931
1706.93352	0.98962
1705.00478	0.98942
1703.07605	0.98926
1701.14731	0.98965
1699.21857	0.98935
1697.28983	0.98765
1695.36109	0.98421
1693.43235	0.98076
1691.50362	0.97892
1689.57488	0.97757
1687.64614	0.97651
1685.71740	0.97560
1683.78866	0.97140
1681.85992	0.96490
1679.93118	0.96005
1678.00245	0.95684
1676.07371	0.95458
1674.14497	0.95281
1672.21623	0.95254
1670.28749	0.95351
1668.35875	0.95380
1666.43002	0.95408
1664.50128	0.95571
1662.57254	0.95743
1660.64380	0.95752
1658.71506	0.95734
1656.78632	0.95867
1654.85758	0.96232
1652.92885	0.96676
1651.00011	0.96920
1649.07137	0.97331
1647.14263	0.97992
1645.21389	0.98466
1643.28515	0.98707
1641.35642	0.98999
1639.42768	0.99382
1637.49894	0.99804
1635.57020	1.00000
1633.64146	0.99823
1631.71272	0.99649
1629.78398	0.99548
1627.85525	0.99353
1625.92651	0.98949
1623.99777	0.98111
1622.06903	0.96623
1620.14029	0.94792
1618.21155	0.92021
1616.28282	0.87231
1614.35408	0.82526
1612.42534	0.79605
1610.49660	0.78261
1608.56786	0.78347
1606.63912	0.79295
1604.71039	0.80779
1602.78165	0.82924
1600.85291	0.85447
1598.92417	0.87716
1596.99543	0.89407
1595.06669	0.90472
1593.13795	0.90967
1591.20922	0.91043
1589.28048	0.90861
1587.35174	0.90552
1585.42300	0.90249
1583.49426	0.90066
1581.56552	0.90069
1579.63679	0.90266
1577.70805	0.90590
1575.77931	0.90813
1573.85057	0.90843
1571.92183	0.90945
1569.99309	0.91162
1568.06435	0.91345
1566.13562	0.91543
1564.20688	0.91858
1562.27814	0.92297
1560.34940	0.93012
1558.42066	0.93841
1556.49192	0.94079
1554.56319	0.94238
1552.63445	0.94538
1550.70571	0.94911
1548.77697	0.95278
1546.84823	0.95655
1544.91949	0.96139
1542.99075	0.96690
1541.06202	0.97191
1539.13328	0.97394
1537.20454	0.97470
1535.27580	0.97798
1533.34706	0.98328
1531.41832	0.98705
1529.48959	0.98909
1527.56085	0.98943
1525.63211	0.98479
1523.70337	0.97198
1521.77463	0.94437
1519.84589	0.90984
1517.91716	0.88352
1515.98842	0.86477
1514.05968	0.85942
1512.13094	0.87063
1510.20220	0.89244
1508.27346	0.92079
1506.34472	0.95014
1504.41599	0.96368
1502.48725	0.96971
1500.55851	0.97604
1498.62977	0.98249
1496.70103	0.98665
1494.77229	0.98780
1492.84356	0.98845
1490.91482	0.98909
1488.98608	0.98728
1487.05734	0.98307
1485.12860	0.97981
1483.19986	0.97811
1481.27112	0.97661
1479.34239	0.97453
1477.41365	0.97201
1475.48491	0.96899
1473.55617	0.96386
1471.62743	0.95532
1469.69869	0.94721
1467.76996	0.94122
1465.84122	0.93505
1463.91248	0.92728
1461.98374	0.92062
1460.05500	0.91591
1458.12626	0.90775
1456.19753	0.89072
1454.26879	0.87450
1452.34005	0.86220
1450.41131	0.85108
1448.48257	0.83990
1446.55383	0.82802
1444.62509	0.81619
1442.69636	0.80438
1440.76762	0.79337
1438.83888	0.78437
1436.91014	0.77554
1434.98140	0.76689
1433.05266	0.76007
1431.12393	0.75265
1429.19519	0.74253
1427.26645	0.73162
1425.33771	0.72172
1423.40897	0.71383
1421.48023	0.71038
1419.55149	0.71265
1417.62276	0.71901
1415.69402	0.72644
1413.76528	0.73502
1411.83654	0.74504
1409.90780	0.75550
1407.97906	0.76581
1406.05033	0.77614
1404.12159	0.78500
1402.19285	0.78969
1400.26411	0.78889
1398.33537	0.78243
1396.40663	0.77387
1394.47789	0.76875
1392.54916	0.77001
1390.62042	0.77583
1388.69168	0.78353
1386.76294	0.79097
1384.83420	0.79799
1382.90546	0.80829
1380.97673	0.82408
1379.04799	0.84262
1377.11925	0.86015
1375.19051	0.87590
1373.26177	0.88915
1371.33303	0.89874
1369.40430	0.90558
1367.47556	0.90924
1365.54682	0.90899
1363.61808	0.90701
1361.68934	0.90826
1359.76060	0.91573
1357.83186	0.92596
1355.90313	0.93384
1353.97439	0.93821
1352.04565	0.94252
1350.11691	0.94900
1348.18817	0.95583
1346.25943	0.96088
1344.33070	0.96407
1342.40196	0.96629
1340.47322	0.96772
1338.54448	0.96772
1336.61574	0.96686
1334.68700	0.96684
1332.75826	0.96861
1330.82953	0.97195
1328.90079	0.97607
1326.97205	0.98023
1325.04331	0.98418
1323.11457	0.98805
1321.18583	0.99176
1319.25710	0.99490
1317.32836	0.99712
1315.39962	0.99870
1313.47088	0.99976
1311.54214	1.00000
1309.61340	0.99951
1307.68466	0.99820
1305.75593	0.99603
1303.82719	0.99296
1301.89845	0.98876
1299.96971	0.98306
1298.04097	0.97632
1296.11223	0.97057
1294.18350	0.96815
1292.25476	0.96929
1290.32602	0.97195
1288.39728	0.97399
1286.46854	0.97469
1284.53980	0.97467
1282.61107	0.97489
1280.68233	0.97602
1278.75359	0.97838
1276.82485	0.98176
1274.89611	0.98544
1272.96737	0.98847
1271.03863	0.99002
1269.10990	0.99012
1267.18116	0.99012
1265.25242	0.99150
1263.32368	0.99404
1261.39494	0.99622
1259.46620	0.99684
1257.53747	0.99600
1255.60873	0.99419
1253.67999	0.99074
1251.75125	0.98428
1249.82251	0.97520
1247.89377	0.96631
1245.96503	0.95967
1244.03630	0.95713
1242.10756	0.96163
1240.17882	0.97133
1238.25008	0.97953
1236.32134	0.98315
1234.39260	0.98413
1232.46387	0.98493
1230.53513	0.98643
1228.60639	0.98823
1226.67765	0.98994
1224.74891	0.99160
1222.82017	0.99329
1220.89143	0.99493
1218.96270	0.99638
1217.03396	0.99757
1215.10522	0.99846
1213.17648	0.99909
1211.24774	0.99946
1209.31900	0.99959
1207.39027	0.99969
1205.46153	0.99981
1203.53279	0.99993
1201.60405	1.00003
1199.67531	1.00014
1197.74657	1.00024
1195.81784	1.00030
1193.88910	1.00031
1191.96036	1.00022
1190.03162	1.00008
1188.10288	0.99984
1186.17414	0.99945
1184.24540	0.99896
1182.31667	0.99907
1180.38793	0.99919
1178.45919	0.99929
1176.53045	0.99941
1174.60171	0.99953
1172.67297	0.99964
1170.74424	0.99976
1168.81550	0.99988
1166.88676	1.00000
1164.95802	0.99992
1163.02928	0.99933
1161.10054	0.99783
1159.17180	0.99478
1157.24307	0.98895
1155.31433	0.97787
1153.38559	0.95708
1151.45685	0.92178
1149.52811	0.87381
1147.59937	0.82691
1145.67064	0.79872
1143.74190	0.79698
1141.81316	0.81692
1139.88442	0.84747
1137.95568	0.87768
1136.02694	0.90106
1134.09820	0.91670
1132.16947	0.92687
1130.24073	0.93395
1128.31199	0.93960
1126.38325	0.94492
1124.45451	0.95048
1122.52577	0.95628
1120.59704	0.96223
1118.66830	0.96825
1116.73956	0.97408
1114.81082	0.97921
1112.88208	0.98265
1110.95334	0.98339
1109.02461	0.98201
1107.09587	0.98128
1105.16713	0.98325
1103.23839	0.98737
1101.30965	0.99190
1099.38091	0.99563
1097.45217	0.99822
1095.52344	0.99967
1093.59470	0.99987
1091.66596	0.99926
1089.73722	0.99801
1087.80848	0.99723
1085.87974	0.99714
1083.95101	0.99734
1082.02227	0.99754
1080.09353	0.99763
1078.16479	0.99776
1076.23605	0.99815
1074.30731	0.99888
1072.37857	0.99980
1070.44984	1.00000
1068.52110	0.99848
1066.59236	0.99643
1064.66362	0.99604
1062.73488	0.99623
1060.80614	0.99418
1058.87741	0.98948
1056.94867	0.98384
1055.01993	0.97792
1053.09119	0.97125
1051.16245	0.96447
1049.23371	0.95931
1047.30497	0.95703
1045.37624	0.95710
1043.44750	0.95703
1041.51876	0.95369
1039.59002	0.94440
1037.66128	0.92651
1035.73254	0.89580
1033.80381	0.84729
1031.87507	0.78281
1029.94633	0.71866
1028.01759	0.67767
1026.08885	0.66794
1024.16011	0.67796
1022.23138	0.69571
1020.30264	0.71706
1018.37390	0.73792
1016.44516	0.75402
1014.51642	0.76595
1012.58768	0.77762
1010.65894	0.79099
1008.73021	0.80357
1006.80147	0.81138
1004.87273	0.81227
1002.94399	0.80637
1001.01525	0.79580
999.08651	0.78451
997.15778	0.77688
995.22904	0.77509
993.30030	0.77868
991.37156	0.78687
989.44282	0.79967
987.51408	0.81627
985.58534	0.83380
983.65661	0.84854
981.72787	0.85782
979.79913	0.86103
977.87039	0.85932
975.94165	0.85482
974.01291	0.84977
972.08418	0.84588
970.15544	0.84396
968.22670	0.84403
966.29796	0.84596
964.36922	0.84965
962.44048	0.85437
960.51174	0.85818
958.58301	0.85863
956.65427	0.85448
954.72553	0.84696
952.79679	0.83922
950.86805	0.83423
948.93931	0.83332
947.01058	0.83611
945.08184	0.84135
943.15310	0.84770
941.22436	0.85417
939.29562	0.86025
937.36688	0.86578
935.43815	0.87074
933.50941	0.87504
931.58067	0.87857
929.65193	0.88124
927.72319	0.88286
925.79445	0.88323
923.86571	0.88226
921.93698	0.87987
920.00824	0.87590
918.07950	0.87019
916.15076	0.86258
914.22202	0.85299
912.29328	0.84143
910.36455	0.82815
908.43581	0.81380
906.50707	0.79932
904.57833	0.78592
902.64959	0.77480
900.72085	0.76694
898.79211	0.76291
896.86338	0.76274
894.93464	0.76596
893.00590	0.77191
891.07716	0.77998
889.14842	0.78946
887.21968	0.79941
885.29095	0.80920
883.36221	0.81859
881.43347	0.82755
879.50473	0.83627
877.57599	0.84498
875.64725	0.85337
873.71852	0.86112
871.78978	0.86839
869.86104	0.87535
867.93230	0.88214
866.00356	0.88879
864.07482	0.89518
862.14608	0.90132
860.21735	0.90724
858.28861	0.91287
856.35987	0.91812
854.43113	0.92296
852.50239	0.92729
850.57365	0.93116
848.64492	0.93465
846.71618	0.93774
844.78744	0.94033
842.85870	0.94243
840.92996	0.94409
839.00122	0.94549
837.07248	0.94690
835.14375	0.94845
833.21501	0.95003
831.28627	0.95131
829.35753	0.95198
827.42879	0.95187
825.50005	0.95092
823.57132	0.94890
821.64258	0.94493
819.71384	0.93735
817.78510	0.92369
815.85636	0.89727
813.92762	0.84280
811.99888	0.74997
810.07015	0.63828
808.14141	0.55012
806.21267	0.51749
804.28393	0.54428
802.35519	0.60842
800.42645	0.67918
798.49772	0.73867
796.56898	0.78424
794.64024	0.81850
792.71150	0.84419
790.78276	0.86354
788.85402	0.87845
786.92529	0.89027
784.99655	0.89983
783.06781	0.90749
781.13907	0.91355
779.21033	0.91839
777.28159	0.92231
775.35285	0.92556
773.42412	0.92821
771.49538	0.93033
769.56664	0.93198
767.63790	0.93328
765.70916	0.93433
763.78042	0.93511
761.85169	0.93565
759.92295	0.93591
757.99421	0.93601
756.06547	0.93608
754.13673	0.93608
752.20799	0.93583
750.27925	0.93484
748.35052	0.93291
746.42178	0.93137
744.49304	0.93260
742.56430	0.93698
740.63556	0.94325
738.70682	0.95051
736.77809	0.95772
734.84935	0.96318
732.92061	0.96302
730.99187	0.94797
729.06313	0.91632
727.13439	0.89044
725.20565	0.88542
723.27692	0.88877
721.34818	0.89847
719.41944	0.91995
717.49070	0.94014
715.56196	0.95097
713.63322	0.95728
711.70449	0.96242
709.77575	0.96691
707.84701	0.97094
705.91827	0.97458
703.98953	0.97779
702.06079	0.98075
700.13206	0.98355
698.20332	0.98628
696.27458	0.98887
694.34584	0.99132
692.41710	0.99383
690.48836	0.99643
688.55962	0.99881
686.63089	1.00000
684.70215	0.99996
682.77341	0.99038
680.84467	0.94077
678.91593	0.81811
676.98719	0.68930
675.05846	0.67598
673.12972	0.76065
671.20098	0.83847
669.27224	0.88059
667.34350	0.90077
665.41476	0.90906
663.48602	0.91649
661.55729	0.92511
659.62855	0.93186
657.69981	0.93535
655.77107	0.93638
653.84233	0.93549
651.91359	0.93442
649.98486	0.93556
648.05612	0.94058
646.12738	0.94677
644.19864	0.93432
642.26990	0.86640
640.34116	0.76045
638.41242	0.71356
636.48369	0.75798
634.55495	0.82209
632.62621	0.86325
630.69747	0.89158
628.76873	0.91516
626.83999	0.93377
624.91126	0.94778
622.98252	0.95839
621.05378	0.96669
619.12504	0.97403
617.19630	0.98139
615.26756	0.98894
613.33883	0.99511
611.41009	0.99798
609.48135	1.00000
607.55261	0.99591
605.62387	0.98695
603.69513	0.98040
601.76639	0.98483
599.83766	1.00000
