# Supplementary material for: Accelerated discovery of highly active enzyme nanohybrids with parallelized Bayesian optimization in hybrid space
Source: Nat Commun. 2026 Mar 7;17:3634. doi: 10.1038/s41467-026-70251-3 (PMC13096166; doi:10.1038/s41467-026-70251-3)
Supplement: Supplementary file 3 — Supplementary Dataset 1 [file 41467_2026_70251_MOESM3_ESM.zip › Raw data/IR/Fig7c-CALBZndmIM.dpt]

3996.34606	0.99989
3994.41732	0.99996
3992.48858	1.00000
3990.55984	0.99997
3988.63110	0.99983
3986.70236	0.99969
3984.77362	0.99963
3982.84489	0.99962
3980.91615	0.99960
3978.98741	0.99959
3977.05867	0.99960
3975.12993	0.99962
3973.20119	0.99961
3971.27246	0.99953
3969.34372	0.99939
3967.41498	0.99923
3965.48624	0.99916
3963.55750	0.99922
3961.62876	0.99926
3959.70002	0.99918
3957.77129	0.99908
3955.84255	0.99901
3953.91381	0.99902
3951.98507	0.99921
3950.05633	0.99944
3948.12759	0.99943
3946.19886	0.99932
3944.27012	0.99936
3942.34138	0.99920
3940.41264	0.99873
3938.48390	0.99841
3936.55516	0.99847
3934.62643	0.99883
3932.69769	0.99920
3930.76895	0.99908
3928.84021	0.99872
3926.91147	0.99869
3924.98273	0.99880
3923.05399	0.99863
3921.12526	0.99848
3919.19652	0.99860
3917.26778	0.99849
3915.33904	0.99789
3913.41030	0.99728
3911.48156	0.99700
3909.55283	0.99710
3907.62409	0.99774
3905.69535	0.99883
3903.76661	0.99966
3901.83787	0.99965
3899.90913	0.99900
3897.98039	0.99800
3896.05166	0.99735
3894.12292	0.99747
3892.19418	0.99781
3890.26544	0.99762
3888.33670	0.99751
3886.40796	0.99794
3884.47923	0.99824
3882.55049	0.99826
3880.62175	0.99804
3878.69301	0.99734
3876.76427	0.99709
3874.83553	0.99766
3872.90680	0.99837
3870.97806	0.99871
3869.04932	0.99839
3867.12058	0.99797
3865.19184	0.99803
3863.26310	0.99786
3861.33436	0.99717
3859.40563	0.99682
3857.47689	0.99732
3855.54815	0.99871
3853.61941	0.99982
3851.69067	0.99866
3849.76193	0.99695
3847.83320	0.99619
3845.90446	0.99640
3843.97572	0.99723
3842.04698	0.99821
3840.11824	0.99902
3838.18950	0.99912
3836.26076	0.99848
3834.33203	0.99780
3832.40329	0.99727
3830.47455	0.99689
3828.54581	0.99686
3826.61707	0.99705
3824.68833	0.99740
3822.75960	0.99831
3820.83086	0.99905
3818.90212	0.99877
3816.97338	0.99823
3815.04464	0.99732
3813.11590	0.99633
3811.18716	0.99607
3809.25843	0.99663
3807.32969	0.99737
3805.40095	0.99775
3803.47221	0.99831
3801.54347	0.99870
3799.61473	0.99817
3797.68600	0.99752
3795.75726	0.99683
3793.82852	0.99606
3791.89978	0.99569
3789.97104	0.99570
3788.04230	0.99596
3786.11357	0.99631
3784.18483	0.99642
3782.25609	0.99648
3780.32735	0.99670
3778.39861	0.99651
3776.46987	0.99593
3774.54113	0.99573
3772.61240	0.99617
3770.68366	0.99684
3768.75492	0.99707
3766.82618	0.99692
3764.89744	0.99664
3762.96870	0.99650
3761.03997	0.99693
3759.11123	0.99743
3757.18249	0.99741
3755.25375	0.99760
3753.32501	0.99870
3751.39627	0.99999
3749.46753	0.99995
3747.53880	0.99945
3745.61006	0.99937
3743.68132	0.99885
3741.75258	0.99804
3739.82384	0.99793
3737.89510	0.99880
3735.96637	1.00000
3734.03763	0.99986
3732.10889	0.99835
3730.18015	0.99717
3728.25141	0.99701
3726.32267	0.99750
3724.39393	0.99781
3722.46520	0.99760
3720.53646	0.99709
3718.60772	0.99664
3716.67898	0.99659
3714.75024	0.99727
3712.82150	0.99849
3710.89277	0.99880
3708.96403	0.99761
3707.03529	0.99644
3705.10655	0.99609
3703.17781	0.99627
3701.24907	0.99611
3699.32034	0.99548
3697.39160	0.99503
3695.46286	0.99501
3693.53412	0.99558
3691.60538	0.99674
3689.67664	0.99736
3687.74790	0.99636
3685.81917	0.99503
3683.89043	0.99451
3681.96169	0.99485
3680.03295	0.99571
3678.10421	0.99674
3676.17547	0.99751
3674.24674	0.99723
3672.31800	0.99685
3670.38926	0.99671
3668.46052	0.99572
3666.53178	0.99447
3664.60304	0.99387
3662.67430	0.99382
3660.74557	0.99411
3658.81683	0.99472
3656.88809	0.99541
3654.95935	0.99581
3653.03061	0.99662
3651.10187	0.99856
3649.17314	1.00000
3647.24440	0.99886
3645.31566	0.99711
3643.38692	0.99628
3641.45818	0.99615
3639.52944	0.99620
3637.60070	0.99634
3635.67197	0.99671
3633.74323	0.99731
3631.81449	0.99828
3629.88575	0.99949
3627.95701	0.99938
3626.02827	0.99812
3624.09954	0.99758
3622.17080	0.99815
3620.24206	0.99923
3618.31332	0.99960
3616.38458	0.99936
3614.45584	0.99931
3612.52711	0.99924
3610.59837	0.99910
3608.66963	0.99902
3606.74089	0.99854
3604.81215	0.99795
3602.88341	0.99792
3600.95467	0.99823
3599.02594	0.99842
3597.09720	0.99863
3595.16846	0.99875
3593.23972	0.99849
3591.31098	0.99839
3589.38224	0.99907
3587.45351	0.99960
3585.52477	0.99889
3583.59603	0.99799
3581.66729	0.99764
3579.73855	0.99758
3577.80981	0.99753
3575.88107	0.99745
3573.95234	0.99741
3572.02360	0.99765
3570.09486	0.99852
3568.16612	0.99979
3566.23738	0.99996
3564.30864	0.99897
3562.37991	0.99810
3560.45117	0.99770
3558.52243	0.99752
3556.59369	0.99761
3554.66495	0.99803
3552.73621	0.99839
3550.80747	0.99842
3548.87874	0.99858
3546.95000	0.99901
3545.02126	0.99908
3543.09252	0.99860
3541.16378	0.99816
3539.23504	0.99811
3537.30631	0.99828
3535.37757	0.99835
3533.44883	0.99838
3531.52009	0.99864
3529.59135	0.99905
3527.66261	0.99932
3525.73388	0.99942
3523.80514	0.99940
3521.87640	0.99916
3519.94766	0.99885
3518.01892	0.99870
3516.09018	0.99869
3514.16144	0.99879
3512.23271	0.99903
3510.30397	0.99927
3508.37523	0.99929
3506.44649	0.99927
3504.51775	0.99944
3502.58901	0.99952
3500.66028	0.99931
3498.73154	0.99915
3496.80280	0.99917
3494.87406	0.99918
3492.94532	0.99915
3491.01658	0.99919
3489.08784	0.99929
3487.15911	0.99933
3485.23037	0.99934
3483.30163	0.99945
3481.37289	0.99954
3479.44415	0.99943
3477.51541	0.99928
3475.58668	0.99926
3473.65794	0.99930
3471.72920	0.99934
3469.80046	0.99941
3467.87172	0.99947
3465.94298	0.99951
3464.01424	0.99953
3462.08551	0.99955
3460.15677	0.99950
3458.22803	0.99944
3456.29929	0.99938
3454.37055	0.99935
3452.44181	0.99944
3450.51308	0.99968
3448.58434	0.99994
3446.65560	1.00000
3444.72686	0.99991
3442.79812	0.99985
3440.86938	0.99983
3438.94065	0.99980
3437.01191	0.99975
3435.08317	0.99969
3433.15443	0.99965
3431.22569	0.99964
3429.29695	0.99969
3427.36821	0.99978
3425.43948	0.99984
3423.51074	0.99994
3421.58200	1.00005
3419.65326	1.00003
3417.72452	0.99991
3415.79578	0.99985
3413.86705	0.99984
3411.93831	0.99983
3410.00957	0.99982
3408.08083	0.99983
3406.15209	0.99989
3404.22335	0.99993
3402.29461	0.99989
3400.36588	0.99986
3398.43714	0.99990
3396.50840	0.99993
3394.57966	0.99996
3392.65092	0.99994
3390.72218	0.99984
3388.79345	0.99979
3386.86471	0.99985
3384.93597	0.99989
3383.00723	0.99985
3381.07849	0.99979
3379.14975	0.99978
3377.22101	0.99979
3375.29228	0.99976
3373.36354	0.99973
3371.43480	0.99976
3369.50606	0.99984
3367.57732	0.99993
3365.64858	0.99993
3363.71985	0.99987
3361.79111	0.99985
3359.86237	0.99986
3357.93363	0.99985
3356.00489	0.99980
3354.07615	0.99974
3352.14742	0.99970
3350.21868	0.99969
3348.28994	0.99968
3346.36120	0.99968
3344.43246	0.99966
3342.50372	0.99965
3340.57498	0.99964
3338.64625	0.99965
3336.71751	0.99962
3334.78877	0.99952
3332.86003	0.99945
3330.93129	0.99943
3329.00255	0.99944
3327.07382	0.99945
3325.14508	0.99945
3323.21634	0.99941
3321.28760	0.99937
3319.35886	0.99937
3317.43012	0.99936
3315.50138	0.99933
3313.57265	0.99933
3311.64391	0.99938
3309.71517	0.99942
3307.78643	0.99946
3305.85769	0.99949
3303.92895	0.99946
3302.00022	0.99937
3300.07148	0.99932
3298.14274	0.99936
3296.21400	0.99944
3294.28526	0.99952
3292.35652	0.99956
3290.42778	0.99956
3288.49905	0.99953
3286.57031	0.99953
3284.64157	0.99952
3282.71283	0.99950
3280.78409	0.99953
3278.85535	0.99962
3276.92662	0.99969
3274.99788	0.99972
3273.06914	0.99974
3271.14040	0.99973
3269.21166	0.99971
3267.28292	0.99967
3265.35419	0.99966
3263.42545	0.99968
3261.49671	0.99971
3259.56797	0.99974
3257.63923	0.99979
3255.71049	0.99983
3253.78175	0.99978
3251.85302	0.99970
3249.92428	0.99968
3247.99554	0.99972
3246.06680	0.99972
3244.13806	0.99964
3242.20932	0.99957
3240.28059	0.99956
3238.35185	0.99959
3236.42311	0.99969
3234.49437	0.99981
3232.56563	0.99988
3230.63689	0.99994
3228.70815	1.00001
3226.77942	1.00001
3224.85068	0.99997
3222.92194	0.99997
3220.99320	1.00001
3219.06446	1.00001
3217.13572	1.00000
3215.20699	0.99998
3213.27825	0.99996
3211.34951	0.99995
3209.42077	0.99994
3207.49203	0.99989
3205.56329	0.99980
3203.63456	0.99971
3201.70582	0.99967
3199.77708	0.99972
3197.84834	0.99975
3195.91960	0.99971
3193.99086	0.99962
3192.06212	0.99954
3190.13339	0.99952
3188.20465	0.99953
3186.27591	0.99953
3184.34717	0.99952
3182.41843	0.99952
3180.48969	0.99953
3178.56096	0.99953
3176.63222	0.99948
3174.70348	0.99941
3172.77474	0.99937
3170.84600	0.99936
3168.91726	0.99937
3166.98852	0.99937
3165.05979	0.99935
3163.13105	0.99934
3161.20231	0.99937
3159.27357	0.99944
3157.34483	0.99950
3155.41609	0.99955
3153.48736	0.99960
3151.55862	0.99968
3149.62988	0.99977
3147.70114	0.99990
3145.77240	1.00001
3143.84366	1.00006
3141.91492	1.00007
3139.98619	1.00010
3138.05745	1.00013
3136.12871	1.00011
3134.19997	1.00006
3132.27123	1.00003
3130.34249	1.00001
3128.41376	0.99997
3126.48502	0.99997
3124.55628	0.99999
3122.62754	0.99999
3120.69880	0.99997
3118.77006	0.99998
3116.84133	1.00000
3114.91259	0.99997
3112.98385	0.99986
3111.05511	0.99977
3109.12637	0.99975
3107.19763	0.99978
3105.26889	0.99979
3103.34016	0.99977
3101.41142	0.99975
3099.48268	0.99970
3097.55394	0.99964
3095.62520	0.99958
3093.69646	0.99953
3091.76773	0.99954
3089.83899	0.99963
3087.91025	0.99975
3085.98151	0.99986
3084.05277	0.99994
3082.12403	0.99999
3080.19529	1.00005
3078.26656	1.00007
3076.33782	1.00004
3074.40908	0.99996
3072.48034	0.99988
3070.55160	0.99984
3068.62286	0.99986
3066.69413	0.99994
3064.76539	1.00000
3062.83665	0.99996
3060.90791	0.99989
3058.97917	0.99991
3057.05043	0.99998
3055.12169	0.99999
3053.19296	1.00000
3051.26422	1.00004
3049.33548	1.00003
3047.40674	1.00000
3045.47800	0.99999
3043.54926	1.00000
3041.62053	0.99996
3039.69179	0.99986
3037.76305	0.99978
3035.83431	0.99972
3033.90557	0.99967
3031.97683	0.99961
3030.04810	0.99946
3028.11936	0.99924
3026.19062	0.99901
3024.26188	0.99875
3022.33314	0.99846
3020.40440	0.99816
3018.47566	0.99783
3016.54693	0.99745
3014.61819	0.99700
3012.68945	0.99644
3010.76071	0.99579
3008.83197	0.99508
3006.90323	0.99443
3004.97450	0.99383
3003.04576	0.99325
3001.11702	0.99264
2999.18828	0.99208
2997.25954	0.99166
2995.33080	0.99131
2993.40206	0.99077
2991.47333	0.98977
2989.54459	0.98869
2987.61585	0.98814
2985.68711	0.98809
2983.75837	0.98811
2981.82963	0.98792
2979.90090	0.98751
2977.97216	0.98704
2976.04342	0.98662
2974.11468	0.98623
2972.18594	0.98593
2970.25720	0.98589
2968.32846	0.98613
2966.39973	0.98655
2964.47099	0.98701
2962.54225	0.98741
2960.61351	0.98769
2958.68477	0.98790
2956.75603	0.98813
2954.82730	0.98843
2952.89856	0.98876
2950.96982	0.98910
2949.04108	0.98940
2947.11234	0.98958
2945.18360	0.98967
2943.25487	0.98975
2941.32613	0.98984
2939.39739	0.98989
2937.46865	0.98985
2935.53991	0.98973
2933.61117	0.98956
2931.68243	0.98937
2929.75370	0.98914
2927.82496	0.98886
2925.89622	0.98862
2923.96748	0.98850
2922.03874	0.98847
2920.11000	0.98857
2918.18127	0.98883
2916.25253	0.98914
2914.32379	0.98936
2912.39505	0.98951
2910.46631	0.98976
2908.53757	0.99005
2906.60883	0.99022
2904.68010	0.99016
2902.75136	0.98988
2900.82262	0.98984
2898.89388	0.99042
2896.96514	0.99112
2895.03640	0.99144
2893.10767	0.99153
2891.17893	0.99167
2889.25019	0.99182
2887.32145	0.99188
2885.39271	0.99190
2883.46397	0.99203
2881.53523	0.99231
2879.60650	0.99268
2877.67776	0.99305
2875.74902	0.99336
2873.82028	0.99361
2871.89154	0.99381
2869.96280	0.99402
2868.03407	0.99432
2866.10533	0.99469
2864.17659	0.99512
2862.24785	0.99562
2860.31911	0.99616
2858.39037	0.99667
2856.46164	0.99712
2854.53290	0.99754
2852.60416	0.99793
2850.67542	0.99828
2848.74668	0.99858
2846.81794	0.99884
2844.88920	0.99907
2842.96047	0.99926
2841.03173	0.99944
2839.10299	0.99963
2837.17425	0.99980
2835.24551	0.99994
2833.31677	1.00004
2831.38804	1.00008
2829.45930	1.00011
2827.53056	1.00013
2825.60182	1.00011
2823.67308	1.00007
2821.74434	1.00007
2819.81560	1.00008
2817.88687	1.00006
2815.95813	1.00005
2814.02939	1.00005
2812.10065	1.00005
2810.17191	1.00003
2808.24317	0.99998
2806.31444	0.99994
2804.38570	0.99994
2802.45696	0.99995
2800.52822	1.00000
2798.59948	1.00004
2796.67074	1.00003
2794.74200	1.00002
2792.81327	1.00003
2790.88453	1.00005
2788.95579	1.00002
2787.02705	0.99998
2785.09831	0.99996
2783.16957	0.99993
2781.24084	0.99992
2779.31210	0.99993
2777.38336	0.99998
2775.45462	1.00000
2773.52588	0.99999
2771.59714	0.99998
2769.66841	0.99995
2767.73967	0.99991
2765.81093	0.99987
2763.88219	0.99981
2761.95345	0.99975
2760.02471	0.99969
2758.09597	0.99961
2756.16724	0.99953
2754.23850	0.99948
2752.30976	0.99946
2750.38102	0.99947
2748.45228	0.99949
2746.52354	0.99954
2744.59481	0.99959
2742.66607	0.99963
2740.73733	0.99967
2738.80859	0.99971
2736.87985	0.99975
2734.95111	0.99977
2733.02237	0.99980
2731.09364	0.99984
2729.16490	0.99989
2727.23616	0.99995
2725.30742	0.99999
2723.37868	1.00000
2721.44994	0.99999
2719.52121	1.00001
2717.59247	1.00002
2715.66373	1.00002
2713.73499	1.00001
2711.80625	1.00001
2709.87751	1.00000
2707.94877	0.99999
2706.02004	0.99999
2704.09130	0.99998
2702.16256	0.99997
2700.23382	0.99996
2698.30508	0.99995
2696.37634	0.99992
2694.44761	0.99991
2692.51887	0.99990
2690.59013	0.99989
2688.66139	0.99989
2686.73265	0.99991
2684.80391	0.99992
2682.87518	0.99993
2680.94644	0.99993
2679.01770	0.99995
2677.08896	0.99996
2675.16022	0.99996
2673.23148	0.99996
2671.30274	0.99995
2669.37401	0.99996
2667.44527	0.99997
2665.51653	0.99996
2663.58779	0.99994
2661.65905	0.99990
2659.73031	0.99986
2657.80158	0.99984
2655.87284	0.99983
2653.94410	0.99981
2652.01536	0.99979
2650.08662	0.99977
2648.15788	0.99975
2646.22914	0.99976
2644.30041	0.99978
2642.37167	0.99978
2640.44293	0.99978
2638.51419	0.99981
2636.58545	0.99984
2634.65671	0.99985
2632.72798	0.99988
2630.79924	0.99994
2628.87050	0.99997
2626.94176	0.99997
2625.01302	0.99996
2623.08428	0.99995
2621.15555	0.99997
2619.22681	1.00000
2617.29807	1.00000
2615.36933	0.99997
2613.44059	0.99994
2611.51185	0.99990
2609.58311	0.99987
2607.65438	0.99985
2605.72564	0.99984
2603.79690	0.99980
2601.86816	0.99980
2599.93942	0.99986
2598.01068	0.99993
2596.08195	0.99996
2594.15321	0.99995
2592.22447	0.99990
2590.29573	0.99987
2588.36699	0.99990
2586.43825	0.99998
2584.50951	1.00002
2582.58078	1.00000
2580.65204	0.99997
2578.72330	0.99995
2576.79456	0.99995
2574.86582	0.99994
2572.93708	0.99993
2571.00835	0.99993
2569.07961	0.99993
2567.15087	0.99993
2565.22213	0.99997
2563.29339	1.00000
2561.36465	1.00000
2559.43591	0.99999
2557.50718	0.99997
2555.57844	0.99998
2553.64970	0.99999
2551.72096	0.99999
2549.79222	0.99998
2547.86348	0.99997
2545.93475	0.99996
2544.00601	0.99997
2542.07727	0.99998
2540.14853	0.99997
2538.21979	0.99993
2536.29105	0.99985
2534.36232	0.99981
2532.43358	0.99980
2530.50484	0.99981
2528.57610	0.99984
2526.64736	0.99984
2524.71862	0.99981
2522.78988	0.99978
2520.86115	0.99981
2518.93241	0.99993
2517.00367	1.00002
2515.07493	1.00002
2513.14619	1.00001
2511.21745	0.99998
2509.28872	0.99996
2507.35998	0.99998
2505.43124	1.00000
2503.50250	1.00000
2501.57376	1.00001
2499.64502	1.00000
2497.71628	0.99998
2495.78755	0.99996
2493.85881	0.99997
2491.93007	0.99996
2490.00133	0.99997
2488.07259	0.99998
2486.14385	1.00001
2484.21512	0.99998
2482.28638	0.99994
2480.35764	0.99993
2478.42890	0.99993
2476.50016	0.99989
2474.57142	0.99984
2472.64268	0.99978
2470.71395	0.99978
2468.78521	0.99982
2466.85647	0.99987
2464.92773	0.99992
2462.99899	0.99997
2461.07025	1.00000
2459.14152	0.99998
2457.21278	0.99993
2455.28404	0.99988
2453.35530	0.99988
2451.42656	0.99991
2449.49782	0.99993
2447.56909	0.99993
2445.64035	0.99993
2443.71161	0.99994
2441.78287	0.99997
2439.85413	0.99998
2437.92539	0.99998
2435.99665	0.99998
2434.06792	0.99999
2432.13918	0.99997
2430.21044	0.99995
2428.28170	0.99996
2426.35296	0.99999
2424.42422	1.00000
2422.49549	0.99999
2420.56675	0.99997
2418.63801	0.99992
2416.70927	0.99988
2414.78053	0.99988
2412.85179	0.99991
2410.92305	0.99991
2408.99432	0.99991
2407.06558	0.99996
2405.13684	1.00000
2403.20810	1.00000
2401.27936	1.00000
2399.35062	1.00004
2397.42189	1.00008
2395.49315	1.00012
2393.56441	1.00015
2391.63567	1.00019
2389.70693	1.00022
2387.77819	1.00025
2385.84945	1.00029
2383.92072	1.00032
2381.99198	1.00035
2380.06324	1.00037
2378.13450	1.00040
2376.20576	1.00043
2374.27702	1.00045
2372.34829	1.00047
2370.41955	1.00049
2368.49081	1.00052
2366.56207	1.00053
2364.63333	1.00055
2362.70459	1.00057
2360.77586	1.00059
2358.84712	1.00060
2356.91838	1.00061
2354.98964	1.00063
2353.06090	1.00064
2351.13216	1.00065
2349.20342	1.00065
2347.27469	1.00066
2345.34595	1.00067
2343.41721	1.00067
2341.48847	1.00068
2339.55973	1.00068
2337.63099	1.00068
2335.70226	1.00068
2333.77352	1.00068
2331.84478	1.00068
2329.91604	1.00067
2327.98730	1.00067
2326.05856	1.00066
2324.12982	1.00066
2322.20109	1.00065
2320.27235	1.00064
2318.34361	1.00063
2316.41487	1.00061
2314.48613	1.00060
2312.55739	1.00059
2310.62866	1.00057
2308.69992	1.00055
2306.77118	1.00054
2304.84244	1.00052
2302.91370	1.00050
2300.98496	1.00047
2299.05622	1.00045
2297.12749	1.00043
2295.19875	1.00040
2293.27001	1.00038
2291.34127	1.00035
2289.41253	1.00032
2287.48379	1.00029
2285.55506	1.00026
2283.62632	1.00022
2281.69758	1.00019
2279.76884	1.00016
2277.84010	1.00012
2275.91136	1.00007
2273.98263	1.00000
2272.05389	0.99996
2270.12515	0.99993
2268.19641	0.99993
2266.26767	0.99994
2264.33893	0.99998
2262.41019	1.00001
2260.48146	0.99996
2258.55272	0.99988
2256.62398	0.99986
2254.69524	0.99994
2252.76650	1.00001
2250.83776	1.00001
2248.90903	1.00000
2246.98029	0.99999
2245.05155	0.99990
2243.12281	0.99979
2241.19407	0.99977
2239.26533	0.99983
2237.33659	0.99988
2235.40786	0.99988
2233.47912	0.99991
2231.55038	0.99999
2229.62164	1.00003
2227.69290	0.99998
2225.76416	0.99986
2223.83543	0.99977
2221.90669	0.99976
2219.97795	0.99978
2218.04921	0.99979
2216.12047	0.99976
2214.19173	0.99971
2212.26299	0.99970
2210.33426	0.99973
2208.40552	0.99970
2206.47678	0.99959
2204.54804	0.99956
2202.61930	0.99958
2200.69056	0.99958
2198.76183	0.99954
2196.83309	0.99945
2194.90435	0.99943
2192.97561	0.99950
2191.04687	0.99956
2189.11813	0.99949
2187.18940	0.99933
2185.26066	0.99929
2183.33192	0.99936
2181.40318	0.99936
2179.47444	0.99934
2177.54570	0.99934
2175.61696	0.99938
2173.68823	0.99946
2171.75949	0.99942
2169.83075	0.99922
2167.90201	0.99907
2165.97327	0.99897
2164.04453	0.99877
2162.11580	0.99855
2160.18706	0.99871
2158.25832	0.99936
2156.32958	0.99995
2154.40084	1.00000
2152.47210	0.99977
2150.54336	0.99969
2148.61463	0.99983
2146.68589	0.99997
2144.75715	1.00000
2142.82841	0.99997
2140.89967	0.99990
2138.97093	0.99984
2137.04220	0.99983
2135.11346	0.99994
2133.18472	1.00001
2131.25598	0.99994
2129.32724	0.99979
2127.39850	0.99971
2125.46976	0.99969
2123.54103	0.99971
2121.61229	0.99968
2119.68355	0.99960
2117.75481	0.99959
2115.82607	0.99963
2113.89733	0.99958
2111.96860	0.99948
2110.03986	0.99946
2108.11112	0.99953
2106.18238	0.99956
2104.25364	0.99953
2102.32490	0.99953
2100.39617	0.99962
2098.46743	0.99971
2096.53869	0.99981
2094.60995	0.99992
2092.68121	1.00000
2090.75247	1.00000
2088.82373	0.99992
2086.89500	0.99986
2084.96626	0.99986
2083.03752	0.99984
2081.10878	0.99979
2079.18004	0.99975
2077.25130	0.99974
2075.32257	0.99973
2073.39383	0.99972
2071.46509	0.99974
2069.53635	0.99978
2067.60761	0.99988
2065.67887	1.00000
2063.75013	0.99999
2061.82140	0.99984
2059.89266	0.99972
2057.96392	0.99967
2056.03518	0.99961
2054.10644	0.99945
2052.17770	0.99925
2050.24897	0.99917
2048.32023	0.99926
2046.39149	0.99930
2044.46275	0.99937
2042.53401	0.99963
2040.60527	0.99977
2038.67654	0.99956
2036.74780	0.99922
2034.81906	0.99910
2032.89032	0.99924
2030.96158	0.99943
2029.03284	0.99956
2027.10410	0.99961
2025.17537	0.99962
2023.24663	0.99959
2021.31789	0.99957
2019.38915	0.99969
2017.46041	0.99985
2015.53167	0.99983
2013.60294	0.99966
2011.67420	0.99954
2009.74546	0.99955
2007.81672	0.99972
2005.88798	0.99994
2003.95924	1.00000
2002.03050	0.99992
2000.10177	0.99978
1998.17303	0.99966
1996.24429	0.99954
1994.31555	0.99955
1992.38681	0.99960
1990.45807	0.99944
1988.52934	0.99926
1986.60060	0.99924
1984.67186	0.99919
1982.74312	0.99895
1980.81438	0.99865
1978.88564	0.99863
1976.95690	0.99888
1975.02817	0.99906
1973.09943	0.99911
1971.17069	0.99921
1969.24195	0.99950
1967.31321	0.99981
1965.38447	0.99985
1963.45574	0.99971
1961.52700	0.99966
1959.59826	0.99967
1957.66952	0.99963
1955.74078	0.99958
1953.81204	0.99953
1951.88331	0.99945
1949.95457	0.99934
1948.02583	0.99936
1946.09709	0.99957
1944.16835	0.99992
1942.23961	1.00000
1940.31087	0.99963
1938.38214	0.99917
1936.45340	0.99897
1934.52466	0.99903
1932.59592	0.99911
1930.66718	0.99906
1928.73844	0.99902
1926.80971	0.99919
1924.88097	0.99959
1922.95223	0.99977
1921.02349	0.99964
1919.09475	0.99959
1917.16601	0.99945
1915.23727	0.99909
1913.30854	0.99894
1911.37980	0.99911
1909.45106	0.99924
1907.52232	0.99911
1905.59358	0.99888
1903.66484	0.99876
1901.73611	0.99876
1899.80737	0.99882
1897.87863	0.99897
1895.94989	0.99915
1894.02115	0.99914
1892.09241	0.99916
1890.16367	0.99934
1888.23494	0.99927
1886.30620	0.99897
1884.37746	0.99875
1882.44872	0.99863
1880.51998	0.99856
1878.59124	0.99848
1876.66251	0.99837
1874.73377	0.99836
1872.80503	0.99864
1870.87629	0.99938
1868.94755	1.00000
1867.01881	0.99968
1865.09008	0.99888
1863.16134	0.99845
1861.23260	0.99841
1859.30386	0.99844
1857.37512	0.99839
1855.44638	0.99834
1853.51764	0.99837
1851.58891	0.99849
1849.66017	0.99879
1847.73143	0.99931
1845.80269	0.99992
1843.87395	1.00000
1841.94521	0.99932
1840.01648	0.99874
1838.08774	0.99859
1836.15900	0.99854
1834.23026	0.99858
1832.30152	0.99905
1830.37278	0.99972
1828.44404	0.99985
1826.51531	0.99963
1824.58657	0.99935
1822.65783	0.99888
1820.72909	0.99855
1818.80035	0.99856
1816.87161	0.99861
1814.94288	0.99861
1813.01414	0.99879
1811.08540	0.99899
1809.15666	0.99885
1807.22792	0.99857
1805.29918	0.99853
1803.37044	0.99888
1801.44171	0.99932
1799.51297	0.99935
1797.58423	0.99917
1795.65549	0.99930
1793.72675	0.99980
1791.79801	0.99985
1789.86928	0.99902
1787.94054	0.99832
1786.01180	0.99819
1784.08306	0.99831
1782.15432	0.99842
1780.22558	0.99840
1778.29685	0.99829
1776.36811	0.99852
1774.43937	0.99932
1772.51063	1.00000
1770.58189	0.99971
1768.65315	0.99886
1766.72441	0.99812
1764.79568	0.99790
1762.86694	0.99819
1760.93820	0.99834
1759.00946	0.99820
1757.08072	0.99808
1755.15198	0.99795
1753.22325	0.99830
1751.29451	0.99932
1749.36577	0.99994
1747.43703	0.99959
1745.50829	0.99904
1743.57955	0.99877
1741.65081	0.99870
1739.72208	0.99859
1737.79334	0.99858
1735.86460	0.99924
1733.93586	1.00003
1732.00712	0.99947
1730.07838	0.99832
1728.14965	0.99737
1726.22091	0.99691
1724.29217	0.99692
1722.36343	0.99719
1720.43469	0.99804
1718.50595	0.99960
1716.57721	1.00014
1714.64848	0.99882
1712.71974	0.99731
1710.79100	0.99649
1708.86226	0.99644
1706.93352	0.99676
1705.00478	0.99671
1703.07605	0.99648
1701.14731	0.99650
1699.21857	0.99612
1697.28983	0.99482
1695.36109	0.99247
1693.43235	0.99023
1691.50362	0.98916
1689.57488	0.98873
1687.64614	0.98866
1685.71740	0.98909
1683.78866	0.98842
1681.85992	0.98602
1679.93118	0.98403
1678.00245	0.98293
1676.07371	0.98233
1674.14497	0.98168
1672.21623	0.98121
1670.28749	0.98067
1668.35875	0.97900
1666.43002	0.97738
1664.50128	0.97686
1662.57254	0.97665
1660.64380	0.97606
1658.71506	0.97584
1656.78632	0.97676
1654.85758	0.97889
1652.92885	0.98043
1651.00011	0.98001
1649.07137	0.98044
1647.14263	0.98134
1645.21389	0.98080
1643.28515	0.98001
1641.35642	0.98026
1639.42768	0.98155
1637.49894	0.98368
1635.57020	0.98520
1633.64146	0.98473
1631.71272	0.98428
1629.78398	0.98469
1627.85525	0.98524
1625.92651	0.98538
1623.99777	0.98493
1622.06903	0.98357
1620.14029	0.98229
1618.21155	0.98199
1616.28282	0.98200
1614.35408	0.98191
1612.42534	0.98253
1610.49660	0.98390
1608.56786	0.98518
1606.63912	0.98580
1604.71039	0.98602
1602.78165	0.98609
1600.85291	0.98599
1598.92417	0.98590
1596.99543	0.98604
1595.06669	0.98629
1593.13795	0.98642
1591.20922	0.98645
1589.28048	0.98642
1587.35174	0.98635
1585.42300	0.98632
1583.49426	0.98637
1581.56552	0.98653
1579.63679	0.98706
1577.70805	0.98796
1575.77931	0.98796
1573.85057	0.98700
1571.92183	0.98690
1569.99309	0.98764
1568.06435	0.98798
1566.13562	0.98804
1564.20688	0.98848
1562.27814	0.98961
1560.34940	0.99201
1558.42066	0.99345
1556.49192	0.99168
1554.56319	0.99023
1552.63445	0.98963
1550.70571	0.98942
1548.77697	0.98918
1546.84823	0.98938
1544.91949	0.99059
1542.99075	0.99242
1541.06202	0.99365
1539.13328	0.99210
1537.20454	0.99001
1535.27580	0.98946
1533.34706	0.98922
1531.41832	0.98824
1529.48959	0.98766
1527.56085	0.98801
1525.63211	0.98872
1523.70337	0.98978
1521.77463	0.99107
1519.84589	0.99170
1517.91716	0.99201
1515.98842	0.99201
1514.05968	0.99168
1512.13094	0.99199
1510.20220	0.99340
1508.27346	0.99499
1506.34472	0.99302
1504.41599	0.98878
1502.48725	0.98643
1500.55851	0.98545
1498.62977	0.98506
1496.70103	0.98439
1494.77229	0.98347
1492.84356	0.98339
1490.91482	0.98405
1488.98608	0.98344
1487.05734	0.98077
1485.12860	0.97796
1483.19986	0.97602
1481.27112	0.97485
1479.34239	0.97447
1477.41365	0.97516
1475.48491	0.97671
1473.55617	0.97806
1471.62743	0.97777
1469.69869	0.97658
1467.76996	0.97595
1465.84122	0.97549
1463.91248	0.97406
1461.98374	0.97247
1460.05500	0.97199
1458.12626	0.97177
1456.19753	0.96935
1454.26879	0.96630
1452.34005	0.96445
1450.41131	0.96356
1448.48257	0.96316
1446.55383	0.96277
1444.62509	0.96246
1442.69636	0.96257
1440.76762	0.96315
1438.83888	0.96426
1436.91014	0.96546
1434.98140	0.96556
1433.05266	0.96499
1431.12393	0.96421
1429.19519	0.96264
1427.26645	0.96044
1425.33771	0.95794
1423.40897	0.95488
1421.48023	0.95141
1419.55149	0.94644
1417.62276	0.93883
1415.69402	0.93092
1413.76528	0.92379
1411.83654	0.91747
1409.90780	0.91278
1407.97906	0.91098
1406.05033	0.91288
1404.12159	0.91816
1402.19285	0.92539
1400.26411	0.93410
1398.33537	0.94314
1396.40663	0.94996
1394.47789	0.95436
1392.54916	0.95733
1390.62042	0.95970
1388.69168	0.96201
1386.76294	0.96410
1384.83420	0.96574
1382.90546	0.96726
1380.97673	0.96853
1379.04799	0.96916
1377.11925	0.96954
1375.19051	0.97047
1373.26177	0.97212
1371.33303	0.97429
1369.40430	0.97688
1367.47556	0.97938
1365.54682	0.98155
1363.61808	0.98363
1361.68934	0.98498
1359.76060	0.98537
1357.83186	0.98559
1355.90313	0.98593
1353.97439	0.98612
1352.04565	0.98607
1350.11691	0.98584
1348.18817	0.98537
1346.25943	0.98471
1344.33070	0.98406
1342.40196	0.98378
1340.47322	0.98377
1338.54448	0.98339
1336.61574	0.98257
1334.68700	0.98190
1332.75826	0.98157
1330.82953	0.98142
1328.90079	0.98126
1326.97205	0.98102
1325.04331	0.98069
1323.11457	0.98036
1321.18583	0.98003
1319.25710	0.97951
1317.32836	0.97870
1315.39962	0.97792
1313.47088	0.97763
1311.54214	0.97810
1309.61340	0.97934
1307.68466	0.98100
1305.75593	0.98251
1303.82719	0.98363
1301.89845	0.98444
1299.96971	0.98518
1298.04097	0.98602
1296.11223	0.98699
1294.18350	0.98799
1292.25476	0.98898
1290.32602	0.98986
1288.39728	0.99049
1286.46854	0.99085
1284.53980	0.99115
1282.61107	0.99156
1280.68233	0.99215
1278.75359	0.99284
1276.82485	0.99351
1274.89611	0.99406
1272.96737	0.99444
1271.03863	0.99452
1269.10990	0.99417
1267.18116	0.99334
1265.25242	0.99198
1263.32368	0.99007
1261.39494	0.98779
1259.46620	0.98551
1257.53747	0.98378
1255.60873	0.98296
1253.67999	0.98293
1251.75125	0.98343
1249.82251	0.98440
1247.89377	0.98591
1245.96503	0.98766
1244.03630	0.98897
1242.10756	0.98953
1240.17882	0.98941
1238.25008	0.98844
1236.32134	0.98642
1234.39260	0.98374
1232.46387	0.98112
1230.53513	0.97920
1228.60639	0.97854
1226.67765	0.97944
1224.74891	0.98185
1222.82017	0.98536
1220.89143	0.98921
1218.96270	0.99262
1217.03396	0.99512
1215.10522	0.99669
1213.17648	0.99763
1211.24774	0.99823
1209.31900	0.99864
1207.39027	0.99896
1205.46153	0.99923
1203.53279	0.99947
1201.60405	0.99966
1199.67531	0.99981
1197.74657	0.99992
1195.81784	0.99998
1193.88910	1.00000
1191.96036	1.00001
1190.03162	1.00001
1188.10288	1.00002
1186.17414	1.00003
1184.24540	1.00000
1182.31667	1.00002
1180.38793	1.00001
1178.45919	0.99986
1176.53045	0.99953
1174.60171	0.99892
1172.67297	0.99794
1170.74424	0.99637
1168.81550	0.99388
1166.88676	0.99015
1164.95802	0.98527
1163.02928	0.98000
1161.10054	0.97573
1159.17180	0.97379
1157.24307	0.97458
1155.31433	0.97726
1153.38559	0.98043
1151.45685	0.98315
1149.52811	0.98541
1147.59937	0.98757
1145.67064	0.98981
1143.74190	0.99199
1141.81316	0.99380
1139.88442	0.99509
1137.95568	0.99585
1136.02694	0.99612
1134.09820	0.99598
1132.16947	0.99541
1130.24073	0.99427
1128.31199	0.99228
1126.38325	0.98914
1124.45451	0.98461
1122.52577	0.97878
1120.59704	0.97257
1118.66830	0.96766
1116.73956	0.96579
1114.81082	0.96777
1112.88208	0.97277
1110.95334	0.97883
1109.02461	0.98411
1107.09587	0.98778
1105.16713	0.98997
1103.23839	0.99119
1101.30965	0.99186
1099.38091	0.99219
1097.45217	0.99229
1095.52344	0.99217
1093.59470	0.99164
1091.66596	0.99057
1089.73722	0.98920
1087.80848	0.98788
1085.87974	0.98656
1083.95101	0.98516
1082.02227	0.98383
1080.09353	0.98272
1078.16479	0.98201
1076.23605	0.98183
1074.30731	0.98206
1072.37857	0.98250
1070.44984	0.98262
1068.52110	0.98184
1066.59236	0.98072
1064.66362	0.98026
1062.73488	0.97970
1060.80614	0.97730
1058.87741	0.97280
1056.94867	0.96742
1055.01993	0.96222
1053.09119	0.95735
1051.16245	0.95288
1049.23371	0.94911
1047.30497	0.94656
1045.37624	0.94607
1043.44750	0.94811
1041.51876	0.95204
1039.59002	0.95667
1037.66128	0.96109
1035.73254	0.96481
1033.80381	0.96738
1031.87507	0.96848
1029.94633	0.96832
1028.01759	0.96801
1026.08885	0.96888
1024.16011	0.97092
1022.23138	0.97327
1020.30264	0.97538
1018.37390	0.97689
1016.44516	0.97730
1014.51642	0.97625
1012.58768	0.97379
1010.65894	0.97055
1008.73021	0.96776
1006.80147	0.96684
1004.87273	0.96863
1002.94399	0.97271
1001.01525	0.97769
999.08651	0.98216
997.15778	0.98536
995.22904	0.98728
993.30030	0.98843
991.37156	0.98930
989.44282	0.99014
987.51408	0.99076
985.58534	0.99082
983.65661	0.99014
981.72787	0.98882
979.79913	0.98699
977.87039	0.98465
975.94165	0.98209
974.01291	0.98013
972.08418	0.97969
970.15544	0.98119
968.22670	0.98429
966.29796	0.98807
964.36922	0.99161
962.44048	0.99437
960.51174	0.99631
958.58301	0.99759
956.65427	0.99842
954.72553	0.99898
952.79679	0.99937
950.86805	0.99966
948.93931	0.99986
947.01058	0.99997
945.08184	1.00000
943.15310	1.00002
941.22436	1.00004
939.29562	1.00006
937.36688	1.00008
935.43815	1.00002
933.50941	0.99993
931.58067	0.99983
929.65193	0.99968
927.72319	0.99945
925.79445	0.99916
923.86571	0.99886
921.93698	0.99861
920.00824	0.99841
918.07950	0.99831
916.15076	0.99835
914.22202	0.99846
912.29328	0.99860
910.36455	0.99872
908.43581	0.99875
906.50707	0.99867
904.57833	0.99851
902.64959	0.99832
900.72085	0.99810
898.79211	0.99789
896.86338	0.99779
894.93464	0.99777
893.00590	0.99786
891.07716	0.99816
889.14842	0.99862
887.21968	0.99895
885.29095	0.99907
883.36221	0.99908
881.43347	0.99898
879.50473	0.99890
877.57599	0.99900
875.64725	0.99915
873.71852	0.99913
871.78978	0.99900
869.86104	0.99886
867.93230	0.99874
866.00356	0.99865
864.07482	0.99851
862.14608	0.99826
860.21735	0.99796
858.28861	0.99763
856.35987	0.99722
854.43113	0.99674
852.50239	0.99614
850.57365	0.99535
848.64492	0.99438
846.71618	0.99333
844.78744	0.99234
842.85870	0.99152
840.92996	0.99084
839.00122	0.99023
837.07248	0.98964
835.14375	0.98912
833.21501	0.98875
831.28627	0.98861
829.35753	0.98880
827.42879	0.98941
825.50005	0.99033
823.57132	0.99129
821.64258	0.99205
819.71384	0.99245
817.78510	0.99249
815.85636	0.99232
813.92762	0.99202
811.99888	0.99158
810.07015	0.99097
808.14141	0.99021
806.21267	0.98932
804.28393	0.98825
802.35519	0.98693
800.42645	0.98550
798.49772	0.98403
796.56898	0.98245
794.64024	0.98075
792.71150	0.97902
790.78276	0.97737
788.85402	0.97586
786.92529	0.97457
784.99655	0.97363
783.06781	0.97320
781.13907	0.97336
779.21033	0.97424
777.28159	0.97596
775.35285	0.97847
773.42412	0.98150
771.49538	0.98471
769.56664	0.98779
767.63790	0.99053
765.70916	0.99279
763.78042	0.99454
761.85169	0.99580
759.92295	0.99647
757.99421	0.99640
756.06547	0.99545
754.13673	0.99328
752.20799	0.98966
750.27925	0.98541
748.35052	0.98264
746.42178	0.98348
744.49304	0.98761
742.56430	0.99239
740.63556	0.99563
738.70682	0.99707
736.77809	0.99751
734.84935	0.99766
732.92061	0.99788
730.99187	0.99830
729.06313	0.99884
727.13439	0.99934
725.20565	0.99969
723.27692	0.99991
721.34818	1.00000
719.41944	1.00000
717.49070	0.99982
715.56196	0.99959
713.63322	0.99936
711.70449	0.99912
709.77575	0.99890
707.84701	0.99877
705.91827	0.99878
703.98953	0.99879
702.06079	0.99859
700.13206	0.99808
698.20332	0.99700
696.27458	0.99458
694.34584	0.99020
692.41710	0.98525
690.48836	0.98297
688.55962	0.98471
686.63089	0.98752
684.70215	0.98738
682.77341	0.98312
680.84467	0.97649
678.91593	0.97046
676.98719	0.96698
675.05846	0.96551
673.12972	0.96484
671.20098	0.96546
669.27224	0.97051
667.34350	0.98100
665.41476	0.98749
663.48602	0.99005
661.55729	0.99096
659.62855	0.98964
657.69981	0.98568
655.77107	0.97987
653.84233	0.97451
651.91359	0.97279
649.98486	0.97630
648.05612	0.98306
646.12738	0.98889
644.19864	0.99120
642.26990	0.99064
640.34116	0.98963
638.41242	0.99006
636.48369	0.99219
634.55495	0.99489
632.62621	0.99690
630.69747	0.99792
628.76873	0.99814
626.83999	0.99797
624.91126	0.99778
622.98252	0.99740
621.05378	0.99635
619.12504	0.99467
617.19630	0.99275
615.26756	0.99121
613.33883	0.99095
611.41009	0.99233
609.48135	0.99462
607.55261	0.99672
605.62387	0.99815
603.69513	0.99893
601.76639	0.99951
599.83766	1.00000
