# Supplementary material for: Accelerated discovery of highly active enzyme nanohybrids with parallelized Bayesian optimization in hybrid space
Source: Nat Commun. 2026 Mar 7;17:3634. doi: 10.1038/s41467-026-70251-3 (PMC13096166; doi:10.1038/s41467-026-70251-3)
Supplement: Supplementary file 3 — Supplementary Dataset 1 [file 41467_2026_70251_MOESM3_ESM.zip › Raw data/IR/SupplFig12c-GOxZntIM.dpt]

3996.34606	1.00000
3994.41732	1.00006
3992.48858	1.00006
3990.55984	1.00001
3988.63110	0.99996
3986.70236	0.99995
3984.77362	0.99997
3982.84489	0.99999
3980.91615	0.99995
3978.98741	0.99991
3977.05867	0.99993
3975.12993	0.99998
3973.20119	1.00003
3971.27246	1.00006
3969.34372	1.00007
3967.41498	1.00005
3965.48624	1.00002
3963.55750	0.99998
3961.62876	0.99997
3959.70002	0.99999
3957.77129	1.00000
3955.84255	0.99996
3953.91381	0.99991
3951.98507	0.99992
3950.05633	0.99996
3948.12759	0.99997
3946.19886	1.00000
3944.27012	1.00007
3942.34138	1.00003
3940.41264	0.99987
3938.48390	0.99976
3936.55516	0.99978
3934.62643	0.99989
3932.69769	0.99999
3930.76895	0.99993
3928.84021	0.99984
3926.91147	0.99986
3924.98273	0.99989
3923.05399	0.99985
3921.12526	0.99984
3919.19652	0.99987
3917.26778	0.99979
3915.33904	0.99957
3913.41030	0.99940
3911.48156	0.99935
3909.55283	0.99938
3907.62409	0.99953
3905.69535	0.99982
3903.76661	1.00000
3901.83787	0.99996
3899.90913	0.99980
3897.98039	0.99959
3896.05166	0.99946
3894.12292	0.99949
3892.19418	0.99955
3890.26544	0.99944
3888.33670	0.99939
3886.40796	0.99950
3884.47923	0.99957
3882.55049	0.99957
3880.62175	0.99948
3878.69301	0.99925
3876.76427	0.99917
3874.83553	0.99936
3872.90680	0.99960
3870.97806	0.99969
3869.04932	0.99952
3867.12058	0.99932
3865.19184	0.99929
3863.26310	0.99925
3861.33436	0.99912
3859.40563	0.99909
3857.47689	0.99931
3855.54815	0.99976
3853.61941	1.00000
3851.69067	0.99957
3849.76193	0.99908
3847.83320	0.99889
3845.90446	0.99896
3843.97572	0.99921
3842.04698	0.99950
3840.11824	0.99970
3838.18950	0.99967
3836.26076	0.99952
3834.33203	0.99943
3832.40329	0.99931
3830.47455	0.99917
3828.54581	0.99916
3826.61707	0.99925
3824.68833	0.99938
3822.75960	0.99966
3820.83086	0.99986
3818.90212	0.99978
3816.97338	0.99963
3815.04464	0.99935
3813.11590	0.99907
3811.18716	0.99901
3809.25843	0.99918
3807.32969	0.99936
3805.40095	0.99946
3803.47221	0.99964
3801.54347	0.99965
3799.61473	0.99941
3797.68600	0.99925
3795.75726	0.99910
3793.82852	0.99890
3791.89978	0.99880
3789.97104	0.99883
3788.04230	0.99895
3786.11357	0.99905
3784.18483	0.99903
3782.25609	0.99902
3780.32735	0.99907
3778.39861	0.99894
3776.46987	0.99872
3774.54113	0.99870
3772.61240	0.99890
3770.68366	0.99910
3768.75492	0.99910
3766.82618	0.99902
3764.89744	0.99892
3762.96870	0.99890
3761.03997	0.99906
3759.11123	0.99919
3757.18249	0.99915
3755.25375	0.99925
3753.32501	0.99964
3751.39627	1.00000
3749.46753	0.99994
3747.53880	0.99982
3745.61006	0.99984
3743.68132	0.99968
3741.75258	0.99942
3739.82384	0.99941
3737.89510	0.99966
3735.96637	0.99998
3734.03763	0.99990
3732.10889	0.99941
3730.18015	0.99906
3728.25141	0.99905
3726.32267	0.99921
3724.39393	0.99926
3722.46520	0.99919
3720.53646	0.99909
3718.60772	0.99906
3716.67898	0.99914
3714.75024	0.99940
3712.82150	0.99976
3710.89277	0.99981
3708.96403	0.99949
3707.03529	0.99925
3705.10655	0.99923
3703.17781	0.99933
3701.24907	0.99928
3699.32034	0.99910
3697.39160	0.99899
3695.46286	0.99901
3693.53412	0.99921
3691.60538	0.99964
3689.67664	0.99991
3687.74790	0.99963
3685.81917	0.99927
3683.89043	0.99913
3681.96169	0.99921
3680.03295	0.99944
3678.10421	0.99978
3676.17547	1.00004
3674.24674	0.99994
3672.31800	0.99982
3670.38926	0.99975
3668.46052	0.99941
3666.53178	0.99903
3664.60304	0.99884
3662.67430	0.99885
3660.74557	0.99895
3658.81683	0.99909
3656.88809	0.99918
3654.95935	0.99917
3653.03061	0.99933
3651.10187	0.99981
3649.17314	1.00000
3647.24440	0.99950
3645.31566	0.99901
3643.38692	0.99887
3641.45818	0.99888
3639.52944	0.99886
3637.60070	0.99888
3635.67197	0.99900
3633.74323	0.99920
3631.81449	0.99948
3629.88575	0.99977
3627.95701	0.99967
3626.02827	0.99935
3624.09954	0.99926
3622.17080	0.99948
3620.24206	0.99979
3618.31332	0.99980
3616.38458	0.99967
3614.45584	0.99967
3612.52711	0.99967
3610.59837	0.99966
3608.66963	0.99962
3606.74089	0.99944
3604.81215	0.99930
3602.88341	0.99935
3600.95467	0.99947
3599.02594	0.99954
3597.09720	0.99969
3595.16846	0.99983
3593.23972	0.99974
3591.31098	0.99963
3589.38224	0.99980
3587.45351	0.99996
3585.52477	0.99977
3583.59603	0.99951
3581.66729	0.99944
3579.73855	0.99946
3577.80981	0.99947
3575.88107	0.99944
3573.95234	0.99939
3572.02360	0.99943
3570.09486	0.99971
3568.16612	1.00011
3566.23738	1.00018
3564.30864	0.99993
3562.37991	0.99968
3560.45117	0.99953
3558.52243	0.99946
3556.59369	0.99953
3554.66495	0.99971
3552.73621	0.99987
3550.80747	0.99987
3548.87874	0.99987
3546.95000	0.99999
3545.02126	1.00004
3543.09252	0.99992
3541.16378	0.99980
3539.23504	0.99980
3537.30631	0.99983
3535.37757	0.99982
3533.44883	0.99980
3531.52009	0.99985
3529.59135	0.99998
3527.66261	1.00013
3525.73388	1.00018
3523.80514	1.00012
3521.87640	1.00002
3519.94766	0.99997
3518.01892	0.99995
3516.09018	0.99992
3514.16144	0.99993
3512.23271	0.99997
3510.30397	1.00001
3508.37523	1.00005
3506.44649	1.00011
3504.51775	1.00014
3502.58901	1.00011
3500.66028	1.00001
3498.73154	1.00000
3496.80280	1.00004
3494.87406	1.00004
3492.94532	1.00003
3491.01658	1.00005
3489.08784	1.00004
3487.15911	0.99998
3485.23037	0.99995
3483.30163	0.99998
3481.37289	1.00000
3479.44415	0.99998
3477.51541	0.99993
3475.58668	0.99992
3473.65794	0.99992
3471.72920	0.99992
3469.80046	0.99991
3467.87172	0.99990
3465.94298	0.99988
3464.01424	0.99986
3462.08551	0.99982
3460.15677	0.99974
3458.22803	0.99965
3456.29929	0.99958
3454.37055	0.99954
3452.44181	0.99960
3450.51308	0.99964
3448.58434	0.99958
3446.65560	0.99942
3444.72686	0.99928
3442.79812	0.99926
3440.86938	0.99925
3438.94065	0.99918
3437.01191	0.99907
3435.08317	0.99897
3433.15443	0.99884
3431.22569	0.99869
3429.29695	0.99859
3427.36821	0.99857
3425.43948	0.99853
3423.51074	0.99851
3421.58200	0.99850
3419.65326	0.99841
3417.72452	0.99826
3415.79578	0.99815
3413.86705	0.99811
3411.93831	0.99805
3410.00957	0.99799
3408.08083	0.99798
3406.15209	0.99798
3404.22335	0.99792
3402.29461	0.99782
3400.36588	0.99777
3398.43714	0.99775
3396.50840	0.99771
3394.57966	0.99767
3392.65092	0.99761
3390.72218	0.99753
3388.79345	0.99748
3386.86471	0.99746
3384.93597	0.99742
3383.00723	0.99736
3381.07849	0.99729
3379.14975	0.99722
3377.22101	0.99717
3375.29228	0.99710
3373.36354	0.99701
3371.43480	0.99692
3369.50606	0.99686
3367.57732	0.99684
3365.64858	0.99680
3363.71985	0.99670
3361.79111	0.99660
3359.86237	0.99649
3357.93363	0.99637
3356.00489	0.99626
3354.07615	0.99614
3352.14742	0.99598
3350.21868	0.99584
3348.28994	0.99575
3346.36120	0.99564
3344.43246	0.99551
3342.50372	0.99540
3340.57498	0.99530
3338.64625	0.99517
3336.71751	0.99501
3334.78877	0.99487
3332.86003	0.99474
3330.93129	0.99462
3329.00255	0.99451
3327.07382	0.99443
3325.14508	0.99430
3323.21634	0.99414
3321.28760	0.99402
3319.35886	0.99393
3317.43012	0.99382
3315.50138	0.99371
3313.57265	0.99364
3311.64391	0.99361
3309.71517	0.99355
3307.78643	0.99346
3305.85769	0.99337
3303.92895	0.99326
3302.00022	0.99309
3300.07148	0.99295
3298.14274	0.99289
3296.21400	0.99288
3294.28526	0.99287
3292.35652	0.99279
3290.42778	0.99265
3288.49905	0.99253
3286.57031	0.99246
3284.64157	0.99239
3282.71283	0.99230
3280.78409	0.99224
3278.85535	0.99222
3276.92662	0.99219
3274.99788	0.99214
3273.06914	0.99209
3271.14040	0.99203
3269.21166	0.99200
3267.28292	0.99195
3265.35419	0.99188
3263.42545	0.99185
3261.49671	0.99188
3259.56797	0.99194
3257.63923	0.99199
3255.71049	0.99202
3253.78175	0.99200
3251.85302	0.99197
3249.92428	0.99200
3247.99554	0.99206
3246.06680	0.99207
3244.13806	0.99204
3242.20932	0.99201
3240.28059	0.99199
3238.35185	0.99200
3236.42311	0.99210
3234.49437	0.99222
3232.56563	0.99225
3230.63689	0.99221
3228.70815	0.99220
3226.77942	0.99224
3224.85068	0.99228
3222.92194	0.99231
3220.99320	0.99236
3219.06446	0.99244
3217.13572	0.99253
3215.20699	0.99262
3213.27825	0.99269
3211.34951	0.99274
3209.42077	0.99278
3207.49203	0.99285
3205.56329	0.99292
3203.63456	0.99298
3201.70582	0.99306
3199.77708	0.99319
3197.84834	0.99332
3195.91960	0.99344
3193.99086	0.99351
3192.06212	0.99356
3190.13339	0.99365
3188.20465	0.99379
3186.27591	0.99396
3184.34717	0.99412
3182.41843	0.99425
3180.48969	0.99436
3178.56096	0.99446
3176.63222	0.99458
3174.70348	0.99472
3172.77474	0.99483
3170.84600	0.99488
3168.91726	0.99491
3166.98852	0.99496
3165.05979	0.99504
3163.13105	0.99514
3161.20231	0.99522
3159.27357	0.99530
3157.34483	0.99538
3155.41609	0.99544
3153.48736	0.99549
3151.55862	0.99555
3149.62988	0.99569
3147.70114	0.99585
3145.77240	0.99600
3143.84366	0.99611
3141.91492	0.99622
3139.98619	0.99634
3138.05745	0.99646
3136.12871	0.99654
3134.19997	0.99654
3132.27123	0.99650
3130.34249	0.99645
3128.41376	0.99635
3126.48502	0.99616
3124.55628	0.99594
3122.62754	0.99576
3120.69880	0.99572
3118.77006	0.99587
3116.84133	0.99615
3114.91259	0.99647
3112.98385	0.99676
3111.05511	0.99707
3109.12637	0.99743
3107.19763	0.99778
3105.26889	0.99805
3103.34016	0.99828
3101.41142	0.99854
3099.48268	0.99876
3097.55394	0.99890
3095.62520	0.99899
3093.69646	0.99908
3091.76773	0.99917
3089.83899	0.99921
3087.91025	0.99925
3085.98151	0.99929
3084.05277	0.99922
3082.12403	0.99909
3080.19529	0.99899
3078.26656	0.99891
3076.33782	0.99880
3074.40908	0.99865
3072.48034	0.99851
3070.55160	0.99844
3068.62286	0.99846
3066.69413	0.99854
3064.76539	0.99862
3062.83665	0.99863
3060.90791	0.99865
3058.97917	0.99875
3057.05043	0.99890
3055.12169	0.99902
3053.19296	0.99912
3051.26422	0.99925
3049.33548	0.99936
3047.40674	0.99942
3045.47800	0.99946
3043.54926	0.99949
3041.62053	0.99952
3039.69179	0.99957
3037.76305	0.99965
3035.83431	0.99972
3033.90557	0.99973
3031.97683	0.99974
3030.04810	0.99976
3028.11936	0.99976
3026.19062	0.99977
3024.26188	0.99983
3022.33314	0.99988
3020.40440	0.99991
3018.47566	0.99995
3016.54693	0.99998
3014.61819	0.99999
3012.68945	1.00000
3010.76071	0.99999
3008.83197	0.99998
3006.90323	0.99997
3004.97450	0.99997
3003.04576	0.99997
3001.11702	0.99998
2999.18828	1.00001
2997.25954	1.00000
2995.33080	0.99997
2993.40206	0.99987
2991.47333	0.99973
2989.54459	0.99957
2987.61585	0.99936
2985.68711	0.99913
2983.75837	0.99893
2981.82963	0.99875
2979.90090	0.99852
2977.97216	0.99828
2976.04342	0.99813
2974.11468	0.99806
2972.18594	0.99798
2970.25720	0.99786
2968.32846	0.99778
2966.39973	0.99774
2964.47099	0.99771
2962.54225	0.99768
2960.61351	0.99768
2958.68477	0.99766
2956.75603	0.99766
2954.82730	0.99770
2952.89856	0.99777
2950.96982	0.99783
2949.04108	0.99786
2947.11234	0.99786
2945.18360	0.99785
2943.25487	0.99784
2941.32613	0.99781
2939.39739	0.99776
2937.46865	0.99772
2935.53991	0.99770
2933.61117	0.99771
2931.68243	0.99777
2929.75370	0.99782
2927.82496	0.99784
2925.89622	0.99787
2923.96748	0.99791
2922.03874	0.99791
2920.11000	0.99786
2918.18127	0.99781
2916.25253	0.99778
2914.32379	0.99779
2912.39505	0.99779
2910.46631	0.99777
2908.53757	0.99772
2906.60883	0.99770
2904.68010	0.99772
2902.75136	0.99773
2900.82262	0.99770
2898.89388	0.99767
2896.96514	0.99768
2895.03640	0.99768
2893.10767	0.99766
2891.17893	0.99765
2889.25019	0.99762
2887.32145	0.99754
2885.39271	0.99744
2883.46397	0.99733
2881.53523	0.99725
2879.60650	0.99720
2877.67776	0.99718
2875.74902	0.99719
2873.82028	0.99719
2871.89154	0.99718
2869.96280	0.99720
2868.03407	0.99727
2866.10533	0.99736
2864.17659	0.99751
2862.24785	0.99770
2860.31911	0.99786
2858.39037	0.99802
2856.46164	0.99818
2854.53290	0.99833
2852.60416	0.99849
2850.67542	0.99867
2848.74668	0.99882
2846.81794	0.99894
2844.88920	0.99906
2842.96047	0.99918
2841.03173	0.99930
2839.10299	0.99941
2837.17425	0.99950
2835.24551	0.99958
2833.31677	0.99967
2831.38804	0.99976
2829.45930	0.99982
2827.53056	0.99984
2825.60182	0.99987
2823.67308	0.99992
2821.74434	0.99997
2819.81560	1.00000
2817.88687	1.00000
2815.95813	0.99999
2814.02939	1.00001
2812.10065	1.00004
2810.17191	1.00003
2808.24317	1.00001
2806.31444	0.99999
2804.38570	0.99998
2802.45696	0.99999
2800.52822	1.00000
2798.59948	1.00002
2796.67074	1.00004
2794.74200	1.00006
2792.81327	1.00008
2790.88453	1.00009
2788.95579	1.00008
2787.02705	1.00004
2785.09831	1.00003
2783.16957	1.00003
2781.24084	1.00003
2779.31210	1.00003
2777.38336	1.00004
2775.45462	1.00005
2773.52588	1.00005
2771.59714	1.00005
2769.66841	1.00001
2767.73967	0.99995
2765.81093	0.99991
2763.88219	0.99992
2761.95345	0.99997
2760.02471	1.00002
2758.09597	1.00002
2756.16724	1.00001
2754.23850	1.00000
2752.30976	1.00001
2750.38102	1.00001
2748.45228	1.00000
2746.52354	1.00001
2744.59481	1.00001
2742.66607	1.00000
2740.73733	1.00000
2738.80859	1.00003
2736.87985	1.00006
2734.95111	1.00005
2733.02237	1.00001
2731.09364	1.00001
2729.16490	1.00004
2727.23616	1.00004
2725.30742	1.00003
2723.37868	1.00003
2721.44994	1.00002
2719.52121	0.99999
2717.59247	0.99996
2715.66373	0.99995
2713.73499	0.99997
2711.80625	1.00000
2709.87751	1.00000
2707.94877	0.99999
2706.02004	0.99999
2704.09130	0.99998
2702.16256	0.99996
2700.23382	0.99994
2698.30508	0.99993
2696.37634	0.99991
2694.44761	0.99990
2692.51887	0.99989
2690.59013	0.99989
2688.66139	0.99988
2686.73265	0.99988
2684.80391	0.99990
2682.87518	0.99994
2680.94644	0.99998
2679.01770	0.99998
2677.08896	0.99997
2675.16022	0.99998
2673.23148	1.00001
2671.30274	1.00002
2669.37401	1.00005
2667.44527	1.00005
2665.51653	1.00004
2663.58779	1.00003
2661.65905	1.00003
2659.73031	1.00002
2657.80158	1.00001
2655.87284	1.00000
2653.94410	0.99999
2652.01536	0.99999
2650.08662	1.00000
2648.15788	1.00000
2646.22914	1.00000
2644.30041	1.00000
2642.37167	0.99999
2640.44293	0.99998
2638.51419	0.99998
2636.58545	0.99999
2634.65671	0.99996
2632.72798	0.99993
2630.79924	0.99994
2628.87050	0.99995
2626.94176	0.99993
2625.01302	0.99989
2623.08428	0.99984
2621.15555	0.99984
2619.22681	0.99985
2617.29807	0.99984
2615.36933	0.99983
2613.44059	0.99982
2611.51185	0.99983
2609.58311	0.99988
2607.65438	0.99994
2605.72564	0.99999
2603.79690	0.99999
2601.86816	0.99996
2599.93942	0.99997
2598.01068	1.00000
2596.08195	1.00000
2594.15321	0.99996
2592.22447	0.99991
2590.29573	0.99989
2588.36699	0.99995
2586.43825	1.00001
2584.50951	1.00003
2582.58078	1.00001
2580.65204	0.99998
2578.72330	0.99997
2576.79456	0.99997
2574.86582	0.99996
2572.93708	0.99997
2571.00835	1.00001
2569.07961	1.00001
2567.15087	0.99999
2565.22213	0.99999
2563.29339	1.00000
2561.36465	0.99999
2559.43591	0.99994
2557.50718	0.99991
2555.57844	0.99994
2553.64970	0.99998
2551.72096	0.99997
2549.79222	0.99995
2547.86348	0.99995
2545.93475	0.99998
2544.00601	0.99998
2542.07727	0.99996
2540.14853	0.99994
2538.21979	0.99994
2536.29105	0.99995
2534.36232	0.99993
2532.43358	0.99987
2530.50484	0.99982
2528.57610	0.99981
2526.64736	0.99983
2524.71862	0.99986
2522.78988	0.99985
2520.86115	0.99983
2518.93241	0.99985
2517.00367	0.99988
2515.07493	0.99991
2513.14619	0.99994
2511.21745	0.99993
2509.28872	0.99990
2507.35998	0.99993
2505.43124	0.99999
2503.50250	1.00002
2501.57376	0.99999
2499.64502	0.99994
2497.71628	0.99991
2495.78755	0.99992
2493.85881	0.99996
2491.93007	1.00000
2490.00133	1.00000
2488.07259	1.00000
2486.14385	1.00001
2484.21512	0.99999
2482.28638	0.99995
2480.35764	0.99994
2478.42890	0.99997
2476.50016	1.00000
2474.57142	1.00000
2472.64268	0.99994
2470.71395	0.99988
2468.78521	0.99991
2466.85647	0.99993
2464.92773	0.99986
2462.99899	0.99980
2461.07025	0.99980
2459.14152	0.99980
2457.21278	0.99976
2455.28404	0.99975
2453.35530	0.99977
2451.42656	0.99978
2449.49782	0.99979
2447.56909	0.99980
2445.64035	0.99976
2443.71161	0.99974
2441.78287	0.99978
2439.85413	0.99985
2437.92539	0.99989
2435.99665	0.99990
2434.06792	0.99991
2432.13918	0.99989
2430.21044	0.99985
2428.28170	0.99987
2426.35296	0.99994
2424.42422	1.00000
2422.49549	0.99999
2420.56675	0.99995
2418.63801	0.99992
2416.70927	0.99992
2414.78053	0.99993
2412.85179	0.99993
2410.92305	0.99993
2408.99432	0.99996
2407.06558	0.99998
2405.13684	0.99999
2403.20810	0.99999
2401.27936	0.99999
2399.35062	1.00002
2397.42189	1.00005
2395.49315	1.00007
2393.56441	1.00010
2391.63567	1.00012
2389.70693	1.00014
2387.77819	1.00017
2385.84945	1.00019
2383.92072	1.00021
2381.99198	1.00023
2380.06324	1.00025
2378.13450	1.00026
2376.20576	1.00028
2374.27702	1.00030
2372.34829	1.00031
2370.41955	1.00033
2368.49081	1.00034
2366.56207	1.00035
2364.63333	1.00037
2362.70459	1.00038
2360.77586	1.00039
2358.84712	1.00040
2356.91838	1.00041
2354.98964	1.00041
2353.06090	1.00042
2351.13216	1.00043
2349.20342	1.00043
2347.27469	1.00044
2345.34595	1.00044
2343.41721	1.00044
2341.48847	1.00044
2339.55973	1.00044
2337.63099	1.00044
2335.70226	1.00044
2333.77352	1.00044
2331.84478	1.00044
2329.91604	1.00044
2327.98730	1.00043
2326.05856	1.00043
2324.12982	1.00042
2322.20109	1.00041
2320.27235	1.00041
2318.34361	1.00040
2316.41487	1.00039
2314.48613	1.00038
2312.55739	1.00037
2310.62866	1.00036
2308.69992	1.00034
2306.77118	1.00033
2304.84244	1.00032
2302.91370	1.00030
2300.98496	1.00028
2299.05622	1.00027
2297.12749	1.00025
2295.19875	1.00023
2293.27001	1.00021
2291.34127	1.00019
2289.41253	1.00017
2287.48379	1.00015
2285.55506	1.00013
2283.62632	1.00010
2281.69758	1.00008
2279.76884	1.00005
2277.84010	1.00003
2275.91136	0.99999
2273.98263	1.00000
2272.05389	1.00000
2270.12515	0.99997
2268.19641	0.99989
2266.26767	0.99986
2264.33893	0.99992
2262.41019	1.00000
2260.48146	1.00000
2258.55272	0.99993
2256.62398	0.99985
2254.69524	0.99987
2252.76650	0.99993
2250.83776	0.99996
2248.90903	0.99995
2246.98029	0.99991
2245.05155	0.99984
2243.12281	0.99976
2241.19407	0.99975
2239.26533	0.99977
2237.33659	0.99978
2235.40786	0.99982
2233.47912	0.99983
2231.55038	0.99981
2229.62164	0.99980
2227.69290	0.99969
2225.76416	0.99951
2223.83543	0.99939
2221.90669	0.99943
2219.97795	0.99951
2218.04921	0.99955
2216.12047	0.99955
2214.19173	0.99951
2212.26299	0.99941
2210.33426	0.99940
2208.40552	0.99952
2206.47678	0.99955
2204.54804	0.99945
2202.61930	0.99941
2200.69056	0.99949
2198.76183	0.99959
2196.83309	0.99951
2194.90435	0.99931
2192.97561	0.99920
2191.04687	0.99924
2189.11813	0.99927
2187.18940	0.99922
2185.26066	0.99920
2183.33192	0.99928
2181.40318	0.99935
2179.47444	0.99933
2177.54570	0.99923
2175.61696	0.99912
2173.68823	0.99904
2171.75949	0.99891
2169.83075	0.99874
2167.90201	0.99865
2165.97327	0.99854
2164.04453	0.99841
2162.11580	0.99847
2160.18706	0.99881
2158.25832	0.99937
2156.32958	0.99989
2154.40084	1.00000
2152.47210	0.99978
2150.54336	0.99958
2148.61463	0.99965
2146.68589	0.99979
2144.75715	0.99980
2142.82841	0.99971
2140.89967	0.99973
2138.97093	0.99979
2137.04220	0.99978
2135.11346	0.99976
2133.18472	0.99979
2131.25598	0.99985
2129.32724	0.99992
2127.39850	0.99997
2125.46976	0.99996
2123.54103	0.99997
2121.61229	1.00000
2119.68355	1.00000
2117.75481	0.99993
2115.82607	0.99979
2113.89733	0.99959
2111.96860	0.99950
2110.03986	0.99953
2108.11112	0.99957
2106.18238	0.99955
2104.25364	0.99953
2102.32490	0.99953
2100.39617	0.99955
2098.46743	0.99957
2096.53869	0.99964
2094.60995	0.99979
2092.68121	0.99994
2090.75247	1.00001
2088.82373	1.00002
2086.89500	1.00002
2084.96626	0.99996
2083.03752	0.99986
2081.10878	0.99980
2079.18004	0.99980
2077.25130	0.99982
2075.32257	0.99980
2073.39383	0.99969
2071.46509	0.99957
2069.53635	0.99964
2067.60761	0.99982
2065.67887	0.99991
2063.75013	0.99988
2061.82140	0.99984
2059.89266	0.99981
2057.96392	0.99972
2056.03518	0.99959
2054.10644	0.99951
2052.17770	0.99940
2050.24897	0.99925
2048.32023	0.99925
2046.39149	0.99935
2044.46275	0.99942
2042.53401	0.99947
2040.60527	0.99939
2038.67654	0.99914
2036.74780	0.99901
2034.81906	0.99924
2032.89032	0.99962
2030.96158	0.99974
2029.03284	0.99964
2027.10410	0.99963
2025.17537	0.99974
2023.24663	0.99978
2021.31789	0.99978
2019.38915	0.99985
2017.46041	0.99990
2015.53167	0.99985
2013.60294	0.99975
2011.67420	0.99970
2009.74546	0.99975
2007.81672	0.99985
2005.88798	0.99996
2003.95924	1.00000
2002.03050	0.99993
2000.10177	0.99988
1998.17303	0.99985
1996.24429	0.99972
1994.31555	0.99960
1992.38681	0.99967
1990.45807	0.99978
1988.52934	0.99979
1986.60060	0.99981
1984.67186	0.99978
1982.74312	0.99950
1980.81438	0.99908
1978.88564	0.99895
1976.95690	0.99913
1975.02817	0.99927
1973.09943	0.99930
1971.17069	0.99938
1969.24195	0.99960
1967.31321	0.99985
1965.38447	0.99992
1963.45574	0.99978
1961.52700	0.99966
1959.59826	0.99960
1957.66952	0.99955
1955.74078	0.99949
1953.81204	0.99945
1951.88331	0.99945
1949.95457	0.99951
1948.02583	0.99960
1946.09709	0.99973
1944.16835	0.99993
1942.23961	1.00000
1940.31087	0.99979
1938.38214	0.99956
1936.45340	0.99953
1934.52466	0.99964
1932.59592	0.99973
1930.66718	0.99977
1928.73844	0.99980
1926.80971	0.99986
1924.88097	0.99993
1922.95223	0.99991
1921.02349	0.99985
1919.09475	0.99989
1917.16601	0.99988
1915.23727	0.99975
1913.30854	0.99968
1911.37980	0.99973
1909.45106	0.99979
1907.52232	0.99977
1905.59358	0.99972
1903.66484	0.99969
1901.73611	0.99969
1899.80737	0.99968
1897.87863	0.99969
1895.94989	0.99973
1894.02115	0.99975
1892.09241	0.99980
1890.16367	0.99989
1888.23494	0.99987
1886.30620	0.99975
1884.37746	0.99965
1882.44872	0.99964
1880.51998	0.99965
1878.59124	0.99964
1876.66251	0.99957
1874.73377	0.99952
1872.80503	0.99958
1870.87629	0.99981
1868.94755	1.00000
1867.01881	0.99989
1865.09008	0.99966
1863.16134	0.99955
1861.23260	0.99953
1859.30386	0.99952
1857.37512	0.99948
1855.44638	0.99949
1853.51764	0.99954
1851.58891	0.99959
1849.66017	0.99966
1847.73143	0.99982
1845.80269	1.00000
1843.87395	0.99998
1841.94521	0.99975
1840.01648	0.99962
1838.08774	0.99959
1836.15900	0.99954
1834.23026	0.99948
1832.30152	0.99961
1830.37278	0.99983
1828.44404	0.99984
1826.51531	0.99970
1824.58657	0.99955
1822.65783	0.99938
1820.72909	0.99931
1818.80035	0.99936
1816.87161	0.99945
1814.94288	0.99948
1813.01414	0.99949
1811.08540	0.99950
1809.15666	0.99948
1807.22792	0.99947
1805.29918	0.99951
1803.37044	0.99962
1801.44171	0.99976
1799.51297	0.99980
1797.58423	0.99977
1795.65549	0.99984
1793.72675	1.00000
1791.79801	1.00001
1789.86928	0.99975
1787.94054	0.99954
1786.01180	0.99949
1784.08306	0.99950
1782.15432	0.99954
1780.22558	0.99957
1778.29685	0.99958
1776.36811	0.99967
1774.43937	0.99989
1772.51063	1.00007
1770.58189	0.99998
1768.65315	0.99975
1766.72441	0.99956
1764.79568	0.99948
1762.86694	0.99953
1760.93820	0.99954
1759.00946	0.99951
1757.08072	0.99948
1755.15198	0.99943
1753.22325	0.99951
1751.29451	0.99978
1749.36577	0.99993
1747.43703	0.99985
1745.50829	0.99969
1743.57955	0.99960
1741.65081	0.99955
1739.72208	0.99950
1737.79334	0.99950
1735.86460	0.99973
1733.93586	1.00000
1732.00712	0.99984
1730.07838	0.99951
1728.14965	0.99926
1726.22091	0.99918
1724.29217	0.99922
1722.36343	0.99934
1720.43469	0.99962
1718.50595	1.00005
1716.57721	1.00006
1714.64848	0.99954
1712.71974	0.99899
1710.79100	0.99860
1708.86226	0.99837
1706.93352	0.99812
1705.00478	0.99761
1703.07605	0.99706
1701.14731	0.99642
1699.21857	0.99547
1697.28983	0.99439
1695.36109	0.99291
1693.43235	0.99154
1691.50362	0.99066
1689.57488	0.98987
1687.64614	0.98919
1685.71740	0.98861
1683.78866	0.98734
1681.85992	0.98576
1679.93118	0.98464
1678.00245	0.98377
1676.07371	0.98288
1674.14497	0.98187
1672.21623	0.98106
1670.28749	0.98019
1668.35875	0.97886
1666.43002	0.97777
1664.50128	0.97708
1662.57254	0.97633
1660.64380	0.97545
1658.71506	0.97486
1656.78632	0.97476
1654.85758	0.97499
1652.92885	0.97477
1651.00011	0.97432
1649.07137	0.97449
1647.14263	0.97477
1645.21389	0.97462
1643.28515	0.97455
1641.35642	0.97494
1639.42768	0.97576
1637.49894	0.97696
1635.57020	0.97831
1633.64146	0.97920
1631.71272	0.98000
1629.78398	0.98113
1627.85525	0.98247
1625.92651	0.98371
1623.99777	0.98485
1622.06903	0.98580
1620.14029	0.98655
1618.21155	0.98743
1616.28282	0.98830
1614.35408	0.98878
1612.42534	0.98926
1610.49660	0.98993
1608.56786	0.99065
1606.63912	0.99125
1604.71039	0.99175
1602.78165	0.99219
1600.85291	0.99254
1598.92417	0.99284
1596.99543	0.99314
1595.06669	0.99342
1593.13795	0.99362
1591.20922	0.99374
1589.28048	0.99381
1587.35174	0.99383
1585.42300	0.99383
1583.49426	0.99389
1581.56552	0.99407
1579.63679	0.99444
1577.70805	0.99498
1575.77931	0.99531
1573.85057	0.99529
1571.92183	0.99543
1569.99309	0.99569
1568.06435	0.99573
1566.13562	0.99566
1564.20688	0.99567
1562.27814	0.99590
1560.34940	0.99636
1558.42066	0.99595
1556.49192	0.99441
1554.56319	0.99275
1552.63445	0.99072
1550.70571	0.98792
1548.77697	0.98438
1546.84823	0.98093
1544.91949	0.97786
1542.99075	0.97528
1541.06202	0.97343
1539.13328	0.97245
1537.20454	0.97285
1535.27580	0.97460
1533.34706	0.97740
1531.41832	0.97978
1529.48959	0.98134
1527.56085	0.98270
1525.63211	0.98380
1523.70337	0.98460
1521.77463	0.98516
1519.84589	0.98537
1517.91716	0.98547
1515.98842	0.98556
1514.05968	0.98574
1512.13094	0.98635
1510.20220	0.98750
1508.27346	0.98897
1506.34472	0.98986
1504.41599	0.98987
1502.48725	0.99019
1500.55851	0.99096
1498.62977	0.99202
1496.70103	0.99304
1494.77229	0.99381
1492.84356	0.99468
1490.91482	0.99586
1488.98608	0.99694
1487.05734	0.99743
1485.12860	0.99771
1483.19986	0.99809
1481.27112	0.99853
1479.34239	0.99895
1477.41365	0.99939
1475.48491	0.99985
1473.55617	1.00000
1471.62743	0.99944
1469.69869	0.99865
1467.76996	0.99807
1465.84122	0.99741
1463.91248	0.99629
1461.98374	0.99513
1460.05500	0.99416
1458.12626	0.99243
1456.19753	0.98904
1454.26879	0.98586
1452.34005	0.98326
1450.41131	0.98059
1448.48257	0.97764
1446.55383	0.97459
1444.62509	0.97205
1442.69636	0.97020
1440.76762	0.96907
1438.83888	0.96881
1436.91014	0.96940
1434.98140	0.97055
1433.05266	0.97205
1431.12393	0.97400
1429.19519	0.97600
1427.26645	0.97741
1425.33771	0.97809
1423.40897	0.97805
1421.48023	0.97736
1419.55149	0.97589
1417.62276	0.97377
1415.69402	0.97210
1413.76528	0.97126
1411.83654	0.97126
1409.90780	0.97211
1407.97906	0.97376
1406.05033	0.97608
1404.12159	0.97867
1402.19285	0.98095
1400.26411	0.98300
1398.33537	0.98483
1396.40663	0.98617
1394.47789	0.98705
1392.54916	0.98762
1390.62042	0.98815
1388.69168	0.98880
1386.76294	0.98940
1384.83420	0.98984
1382.90546	0.99028
1380.97673	0.99082
1379.04799	0.99139
1377.11925	0.99197
1375.19051	0.99255
1373.26177	0.99298
1371.33303	0.99331
1369.40430	0.99373
1367.47556	0.99424
1365.54682	0.99484
1363.61808	0.99552
1361.68934	0.99600
1359.76060	0.99617
1357.83186	0.99630
1355.90313	0.99646
1353.97439	0.99658
1352.04565	0.99667
1350.11691	0.99677
1348.18817	0.99691
1346.25943	0.99719
1344.33070	0.99766
1342.40196	0.99831
1340.47322	0.99904
1338.54448	0.99955
1336.61574	0.99974
1334.68700	0.99981
1332.75826	0.99985
1330.82953	0.99970
1328.90079	0.99907
1326.97205	0.99754
1325.04331	0.99470
1323.11457	0.99051
1321.18583	0.98528
1319.25710	0.97957
1317.32836	0.97431
1315.39962	0.97061
1313.47088	0.96896
1311.54214	0.96922
1309.61340	0.97085
1307.68466	0.97329
1305.75593	0.97603
1303.82719	0.97872
1301.89845	0.98120
1299.96971	0.98338
1298.04097	0.98528
1296.11223	0.98688
1294.18350	0.98817
1292.25476	0.98918
1290.32602	0.99000
1288.39728	0.99066
1286.46854	0.99117
1284.53980	0.99156
1282.61107	0.99189
1280.68233	0.99221
1278.75359	0.99253
1276.82485	0.99282
1274.89611	0.99312
1272.96737	0.99340
1271.03863	0.99360
1269.10990	0.99372
1267.18116	0.99380
1265.25242	0.99385
1263.32368	0.99384
1261.39494	0.99374
1259.46620	0.99355
1257.53747	0.99329
1255.60873	0.99298
1253.67999	0.99262
1251.75125	0.99226
1249.82251	0.99189
1247.89377	0.99151
1245.96503	0.99116
1244.03630	0.99082
1242.10756	0.99049
1240.17882	0.99015
1238.25008	0.98977
1236.32134	0.98940
1234.39260	0.98907
1232.46387	0.98882
1230.53513	0.98863
1228.60639	0.98854
1226.67765	0.98858
1224.74891	0.98878
1222.82017	0.98913
1220.89143	0.98960
1218.96270	0.99018
1217.03396	0.99083
1215.10522	0.99151
1213.17648	0.99219
1211.24774	0.99285
1209.31900	0.99349
1207.39027	0.99409
1205.46153	0.99467
1203.53279	0.99525
1201.60405	0.99580
1199.67531	0.99629
1197.74657	0.99676
1195.81784	0.99721
1193.88910	0.99761
1191.96036	0.99794
1190.03162	0.99828
1188.10288	0.99863
1186.17414	0.99895
1184.24540	0.99925
1182.31667	0.99952
1180.38793	0.99973
1178.45919	0.99988
1176.53045	0.99995
1174.60171	0.99996
1172.67297	0.99995
1170.74424	0.99997
1168.81550	0.99999
1166.88676	1.00000
1164.95802	0.99990
1163.02928	0.99952
1161.10054	0.99880
1159.17180	0.99770
1157.24307	0.99621
1155.31433	0.99438
1153.38559	0.99236
1151.45685	0.99040
1149.52811	0.98891
1147.59937	0.98822
1145.67064	0.98835
1143.74190	0.98897
1141.81316	0.98971
1139.88442	0.99030
1137.95568	0.99068
1136.02694	0.99081
1134.09820	0.99057
1132.16947	0.98974
1130.24073	0.98818
1128.31199	0.98604
1126.38325	0.98396
1124.45451	0.98245
1122.52577	0.98162
1120.59704	0.98144
1118.66830	0.98195
1116.73956	0.98322
1114.81082	0.98504
1112.88208	0.98681
1110.95334	0.98792
1109.02461	0.98824
1107.09587	0.98788
1105.16713	0.98690
1103.23839	0.98532
1101.30965	0.98319
1099.38091	0.98069
1097.45217	0.97806
1095.52344	0.97547
1093.59470	0.97302
1091.66596	0.97076
1089.73722	0.96874
1087.80848	0.96697
1085.87974	0.96541
1083.95101	0.96406
1082.02227	0.96297
1080.09353	0.96217
1078.16479	0.96172
1076.23605	0.96181
1074.30731	0.96256
1072.37857	0.96395
1070.44984	0.96587
1068.52110	0.96811
1066.59236	0.97045
1064.66362	0.97275
1062.73488	0.97482
1060.80614	0.97657
1058.87741	0.97805
1056.94867	0.97929
1055.01993	0.98034
1053.09119	0.98130
1051.16245	0.98222
1049.23371	0.98305
1047.30497	0.98375
1045.37624	0.98433
1043.44750	0.98480
1041.51876	0.98514
1039.59002	0.98543
1037.66128	0.98579
1035.73254	0.98617
1033.80381	0.98650
1031.87507	0.98677
1029.94633	0.98702
1028.01759	0.98733
1026.08885	0.98769
1024.16011	0.98809
1022.23138	0.98853
1020.30264	0.98899
1018.37390	0.98947
1016.44516	0.98994
1014.51642	0.99040
1012.58768	0.99083
1010.65894	0.99127
1008.73021	0.99173
1006.80147	0.99221
1004.87273	0.99276
1002.94399	0.99338
1001.01525	0.99399
999.08651	0.99450
997.15778	0.99490
995.22904	0.99520
993.30030	0.99534
991.37156	0.99530
989.44282	0.99499
987.51408	0.99422
985.58534	0.99284
983.65661	0.99084
981.72787	0.98854
979.79913	0.98652
977.87039	0.98542
975.94165	0.98557
974.01291	0.98683
972.08418	0.98874
970.15544	0.99076
968.22670	0.99249
966.29796	0.99377
964.36922	0.99467
962.44048	0.99528
960.51174	0.99565
958.58301	0.99583
956.65427	0.99588
954.72553	0.99592
952.79679	0.99601
950.86805	0.99613
948.93931	0.99627
947.01058	0.99647
945.08184	0.99672
943.15310	0.99701
941.22436	0.99733
939.29562	0.99764
937.36688	0.99791
935.43815	0.99809
933.50941	0.99800
931.58067	0.99725
929.65193	0.99582
927.72319	0.99436
925.79445	0.99373
923.86571	0.99424
921.93698	0.99535
920.00824	0.99633
918.07950	0.99692
916.15076	0.99729
914.22202	0.99763
912.29328	0.99791
910.36455	0.99813
908.43581	0.99836
906.50707	0.99863
904.57833	0.99889
902.64959	0.99911
900.72085	0.99931
898.79211	0.99951
896.86338	0.99969
894.93464	0.99982
893.00590	0.99993
891.07716	1.00000
889.14842	1.00002
887.21968	1.00001
885.29095	0.99999
883.36221	0.99997
881.43347	0.99996
879.50473	0.99998
877.57599	1.00003
875.64725	1.00004
873.71852	1.00003
871.78978	1.00000
869.86104	1.00000
867.93230	0.99992
866.00356	0.99977
864.07482	0.99951
862.14608	0.99913
860.21735	0.99870
858.28861	0.99824
856.35987	0.99773
854.43113	0.99726
852.50239	0.99679
850.57365	0.99627
848.64492	0.99575
846.71618	0.99528
844.78744	0.99492
842.85870	0.99479
840.92996	0.99488
839.00122	0.99516
837.07248	0.99563
835.14375	0.99620
833.21501	0.99682
831.28627	0.99746
829.35753	0.99807
827.42879	0.99857
825.50005	0.99890
823.57132	0.99913
821.64258	0.99934
819.71384	0.99947
817.78510	0.99954
815.85636	0.99958
813.92762	0.99963
811.99888	0.99963
810.07015	0.99960
808.14141	0.99961
806.21267	0.99970
804.28393	0.99979
802.35519	0.99979
800.42645	0.99973
798.49772	0.99974
796.56898	0.99982
794.64024	0.99993
792.71150	0.99998
790.78276	1.00000
788.85402	1.00002
786.92529	1.00003
784.99655	1.00004
783.06781	1.00006
781.13907	0.99997
779.21033	0.99973
777.28159	0.99948
775.35285	0.99933
773.42412	0.99913
771.49538	0.99875
769.56664	0.99821
767.63790	0.99749
765.70916	0.99652
763.78042	0.99530
761.85169	0.99378
759.92295	0.99188
757.99421	0.98959
756.06547	0.98700
754.13673	0.98421
752.20799	0.98129
750.27925	0.97834
748.35052	0.97548
746.42178	0.97284
744.49304	0.97046
742.56430	0.96836
740.63556	0.96655
738.70682	0.96510
736.77809	0.96407
734.84935	0.96364
732.92061	0.96400
730.99187	0.96517
729.06313	0.96714
727.13439	0.96983
725.20565	0.97313
723.27692	0.97680
721.34818	0.98054
719.41944	0.98407
717.49070	0.98716
715.56196	0.98983
713.63322	0.99218
711.70449	0.99422
709.77575	0.99599
707.84701	0.99755
705.91827	0.99899
703.98953	1.00000
702.06079	0.99994
700.13206	0.99800
698.20332	0.99406
696.27458	0.98848
694.34584	0.98203
692.41710	0.97557
690.48836	0.96960
688.55962	0.96437
686.63089	0.96055
684.70215	0.95897
682.77341	0.95967
680.84467	0.96195
678.91593	0.96485
676.98719	0.96772
675.05846	0.97031
673.12972	0.97250
671.20098	0.97419
669.27224	0.97586
667.34350	0.97784
665.41476	0.97912
663.48602	0.97989
661.55729	0.98066
659.62855	0.98173
657.69981	0.98293
655.77107	0.98386
653.84233	0.98458
651.91359	0.98529
649.98486	0.98592
648.05612	0.98657
646.12738	0.98731
644.19864	0.98789
642.26990	0.98821
640.34116	0.98831
638.41242	0.98839
636.48369	0.98875
634.55495	0.98921
632.62621	0.98954
630.69747	0.98992
628.76873	0.99048
626.83999	0.99153
624.91126	0.99354
622.98252	0.99561
621.05378	0.99634
619.12504	0.99640
617.19630	0.99685
615.26756	0.99740
613.33883	0.99804
611.41009	0.99897
609.48135	0.99972
607.55261	1.00000
605.62387	0.99983
603.69513	0.99959
601.76639	0.99954
599.83766	1.00000
