# Supplementary material for: Accelerated discovery of highly active enzyme nanohybrids with parallelized Bayesian optimization in hybrid space
Source: Nat Commun. 2026 Mar 7;17:3634. doi: 10.1038/s41467-026-70251-3 (PMC13096166; doi:10.1038/s41467-026-70251-3)
Supplement: Supplementary file 3 — Supplementary Dataset 1 [file 41467_2026_70251_MOESM3_ESM.zip › Raw data/IR/Fig4k-GOxA1.dpt]

3997.74507	0.99916
3995.81659	0.99916
3993.88811	0.99918
3991.95963	0.99925
3990.03114	0.99935
3988.10266	0.99944
3986.17418	0.99950
3984.24569	0.99956
3982.31721	0.99960
3980.38873	0.99963
3978.46024	0.99961
3976.53176	0.99960
3974.60328	0.99967
3972.67480	0.99974
3970.74631	0.99973
3968.81783	0.99971
3966.88935	0.99975
3964.96086	0.99980
3963.03238	0.99989
3961.10390	1.00001
3959.17542	1.00010
3957.24693	1.00008
3955.31845	1.00005
3953.38997	1.00006
3951.46148	1.00005
3949.53300	0.99999
3947.60452	1.00000
3945.67604	1.00013
3943.74755	1.00021
3941.81907	1.00021
3939.89059	1.00024
3937.96210	1.00028
3936.03362	1.00026
3934.10514	1.00020
3932.17665	1.00012
3930.24817	1.00011
3928.31969	1.00020
3926.39121	1.00027
3924.46272	1.00024
3922.53424	1.00022
3920.60576	1.00024
3918.67727	1.00020
3916.74879	1.00014
3914.82031	1.00015
3912.89183	1.00016
3910.96334	1.00014
3909.03486	1.00012
3907.10638	1.00007
3905.17789	0.99996
3903.24941	0.99986
3901.32093	0.99990
3899.39245	0.99999
3897.46396	1.00000
3895.53548	0.99996
3893.60700	0.99992
3891.67851	0.99988
3889.75003	0.99994
3887.82155	1.00002
3885.89306	0.99999
3883.96458	0.99992
3882.03610	0.99989
3880.10762	0.99989
3878.17913	0.99996
3876.25065	1.00001
3874.32217	0.99998
3872.39368	0.99998
3870.46520	1.00002
3868.53672	1.00003
3866.60824	1.00005
3864.67975	1.00000
3862.75127	0.99991
3860.82279	0.99990
3858.89430	0.99995
3856.96582	0.99998
3855.03734	0.99991
3853.10886	0.99966
3851.18037	0.99963
3849.25189	0.99985
3847.32341	1.00001
3845.39492	1.00000
3843.46644	0.99994
3841.53796	0.99988
3839.60948	0.99983
3837.68099	0.99983
3835.75251	0.99985
3833.82403	0.99985
3831.89554	0.99987
3829.96706	0.99994
3828.03858	1.00006
3826.11009	1.00015
3824.18161	1.00016
3822.25313	1.00011
3820.32465	1.00007
3818.39616	1.00009
3816.46768	1.00005
3814.53920	1.00001
3812.61071	1.00007
3810.68223	1.00014
3808.75375	1.00014
3806.82527	1.00008
3804.89678	1.00003
3802.96830	0.99997
3801.03982	0.99978
3799.11133	0.99968
3797.18285	0.99974
3795.25437	0.99982
3793.32589	0.99993
3791.39740	1.00000
3789.46892	1.00003
3787.54044	1.00008
3785.61195	1.00017
3783.68347	1.00023
3781.75499	1.00020
3779.82650	1.00007
3777.89802	0.99996
3775.96954	1.00000
3774.04106	1.00010
3772.11257	1.00016
3770.18409	1.00013
3768.25561	1.00008
3766.32712	1.00006
3764.39864	1.00009
3762.47016	1.00014
3760.54168	1.00014
3758.61319	1.00007
3756.68471	1.00002
3754.75623	1.00003
3752.82774	1.00000
3750.89926	0.99984
3748.97078	0.99972
3747.04230	0.99978
3745.11381	0.99973
3743.18533	0.99957
3741.25685	0.99960
3739.32836	0.99969
3737.39988	0.99961
3735.47140	0.99935
3733.54292	0.99926
3731.61443	0.99935
3729.68595	0.99936
3727.75747	0.99930
3725.82898	0.99923
3723.90050	0.99929
3721.97202	0.99949
3720.04353	0.99967
3718.11505	0.99979
3716.18657	0.99994
3714.25809	1.00000
3712.32960	0.99988
3710.40112	0.99955
3708.47264	0.99936
3706.54415	0.99933
3704.61567	0.99934
3702.68719	0.99926
3700.75871	0.99908
3698.83022	0.99900
3696.90174	0.99899
3694.97326	0.99893
3693.04477	0.99878
3691.11629	0.99856
3689.18781	0.99844
3687.25933	0.99853
3685.33084	0.99864
3683.40236	0.99869
3681.47388	0.99879
3679.54539	0.99883
3677.61691	0.99864
3675.68843	0.99831
3673.75994	0.99829
3671.83146	0.99844
3669.90298	0.99844
3667.97450	0.99845
3666.04601	0.99856
3664.11753	0.99860
3662.18905	0.99859
3660.26056	0.99868
3658.33208	0.99883
3656.40360	0.99897
3654.47512	0.99913
3652.54663	0.99926
3650.61815	0.99925
3648.68967	0.99919
3646.76118	0.99935
3644.83270	0.99957
3642.90422	0.99973
3640.97574	0.99986
3639.04725	0.99997
3637.11877	1.00003
3635.19029	1.00000
3633.26180	0.99995
3631.33332	0.99992
3629.40484	0.99980
3627.47635	0.99962
3625.54787	0.99966
3623.61939	0.99983
3621.69091	1.00005
3619.76242	1.00019
3617.83394	1.00024
3615.90546	1.00032
3613.97697	1.00037
3612.04849	1.00035
3610.12001	1.00029
3608.19153	1.00014
3606.26304	1.00006
3604.33456	1.00013
3602.40608	1.00016
3600.47759	1.00007
3598.54911	0.99999
3596.62063	0.99987
3594.69215	0.99976
3592.76366	0.99986
3590.83518	1.00007
3588.90670	1.00007
3586.97821	0.99988
3585.04973	0.99986
3583.12125	0.99998
3581.19277	1.00007
3579.26428	1.00010
3577.33580	1.00012
3575.40732	1.00011
3573.47883	1.00011
3571.55035	1.00018
3569.62187	1.00022
3567.69338	1.00008
3565.76490	0.99996
3563.83642	1.00004
3561.90794	1.00015
3559.97945	1.00018
3558.05097	1.00022
3556.12249	1.00026
3554.19400	1.00019
3552.26552	1.00012
3550.33704	1.00018
3548.40856	1.00024
3546.48007	1.00012
3544.55159	0.99997
3542.62311	1.00002
3540.69462	1.00010
3538.76614	1.00006
3536.83766	1.00000
3534.90918	1.00000
3532.98069	1.00001
3531.05221	1.00000
3529.12373	1.00002
3527.19524	1.00004
3525.26676	1.00004
3523.33828	1.00002
3521.40979	0.99999
3519.48131	0.99998
3517.55283	0.99999
3515.62435	1.00000
3513.69586	1.00003
3511.76738	1.00009
3509.83890	1.00010
3507.91041	1.00008
3505.98193	1.00011
3504.05345	1.00004
3502.12497	0.99989
3500.19648	0.99984
3498.26800	0.99991
3496.33952	0.99994
3494.41103	0.99993
3492.48255	0.99994
3490.55407	0.99998
3488.62559	1.00002
3486.69710	1.00000
3484.76862	0.99996
3482.84014	0.99992
3480.91165	0.99989
3478.98317	0.99986
3477.05469	0.99985
3475.12620	0.99987
3473.19772	0.99990
3471.26924	0.99994
3469.34076	0.99998
3467.41227	0.99999
3465.48379	0.99994
3463.55531	0.99991
3461.62682	0.99994
3459.69834	1.00000
3457.76986	1.00006
3455.84138	1.00010
3453.91289	1.00011
3451.98441	1.00009
3450.05593	1.00007
3448.12744	1.00001
3446.19896	0.99996
3444.27048	1.00000
3442.34200	1.00000
3440.41351	0.99988
3438.48503	0.99977
3436.55655	0.99975
3434.62806	0.99972
3432.69958	0.99966
3430.77110	0.99960
3428.84262	0.99954
3426.91413	0.99947
3424.98565	0.99940
3423.05717	0.99930
3421.12868	0.99919
3419.20020	0.99913
3417.27172	0.99907
3415.34323	0.99897
3413.41475	0.99887
3411.48627	0.99876
3409.55779	0.99865
3407.62930	0.99857
3405.70082	0.99849
3403.77234	0.99841
3401.84385	0.99832
3399.91537	0.99820
3397.98689	0.99807
3396.05841	0.99794
3394.12992	0.99784
3392.20144	0.99773
3390.27296	0.99759
3388.34447	0.99748
3386.41599	0.99745
3384.48751	0.99745
3382.55903	0.99736
3380.63054	0.99718
3378.70206	0.99697
3376.77358	0.99680
3374.84509	0.99668
3372.91661	0.99663
3370.98813	0.99662
3369.05964	0.99657
3367.13116	0.99638
3365.20268	0.99609
3363.27420	0.99583
3361.34571	0.99564
3359.41723	0.99540
3357.48875	0.99515
3355.56026	0.99497
3353.63178	0.99487
3351.70330	0.99481
3349.77482	0.99469
3347.84633	0.99451
3345.91785	0.99430
3343.98937	0.99414
3342.06088	0.99403
3340.13240	0.99392
3338.20392	0.99373
3336.27544	0.99347
3334.34695	0.99321
3332.41847	0.99301
3330.48999	0.99283
3328.56150	0.99267
3326.63302	0.99256
3324.70454	0.99247
3322.77606	0.99231
3320.84757	0.99208
3318.91909	0.99187
3316.99061	0.99175
3315.06212	0.99165
3313.13364	0.99156
3311.20516	0.99154
3309.27667	0.99159
3307.34819	0.99161
3305.41971	0.99156
3303.49123	0.99146
3301.56274	0.99133
3299.63426	0.99119
3297.70578	0.99116
3295.77729	0.99126
3293.84881	0.99137
3291.92033	0.99138
3289.99185	0.99132
3288.06336	0.99131
3286.13488	0.99138
3284.20640	0.99148
3282.27791	0.99159
3280.34943	0.99170
3278.42095	0.99186
3276.49247	0.99212
3274.56398	0.99240
3272.63550	0.99262
3270.70702	0.99284
3268.77853	0.99307
3266.85005	0.99332
3264.92157	0.99358
3262.99308	0.99379
3261.06460	0.99400
3259.13612	0.99424
3257.20764	0.99448
3255.27915	0.99470
3253.35067	0.99491
3251.42219	0.99512
3249.49370	0.99536
3247.56522	0.99560
3245.63674	0.99576
3243.70826	0.99586
3241.77977	0.99596
3239.85129	0.99610
3237.92281	0.99631
3235.99432	0.99656
3234.06584	0.99678
3232.13736	0.99690
3230.20888	0.99698
3228.28039	0.99714
3226.35191	0.99730
3224.42343	0.99736
3222.49494	0.99733
3220.56646	0.99732
3218.63798	0.99740
3216.70949	0.99750
3214.78101	0.99761
3212.85253	0.99772
3210.92405	0.99779
3208.99556	0.99783
3207.06708	0.99784
3205.13860	0.99786
3203.21011	0.99790
3201.28163	0.99795
3199.35315	0.99797
3197.42467	0.99797
3195.49618	0.99802
3193.56770	0.99814
3191.63922	0.99823
3189.71073	0.99831
3187.78225	0.99841
3185.85377	0.99850
3183.92529	0.99857
3181.99680	0.99860
3180.06832	0.99859
3178.13984	0.99861
3176.21135	0.99874
3174.28287	0.99889
3172.35439	0.99893
3170.42591	0.99892
3168.49742	0.99900
3166.56894	0.99914
3164.64046	0.99924
3162.71197	0.99928
3160.78349	0.99931
3158.85501	0.99938
3156.92652	0.99947
3154.99804	0.99957
3153.06956	0.99968
3151.14108	0.99974
3149.21259	0.99974
3147.28411	0.99975
3145.35563	0.99983
3143.42714	0.99994
3141.49866	1.00000
3139.57018	0.99998
3137.64170	0.99988
3135.71321	0.99975
3133.78473	0.99963
3131.85625	0.99958
3129.92776	0.99960
3127.99928	0.99961
3126.07080	0.99956
3124.14232	0.99957
3122.21383	0.99963
3120.28535	0.99973
3118.35687	0.99981
3116.42838	0.99980
3114.49990	0.99978
3112.57142	0.99973
3110.64293	0.99973
3108.71445	0.99975
3106.78597	0.99971
3104.85749	0.99964
3102.92900	0.99959
3101.00052	0.99959
3099.07204	0.99957
3097.14355	0.99953
3095.21507	0.99951
3093.28659	0.99954
3091.35811	0.99962
3089.42962	0.99970
3087.50114	0.99978
3085.57266	0.99986
3083.64417	0.99991
3081.71569	0.99993
3079.78721	0.99996
3077.85873	0.99998
3075.93024	0.99995
3074.00176	0.99988
3072.07328	0.99986
3070.14479	0.99990
3068.21631	0.99993
3066.28783	0.99985
3064.35935	0.99973
3062.43086	0.99969
3060.50238	0.99970
3058.57390	0.99972
3056.64541	0.99974
3054.71693	0.99977
3052.78845	0.99987
3050.85996	0.99999
3048.93148	1.00003
3047.00300	1.00002
3045.07452	1.00000
3043.14603	0.99999
3041.21755	0.99998
3039.28907	0.99993
3037.36058	0.99988
3035.43210	0.99989
3033.50362	0.99990
3031.57514	0.99980
3029.64665	0.99962
3027.71817	0.99945
3025.78969	0.99930
3023.86120	0.99911
3021.93272	0.99887
3020.00424	0.99862
3018.07576	0.99830
3016.14727	0.99785
3014.21879	0.99734
3012.29031	0.99676
3010.36182	0.99607
3008.43334	0.99531
3006.50486	0.99453
3004.57637	0.99373
3002.64789	0.99294
3000.71941	0.99218
2998.79093	0.99142
2996.86244	0.99066
2994.93396	0.98996
2993.00548	0.98911
2991.07699	0.98766
2989.14851	0.98596
2987.22003	0.98487
2985.29155	0.98440
2983.36306	0.98397
2981.43458	0.98325
2979.50610	0.98226
2977.57761	0.98117
2975.64913	0.98011
2973.72065	0.97907
2971.79217	0.97817
2969.86368	0.97760
2967.93520	0.97741
2966.00672	0.97754
2964.07823	0.97785
2962.14975	0.97812
2960.22127	0.97829
2958.29278	0.97848
2956.36430	0.97882
2954.43582	0.97920
2952.50734	0.97952
2950.57885	0.97982
2948.65037	0.98015
2946.72189	0.98032
2944.79340	0.98023
2942.86492	0.97999
2940.93644	0.97974
2939.00796	0.97943
2937.07947	0.97900
2935.15099	0.97847
2933.22251	0.97793
2931.29402	0.97735
2929.36554	0.97666
2927.43706	0.97594
2925.50858	0.97540
2923.58009	0.97515
2921.65161	0.97522
2919.72313	0.97565
2917.79464	0.97638
2915.86616	0.97728
2913.93768	0.97820
2912.00920	0.97918
2910.08071	0.98025
2908.15223	0.98127
2906.22375	0.98209
2904.29526	0.98258
2902.36678	0.98273
2900.43830	0.98310
2898.50981	0.98406
2896.58133	0.98509
2894.65285	0.98566
2892.72437	0.98595
2890.79588	0.98625
2888.86740	0.98650
2886.93892	0.98653
2885.01043	0.98647
2883.08195	0.98655
2881.15347	0.98675
2879.22499	0.98697
2877.29650	0.98719
2875.36802	0.98736
2873.43954	0.98752
2871.51105	0.98770
2869.58257	0.98798
2867.65409	0.98840
2865.72561	0.98899
2863.79712	0.98968
2861.86864	0.99041
2859.94016	0.99116
2858.01167	0.99189
2856.08319	0.99260
2854.15471	0.99338
2852.22622	0.99421
2850.29774	0.99505
2848.36926	0.99588
2846.44078	0.99664
2844.51229	0.99729
2842.58381	0.99786
2840.65533	0.99839
2838.72684	0.99887
2836.79836	0.99922
2834.86988	0.99943
2832.94140	0.99956
2831.01291	0.99965
2829.08443	0.99973
2827.15595	0.99978
2825.22746	0.99979
2823.29898	0.99979
2821.37050	0.99979
2819.44202	0.99980
2817.51353	0.99984
2815.58505	0.99988
2813.65657	0.99994
2811.72808	1.00001
2809.79960	1.00005
2807.87112	1.00004
2805.94263	1.00003
2804.01415	0.99999
2802.08567	1.00000
2800.15719	1.00007
2798.22870	1.00011
2796.30022	1.00010
2794.37174	1.00005
2792.44325	1.00003
2790.51477	1.00003
2788.58629	1.00001
2786.65781	0.99998
2784.72932	0.99995
2782.80084	0.99994
2780.87236	0.99995
2778.94387	0.99997
2777.01539	1.00000
2775.08691	1.00000
2773.15843	0.99999
2771.22994	0.99997
2769.30146	0.99994
2767.37298	0.99988
2765.44449	0.99981
2763.51601	0.99975
2761.58753	0.99965
2759.65905	0.99949
2757.73056	0.99933
2755.80208	0.99921
2753.87360	0.99913
2751.94511	0.99911
2750.01663	0.99917
2748.08815	0.99924
2746.15966	0.99931
2744.23118	0.99935
2742.30270	0.99940
2740.37422	0.99947
2738.44573	0.99955
2736.51725	0.99958
2734.58877	0.99960
2732.66028	0.99964
2730.73180	0.99971
2728.80332	0.99979
2726.87484	0.99986
2724.94635	0.99990
2723.01787	0.99992
2721.08939	0.99995
2719.16090	0.99996
2717.23242	0.99995
2715.30394	0.99995
2713.37546	0.99998
2711.44697	1.00000
2709.51849	0.99999
2707.59001	0.99998
2705.66152	0.99997
2703.73304	0.99995
2701.80456	0.99994
2699.87607	0.99993
2697.94759	0.99993
2696.01911	0.99990
2694.09063	0.99987
2692.16214	0.99987
2690.23366	0.99988
2688.30518	0.99989
2686.37669	0.99992
2684.44821	0.99996
2682.51973	0.99999
2680.59125	0.99999
2678.66276	0.99999
2676.73428	0.99999
2674.80580	1.00000
2672.87731	0.99999
2670.94883	0.99997
2669.02035	0.99996
2667.09187	0.99997
2665.16338	0.99997
2663.23490	0.99991
2661.30642	0.99982
2659.37793	0.99973
2657.44945	0.99966
2655.52097	0.99960
2653.59249	0.99958
2651.66400	0.99957
2649.73552	0.99956
2647.80704	0.99954
2645.87855	0.99952
2643.95007	0.99950
2642.02159	0.99950
2640.09310	0.99949
2638.16462	0.99945
2636.23614	0.99946
2634.30766	0.99953
2632.37917	0.99962
2630.45069	0.99969
2628.52221	0.99975
2626.59372	0.99981
2624.66524	0.99981
2622.73676	0.99976
2620.80828	0.99975
2618.87979	0.99979
2616.95131	0.99985
2615.02283	0.99989
2613.09434	0.99988
2611.16586	0.99986
2609.23738	0.99987
2607.30890	0.99987
2605.38041	0.99982
2603.45193	0.99978
2601.52345	0.99978
2599.59496	0.99979
2597.66648	0.99980
2595.73800	0.99982
2593.80951	0.99984
2591.88103	0.99986
2589.95255	0.99990
2588.02407	0.99990
2586.09558	0.99988
2584.16710	0.99991
2582.23862	0.99999
2580.31013	1.00005
2578.38165	1.00003
2576.45317	0.99993
2574.52469	0.99987
2572.59620	0.99986
2570.66772	0.99982
2568.73924	0.99978
2566.81075	0.99975
2564.88227	0.99969
2562.95379	0.99968
2561.02531	0.99976
2559.09682	0.99982
2557.16834	0.99987
2555.23986	0.99995
2553.31137	1.00000
2551.38289	1.00000
2549.45441	0.99993
2547.52592	0.99988
2545.59744	0.99987
2543.66896	0.99993
2541.74048	0.99998
2539.81199	1.00004
2537.88351	1.00002
2535.95503	0.99994
2534.02654	0.99986
2532.09806	0.99985
2530.16958	0.99991
2528.24110	0.99996
2526.31261	0.99994
2524.38413	0.99991
2522.45565	0.99994
2520.52716	0.99998
2518.59868	0.99997
2516.67020	0.99997
2514.74172	1.00000
2512.81323	1.00000
2510.88475	0.99998
2508.95627	0.99999
2507.02778	1.00002
2505.09930	1.00001
2503.17082	0.99997
2501.24234	0.99997
2499.31385	0.99999
2497.38537	1.00000
2495.45689	1.00000
2493.52840	0.99995
2491.59992	0.99991
2489.67144	0.99993
2487.74295	0.99995
2485.81447	0.99995
2483.88599	0.99996
2481.95751	0.99999
2480.02902	1.00001
2478.10054	0.99998
2476.17206	0.99995
2474.24357	0.99996
2472.31509	0.99998
2470.38661	0.99994
2468.45813	0.99992
2466.52964	0.99996
2464.60116	1.00002
2462.67268	1.00003
2460.74419	1.00003
2458.81571	1.00002
2456.88723	0.99993
2454.95875	0.99984
2453.03026	0.99984
2451.10178	0.99988
2449.17330	0.99993
2447.24481	0.99998
2445.31633	1.00000
2443.38785	0.99997
2441.45936	0.99991
2439.53088	0.99989
2437.60240	0.99989
2435.67392	0.99992
2433.74543	0.99996
2431.81695	0.99997
2429.88847	0.99997
2427.95998	1.00000
2426.03150	1.00001
2424.10302	1.00000
2422.17454	1.00001
2420.24605	1.00002
2418.31757	1.00002
2416.38909	0.99998
2414.46060	0.99996
2412.53212	0.99995
2410.60364	0.99988
2408.67516	0.99985
2406.74667	0.99991
2404.81819	1.00000
2402.88971	1.00000
2400.96122	1.00000
2399.03274	1.00006
2397.10426	1.00012
2395.17578	1.00017
2393.24729	1.00022
2391.31881	1.00027
2389.39033	1.00032
2387.46184	1.00037
2385.53336	1.00042
2383.60488	1.00046
2381.67639	1.00050
2379.74791	1.00054
2377.81943	1.00058
2375.89095	1.00062
2373.96246	1.00065
2372.03398	1.00068
2370.10550	1.00071
2368.17701	1.00074
2366.24853	1.00077
2364.32005	1.00079
2362.39157	1.00082
2360.46308	1.00084
2358.53460	1.00086
2356.60612	1.00087
2354.67763	1.00089
2352.74915	1.00090
2350.82067	1.00092
2348.89219	1.00093
2346.96370	1.00093
2345.03522	1.00094
2343.10674	1.00094
2341.17825	1.00095
2339.24977	1.00095
2337.32129	1.00095
2335.39280	1.00094
2333.46432	1.00094
2331.53584	1.00093
2329.60736	1.00092
2327.67887	1.00091
2325.75039	1.00090
2323.82191	1.00088
2321.89342	1.00087
2319.96494	1.00085
2318.03646	1.00083
2316.10798	1.00081
2314.17949	1.00078
2312.25101	1.00076
2310.32253	1.00073
2308.39404	1.00070
2306.46556	1.00067
2304.53708	1.00063
2302.60860	1.00060
2300.68011	1.00056
2298.75163	1.00052
2296.82315	1.00048
2294.89466	1.00044
2292.96618	1.00039
2291.03770	1.00035
2289.10921	1.00030
2287.18073	1.00025
2285.25225	1.00020
2283.32377	1.00014
2281.39528	1.00009
2279.46680	1.00003
2277.53832	0.99997
2275.60983	0.99991
2273.68135	0.99985
2271.75287	0.99978
2269.82439	0.99971
2267.89590	0.99970
2265.96742	0.99985
2264.03894	1.00000
2262.11045	0.99997
2260.18197	0.99978
2258.25349	0.99951
2256.32501	0.99938
2254.39652	0.99962
2252.46804	0.99997
2250.53956	1.00000
2248.61107	0.99986
2246.68259	0.99979
2244.75411	0.99970
2242.82563	0.99956
2240.89714	0.99951
2238.96866	0.99958
2237.04018	0.99961
2235.11169	0.99949
2233.18321	0.99928
2231.25473	0.99913
2229.32624	0.99906
2227.39776	0.99898
2225.46928	0.99886
2223.54080	0.99875
2221.61231	0.99875
2219.68383	0.99878
2217.75535	0.99871
2215.82686	0.99858
2213.89838	0.99847
2211.96990	0.99843
2210.04142	0.99838
2208.11293	0.99822
2206.18445	0.99801
2204.25597	0.99786
2202.32748	0.99772
2200.39900	0.99750
2198.47052	0.99733
2196.54204	0.99727
2194.61355	0.99711
2192.68507	0.99685
2190.75659	0.99672
2188.82810	0.99664
2186.89962	0.99642
2184.97114	0.99628
2183.04265	0.99644
2181.11417	0.99677
2179.18569	0.99685
2177.25721	0.99661
2175.32872	0.99655
2173.40024	0.99672
2171.47176	0.99663
2169.54327	0.99603
2167.61479	0.99503
2165.68631	0.99408
2163.75783	0.99339
2161.82934	0.99312
2159.90086	0.99452
2157.97238	0.99766
2156.04389	0.99989
2154.11541	1.00000
2152.18693	0.99934
2150.25845	0.99865
2148.32996	0.99826
2146.40148	0.99816
2144.47300	0.99815
2142.54451	0.99815
2140.61603	0.99818
2138.68755	0.99824
2136.75906	0.99860
2134.83058	0.99938
2132.90210	1.00005
2130.97362	1.00006
2129.04513	0.99961
2127.11665	0.99910
2125.18817	0.99868
2123.25968	0.99839
2121.33120	0.99828
2119.40272	0.99817
2117.47424	0.99791
2115.54575	0.99764
2113.61727	0.99757
2111.68879	0.99771
2109.76030	0.99790
2107.83182	0.99796
2105.90334	0.99788
2103.97486	0.99775
2102.04637	0.99768
2100.11789	0.99777
2098.18941	0.99808
2096.26092	0.99857
2094.33244	0.99901
2092.40396	0.99911
2090.47548	0.99892
2088.54699	0.99872
2086.61851	0.99859
2084.69003	0.99844
2082.76154	0.99830
2080.83306	0.99821
2078.90458	0.99817
2076.97609	0.99822
2075.04761	0.99834
2073.11913	0.99847
2071.19065	0.99855
2069.26216	0.99861
2067.33368	0.99861
2065.40520	0.99856
2063.47671	0.99861
2061.54823	0.99870
2059.61975	0.99870
2057.69127	0.99865
2055.76278	0.99865
2053.83430	0.99848
2051.90582	0.99779
2049.97733	0.99711
2048.04885	0.99720
2046.12037	0.99764
2044.19189	0.99781
2042.26340	0.99784
2040.33492	0.99770
2038.40644	0.99746
2036.47795	0.99755
2034.54947	0.99799
2032.62099	0.99831
2030.69250	0.99826
2028.76402	0.99821
2026.83554	0.99837
2024.90706	0.99861
2022.97857	0.99883
2021.05009	0.99910
2019.12161	0.99931
2017.19312	0.99937
2015.26464	0.99937
2013.33616	0.99932
2011.40768	0.99913
2009.47919	0.99888
2007.55071	0.99907
2005.62223	0.99968
2003.69374	1.00000
2001.76526	0.99983
1999.83678	0.99934
1997.90830	0.99886
1995.97981	0.99855
1994.05133	0.99832
1992.12285	0.99814
1990.19436	0.99804
1988.26588	0.99787
1986.33740	0.99752
1984.40892	0.99718
1982.48043	0.99673
1980.55195	0.99618
1978.62347	0.99637
1976.69498	0.99749
1974.76650	0.99848
1972.83802	0.99892
1970.90953	0.99921
1968.98105	0.99932
1967.05257	0.99921
1965.12409	0.99908
1963.19560	0.99911
1961.26712	0.99942
1959.33864	0.99984
1957.41015	1.00000
1955.48167	0.99989
1953.55319	0.99969
1951.62471	0.99954
1949.69622	0.99943
1947.76774	0.99937
1945.83926	0.99937
1943.91077	0.99945
1941.98229	0.99960
1940.05381	0.99970
1938.12533	0.99970
1936.19684	0.99968
1934.26836	0.99965
1932.33988	0.99961
1930.41139	0.99968
1928.48291	0.99983
1926.55443	0.99987
1924.62594	0.99980
1922.69746	0.99970
1920.76898	0.99958
1918.84050	0.99953
1916.91201	0.99960
1914.98353	0.99970
1913.05505	0.99978
1911.12656	0.99983
1909.19808	0.99981
1907.26960	0.99975
1905.34112	0.99973
1903.41263	0.99979
1901.48415	0.99990
1899.55567	0.99997
1897.62718	0.99996
1895.69870	0.99990
1893.77022	0.99992
1891.84174	0.99999
1889.91325	0.99995
1887.98477	0.99987
1886.05629	0.99987
1884.12780	0.99989
1882.19932	0.99988
1880.27084	0.99989
1878.34235	0.99998
1876.41387	1.00006
1874.48539	1.00007
1872.55691	0.99998
1870.62842	0.99986
1868.69994	0.99980
1866.77146	0.99985
1864.84297	0.99993
1862.91449	0.99995
1860.98601	0.99995
1859.05753	0.99997
1857.12904	1.00000
1855.20056	1.00001
1853.27208	0.99999
1851.34359	0.99998
1849.41511	1.00000
1847.48663	1.00003
1845.55815	1.00001
1843.62966	0.99996
1841.70118	0.99992
1839.77270	0.99994
1837.84421	0.99997
1835.91573	0.99999
1833.98725	1.00003
1832.05877	1.00002
1830.13028	0.99993
1828.20180	0.99985
1826.27332	0.99982
1824.34483	0.99979
1822.41635	0.99978
1820.48787	0.99989
1818.55938	1.00008
1816.63090	1.00022
1814.70242	1.00019
1812.77394	1.00003
1810.84545	0.99987
1808.91697	0.99986
1806.98849	0.99995
1805.06000	1.00000
1803.13152	0.99996
1801.20304	0.99989
1799.27456	0.99990
1797.34607	0.99995
1795.41759	0.99997
1793.48911	0.99995
1791.56062	0.99993
1789.63214	0.99999
1787.70366	1.00006
1785.77518	1.00005
1783.84669	1.00002
1781.91821	1.00000
1779.98973	1.00002
1778.06124	1.00007
1776.13276	1.00011
1774.20428	1.00010
1772.27579	1.00001
1770.34731	0.99996
1768.41883	0.99995
1766.49035	0.99997
1764.56186	0.99999
1762.63338	0.99996
1760.70490	0.99988
1758.77641	0.99983
1756.84793	0.99985
1754.91945	0.99986
1752.99097	0.99988
1751.06248	0.99986
1749.13400	0.99978
1747.20552	0.99976
1745.27703	0.99983
1743.34855	0.99992
1741.42007	0.99995
1739.49159	0.99996
1737.56310	0.99998
1735.63462	1.00000
1733.70614	0.99985
1731.77765	0.99973
1729.84917	0.99984
1727.92069	0.99990
1725.99221	0.99989
1724.06372	0.99973
1722.13524	0.99949
1720.20676	0.99918
1718.27827	0.99843
1716.34979	0.99712
1714.42131	0.99598
1712.49282	0.99506
1710.56434	0.99388
1708.63586	0.99234
1706.70738	0.99015
1704.77889	0.98739
1702.85041	0.98491
1700.92193	0.98160
1698.99344	0.97686
1697.06496	0.97250
1695.13648	0.96789
1693.20800	0.96390
1691.27951	0.96064
1689.35103	0.95688
1687.42255	0.95331
1685.49406	0.94947
1683.56558	0.94349
1681.63710	0.93867
1679.70862	0.93567
1677.78013	0.93275
1675.85165	0.92903
1673.92317	0.92480
1671.99468	0.92135
1670.06620	0.91749
1668.13772	0.91301
1666.20923	0.91002
1664.28075	0.90753
1662.35227	0.90429
1660.42379	0.90138
1658.49530	0.89969
1656.56682	0.89881
1654.63834	0.89806
1652.70985	0.89669
1650.78137	0.89644
1648.85289	0.89735
1646.92441	0.89857
1644.99592	0.90018
1643.06744	0.90222
1641.13896	0.90467
1639.21047	0.90749
1637.28199	0.91097
1635.35351	0.91600
1633.42503	0.92105
1631.49654	0.92493
1629.56806	0.92858
1627.63958	0.93212
1625.71109	0.93503
1623.78261	0.93729
1621.85413	0.93914
1619.92564	0.94067
1617.99716	0.94222
1616.06868	0.94421
1614.14020	0.94640
1612.21171	0.94855
1610.28323	0.95066
1608.35475	0.95253
1606.42626	0.95399
1604.49778	0.95504
1602.56930	0.95584
1600.64082	0.95651
1598.71233	0.95714
1596.78385	0.95769
1594.85537	0.95819
1592.92688	0.95861
1590.99840	0.95891
1589.06992	0.95900
1587.14144	0.95888
1585.21295	0.95857
1583.28447	0.95808
1581.35599	0.95747
1579.42750	0.95681
1577.49902	0.95573
1575.57054	0.95380
1573.64206	0.95232
1571.71357	0.95152
1569.78509	0.95038
1567.85661	0.94913
1565.92812	0.94829
1563.99964	0.94754
1562.07116	0.94692
1560.14267	0.94571
1558.21419	0.94243
1556.28571	0.94035
1554.35723	0.93956
1552.42874	0.93868
1550.50026	0.93759
1548.57178	0.93642
1546.64329	0.93542
1544.71481	0.93444
1542.78633	0.93339
1540.85785	0.93231
1538.92936	0.93154
1537.00088	0.93180
1535.07240	0.93227
1533.14391	0.93241
1531.21543	0.93250
1529.28695	0.93279
1527.35847	0.93310
1525.42998	0.93348
1523.50150	0.93404
1521.57302	0.93467
1519.64453	0.93541
1517.71605	0.93651
1515.78757	0.93818
1513.85908	0.94011
1511.93060	0.94191
1510.00212	0.94331
1508.07364	0.94384
1506.14515	0.94312
1504.21667	0.94248
1502.28819	0.94220
1500.35970	0.94185
1498.43122	0.94162
1496.50274	0.94221
1494.57426	0.94363
1492.64577	0.94511
1490.71729	0.94608
1488.78881	0.94588
1486.86032	0.94456
1484.93184	0.94287
1483.00336	0.94115
1481.07488	0.93978
1479.14639	0.93939
1477.21791	0.94013
1475.28943	0.94166
1473.36094	0.94360
1471.43246	0.94546
1469.50398	0.94666
1467.57550	0.94712
1465.64701	0.94650
1463.71853	0.94462
1461.79005	0.94256
1459.86156	0.94051
1457.93308	0.93704
1456.00460	0.93232
1454.07611	0.92950
1452.14763	0.92766
1450.21915	0.92579
1448.29067	0.92424
1446.36218	0.92381
1444.43370	0.92479
1442.50522	0.92675
1440.57673	0.92912
1438.64825	0.93156
1436.71977	0.93430
1434.79129	0.93688
1432.86280	0.93854
1430.93432	0.93918
1429.00584	0.93858
1427.07735	0.93689
1425.14887	0.93402
1423.22039	0.92989
1421.29191	0.92490
1419.36342	0.91739
1417.43494	0.90731
1415.50646	0.89830
1413.57797	0.88998
1411.64949	0.88176
1409.72101	0.87524
1407.79252	0.87212
1405.86404	0.87315
1403.93556	0.87850
1402.00708	0.88657
1400.07859	0.89623
1398.15011	0.90653
1396.22163	0.91497
1394.29314	0.92131
1392.36466	0.92613
1390.43618	0.92951
1388.50770	0.93225
1386.57921	0.93550
1384.65073	0.93953
1382.72225	0.94358
1380.79376	0.94680
1378.86528	0.94860
1376.93680	0.94938
1375.00832	0.95039
1373.07983	0.95286
1371.15135	0.95673
1369.22287	0.96123
1367.29438	0.96561
1365.36590	0.96921
1363.43742	0.97220
1361.50893	0.97481
1359.58045	0.97685
1357.65197	0.97835
1355.72349	0.97950
1353.79500	0.98039
1351.86652	0.98106
1349.93804	0.98156
1348.00955	0.98192
1346.08107	0.98218
1344.15259	0.98237
1342.22411	0.98254
1340.29562	0.98271
1338.36714	0.98307
1336.43866	0.98375
1334.51017	0.98453
1332.58169	0.98517
1330.65321	0.98559
1328.72473	0.98572
1326.79624	0.98550
1324.86776	0.98489
1322.93928	0.98392
1321.01079	0.98256
1319.08231	0.98087
1317.15383	0.97902
1315.22535	0.97730
1313.29686	0.97601
1311.36838	0.97555
1309.43990	0.97605
1307.51141	0.97710
1305.58293	0.97808
1303.65445	0.97863
1301.72596	0.97880
1299.79748	0.97888
1297.86900	0.97914
1295.94052	0.97972
1294.01203	0.98043
1292.08355	0.98102
1290.15507	0.98131
1288.22658	0.98133
1286.29810	0.98123
1284.36962	0.98121
1282.44114	0.98146
1280.51265	0.98205
1278.58417	0.98287
1276.65569	0.98370
1274.72720	0.98430
1272.79872	0.98449
1270.87024	0.98417
1268.94176	0.98323
1267.01327	0.98155
1265.08479	0.97904
1263.15631	0.97574
1261.22782	0.97192
1259.29934	0.96804
1257.37086	0.96470
1255.44237	0.96224
1253.51389	0.96073
1251.58541	0.96017
1249.65693	0.96079
1247.72844	0.96280
1245.79996	0.96566
1243.87148	0.96823
1241.94299	0.96965
1240.01451	0.96960
1238.08603	0.96760
1236.15755	0.96339
1234.22906	0.95775
1232.30058	0.95191
1230.37210	0.94705
1228.44361	0.94433
1226.51513	0.94469
1224.58665	0.94859
1222.65817	0.95564
1220.72968	0.96445
1218.80120	0.97315
1216.87272	0.98026
1214.94423	0.98536
1213.01575	0.98886
1211.08727	0.99134
1209.15878	0.99322
1207.23030	0.99471
1205.30182	0.99593
1203.37334	0.99696
1201.44485	0.99782
1199.51637	0.99850
1197.58789	0.99897
1195.65940	0.99930
1193.73092	0.99953
1191.80244	0.99972
1189.87396	0.99990
1187.94547	1.00000
1186.01699	1.00000
1184.08851	1.00002
1182.16002	0.99985
1180.23154	0.99941
1178.30306	0.99868
1176.37458	0.99766
1174.44609	0.99634
1172.51761	0.99458
1170.58913	0.99211
1168.66064	0.98846
1166.73216	0.98318
1164.80368	0.97625
1162.87520	0.96859
1160.94671	0.96201
1159.01823	0.95839
1157.08975	0.95846
1155.16126	0.96136
1153.23278	0.96534
1151.30430	0.96905
1149.37581	0.97211
1147.44733	0.97467
1145.51885	0.97695
1143.59037	0.97899
1141.66188	0.98071
1139.73340	0.98197
1137.80492	0.98264
1135.87643	0.98264
1133.94795	0.98198
1132.01947	0.98053
1130.09099	0.97797
1128.16250	0.97365
1126.23402	0.96681
1124.30554	0.95709
1122.37705	0.94499
1120.44857	0.93219
1118.52009	0.92148
1116.59161	0.91586
1114.66312	0.91721
1112.73464	0.92517
1110.80616	0.93699
1108.87767	0.94905
1106.94919	0.95886
1105.02071	0.96577
1103.09222	0.97034
1101.16374	0.97332
1099.23526	0.97523
1097.30678	0.97628
1095.37829	0.97658
1093.44981	0.97623
1091.52133	0.97526
1089.59284	0.97392
1087.66436	0.97259
1085.73588	0.97123
1083.80740	0.96965
1081.87891	0.96798
1079.95043	0.96650
1078.02195	0.96541
1076.09346	0.96477
1074.16498	0.96459
1072.23650	0.96473
1070.30802	0.96454
1068.37953	0.96336
1066.45105	0.96182
1064.52257	0.96107
1062.59408	0.96042
1060.66560	0.95819
1058.73712	0.95407
1056.80864	0.94896
1054.88015	0.94311
1052.95167	0.93574
1051.02319	0.92650
1049.09470	0.91629
1047.16622	0.90726
1045.23774	0.90201
1043.30925	0.90205
1041.38077	0.90677
1039.45229	0.91408
1037.52381	0.92201
1035.59532	0.92932
1033.66684	0.93516
1031.73836	0.93905
1029.80987	0.94115
1027.88139	0.94272
1025.95291	0.94541
1024.02443	0.94935
1022.09594	0.95358
1020.16746	0.95742
1018.23898	0.96029
1016.31049	0.96155
1014.38201	0.96079
1012.45353	0.95804
1010.52505	0.95408
1008.59656	0.95051
1006.66808	0.94923
1004.73960	0.95138
1002.81111	0.95650
1000.88263	0.96271
998.95415	0.96808
997.02566	0.97152
995.09718	0.97310
993.16870	0.97375
991.24022	0.97458
989.31173	0.97604
987.38325	0.97762
985.45477	0.97843
983.52628	0.97781
981.59780	0.97549
979.66932	0.97143
977.74084	0.96577
975.81235	0.95925
973.88387	0.95359
971.95539	0.95101
970.02690	0.95282
968.09842	0.95850
966.16994	0.96623
964.24146	0.97413
962.31297	0.98094
960.38449	0.98618
958.45601	0.98996
956.52752	0.99265
954.59904	0.99456
952.67056	0.99593
950.74207	0.99702
948.81359	0.99796
946.88511	0.99874
944.95663	0.99930
943.02814	0.99966
941.09966	0.99988
939.17118	1.00000
937.24269	1.00003
935.31421	1.00006
933.38573	0.99993
931.45725	0.99957
929.52876	0.99895
927.60028	0.99802
925.67180	0.99676
923.74331	0.99529
921.81483	0.99385
919.88635	0.99273
917.95787	0.99216
916.02938	0.99222
914.10090	0.99281
912.17242	0.99371
910.24393	0.99464
908.31545	0.99532
906.38697	0.99557
904.45849	0.99532
902.53000	0.99460
900.60152	0.99361
898.67304	0.99267
896.74455	0.99212
894.81607	0.99217
892.88759	0.99289
890.95910	0.99416
889.03062	0.99565
887.10214	0.99686
885.17366	0.99759
883.24517	0.99802
881.31669	0.99829
879.38821	0.99854
877.45972	0.99893
875.53124	0.99933
873.60276	0.99956
871.67428	0.99982
869.74579	0.99995
867.81731	1.00000
865.88883	0.99999
863.96034	0.99980
862.03186	0.99945
860.10338	0.99898
858.17490	0.99832
856.24641	0.99734
854.31793	0.99603
852.38945	0.99453
850.46096	0.99284
848.53248	0.99100
846.60400	0.98904
844.67551	0.98701
842.74703	0.98503
840.81855	0.98322
838.89007	0.98154
836.96158	0.98011
835.03310	0.97917
833.10462	0.97882
831.17613	0.97906
829.24765	0.97982
827.31917	0.98101
825.39069	0.98252
823.46220	0.98416
821.53372	0.98574
819.60524	0.98716
817.67675	0.98831
815.74827	0.98905
813.81979	0.98931
811.89131	0.98897
809.96282	0.98805
808.03434	0.98671
806.10586	0.98506
804.17737	0.98318
802.24889	0.98120
800.32041	0.97917
798.39193	0.97699
796.46344	0.97447
794.53496	0.97160
792.60648	0.96845
790.67799	0.96517
788.74951	0.96192
786.82103	0.95902
784.89254	0.95686
782.96406	0.95566
781.03558	0.95554
779.10710	0.95664
777.17861	0.95901
775.25013	0.96249
773.32165	0.96682
771.39316	0.97166
769.46468	0.97651
767.53620	0.98078
765.60772	0.98411
763.67923	0.98645
761.75075	0.98788
759.82227	0.98846
757.89378	0.98814
755.96530	0.98667
754.03682	0.98365
752.10834	0.97888
750.17985	0.97342
748.25137	0.96993
746.32289	0.97102
744.39440	0.97645
742.46592	0.98318
740.53744	0.98846
738.60895	0.99182
736.68047	0.99413
734.75199	0.99599
732.82351	0.99752
730.89502	0.99867
728.96654	0.99943
727.03806	0.99983
725.10957	1.00000
723.18109	1.00003
721.25261	0.99988
719.32413	0.99975
717.39564	0.99977
715.46716	0.99984
713.53868	0.99994
711.61019	1.00000
709.68171	0.99988
707.75323	0.99953
705.82475	0.99903
703.89626	0.99837
701.96778	0.99752
700.03930	0.99632
698.11081	0.99430
696.18233	0.99063
694.25385	0.98466
692.32536	0.97774
690.39688	0.97353
688.46840	0.97398
686.53992	0.97588
684.61143	0.97424
682.68295	0.96745
680.75447	0.95749
678.82598	0.94749
676.89750	0.93941
674.96902	0.93303
673.04054	0.92796
671.11205	0.92556
669.18357	0.93161
667.25509	0.95128
665.32660	0.96672
663.39812	0.97438
661.46964	0.97780
659.54116	0.97628
657.61267	0.96954
655.68419	0.95892
653.75571	0.94882
651.82722	0.94535
649.89874	0.95139
647.97026	0.96341
646.04178	0.97431
644.11329	0.98007
642.18481	0.98176
640.25633	0.98234
638.32784	0.98357
636.39936	0.98584
634.47088	0.98868
632.54239	0.99127
630.61391	0.99301
628.68543	0.99410
626.75695	0.99496
624.82846	0.99539
622.89998	0.99516
620.97150	0.99410
619.04301	0.99204
617.11453	0.98917
615.18605	0.98621
613.25757	0.98439
611.32908	0.98496
609.40060	0.98772
607.47212	0.99125
605.54363	0.99467
603.61515	0.99720
601.68667	0.99872
599.75819	1.00000
