# Supplementary material for: Accelerated discovery of highly active enzyme nanohybrids with parallelized Bayesian optimization in hybrid space
Source: Nat Commun. 2026 Mar 7;17:3634. doi: 10.1038/s41467-026-70251-3 (PMC13096166; doi:10.1038/s41467-026-70251-3)
Supplement: Supplementary file 3 — Supplementary Dataset 1 [file 41467_2026_70251_MOESM3_ESM.zip › Raw data/IR/SupplFig13c-HTM.dpt]

3996.34606	1.00082
3994.41732	1.00091
3992.48858	1.00089
3990.55984	1.00077
3988.63110	1.00057
3986.70236	1.00043
3984.77362	1.00042
3982.84489	1.00042
3980.91615	1.00034
3978.98741	1.00030
3977.05867	1.00037
3975.12993	1.00041
3973.20119	1.00033
3971.27246	1.00017
3969.34372	0.99999
3967.41498	0.99980
3965.48624	0.99972
3963.55750	0.99983
3961.62876	0.99994
3959.70002	0.99983
3957.77129	0.99964
3955.84255	0.99947
3953.91381	0.99944
3951.98507	0.99969
3950.05633	1.00000
3948.12759	0.99988
3946.19886	0.99962
3944.27012	0.99977
3942.34138	0.99965
3940.41264	0.99892
3938.48390	0.99831
3936.55516	0.99827
3934.62643	0.99882
3932.69769	0.99942
3930.76895	0.99918
3928.84021	0.99848
3926.91147	0.99838
3924.98273	0.99860
3923.05399	0.99835
3921.12526	0.99808
3919.19652	0.99821
3917.26778	0.99800
3915.33904	0.99695
3913.41030	0.99589
3911.48156	0.99544
3909.55283	0.99566
3907.62409	0.99677
3905.69535	0.99864
3903.76661	1.00000
3901.83787	0.99993
3899.90913	0.99880
3897.98039	0.99710
3896.05166	0.99604
3894.12292	0.99638
3892.19418	0.99701
3890.26544	0.99655
3888.33670	0.99631
3886.40796	0.99706
3884.47923	0.99753
3882.55049	0.99759
3880.62175	0.99721
3878.69301	0.99591
3876.76427	0.99542
3874.83553	0.99639
3872.90680	0.99766
3870.97806	0.99836
3869.04932	0.99781
3867.12058	0.99707
3865.19184	0.99720
3863.26310	0.99678
3861.33436	0.99542
3859.40563	0.99482
3857.47689	0.99579
3855.54815	0.99823
3853.61941	1.00000
3851.69067	0.99793
3849.76193	0.99505
3847.83320	0.99377
3845.90446	0.99420
3843.97572	0.99569
3842.04698	0.99742
3840.11824	0.99886
3838.18950	0.99907
3836.26076	0.99789
3834.33203	0.99674
3832.40329	0.99593
3830.47455	0.99531
3828.54581	0.99527
3826.61707	0.99562
3824.68833	0.99634
3822.75960	0.99803
3820.83086	0.99922
3818.90212	0.99854
3816.97338	0.99755
3815.04464	0.99601
3813.11590	0.99434
3811.18716	0.99394
3809.25843	0.99495
3807.32969	0.99627
3805.40095	0.99693
3803.47221	0.99792
3801.54347	0.99857
3799.61473	0.99759
3797.68600	0.99642
3795.75726	0.99519
3793.82852	0.99383
3791.89978	0.99309
3789.97104	0.99303
3788.04230	0.99345
3786.11357	0.99410
3784.18483	0.99431
3782.25609	0.99441
3780.32735	0.99476
3778.39861	0.99438
3776.46987	0.99333
3774.54113	0.99298
3772.61240	0.99377
3770.68366	0.99494
3768.75492	0.99532
3766.82618	0.99499
3764.89744	0.99440
3762.96870	0.99412
3761.03997	0.99487
3759.11123	0.99572
3757.18249	0.99566
3755.25375	0.99597
3753.32501	0.99784
3751.39627	1.00000
3749.46753	0.99982
3747.53880	0.99898
3745.61006	0.99891
3743.68132	0.99793
3741.75258	0.99644
3739.82384	0.99634
3737.89510	0.99798
3735.96637	1.00000
3734.03763	0.99958
3732.10889	0.99687
3730.18015	0.99496
3728.25141	0.99490
3726.32267	0.99585
3724.39393	0.99637
3722.46520	0.99606
3720.53646	0.99527
3718.60772	0.99453
3716.67898	0.99449
3714.75024	0.99572
3712.82150	0.99784
3710.89277	0.99832
3708.96403	0.99628
3707.03529	0.99428
3705.10655	0.99361
3703.17781	0.99379
3701.24907	0.99336
3699.32034	0.99218
3697.39160	0.99137
3695.46286	0.99130
3693.53412	0.99225
3691.60538	0.99418
3689.67664	0.99516
3687.74790	0.99339
3685.81917	0.99120
3683.89043	0.99040
3681.96169	0.99105
3680.03295	0.99253
3678.10421	0.99429
3676.17547	0.99561
3674.24674	0.99509
3672.31800	0.99444
3670.38926	0.99426
3668.46052	0.99254
3666.53178	0.99036
3664.60304	0.98925
3662.67430	0.98902
3660.74557	0.98939
3658.81683	0.99042
3656.88809	0.99168
3654.95935	0.99249
3653.03061	0.99408
3651.10187	0.99756
3649.17314	1.00000
3647.24440	0.99795
3645.31566	0.99499
3643.38692	0.99364
3641.45818	0.99348
3639.52944	0.99365
3637.60070	0.99403
3635.67197	0.99479
3633.74323	0.99592
3631.81449	0.99768
3629.88575	0.99976
3627.95701	0.99941
3626.02827	0.99722
3624.09954	0.99634
3622.17080	0.99733
3620.24206	0.99914
3618.31332	0.99980
3616.38458	0.99954
3614.45584	0.99958
3612.52711	0.99946
3610.59837	0.99924
3608.66963	0.99910
3606.74089	0.99821
3604.81215	0.99720
3602.88341	0.99722
3600.95467	0.99778
3599.02594	0.99804
3597.09720	0.99828
3595.16846	0.99844
3593.23972	0.99803
3591.31098	0.99795
3589.38224	0.99915
3587.45351	1.00000
3585.52477	0.99883
3583.59603	0.99739
3581.66729	0.99685
3579.73855	0.99672
3577.80981	0.99660
3575.88107	0.99650
3573.95234	0.99647
3572.02360	0.99688
3570.09486	0.99846
3568.16612	1.00061
3566.23738	1.00075
3564.30864	0.99913
3562.37991	0.99788
3560.45117	0.99736
3558.52243	0.99710
3556.59369	0.99725
3554.66495	0.99794
3552.73621	0.99854
3550.80747	0.99865
3548.87874	0.99904
3546.95000	0.99986
3545.02126	0.99998
3543.09252	0.99916
3541.16378	0.99844
3539.23504	0.99842
3537.30631	0.99876
3535.37757	0.99887
3533.44883	0.99887
3531.52009	0.99925
3529.59135	0.99995
3527.66261	1.00045
3525.73388	1.00063
3523.80514	1.00051
3521.87640	1.00003
3519.94766	0.99950
3518.01892	0.99922
3516.09018	0.99918
3514.16144	0.99933
3512.23271	0.99968
3510.30397	1.00001
3508.37523	1.00006
3506.44649	1.00013
3504.51775	1.00050
3502.58901	1.00053
3500.66028	1.00007
3498.73154	0.99977
3496.80280	0.99977
3494.87406	0.99971
3492.94532	0.99957
3491.01658	0.99956
3489.08784	0.99969
3487.15911	0.99975
3485.23037	0.99979
3483.30163	0.99998
3481.37289	1.00000
3479.44415	0.99966
3477.51541	0.99936
3475.58668	0.99934
3473.65794	0.99940
3471.72920	0.99943
3469.80046	0.99949
3467.87172	0.99956
3465.94298	0.99955
3464.01424	0.99953
3462.08551	0.99952
3460.15677	0.99945
3458.22803	0.99935
3456.29929	0.99928
3454.37055	0.99927
3452.44181	0.99935
3450.51308	0.99961
3448.58434	0.99996
3446.65560	1.00000
3444.72686	0.99974
3442.79812	0.99953
3440.86938	0.99939
3438.94065	0.99928
3437.01191	0.99922
3435.08317	0.99919
3433.15443	0.99916
3431.22569	0.99914
3429.29695	0.99915
3427.36821	0.99920
3425.43948	0.99929
3423.51074	0.99953
3421.58200	0.99976
3419.65326	0.99970
3417.72452	0.99948
3415.79578	0.99941
3413.86705	0.99949
3411.93831	0.99955
3410.00957	0.99954
3408.08083	0.99952
3406.15209	0.99957
3404.22335	0.99967
3402.29461	0.99973
3400.36588	0.99978
3398.43714	0.99985
3396.50840	0.99990
3394.57966	0.99997
3392.65092	1.00000
3390.72218	0.99990
3388.79345	0.99977
3386.86471	0.99977
3384.93597	0.99977
3383.00723	0.99972
3381.07849	0.99965
3379.14975	0.99960
3377.22101	0.99957
3375.29228	0.99951
3373.36354	0.99941
3371.43480	0.99933
3369.50606	0.99930
3367.57732	0.99925
3365.64858	0.99912
3363.71985	0.99892
3361.79111	0.99873
3359.86237	0.99858
3357.93363	0.99847
3356.00489	0.99839
3354.07615	0.99835
3352.14742	0.99835
3350.21868	0.99838
3348.28994	0.99846
3346.36120	0.99860
3344.43246	0.99878
3342.50372	0.99900
3340.57498	0.99927
3338.64625	0.99956
3336.71751	0.99978
3334.78877	0.99987
3332.86003	0.99993
3330.93129	0.99999
3329.00255	1.00000
3327.07382	0.99996
3325.14508	0.99992
3323.21634	0.99967
3321.28760	0.99916
3319.35886	0.99835
3317.43012	0.99705
3315.50138	0.99494
3313.57265	0.99178
3311.64391	0.98734
3309.71517	0.98148
3307.78643	0.97449
3305.85769	0.96737
3303.92895	0.96132
3302.00022	0.95703
3300.07148	0.95474
3298.14274	0.95464
3296.21400	0.95682
3294.28526	0.96101
3292.35652	0.96641
3290.42778	0.97200
3288.49905	0.97708
3286.57031	0.98143
3284.64157	0.98505
3282.71283	0.98802
3280.78409	0.99043
3278.85535	0.99236
3276.92662	0.99385
3274.99788	0.99489
3273.06914	0.99552
3271.14040	0.99578
3269.21166	0.99576
3267.28292	0.99555
3265.35419	0.99514
3263.42545	0.99452
3261.49671	0.99371
3259.56797	0.99280
3257.63923	0.99184
3255.71049	0.99088
3253.78175	0.99004
3251.85302	0.98955
3249.92428	0.98963
3247.99554	0.99019
3246.06680	0.99101
3244.13806	0.99192
3242.20932	0.99292
3240.28059	0.99402
3238.35185	0.99517
3236.42311	0.99630
3234.49437	0.99732
3232.56563	0.99805
3230.63689	0.99851
3228.70815	0.99882
3226.77942	0.99903
3224.85068	0.99919
3222.92194	0.99941
3220.99320	0.99968
3219.06446	0.99989
3217.13572	1.00000
3215.20699	1.00007
3213.27825	1.00005
3211.34951	1.00002
3209.42077	1.00000
3207.49203	0.99990
3205.56329	0.99970
3203.63456	0.99942
3201.70582	0.99910
3199.77708	0.99877
3197.84834	0.99829
3195.91960	0.99758
3193.99086	0.99670
3192.06212	0.99575
3190.13339	0.99472
3188.20465	0.99362
3186.27591	0.99249
3184.34717	0.99133
3182.41843	0.99011
3180.48969	0.98874
3178.56096	0.98705
3176.63222	0.98496
3174.70348	0.98255
3172.77474	0.97992
3170.84600	0.97711
3168.91726	0.97436
3166.98852	0.97188
3165.05979	0.96972
3163.13105	0.96784
3161.20231	0.96617
3159.27357	0.96463
3157.34483	0.96317
3155.41609	0.96200
3153.48736	0.96133
3151.55862	0.96098
3149.62988	0.96022
3147.70114	0.95840
3145.77240	0.95555
3143.84366	0.95232
3141.91492	0.94941
3139.98619	0.94716
3138.05745	0.94561
3136.12871	0.94470
3134.19997	0.94441
3132.27123	0.94464
3130.34249	0.94531
3128.41376	0.94640
3126.48502	0.94787
3124.55628	0.94967
3122.62754	0.95177
3120.69880	0.95390
3118.77006	0.95556
3116.84133	0.95617
3114.91259	0.95550
3112.98385	0.95342
3111.05511	0.94920
3109.12637	0.94339
3107.19763	0.93970
3105.26889	0.94109
3103.34016	0.94615
3101.41142	0.95181
3099.48268	0.95637
3097.55394	0.95939
3095.62520	0.96110
3093.69646	0.96200
3091.76773	0.96249
3089.83899	0.96270
3087.91025	0.96260
3085.98151	0.96217
3084.05277	0.96142
3082.12403	0.96037
3080.19529	0.95900
3078.26656	0.95736
3076.33782	0.95558
3074.40908	0.95384
3072.48034	0.95226
3070.55160	0.95095
3068.62286	0.95005
3066.69413	0.94958
3064.76539	0.94944
3062.83665	0.94961
3060.90791	0.95033
3058.97917	0.95177
3057.05043	0.95383
3055.12169	0.95622
3053.19296	0.95876
3051.26422	0.96137
3049.33548	0.96389
3047.40674	0.96628
3045.47800	0.96868
3043.54926	0.97122
3041.62053	0.97375
3039.69179	0.97606
3037.76305	0.97802
3035.83431	0.97951
3033.90557	0.98045
3031.97683	0.98074
3030.04810	0.98023
3028.11936	0.97890
3026.19062	0.97685
3024.26188	0.97427
3022.33314	0.97160
3020.40440	0.96927
3018.47566	0.96742
3016.54693	0.96595
3014.61819	0.96472
3012.68945	0.96351
3010.76071	0.96217
3008.83197	0.96074
3006.90323	0.95935
3004.97450	0.95801
3003.04576	0.95665
3001.11702	0.95524
2999.18828	0.95382
2997.25954	0.95250
2995.33080	0.95130
2993.40206	0.94974
2991.47333	0.94715
2989.54459	0.94435
2987.61585	0.94292
2985.68711	0.94293
2983.75837	0.94354
2981.82963	0.94415
2979.90090	0.94434
2977.97216	0.94406
2976.04342	0.94344
2974.11468	0.94270
2972.18594	0.94215
2970.25720	0.94210
2968.32846	0.94260
2966.39973	0.94352
2964.47099	0.94468
2962.54225	0.94586
2960.61351	0.94702
2958.68477	0.94816
2956.75603	0.94922
2954.82730	0.95006
2952.89856	0.95048
2950.96982	0.95021
2949.04108	0.94899
2947.11234	0.94689
2945.18360	0.94468
2943.25487	0.94317
2941.32613	0.94215
2939.39739	0.94041
2937.46865	0.93669
2935.53991	0.93077
2933.61117	0.92476
2931.68243	0.92234
2929.75370	0.92495
2927.82496	0.92984
2925.89622	0.93329
2923.96748	0.93414
2922.03874	0.93406
2920.11000	0.93550
2918.18127	0.93925
2916.25253	0.94404
2914.32379	0.94833
2912.39505	0.95159
2910.46631	0.95399
2908.53757	0.95535
2906.60883	0.95506
2904.68010	0.95255
2902.75136	0.94800
2900.82262	0.94324
2898.89388	0.94026
2896.96514	0.93918
2895.03640	0.93960
2893.10767	0.94149
2891.17893	0.94437
2889.25019	0.94737
2887.32145	0.95002
2885.39271	0.95243
2883.46397	0.95498
2881.53523	0.95780
2879.60650	0.96059
2877.67776	0.96296
2875.74902	0.96460
2873.82028	0.96523
2871.89154	0.96450
2869.96280	0.96208
2868.03407	0.95864
2866.10533	0.95647
2864.17659	0.95753
2862.24785	0.96126
2860.31911	0.96566
2858.39037	0.96943
2856.46164	0.97232
2854.53290	0.97445
2852.60416	0.97598
2850.67542	0.97704
2848.74668	0.97768
2846.81794	0.97794
2844.88920	0.97803
2842.96047	0.97827
2841.03173	0.97899
2839.10299	0.98026
2837.17425	0.98184
2835.24551	0.98346
2833.31677	0.98494
2831.38804	0.98612
2829.45930	0.98691
2827.53056	0.98737
2825.60182	0.98764
2823.67308	0.98793
2821.74434	0.98831
2819.81560	0.98867
2817.88687	0.98889
2815.95813	0.98896
2814.02939	0.98894
2812.10065	0.98893
2810.17191	0.98899
2808.24317	0.98916
2806.31444	0.98950
2804.38570	0.99001
2802.45696	0.99057
2800.52822	0.99097
2798.59948	0.99104
2796.67074	0.99081
2794.74200	0.99053
2792.81327	0.99044
2790.88453	0.99063
2788.95579	0.99111
2787.02705	0.99196
2785.09831	0.99318
2783.16957	0.99463
2781.24084	0.99609
2779.31210	0.99732
2777.38336	0.99823
2775.45462	0.99885
2773.52588	0.99928
2771.59714	0.99961
2769.66841	0.99986
2767.73967	1.00000
2765.81093	0.99998
2763.88219	0.99985
2761.95345	0.99936
2760.02471	0.99853
2758.09597	0.99737
2756.16724	0.99601
2754.23850	0.99465
2752.30976	0.99343
2750.38102	0.99246
2748.45228	0.99182
2746.52354	0.99146
2744.59481	0.99125
2742.66607	0.99105
2740.73733	0.99083
2738.80859	0.99057
2736.87985	0.99028
2734.95111	0.99008
2733.02237	0.99011
2731.09364	0.99041
2729.16490	0.99090
2727.23616	0.99153
2725.30742	0.99221
2723.37868	0.99275
2721.44994	0.99297
2719.52121	0.99284
2717.59247	0.99256
2715.66373	0.99227
2713.73499	0.99206
2711.80625	0.99192
2709.87751	0.99188
2707.94877	0.99198
2706.02004	0.99225
2704.09130	0.99261
2702.16256	0.99301
2700.23382	0.99338
2698.30508	0.99361
2696.37634	0.99367
2694.44761	0.99374
2692.51887	0.99394
2690.59013	0.99423
2688.66139	0.99440
2686.73265	0.99439
2684.80391	0.99434
2682.87518	0.99440
2680.94644	0.99462
2679.01770	0.99489
2677.08896	0.99505
2675.16022	0.99501
2673.23148	0.99480
2671.30274	0.99456
2669.37401	0.99448
2667.44527	0.99471
2665.51653	0.99527
2663.58779	0.99607
2661.65905	0.99696
2659.73031	0.99786
2657.80158	0.99871
2655.87284	0.99944
2653.94410	0.99992
2652.01536	1.00000
2650.08662	0.99965
2648.15788	0.99879
2646.22914	0.99762
2644.30041	0.99648
2642.37167	0.99566
2640.44293	0.99516
2638.51419	0.99479
2636.58545	0.99437
2634.65671	0.99385
2632.72798	0.99335
2630.79924	0.99293
2628.87050	0.99245
2626.94176	0.99169
2625.01302	0.99056
2623.08428	0.98916
2621.15555	0.98765
2619.22681	0.98616
2617.29807	0.98478
2615.36933	0.98361
2613.44059	0.98274
2611.51185	0.98230
2609.58311	0.98243
2607.65438	0.98302
2605.72564	0.98367
2603.79690	0.98413
2601.86816	0.98452
2599.93942	0.98502
2598.01068	0.98563
2596.08195	0.98622
2594.15321	0.98663
2592.22447	0.98671
2590.29573	0.98643
2588.36699	0.98589
2586.43825	0.98518
2584.50951	0.98450
2582.58078	0.98409
2580.65204	0.98410
2578.72330	0.98442
2576.79456	0.98479
2574.86582	0.98506
2572.93708	0.98521
2571.00835	0.98524
2569.07961	0.98510
2567.15087	0.98481
2565.22213	0.98439
2563.29339	0.98391
2561.36465	0.98338
2559.43591	0.98271
2557.50718	0.98187
2555.57844	0.98092
2553.64970	0.98000
2551.72096	0.97929
2549.79222	0.97897
2547.86348	0.97911
2545.93475	0.97964
2544.00601	0.98038
2542.07727	0.98110
2540.14853	0.98160
2538.21979	0.98183
2536.29105	0.98184
2534.36232	0.98183
2532.43358	0.98198
2530.50484	0.98229
2528.57610	0.98259
2526.64736	0.98279
2524.71862	0.98298
2522.78988	0.98323
2520.86115	0.98348
2518.93241	0.98374
2517.00367	0.98406
2515.07493	0.98450
2513.14619	0.98503
2511.21745	0.98554
2509.28872	0.98605
2507.35998	0.98669
2505.43124	0.98747
2503.50250	0.98830
2501.57376	0.98912
2499.64502	0.98993
2497.71628	0.99071
2495.78755	0.99145
2493.85881	0.99214
2491.93007	0.99277
2490.00133	0.99335
2488.07259	0.99392
2486.14385	0.99450
2484.21512	0.99503
2482.28638	0.99544
2480.35764	0.99571
2478.42890	0.99597
2476.50016	0.99642
2474.57142	0.99710
2472.64268	0.99788
2470.71395	0.99865
2468.78521	0.99937
2466.85647	0.99988
2464.92773	1.00000
2462.99899	0.99983
2461.07025	0.99928
2459.14152	0.99838
2457.21278	0.99724
2455.28404	0.99600
2453.35530	0.99477
2451.42656	0.99365
2449.49782	0.99263
2447.56909	0.99172
2445.64035	0.99092
2443.71161	0.99011
2441.78287	0.98927
2439.85413	0.98857
2437.92539	0.98824
2435.99665	0.98833
2434.06792	0.98877
2432.13918	0.98948
2430.21044	0.99040
2428.28170	0.99143
2426.35296	0.99247
2424.42422	0.99347
2422.49549	0.99440
2420.56675	0.99523
2418.63801	0.99599
2416.70927	0.99671
2414.78053	0.99742
2412.85179	0.99805
2410.92305	0.99850
2408.99432	0.99888
2407.06558	0.99931
2405.13684	0.99978
2403.20810	0.99989
2401.27936	1.00000
2399.35062	1.00012
2397.42189	1.00024
2395.49315	1.00035
2393.56441	1.00046
2391.63567	1.00057
2389.70693	1.00067
2387.77819	1.00077
2385.84945	1.00087
2383.92072	1.00096
2381.99198	1.00105
2380.06324	1.00113
2378.13450	1.00122
2376.20576	1.00130
2374.27702	1.00137
2372.34829	1.00144
2370.41955	1.00151
2368.49081	1.00158
2366.56207	1.00164
2364.63333	1.00170
2362.70459	1.00176
2360.77586	1.00181
2358.84712	1.00186
2356.91838	1.00190
2354.98964	1.00194
2353.06090	1.00198
2351.13216	1.00202
2349.20342	1.00205
2347.27469	1.00208
2345.34595	1.00210
2343.41721	1.00212
2341.48847	1.00214
2339.55973	1.00215
2337.63099	1.00217
2335.70226	1.00217
2333.77352	1.00218
2331.84478	1.00218
2329.91604	1.00218
2327.98730	1.00217
2326.05856	1.00216
2324.12982	1.00215
2322.20109	1.00213
2320.27235	1.00211
2318.34361	1.00209
2316.41487	1.00206
2314.48613	1.00203
2312.55739	1.00200
2310.62866	1.00196
2308.69992	1.00192
2306.77118	1.00188
2304.84244	1.00183
2302.91370	1.00178
2300.98496	1.00173
2299.05622	1.00167
2297.12749	1.00161
2295.19875	1.00155
2293.27001	1.00148
2291.34127	1.00141
2289.41253	1.00134
2287.48379	1.00126
2285.55506	1.00118
2283.62632	1.00110
2281.69758	1.00101
2279.76884	1.00092
2277.84010	1.00082
2275.91136	1.00039
2273.98263	1.00000
2272.05389	0.99993
2270.12515	0.99986
2268.19641	0.99978
2266.26767	0.99969
2264.33893	0.99968
2262.41019	0.99978
2260.48146	0.99981
2258.55272	0.99966
2256.62398	0.99951
2254.69524	0.99950
2252.76650	0.99955
2250.83776	0.99961
2248.90903	0.99973
2246.98029	0.99989
2245.05155	0.99999
2243.12281	0.99995
2241.19407	0.99989
2239.26533	0.99994
2237.33659	1.00000
2235.40786	1.00000
2233.47912	0.99996
2231.55038	0.99993
2229.62164	0.99992
2227.69290	0.99990
2225.76416	0.99993
2223.83543	0.99992
2221.90669	0.99991
2219.97795	0.99993
2218.04921	0.99997
2216.12047	0.99994
2214.19173	0.99980
2212.26299	0.99964
2210.33426	0.99964
2208.40552	0.99978
2206.47678	0.99986
2204.54804	0.99982
2202.61930	0.99980
2200.69056	0.99991
2198.76183	0.99997
2196.83309	0.99997
2194.90435	0.99990
2192.97561	0.99988
2191.04687	0.99988
2189.11813	0.99986
2187.18940	0.99982
2185.26066	0.99988
2183.33192	0.99999
2181.40318	1.00000
2179.47444	0.99983
2177.54570	0.99940
2175.61696	0.99878
2173.68823	0.99809
2171.75949	0.99723
2169.83075	0.99629
2167.90201	0.99549
2165.97327	0.99505
2164.04453	0.99522
2162.11580	0.99594
2160.18706	0.99706
2158.25832	0.99840
2156.32958	0.99935
2154.40084	0.99956
2152.47210	0.99955
2150.54336	0.99971
2148.61463	0.99991
2146.68589	0.99998
2144.75715	0.99999
2142.82841	1.00000
2140.89967	0.99990
2138.97093	0.99959
2137.04220	0.99906
2135.11346	0.99823
2133.18472	0.99693
2131.25598	0.99516
2129.32724	0.99318
2127.39850	0.99129
2125.46976	0.98967
2123.54103	0.98836
2121.61229	0.98736
2119.68355	0.98672
2117.75481	0.98642
2115.82607	0.98624
2113.89733	0.98590
2111.96860	0.98525
2110.03986	0.98426
2108.11112	0.98279
2106.18238	0.98082
2104.25364	0.97869
2102.32490	0.97691
2100.39617	0.97586
2098.46743	0.97567
2096.53869	0.97629
2094.60995	0.97762
2092.68121	0.97947
2090.75247	0.98150
2088.82373	0.98334
2086.89500	0.98493
2084.96626	0.98632
2083.03752	0.98747
2081.10878	0.98842
2079.18004	0.98936
2077.25130	0.99039
2075.32257	0.99149
2073.39383	0.99250
2071.46509	0.99333
2069.53635	0.99404
2067.60761	0.99475
2065.67887	0.99541
2063.75013	0.99583
2061.82140	0.99605
2059.89266	0.99633
2057.96392	0.99660
2056.03518	0.99677
2054.10644	0.99698
2052.17770	0.99714
2050.24897	0.99717
2048.32023	0.99739
2046.39149	0.99786
2044.46275	0.99833
2042.53401	0.99872
2040.60527	0.99889
2038.67654	0.99882
2036.74780	0.99879
2034.81906	0.99907
2032.89032	0.99951
2030.96158	0.99978
2029.03284	0.99991
2027.10410	1.00000
2025.17537	1.00001
2023.24663	0.99997
2021.31789	0.99985
2019.38915	0.99978
2017.46041	0.99979
2015.53167	0.99965
2013.60294	0.99931
2011.67420	0.99903
2009.74546	0.99895
2007.81672	0.99902
2005.88798	0.99915
2003.95924	0.99923
2002.03050	0.99921
2000.10177	0.99920
1998.17303	0.99926
1996.24429	0.99935
1994.31555	0.99967
1992.38681	1.00000
1990.45807	0.99991
1988.52934	0.99970
1986.60060	0.99967
1984.67186	0.99964
1982.74312	0.99953
1980.81438	0.99953
1978.88564	0.99983
1976.95690	1.00011
1975.02817	0.99997
1973.09943	0.99945
1971.17069	0.99902
1969.24195	0.99897
1967.31321	0.99894
1965.38447	0.99850
1963.45574	0.99800
1961.52700	0.99777
1959.59826	0.99765
1957.66952	0.99752
1955.74078	0.99744
1953.81204	0.99738
1951.88331	0.99734
1949.95457	0.99738
1948.02583	0.99760
1946.09709	0.99811
1944.16835	0.99882
1942.23961	0.99903
1940.31087	0.99846
1938.38214	0.99789
1936.45340	0.99774
1934.52466	0.99784
1932.59592	0.99797
1930.66718	0.99792
1928.73844	0.99773
1926.80971	0.99769
1924.88097	0.99794
1922.95223	0.99785
1921.02349	0.99733
1919.09475	0.99696
1917.16601	0.99640
1915.23727	0.99560
1913.30854	0.99529
1911.37980	0.99543
1909.45106	0.99537
1907.52232	0.99486
1905.59358	0.99435
1903.66484	0.99415
1901.73611	0.99420
1899.80737	0.99436
1897.87863	0.99471
1895.94989	0.99519
1894.02115	0.99551
1892.09241	0.99594
1890.16367	0.99653
1888.23494	0.99662
1886.30620	0.99639
1884.37746	0.99636
1882.44872	0.99639
1880.51998	0.99642
1878.59124	0.99638
1876.66251	0.99618
1874.73377	0.99598
1872.80503	0.99626
1870.87629	0.99724
1868.94755	0.99784
1867.01881	0.99671
1865.09008	0.99495
1863.16134	0.99390
1861.23260	0.99348
1859.30386	0.99323
1857.37512	0.99295
1855.44638	0.99274
1853.51764	0.99271
1851.58891	0.99295
1849.66017	0.99359
1847.73143	0.99468
1845.80269	0.99592
1843.87395	0.99619
1841.94521	0.99527
1840.01648	0.99475
1838.08774	0.99499
1836.15900	0.99527
1834.23026	0.99567
1832.30152	0.99690
1830.37278	0.99840
1828.44404	0.99879
1826.51531	0.99859
1824.58657	0.99832
1822.65783	0.99769
1820.72909	0.99729
1818.80035	0.99748
1816.87161	0.99782
1814.94288	0.99818
1813.01414	0.99882
1811.08540	0.99932
1809.15666	0.99905
1807.22792	0.99848
1805.29918	0.99835
1803.37044	0.99891
1801.44171	0.99955
1799.51297	0.99942
1797.58423	0.99897
1795.65549	0.99916
1793.72675	1.00000
1791.79801	1.00002
1789.86928	0.99855
1787.94054	0.99739
1786.01180	0.99725
1784.08306	0.99748
1782.15432	0.99773
1780.22558	0.99773
1778.29685	0.99744
1776.36811	0.99776
1774.43937	0.99912
1772.51063	1.00022
1770.58189	0.99956
1768.65315	0.99800
1766.72441	0.99679
1764.79568	0.99652
1762.86694	0.99710
1760.93820	0.99731
1759.00946	0.99701
1757.08072	0.99671
1755.15198	0.99644
1753.22325	0.99711
1751.29451	0.99894
1749.36577	1.00000
1747.43703	0.99937
1745.50829	0.99849
1743.57955	0.99815
1741.65081	0.99810
1739.72208	0.99785
1737.79334	0.99778
1735.86460	0.99892
1733.93586	1.00015
1732.00712	0.99905
1730.07838	0.99708
1728.14965	0.99553
1726.22091	0.99486
1724.29217	0.99499
1722.36343	0.99552
1720.43469	0.99704
1718.50595	0.99968
1716.57721	1.00036
1714.64848	0.99805
1712.71974	0.99556
1710.79100	0.99430
1708.86226	0.99433
1706.93352	0.99496
1705.00478	0.99499
1703.07605	0.99499
1701.14731	0.99605
1699.21857	0.99701
1697.28983	0.99665
1695.36109	0.99505
1693.43235	0.99349
1691.50362	0.99360
1689.57488	0.99484
1687.64614	0.99652
1685.71740	0.99902
1683.78866	1.00000
1681.85992	0.99775
1679.93118	0.99574
1678.00245	0.99521
1676.07371	0.99563
1674.14497	0.99590
1672.21623	0.99616
1670.28749	0.99594
1668.35875	0.99314
1666.43002	0.98954
1664.50128	0.98629
1662.57254	0.98086
1660.64380	0.97445
1658.71506	0.97218
1656.78632	0.97519
1654.85758	0.98201
1652.92885	0.98778
1651.00011	0.98808
1649.07137	0.98874
1647.14263	0.98917
1645.21389	0.98637
1643.28515	0.98399
1641.35642	0.98422
1639.42768	0.98649
1637.49894	0.98959
1635.57020	0.98965
1633.64146	0.98465
1631.71272	0.97845
1629.78398	0.97026
1627.85525	0.95945
1625.92651	0.95175
1623.99777	0.95059
1622.06903	0.95157
1620.14029	0.95172
1618.21155	0.95208
1616.28282	0.95144
1614.35408	0.94985
1612.42534	0.95020
1610.49660	0.95264
1608.56786	0.95532
1606.63912	0.95705
1604.71039	0.95804
1602.78165	0.95801
1600.85291	0.95601
1598.92417	0.95181
1596.99543	0.94599
1595.06669	0.93971
1593.13795	0.93522
1591.20922	0.93438
1589.28048	0.93676
1587.35174	0.94046
1585.42300	0.94402
1583.49426	0.94683
1581.56552	0.94887
1579.63679	0.95061
1577.70805	0.95171
1575.77931	0.94918
1573.85057	0.94366
1571.92183	0.93837
1569.99309	0.93199
1568.06435	0.92651
1566.13562	0.92699
1564.20688	0.93255
1562.27814	0.94006
1560.34940	0.95003
1558.42066	0.95973
1556.49192	0.96063
1554.56319	0.95987
1552.63445	0.96087
1550.70571	0.96353
1548.77697	0.96664
1546.84823	0.96987
1544.91949	0.97407
1542.99075	0.97903
1541.06202	0.98347
1539.13328	0.98424
1537.20454	0.98352
1535.27580	0.98525
1533.34706	0.98834
1531.41832	0.99006
1529.48959	0.99158
1527.56085	0.99413
1525.63211	0.99647
1523.70337	0.99848
1521.77463	1.00000
1519.84589	0.99988
1517.91716	0.99834
1515.98842	0.99492
1514.05968	0.99074
1512.13094	0.98874
1510.20220	0.99015
1508.27346	0.99266
1506.34472	0.98799
1504.41599	0.97910
1502.48725	0.97323
1500.55851	0.96691
1498.62977	0.95441
1496.70103	0.93240
1494.77229	0.91213
1492.84356	0.90499
1490.91482	0.90989
1488.98608	0.91841
1487.05734	0.92128
1485.12860	0.92043
1483.19986	0.91764
1481.27112	0.91055
1479.34239	0.90066
1477.41365	0.89502
1475.48491	0.89835
1473.55617	0.90750
1471.62743	0.91268
1469.69869	0.91232
1467.76996	0.91243
1465.84122	0.91338
1463.91248	0.90946
1461.98374	0.89995
1460.05500	0.89030
1458.12626	0.88331
1456.19753	0.88083
1454.26879	0.88395
1452.34005	0.89235
1450.41131	0.90484
1448.48257	0.91783
1446.55383	0.92657
1444.62509	0.92968
1442.69636	0.93037
1440.76762	0.93227
1438.83888	0.93659
1436.91014	0.94087
1434.98140	0.94069
1433.05266	0.93773
1431.12393	0.93602
1429.19519	0.93765
1427.26645	0.94211
1425.33771	0.94807
1423.40897	0.95443
1421.48023	0.96052
1419.55149	0.96687
1417.62276	0.97129
1415.69402	0.97274
1413.76528	0.97369
1411.83654	0.97485
1409.90780	0.97582
1407.97906	0.97688
1406.05033	0.97833
1404.12159	0.97961
1402.19285	0.98094
1400.26411	0.98302
1398.33537	0.98465
1396.40663	0.98359
1394.47789	0.97974
1392.54916	0.97522
1390.62042	0.97123
1388.69168	0.96777
1386.76294	0.96590
1384.83420	0.96648
1382.90546	0.96890
1380.97673	0.97237
1379.04799	0.97633
1377.11925	0.98071
1375.19051	0.98523
1373.26177	0.98865
1371.33303	0.99075
1369.40430	0.99255
1367.47556	0.99383
1365.54682	0.99385
1363.61808	0.99051
1361.68934	0.98174
1359.76060	0.97260
1357.83186	0.96863
1355.90313	0.96895
1353.97439	0.97187
1352.04565	0.97743
1350.11691	0.98384
1348.18817	0.98836
1346.25943	0.99048
1344.33070	0.99122
1342.40196	0.99155
1340.47322	0.99118
1338.54448	0.98906
1336.61574	0.98640
1334.68700	0.98547
1332.75826	0.98625
1330.82953	0.98700
1328.90079	0.98602
1326.97205	0.98247
1325.04331	0.97586
1323.11457	0.96444
1321.18583	0.94930
1319.25710	0.94006
1317.32836	0.94428
1315.39962	0.95608
1313.47088	0.96677
1311.54214	0.97396
1309.61340	0.97867
1307.68466	0.98204
1305.75593	0.98463
1303.82719	0.98670
1301.89845	0.98830
1299.96971	0.98922
1298.04097	0.98889
1296.11223	0.98600
1294.18350	0.97944
1292.25476	0.97183
1290.32602	0.96925
1288.39728	0.97358
1286.46854	0.97970
1284.53980	0.98362
1282.61107	0.98573
1280.68233	0.98701
1278.75359	0.98895
1276.82485	0.99269
1274.89611	0.99672
1272.96737	0.99920
1271.03863	1.00000
1269.10990	0.99990
1267.18116	0.99942
1265.25242	0.99904
1263.32368	0.99875
1261.39494	0.99763
1259.46620	0.99369
1257.53747	0.98498
1255.60873	0.97117
1253.67999	0.95319
1251.75125	0.93172
1249.82251	0.90922
1247.89377	0.89643
1245.96503	0.90519
1244.03630	0.93026
1242.10756	0.95509
1240.17882	0.97144
1238.25008	0.97913
1236.32134	0.97877
1234.39260	0.97287
1232.46387	0.96542
1230.53513	0.95717
1228.60639	0.94307
1226.67765	0.92083
1224.74891	0.90228
1222.82017	0.90312
1220.89143	0.92180
1218.96270	0.94386
1217.03396	0.96024
1215.10522	0.97064
1213.17648	0.97738
1211.24774	0.98212
1209.31900	0.98570
1207.39027	0.98852
1205.46153	0.99080
1203.53279	0.99269
1201.60405	0.99430
1199.67531	0.99567
1197.74657	0.99683
1195.81784	0.99781
1193.88910	0.99861
1191.96036	0.99924
1190.03162	0.99972
1188.10288	0.99995
1186.17414	1.00000
1184.24540	0.99953
1182.31667	0.99774
1180.38793	0.99469
1178.45919	0.99193
1176.53045	0.99158
1174.60171	0.99383
1172.67297	0.99674
1170.74424	0.99811
1168.81550	0.99605
1166.88676	0.98895
1164.95802	0.97871
1163.02928	0.97126
1161.10054	0.96781
1159.17180	0.95991
1157.24307	0.94240
1155.31433	0.92616
1153.38559	0.92594
1151.45685	0.94088
1149.52811	0.95897
1147.59937	0.97288
1145.67064	0.98214
1143.74190	0.98813
1141.81316	0.99212
1139.88442	0.99494
1137.95568	0.99700
1136.02694	0.99845
1134.09820	0.99927
1132.16947	0.99925
1130.24073	0.99799
1128.31199	0.99501
1126.38325	0.99066
1124.45451	0.98691
1122.52577	0.98626
1120.59704	0.98927
1118.66830	0.99390
1116.73956	0.99778
1114.81082	0.99986
1112.88208	1.00000
1110.95334	0.99866
1109.02461	0.99633
1107.09587	0.99370
1105.16713	0.99105
1103.23839	0.98662
1101.30965	0.97565
1099.38091	0.95509
1097.45217	0.92770
1095.52344	0.90079
1093.59470	0.88485
1091.66596	0.88480
1089.73722	0.89399
1087.80848	0.90493
1085.87974	0.91547
1083.95101	0.92439
1082.02227	0.92962
1080.09353	0.92734
1078.16479	0.91643
1076.23605	0.90666
1074.30731	0.91064
1072.37857	0.92705
1070.44984	0.94401
1068.52110	0.95450
1066.59236	0.96067
1064.66362	0.96693
1062.73488	0.97307
1060.80614	0.97628
1058.87741	0.97644
1056.94867	0.97586
1055.01993	0.97552
1053.09119	0.97431
1051.16245	0.97157
1049.23371	0.96711
1047.30497	0.96031
1045.37624	0.95046
1043.44750	0.93703
1041.51876	0.92063
1039.59002	0.90409
1037.66128	0.89149
1035.73254	0.88461
1033.80381	0.88171
1031.87507	0.88119
1029.94633	0.88294
1028.01759	0.88720
1026.08885	0.89528
1024.16011	0.90796
1022.23138	0.92291
1020.30264	0.93679
1018.37390	0.94798
1016.44516	0.95654
1014.51642	0.96314
1012.58768	0.96855
1010.65894	0.97360
1008.73021	0.97893
1006.80147	0.98479
1004.87273	0.99093
1002.94399	0.99638
1001.01525	0.99975
999.08651	1.00000
997.15778	0.99733
995.22904	0.99149
993.30030	0.97908
991.37156	0.95770
989.44282	0.93787
987.51408	0.93555
985.58534	0.94928
983.65661	0.96442
981.72787	0.97346
979.79913	0.97694
977.87039	0.97562
975.94165	0.96923
974.01291	0.95808
972.08418	0.94353
970.15544	0.92740
968.22670	0.91021
966.29796	0.88987
964.36922	0.86576
962.44048	0.84586
960.51174	0.84263
958.58301	0.85841
956.65427	0.88285
954.72553	0.90517
952.79679	0.92067
950.86805	0.92722
948.93931	0.92134
947.01058	0.90053
945.08184	0.87097
943.15310	0.84708
941.22436	0.83787
939.29562	0.84042
937.36688	0.84856
935.43815	0.85870
933.50941	0.86648
931.58067	0.86568
929.65193	0.85430
927.72319	0.83859
925.79445	0.82729
923.86571	0.82464
921.93698	0.83001
920.00824	0.84045
918.07950	0.85265
916.15076	0.86450
914.22202	0.87512
912.29328	0.88428
910.36455	0.89221
908.43581	0.89917
906.50707	0.90534
904.57833	0.91087
902.64959	0.91590
900.72085	0.92052
898.79211	0.92483
896.86338	0.92886
894.93464	0.93248
893.00590	0.93571
891.07716	0.93894
889.14842	0.94230
887.21968	0.94540
885.29095	0.94807
883.36221	0.95050
881.43347	0.95276
879.50473	0.95519
877.57599	0.95806
875.64725	0.96089
873.71852	0.96317
871.78978	0.96504
869.86104	0.96669
867.93230	0.96801
866.00356	0.96853
864.07482	0.96701
862.14608	0.96266
860.21735	0.95760
858.28861	0.95618
856.35987	0.95932
854.43113	0.96284
852.50239	0.96221
850.57365	0.95732
848.64492	0.95343
846.71618	0.95548
844.78744	0.96191
842.85870	0.96808
840.92996	0.97176
839.00122	0.97185
837.07248	0.96361
835.14375	0.93806
833.21501	0.89772
831.28627	0.86922
829.35753	0.87350
827.42879	0.89717
825.50005	0.91817
823.57132	0.93155
821.64258	0.94048
819.71384	0.94595
817.78510	0.94588
815.85636	0.93221
813.92762	0.89619
811.99888	0.85067
810.07015	0.82510
808.14141	0.82626
806.21267	0.83704
804.28393	0.84759
802.35519	0.85926
800.42645	0.87338
798.49772	0.88959
796.56898	0.90674
794.64024	0.92305
792.71150	0.93706
790.78276	0.94826
788.85402	0.95654
786.92529	0.96120
784.99655	0.95945
783.06781	0.94823
781.13907	0.93107
779.21033	0.91684
777.28159	0.90931
775.35285	0.90336
773.42412	0.88889
771.49538	0.86310
769.56664	0.83957
767.63790	0.83332
765.70916	0.84483
763.78042	0.86617
761.85169	0.88989
759.92295	0.91051
757.99421	0.92579
756.06547	0.93663
754.13673	0.94448
752.20799	0.95025
750.27925	0.95431
748.35052	0.95554
746.42178	0.94856
744.49304	0.92490
742.56430	0.88887
740.63556	0.86617
738.70682	0.87454
736.77809	0.90107
734.84935	0.92505
732.92061	0.94050
730.99187	0.95047
729.06313	0.95759
727.13439	0.96284
725.20565	0.96673
723.27692	0.96976
721.34818	0.97238
719.41944	0.97469
717.49070	0.97663
715.56196	0.97837
713.63322	0.98012
711.70449	0.98182
709.77575	0.98339
707.84701	0.98491
705.91827	0.98647
703.98953	0.98802
702.06079	0.98951
700.13206	0.99109
698.20332	0.99277
696.27458	0.99442
694.34584	0.99590
692.41710	0.99746
690.48836	0.99913
688.55962	1.00000
686.63089	0.99714
684.70215	0.98473
682.77341	0.96853
680.84467	0.96334
678.91593	0.97047
676.98719	0.98036
675.05846	0.98815
673.12972	0.98693
671.20098	0.96751
669.27224	0.91185
667.34350	0.83479
665.41476	0.81615
663.48602	0.83848
661.55729	0.87334
659.62855	0.90666
657.69981	0.93167
655.77107	0.94651
653.84233	0.94916
651.91359	0.94528
649.98486	0.94758
648.05612	0.95858
646.12738	0.97005
644.19864	0.97840
642.26990	0.98489
640.34116	0.99063
638.41242	0.99547
636.48369	0.99835
634.55495	0.99595
632.62621	0.98022
630.69747	0.94780
628.76873	0.90939
626.83999	0.87302
624.91126	0.84002
622.98252	0.82646
621.05378	0.84440
619.12504	0.87954
617.19630	0.91441
615.26756	0.94128
613.33883	0.96003
611.41009	0.97326
609.48135	0.98248
607.55261	0.98839
605.62387	0.99184
603.69513	0.99433
601.76639	0.99691
599.83766	1.00000
