# Supplementary material for: Accelerated discovery of highly active enzyme nanohybrids with parallelized Bayesian optimization in hybrid space
Source: Nat Commun. 2026 Mar 7;17:3634. doi: 10.1038/s41467-026-70251-3 (PMC13096166; doi:10.1038/s41467-026-70251-3)
Supplement: Supplementary file 3 — Supplementary Dataset 1 [file 41467_2026_70251_MOESM3_ESM.zip › Raw data/IR/SupplFig13c-CATZnHTM.dpt]

3996.34606	0.99991
3994.41732	0.99999
3992.48858	1.00000
3990.55984	0.99993
3988.63110	0.99983
3986.70236	0.99976
3984.77362	0.99972
3982.84489	0.99968
3980.91615	0.99963
3978.98741	0.99961
3977.05867	0.99964
3975.12993	0.99965
3973.20119	0.99961
3971.27246	0.99955
3969.34372	0.99949
3967.41498	0.99941
3965.48624	0.99935
3963.55750	0.99938
3961.62876	0.99941
3959.70002	0.99936
3957.77129	0.99929
3955.84255	0.99923
3953.91381	0.99925
3951.98507	0.99938
3950.05633	0.99952
3948.12759	0.99951
3946.19886	0.99943
3944.27012	0.99946
3942.34138	0.99940
3940.41264	0.99912
3938.48390	0.99890
3936.55516	0.99891
3934.62643	0.99914
3932.69769	0.99935
3930.76895	0.99927
3928.84021	0.99907
3926.91147	0.99910
3924.98273	0.99920
3923.05399	0.99910
3921.12526	0.99902
3919.19652	0.99911
3917.26778	0.99905
3915.33904	0.99865
3913.41030	0.99824
3911.48156	0.99807
3909.55283	0.99817
3907.62409	0.99860
3905.69535	0.99930
3903.76661	0.99984
3901.83787	0.99988
3899.90913	0.99950
3897.98039	0.99886
3896.05166	0.99844
3894.12292	0.99854
3892.19418	0.99878
3890.26544	0.99861
3888.33670	0.99850
3886.40796	0.99881
3884.47923	0.99904
3882.55049	0.99909
3880.62175	0.99894
3878.69301	0.99841
3876.76427	0.99818
3874.83553	0.99853
3872.90680	0.99903
3870.97806	0.99932
3869.04932	0.99913
3867.12058	0.99881
3865.19184	0.99883
3863.26310	0.99871
3861.33436	0.99823
3859.40563	0.99802
3857.47689	0.99839
3855.54815	0.99930
3853.61941	1.00000
3851.69067	0.99926
3849.76193	0.99817
3847.83320	0.99766
3845.90446	0.99778
3843.97572	0.99832
3842.04698	0.99899
3840.11824	0.99949
3838.18950	0.99952
3836.26076	0.99910
3834.33203	0.99866
3832.40329	0.99828
3830.47455	0.99801
3828.54581	0.99801
3826.61707	0.99816
3824.68833	0.99839
3822.75960	0.99895
3820.83086	0.99936
3818.90212	0.99911
3816.97338	0.99876
3815.04464	0.99821
3813.11590	0.99761
3811.18716	0.99746
3809.25843	0.99781
3807.32969	0.99825
3805.40095	0.99846
3803.47221	0.99884
3801.54347	0.99911
3799.61473	0.99875
3797.68600	0.99830
3795.75726	0.99783
3793.82852	0.99736
3791.89978	0.99714
3789.97104	0.99714
3788.04230	0.99729
3786.11357	0.99751
3784.18483	0.99760
3782.25609	0.99765
3780.32735	0.99777
3778.39861	0.99759
3776.46987	0.99717
3774.54113	0.99707
3772.61240	0.99741
3770.68366	0.99790
3768.75492	0.99807
3766.82618	0.99795
3764.89744	0.99772
3762.96870	0.99765
3761.03997	0.99801
3759.11123	0.99838
3757.18249	0.99836
3755.25375	0.99849
3753.32501	0.99919
3751.39627	1.00000
3749.46753	0.99995
3747.53880	0.99961
3745.61006	0.99953
3743.68132	0.99920
3741.75258	0.99872
3739.82384	0.99869
3737.89510	0.99926
3735.96637	1.00000
3734.03763	0.99983
3732.10889	0.99879
3730.18015	0.99802
3728.25141	0.99796
3726.32267	0.99828
3724.39393	0.99844
3722.46520	0.99830
3720.53646	0.99802
3718.60772	0.99775
3716.67898	0.99768
3714.75024	0.99808
3712.82150	0.99891
3710.89277	0.99917
3708.96403	0.99839
3707.03529	0.99762
3705.10655	0.99741
3703.17781	0.99759
3701.24907	0.99755
3699.32034	0.99718
3697.39160	0.99694
3695.46286	0.99700
3693.53412	0.99743
3691.60538	0.99820
3689.67664	0.99861
3687.74790	0.99795
3685.81917	0.99712
3683.89043	0.99680
3681.96169	0.99699
3680.03295	0.99754
3678.10421	0.99834
3676.17547	0.99902
3674.24674	0.99881
3672.31800	0.99845
3670.38926	0.99832
3668.46052	0.99766
3666.53178	0.99685
3664.60304	0.99645
3662.67430	0.99641
3660.74557	0.99654
3658.81683	0.99687
3656.88809	0.99722
3654.95935	0.99738
3653.03061	0.99786
3651.10187	0.99911
3649.17314	1.00000
3647.24440	0.99917
3645.31566	0.99801
3643.38692	0.99747
3641.45818	0.99735
3639.52944	0.99730
3637.60070	0.99734
3635.67197	0.99758
3633.74323	0.99799
3631.81449	0.99865
3629.88575	0.99945
3627.95701	0.99937
3626.02827	0.99857
3624.09954	0.99823
3622.17080	0.99859
3620.24206	0.99924
3618.31332	0.99939
3616.38458	0.99919
3614.45584	0.99917
3612.52711	0.99910
3610.59837	0.99899
3608.66963	0.99895
3606.74089	0.99871
3604.81215	0.99843
3602.88341	0.99845
3600.95467	0.99863
3599.02594	0.99875
3597.09720	0.99893
3595.16846	0.99905
3593.23972	0.99887
3591.31098	0.99877
3589.38224	0.99920
3587.45351	0.99957
3585.52477	0.99913
3583.59603	0.99852
3581.66729	0.99827
3579.73855	0.99822
3577.80981	0.99819
3575.88107	0.99816
3573.95234	0.99816
3572.02360	0.99833
3570.09486	0.99896
3568.16612	0.99986
3566.23738	1.00000
3564.30864	0.99931
3562.37991	0.99871
3560.45117	0.99840
3558.52243	0.99822
3556.59369	0.99824
3554.66495	0.99851
3552.73621	0.99876
3550.80747	0.99879
3548.87874	0.99887
3546.95000	0.99915
3545.02126	0.99921
3543.09252	0.99890
3541.16378	0.99858
3539.23504	0.99849
3537.30631	0.99857
3535.37757	0.99862
3533.44883	0.99866
3531.52009	0.99885
3529.59135	0.99915
3527.66261	0.99937
3525.73388	0.99944
3523.80514	0.99937
3521.87640	0.99917
3519.94766	0.99899
3518.01892	0.99891
3516.09018	0.99889
3514.16144	0.99893
3512.23271	0.99904
3510.30397	0.99919
3508.37523	0.99927
3506.44649	0.99929
3504.51775	0.99938
3502.58901	0.99939
3500.66028	0.99927
3498.73154	0.99920
3496.80280	0.99921
3494.87406	0.99920
3492.94532	0.99918
3491.01658	0.99920
3489.08784	0.99923
3487.15911	0.99922
3485.23037	0.99926
3483.30163	0.99940
3481.37289	0.99951
3479.44415	0.99943
3477.51541	0.99930
3475.58668	0.99926
3473.65794	0.99932
3471.72920	0.99937
3469.80046	0.99940
3467.87172	0.99941
3465.94298	0.99943
3464.01424	0.99945
3462.08551	0.99946
3460.15677	0.99946
3458.22803	0.99943
3456.29929	0.99937
3454.37055	0.99934
3452.44181	0.99939
3450.51308	0.99949
3448.58434	0.99963
3446.65560	0.99967
3444.72686	0.99957
3442.79812	0.99952
3440.86938	0.99954
3438.94065	0.99953
3437.01191	0.99948
3435.08317	0.99944
3433.15443	0.99939
3431.22569	0.99935
3429.29695	0.99934
3427.36821	0.99936
3425.43948	0.99940
3423.51074	0.99950
3421.58200	0.99958
3419.65326	0.99953
3417.72452	0.99942
3415.79578	0.99936
3413.86705	0.99932
3411.93831	0.99924
3410.00957	0.99918
3408.08083	0.99919
3406.15209	0.99927
3404.22335	0.99930
3402.29461	0.99927
3400.36588	0.99926
3398.43714	0.99927
3396.50840	0.99929
3394.57966	0.99933
3392.65092	0.99930
3390.72218	0.99920
3388.79345	0.99915
3386.86471	0.99917
3384.93597	0.99917
3383.00723	0.99914
3381.07849	0.99911
3379.14975	0.99909
3377.22101	0.99908
3375.29228	0.99908
3373.36354	0.99907
3371.43480	0.99905
3369.50606	0.99907
3367.57732	0.99912
3365.64858	0.99914
3363.71985	0.99910
3361.79111	0.99905
3359.86237	0.99899
3357.93363	0.99893
3356.00489	0.99887
3354.07615	0.99880
3352.14742	0.99873
3350.21868	0.99872
3348.28994	0.99874
3346.36120	0.99869
3344.43246	0.99862
3342.50372	0.99857
3340.57498	0.99854
3338.64625	0.99855
3336.71751	0.99854
3334.78877	0.99846
3332.86003	0.99838
3330.93129	0.99834
3329.00255	0.99827
3327.07382	0.99819
3325.14508	0.99816
3323.21634	0.99814
3321.28760	0.99812
3319.35886	0.99809
3317.43012	0.99805
3315.50138	0.99800
3313.57265	0.99797
3311.64391	0.99800
3309.71517	0.99805
3307.78643	0.99806
3305.85769	0.99800
3303.92895	0.99792
3302.00022	0.99785
3300.07148	0.99783
3298.14274	0.99790
3296.21400	0.99797
3294.28526	0.99799
3292.35652	0.99797
3290.42778	0.99792
3288.49905	0.99786
3286.57031	0.99782
3284.64157	0.99781
3282.71283	0.99781
3280.78409	0.99786
3278.85535	0.99794
3276.92662	0.99798
3274.99788	0.99798
3273.06914	0.99798
3271.14040	0.99798
3269.21166	0.99798
3267.28292	0.99798
3265.35419	0.99799
3263.42545	0.99802
3261.49671	0.99806
3259.56797	0.99810
3257.63923	0.99816
3255.71049	0.99822
3253.78175	0.99823
3251.85302	0.99824
3249.92428	0.99829
3247.99554	0.99838
3246.06680	0.99844
3244.13806	0.99848
3242.20932	0.99849
3240.28059	0.99848
3238.35185	0.99850
3236.42311	0.99861
3234.49437	0.99874
3232.56563	0.99878
3230.63689	0.99874
3228.70815	0.99870
3226.77942	0.99871
3224.85068	0.99875
3222.92194	0.99880
3220.99320	0.99887
3219.06446	0.99893
3217.13572	0.99895
3215.20699	0.99899
3213.27825	0.99904
3211.34951	0.99909
3209.42077	0.99911
3207.49203	0.99911
3205.56329	0.99909
3203.63456	0.99909
3201.70582	0.99916
3199.77708	0.99928
3197.84834	0.99933
3195.91960	0.99931
3193.99086	0.99928
3192.06212	0.99927
3190.13339	0.99929
3188.20465	0.99935
3186.27591	0.99942
3184.34717	0.99948
3182.41843	0.99951
3180.48969	0.99956
3178.56096	0.99960
3176.63222	0.99960
3174.70348	0.99960
3172.77474	0.99961
3170.84600	0.99959
3168.91726	0.99957
3166.98852	0.99955
3165.05979	0.99954
3163.13105	0.99955
3161.20231	0.99958
3159.27357	0.99963
3157.34483	0.99968
3155.41609	0.99971
3153.48736	0.99974
3151.55862	0.99975
3149.62988	0.99974
3147.70114	0.99975
3145.77240	0.99978
3143.84366	0.99978
3141.91492	0.99977
3139.98619	0.99979
3138.05745	0.99980
3136.12871	0.99981
3134.19997	0.99984
3132.27123	0.99986
3130.34249	0.99985
3128.41376	0.99984
3126.48502	0.99984
3124.55628	0.99983
3122.62754	0.99983
3120.69880	0.99985
3118.77006	0.99990
3116.84133	0.99995
3114.91259	0.99994
3112.98385	0.99988
3111.05511	0.99984
3109.12637	0.99984
3107.19763	0.99987
3105.26889	0.99990
3103.34016	0.99995
3101.41142	1.00000
3099.48268	0.99999
3097.55394	0.99993
3095.62520	0.99987
3093.69646	0.99982
3091.76773	0.99980
3089.83899	0.99982
3087.91025	0.99987
3085.98151	0.99993
3084.05277	0.99994
3082.12403	0.99993
3080.19529	0.99994
3078.26656	0.99995
3076.33782	0.99990
3074.40908	0.99983
3072.48034	0.99981
3070.55160	0.99983
3068.62286	0.99988
3066.69413	0.99993
3064.76539	0.99994
3062.83665	0.99987
3060.90791	0.99983
3058.97917	0.99987
3057.05043	0.99992
3055.12169	0.99992
3053.19296	0.99993
3051.26422	0.99996
3049.33548	0.99996
3047.40674	0.99993
3045.47800	0.99990
3043.54926	0.99988
3041.62053	0.99988
3039.69179	0.99990
3037.76305	0.99993
3035.83431	0.99994
3033.90557	0.99994
3031.97683	0.99993
3030.04810	0.99988
3028.11936	0.99978
3026.19062	0.99970
3024.26188	0.99968
3022.33314	0.99964
3020.40440	0.99957
3018.47566	0.99948
3016.54693	0.99939
3014.61819	0.99930
3012.68945	0.99917
3010.76071	0.99898
3008.83197	0.99875
3006.90323	0.99857
3004.97450	0.99841
3003.04576	0.99824
3001.11702	0.99807
2999.18828	0.99792
2997.25954	0.99780
2995.33080	0.99770
2993.40206	0.99752
2991.47333	0.99718
2989.54459	0.99683
2987.61585	0.99667
2985.68711	0.99668
2983.75837	0.99671
2981.82963	0.99671
2979.90090	0.99663
2977.97216	0.99652
2976.04342	0.99641
2974.11468	0.99630
2972.18594	0.99615
2970.25720	0.99604
2968.32846	0.99605
2966.39973	0.99612
2964.47099	0.99620
2962.54225	0.99623
2960.61351	0.99623
2958.68477	0.99626
2956.75603	0.99632
2954.82730	0.99641
2952.89856	0.99653
2950.96982	0.99665
2949.04108	0.99673
2947.11234	0.99671
2945.18360	0.99664
2943.25487	0.99658
2941.32613	0.99652
2939.39739	0.99643
2937.46865	0.99632
2935.53991	0.99620
2933.61117	0.99608
2931.68243	0.99598
2929.75370	0.99591
2927.82496	0.99584
2925.89622	0.99579
2923.96748	0.99577
2922.03874	0.99576
2920.11000	0.99580
2918.18127	0.99590
2916.25253	0.99601
2914.32379	0.99606
2912.39505	0.99607
2910.46631	0.99614
2908.53757	0.99624
2906.60883	0.99628
2904.68010	0.99621
2902.75136	0.99610
2900.82262	0.99608
2898.89388	0.99627
2896.96514	0.99651
2895.03640	0.99663
2893.10767	0.99669
2891.17893	0.99675
2889.25019	0.99681
2887.32145	0.99685
2885.39271	0.99688
2883.46397	0.99696
2881.53523	0.99707
2879.60650	0.99719
2877.67776	0.99729
2875.74902	0.99735
2873.82028	0.99739
2871.89154	0.99746
2869.96280	0.99754
2868.03407	0.99762
2866.10533	0.99771
2864.17659	0.99785
2862.24785	0.99799
2860.31911	0.99812
2858.39037	0.99822
2856.46164	0.99831
2854.53290	0.99841
2852.60416	0.99852
2850.67542	0.99866
2848.74668	0.99881
2846.81794	0.99897
2844.88920	0.99913
2842.96047	0.99925
2841.03173	0.99935
2839.10299	0.99944
2837.17425	0.99952
2835.24551	0.99958
2833.31677	0.99966
2831.38804	0.99973
2829.45930	0.99977
2827.53056	0.99978
2825.60182	0.99982
2823.67308	0.99990
2821.74434	0.99997
2819.81560	1.00001
2817.88687	0.99999
2815.95813	0.99998
2814.02939	1.00000
2812.10065	1.00000
2810.17191	0.99999
2808.24317	0.99999
2806.31444	0.99999
2804.38570	0.99997
2802.45696	0.99994
2800.52822	0.99995
2798.59948	0.99998
2796.67074	1.00001
2794.74200	1.00002
2792.81327	1.00002
2790.88453	1.00002
2788.95579	1.00001
2787.02705	1.00000
2785.09831	1.00001
2783.16957	1.00002
2781.24084	0.99999
2779.31210	0.99996
2777.38336	0.99996
2775.45462	0.99998
2773.52588	1.00001
2771.59714	1.00001
2769.66841	0.99998
2767.73967	0.99994
2765.81093	0.99992
2763.88219	0.99993
2761.95345	0.99996
2760.02471	0.99999
2758.09597	0.99998
2756.16724	0.99996
2754.23850	0.99997
2752.30976	0.99998
2750.38102	0.99998
2748.45228	0.99996
2746.52354	0.99993
2744.59481	0.99991
2742.66607	0.99990
2740.73733	0.99992
2738.80859	0.99996
2736.87985	1.00001
2734.95111	1.00001
2733.02237	0.99997
2731.09364	0.99996
2729.16490	0.99997
2727.23616	0.99998
2725.30742	0.99999
2723.37868	1.00001
2721.44994	1.00001
2719.52121	1.00001
2717.59247	0.99999
2715.66373	0.99999
2713.73499	1.00000
2711.80625	1.00001
2709.87751	0.99999
2707.94877	0.99997
2706.02004	0.99998
2704.09130	0.99999
2702.16256	1.00000
2700.23382	0.99999
2698.30508	0.99998
2696.37634	0.99997
2694.44761	0.99996
2692.51887	0.99997
2690.59013	0.99997
2688.66139	0.99996
2686.73265	0.99994
2684.80391	0.99995
2682.87518	0.99999
2680.94644	1.00001
2679.01770	1.00001
2677.08896	0.99998
2675.16022	0.99996
2673.23148	0.99997
2671.30274	0.99999
2669.37401	1.00000
2667.44527	1.00000
2665.51653	0.99999
2663.58779	0.99997
2661.65905	0.99995
2659.73031	0.99992
2657.80158	0.99991
2655.87284	0.99991
2653.94410	0.99992
2652.01536	0.99991
2650.08662	0.99990
2648.15788	0.99990
2646.22914	0.99990
2644.30041	0.99988
2642.37167	0.99986
2640.44293	0.99986
2638.51419	0.99989
2636.58545	0.99991
2634.65671	0.99991
2632.72798	0.99993
2630.79924	0.99994
2628.87050	0.99992
2626.94176	0.99988
2625.01302	0.99988
2623.08428	0.99990
2621.15555	0.99992
2619.22681	0.99993
2617.29807	0.99993
2615.36933	0.99994
2613.44059	0.99994
2611.51185	0.99990
2609.58311	0.99987
2607.65438	0.99991
2605.72564	0.99996
2603.79690	0.99995
2601.86816	0.99992
2599.93942	0.99994
2598.01068	0.99998
2596.08195	1.00000
2594.15321	0.99998
2592.22447	0.99997
2590.29573	0.99997
2588.36699	0.99999
2586.43825	1.00002
2584.50951	1.00002
2582.58078	0.99997
2580.65204	0.99992
2578.72330	0.99989
2576.79456	0.99988
2574.86582	0.99986
2572.93708	0.99984
2571.00835	0.99985
2569.07961	0.99989
2567.15087	0.99995
2565.22213	0.99999
2563.29339	0.99999
2561.36465	0.99998
2559.43591	0.99997
2557.50718	0.99999
2555.57844	1.00001
2553.64970	0.99998
2551.72096	0.99994
2549.79222	0.99994
2547.86348	0.99997
2545.93475	0.99998
2544.00601	0.99998
2542.07727	0.99999
2540.14853	1.00000
2538.21979	0.99997
2536.29105	0.99993
2534.36232	0.99988
2532.43358	0.99983
2530.50484	0.99983
2528.57610	0.99987
2526.64736	0.99989
2524.71862	0.99991
2522.78988	0.99990
2520.86115	0.99989
2518.93241	0.99991
2517.00367	0.99997
2515.07493	1.00001
2513.14619	1.00000
2511.21745	0.99995
2509.28872	0.99991
2507.35998	0.99993
2505.43124	0.99997
2503.50250	0.99998
2501.57376	0.99998
2499.64502	0.99997
2497.71628	0.99996
2495.78755	0.99996
2493.85881	0.99999
2491.93007	1.00000
2490.00133	0.99997
2488.07259	0.99996
2486.14385	0.99996
2484.21512	0.99997
2482.28638	0.99999
2480.35764	1.00000
2478.42890	0.99997
2476.50016	0.99991
2474.57142	0.99989
2472.64268	0.99991
2470.71395	0.99995
2468.78521	0.99999
2466.85647	0.99999
2464.92773	0.99996
2462.99899	0.99992
2461.07025	0.99991
2459.14152	0.99991
2457.21278	0.99990
2455.28404	0.99986
2453.35530	0.99984
2451.42656	0.99988
2449.49782	0.99990
2447.56909	0.99989
2445.64035	0.99989
2443.71161	0.99992
2441.78287	0.99995
2439.85413	0.99996
2437.92539	0.99997
2435.99665	0.99998
2434.06792	0.99996
2432.13918	0.99991
2430.21044	0.99988
2428.28170	0.99991
2426.35296	0.99997
2424.42422	1.00000
2422.49549	0.99998
2420.56675	0.99997
2418.63801	0.99998
2416.70927	0.99996
2414.78053	0.99993
2412.85179	0.99994
2410.92305	0.99998
2408.99432	0.99999
2407.06558	0.99997
2405.13684	1.00000
2403.20810	1.00000
2401.27936	1.00000
2399.35062	1.00001
2397.42189	1.00002
2395.49315	1.00003
2393.56441	1.00004
2391.63567	1.00005
2389.70693	1.00006
2387.77819	1.00007
2385.84945	1.00007
2383.92072	1.00008
2381.99198	1.00009
2380.06324	1.00009
2378.13450	1.00010
2376.20576	1.00011
2374.27702	1.00011
2372.34829	1.00012
2370.41955	1.00012
2368.49081	1.00012
2366.56207	1.00013
2364.63333	1.00013
2362.70459	1.00013
2360.77586	1.00013
2358.84712	1.00014
2356.91838	1.00014
2354.98964	1.00014
2353.06090	1.00014
2351.13216	1.00014
2349.20342	1.00014
2347.27469	1.00014
2345.34595	1.00014
2343.41721	1.00013
2341.48847	1.00013
2339.55973	1.00013
2337.63099	1.00013
2335.70226	1.00012
2333.77352	1.00012
2331.84478	1.00011
2329.91604	1.00011
2327.98730	1.00010
2326.05856	1.00010
2324.12982	1.00009
2322.20109	1.00009
2320.27235	1.00008
2318.34361	1.00007
2316.41487	1.00006
2314.48613	1.00006
2312.55739	1.00005
2310.62866	1.00004
2308.69992	1.00003
2306.77118	1.00002
2304.84244	1.00001
2302.91370	1.00000
2300.98496	0.99999
2299.05622	0.99997
2297.12749	0.99996
2295.19875	0.99995
2293.27001	0.99994
2291.34127	0.99992
2289.41253	0.99991
2287.48379	0.99989
2285.55506	0.99988
2283.62632	0.99986
2281.69758	0.99985
2279.76884	0.99983
2277.84010	0.99982
2275.91136	0.99981
2273.98263	0.99984
2272.05389	0.99988
2270.12515	0.99991
2268.19641	0.99989
2266.26767	0.99986
2264.33893	0.99991
2262.41019	1.00000
2260.48146	0.99994
2258.55272	0.99972
2256.62398	0.99959
2254.69524	0.99965
2252.76650	0.99983
2250.83776	0.99994
2248.90903	0.99993
2246.98029	0.99986
2245.05155	0.99974
2243.12281	0.99958
2241.19407	0.99952
2239.26533	0.99957
2237.33659	0.99961
2235.40786	0.99963
2233.47912	0.99968
2231.55038	0.99972
2229.62164	0.99965
2227.69290	0.99954
2225.76416	0.99953
2223.83543	0.99953
2221.90669	0.99950
2219.97795	0.99954
2218.04921	0.99963
2216.12047	0.99965
2214.19173	0.99955
2212.26299	0.99942
2210.33426	0.99942
2208.40552	0.99947
2206.47678	0.99941
2204.54804	0.99934
2202.61930	0.99936
2200.69056	0.99937
2198.76183	0.99927
2196.83309	0.99909
2194.90435	0.99897
2192.97561	0.99896
2191.04687	0.99900
2189.11813	0.99903
2187.18940	0.99902
2185.26066	0.99900
2183.33192	0.99903
2181.40318	0.99913
2179.47444	0.99924
2177.54570	0.99924
2175.61696	0.99918
2173.68823	0.99913
2171.75949	0.99901
2169.83075	0.99876
2167.90201	0.99844
2165.97327	0.99823
2164.04453	0.99833
2162.11580	0.99856
2160.18706	0.99880
2158.25832	0.99934
2156.32958	0.99992
2154.40084	1.00000
2152.47210	0.99974
2150.54336	0.99955
2148.61463	0.99961
2146.68589	0.99970
2144.75715	0.99965
2142.82841	0.99951
2140.89967	0.99944
2138.97093	0.99947
2137.04220	0.99956
2135.11346	0.99971
2133.18472	0.99989
2131.25598	0.99998
2129.32724	0.99996
2127.39850	0.99985
2125.46976	0.99974
2123.54103	0.99972
2121.61229	0.99975
2119.68355	0.99978
2117.75481	0.99981
2115.82607	0.99976
2113.89733	0.99961
2111.96860	0.99947
2110.03986	0.99946
2108.11112	0.99947
2106.18238	0.99943
2104.25364	0.99940
2102.32490	0.99943
2100.39617	0.99947
2098.46743	0.99951
2096.53869	0.99964
2094.60995	0.99981
2092.68121	0.99987
2090.75247	0.99982
2088.82373	0.99975
2086.89500	0.99974
2084.96626	0.99973
2083.03752	0.99961
2081.10878	0.99949
2079.18004	0.99951
2077.25130	0.99960
2075.32257	0.99960
2073.39383	0.99954
2071.46509	0.99950
2069.53635	0.99951
2067.60761	0.99959
2065.67887	0.99969
2063.75013	0.99973
2061.82140	0.99977
2059.89266	0.99980
2057.96392	0.99972
2056.03518	0.99959
2054.10644	0.99947
2052.17770	0.99928
2050.24897	0.99909
2048.32023	0.99905
2046.39149	0.99910
2044.46275	0.99916
2042.53401	0.99927
2040.60527	0.99932
2038.67654	0.99919
2036.74780	0.99910
2034.81906	0.99926
2032.89032	0.99946
2030.96158	0.99951
2029.03284	0.99951
2027.10410	0.99952
2025.17537	0.99953
2023.24663	0.99951
2021.31789	0.99943
2019.38915	0.99947
2017.46041	0.99961
2015.53167	0.99968
2013.60294	0.99966
2011.67420	0.99959
2009.74546	0.99952
2007.81672	0.99961
2005.88798	0.99985
2003.95924	0.99993
2002.03050	0.99981
2000.10177	0.99975
1998.17303	0.99976
1996.24429	0.99968
1994.31555	0.99968
1992.38681	0.99975
1990.45807	0.99964
1988.52934	0.99947
1986.60060	0.99943
1984.67186	0.99930
1982.74312	0.99901
1980.81438	0.99881
1978.88564	0.99888
1976.95690	0.99909
1975.02817	0.99923
1973.09943	0.99929
1971.17069	0.99935
1969.24195	0.99944
1967.31321	0.99948
1965.38447	0.99942
1963.45574	0.99929
1961.52700	0.99918
1959.59826	0.99919
1957.66952	0.99932
1955.74078	0.99943
1953.81204	0.99941
1951.88331	0.99935
1949.95457	0.99932
1948.02583	0.99940
1946.09709	0.99961
1944.16835	0.99990
1942.23961	1.00000
1940.31087	0.99971
1938.38214	0.99933
1936.45340	0.99915
1934.52466	0.99918
1932.59592	0.99925
1930.66718	0.99924
1928.73844	0.99921
1926.80971	0.99932
1924.88097	0.99956
1922.95223	0.99965
1921.02349	0.99956
1919.09475	0.99961
1917.16601	0.99959
1915.23727	0.99934
1913.30854	0.99921
1911.37980	0.99929
1909.45106	0.99938
1907.52232	0.99931
1905.59358	0.99915
1903.66484	0.99903
1901.73611	0.99901
1899.80737	0.99902
1897.87863	0.99907
1895.94989	0.99917
1894.02115	0.99923
1892.09241	0.99931
1890.16367	0.99943
1888.23494	0.99932
1886.30620	0.99907
1884.37746	0.99895
1882.44872	0.99893
1880.51998	0.99891
1878.59124	0.99886
1876.66251	0.99878
1874.73377	0.99875
1872.80503	0.99897
1870.87629	0.99953
1868.94755	1.00000
1867.01881	0.99979
1865.09008	0.99922
1863.16134	0.99888
1861.23260	0.99881
1859.30386	0.99879
1857.37512	0.99871
1855.44638	0.99865
1853.51764	0.99870
1851.58891	0.99882
1849.66017	0.99900
1847.73143	0.99933
1845.80269	0.99975
1843.87395	0.99982
1841.94521	0.99934
1840.01648	0.99896
1838.08774	0.99888
1836.15900	0.99887
1834.23026	0.99889
1832.30152	0.99921
1830.37278	0.99966
1828.44404	0.99971
1826.51531	0.99953
1824.58657	0.99933
1822.65783	0.99901
1820.72909	0.99879
1818.80035	0.99879
1816.87161	0.99886
1814.94288	0.99892
1813.01414	0.99908
1811.08540	0.99921
1809.15666	0.99909
1807.22792	0.99890
1805.29918	0.99890
1803.37044	0.99913
1801.44171	0.99938
1799.51297	0.99938
1797.58423	0.99926
1795.65549	0.99938
1793.72675	0.99977
1791.79801	0.99987
1789.86928	0.99932
1787.94054	0.99881
1786.01180	0.99870
1784.08306	0.99876
1782.15432	0.99886
1780.22558	0.99891
1778.29685	0.99889
1776.36811	0.99906
1774.43937	0.99958
1772.51063	1.00000
1770.58189	0.99978
1768.65315	0.99919
1766.72441	0.99870
1764.79568	0.99856
1762.86694	0.99877
1760.93820	0.99888
1759.00946	0.99878
1757.08072	0.99867
1755.15198	0.99855
1753.22325	0.99878
1751.29451	0.99948
1749.36577	0.99991
1747.43703	0.99962
1745.50829	0.99916
1743.57955	0.99890
1741.65081	0.99883
1739.72208	0.99878
1737.79334	0.99879
1735.86460	0.99924
1733.93586	0.99980
1732.00712	0.99944
1730.07838	0.99868
1728.14965	0.99809
1726.22091	0.99784
1724.29217	0.99789
1722.36343	0.99807
1720.43469	0.99862
1718.50595	0.99963
1716.57721	1.00000
1714.64848	0.99917
1712.71974	0.99821
1710.79100	0.99770
1708.86226	0.99768
1706.93352	0.99789
1705.00478	0.99784
1703.07605	0.99765
1701.14731	0.99762
1699.21857	0.99733
1697.28983	0.99642
1695.36109	0.99481
1693.43235	0.99329
1691.50362	0.99255
1689.57488	0.99224
1687.64614	0.99216
1685.71740	0.99241
1683.78866	0.99197
1681.85992	0.99040
1679.93118	0.98905
1678.00245	0.98825
1676.07371	0.98775
1674.14497	0.98721
1672.21623	0.98685
1670.28749	0.98647
1668.35875	0.98528
1666.43002	0.98404
1664.50128	0.98349
1662.57254	0.98309
1660.64380	0.98230
1658.71506	0.98169
1656.78632	0.98183
1654.85758	0.98271
1652.92885	0.98295
1651.00011	0.98199
1649.07137	0.98180
1647.14263	0.98181
1645.21389	0.98081
1643.28515	0.97977
1641.35642	0.97947
1639.42768	0.97993
1637.49894	0.98099
1635.57020	0.98168
1633.64146	0.98125
1631.71272	0.98101
1629.78398	0.98149
1627.85525	0.98232
1625.92651	0.98311
1623.99777	0.98386
1622.06903	0.98427
1620.14029	0.98453
1618.21155	0.98523
1616.28282	0.98590
1614.35408	0.98585
1612.42534	0.98583
1610.49660	0.98619
1608.56786	0.98663
1606.63912	0.98689
1604.71039	0.98710
1602.78165	0.98733
1600.85291	0.98751
1598.92417	0.98769
1596.99543	0.98799
1595.06669	0.98830
1593.13795	0.98851
1591.20922	0.98866
1589.28048	0.98880
1587.35174	0.98894
1585.42300	0.98910
1583.49426	0.98931
1581.56552	0.98963
1579.63679	0.99020
1577.70805	0.99107
1575.77931	0.99151
1573.85057	0.99123
1571.92183	0.99131
1569.99309	0.99176
1568.06435	0.99177
1566.13562	0.99153
1564.20688	0.99153
1562.27814	0.99204
1560.34940	0.99344
1558.42066	0.99418
1556.49192	0.99279
1554.56319	0.99158
1552.63445	0.99091
1550.70571	0.99051
1548.77697	0.99013
1546.84823	0.99010
1544.91949	0.99073
1542.99075	0.99175
1541.06202	0.99233
1539.13328	0.99106
1537.20454	0.98950
1535.27580	0.98907
1533.34706	0.98896
1531.41832	0.98847
1529.48959	0.98827
1527.56085	0.98867
1525.63211	0.98917
1523.70337	0.98963
1521.77463	0.98993
1519.84589	0.98971
1517.91716	0.98939
1515.98842	0.98889
1514.05968	0.98831
1512.13094	0.98840
1510.20220	0.98946
1508.27346	0.99109
1506.34472	0.99112
1504.41599	0.98953
1502.48725	0.98882
1500.55851	0.98909
1498.62977	0.98982
1496.70103	0.99024
1494.77229	0.99018
1492.84356	0.99055
1490.91482	0.99170
1488.98608	0.99260
1487.05734	0.99239
1485.12860	0.99200
1483.19986	0.99207
1481.27112	0.99246
1479.34239	0.99294
1477.41365	0.99367
1475.48491	0.99470
1473.55617	0.99549
1471.62743	0.99517
1469.69869	0.99435
1467.76996	0.99414
1465.84122	0.99449
1463.91248	0.99463
1461.98374	0.99466
1460.05500	0.99533
1458.12626	0.99639
1456.19753	0.99606
1454.26879	0.99484
1452.34005	0.99420
1450.41131	0.99415
1448.48257	0.99432
1446.55383	0.99423
1444.62509	0.99396
1442.69636	0.99381
1440.76762	0.99391
1438.83888	0.99438
1436.91014	0.99494
1434.98140	0.99493
1433.05266	0.99476
1431.12393	0.99485
1429.19519	0.99491
1427.26645	0.99488
1425.33771	0.99504
1423.40897	0.99525
1421.48023	0.99553
1419.55149	0.99586
1417.62276	0.99553
1415.69402	0.99464
1413.76528	0.99399
1411.83654	0.99366
1409.90780	0.99343
1407.97906	0.99334
1406.05033	0.99343
1404.12159	0.99341
1402.19285	0.99339
1400.26411	0.99370
1398.33537	0.99405
1396.40663	0.99391
1394.47789	0.99331
1392.54916	0.99278
1390.62042	0.99275
1388.69168	0.99306
1386.76294	0.99313
1384.83420	0.99283
1382.90546	0.99268
1380.97673	0.99286
1379.04799	0.99322
1377.11925	0.99374
1375.19051	0.99433
1373.26177	0.99461
1371.33303	0.99461
1369.40430	0.99475
1367.47556	0.99503
1365.54682	0.99550
1363.61808	0.99617
1361.68934	0.99651
1359.76060	0.99638
1357.83186	0.99630
1355.90313	0.99639
1353.97439	0.99650
1352.04565	0.99658
1350.11691	0.99668
1348.18817	0.99677
1346.25943	0.99685
1344.33070	0.99700
1342.40196	0.99738
1340.47322	0.99787
1338.54448	0.99799
1336.61574	0.99765
1334.68700	0.99732
1332.75826	0.99720
1330.82953	0.99721
1328.90079	0.99726
1326.97205	0.99728
1325.04331	0.99729
1323.11457	0.99739
1321.18583	0.99758
1319.25710	0.99774
1317.32836	0.99773
1315.39962	0.99768
1313.47088	0.99765
1311.54214	0.99757
1309.61340	0.99749
1307.68466	0.99745
1305.75593	0.99745
1303.82719	0.99749
1301.89845	0.99757
1299.96971	0.99769
1298.04097	0.99781
1296.11223	0.99789
1294.18350	0.99790
1292.25476	0.99792
1290.32602	0.99796
1288.39728	0.99797
1286.46854	0.99792
1284.53980	0.99787
1282.61107	0.99782
1280.68233	0.99775
1278.75359	0.99765
1276.82485	0.99755
1274.89611	0.99748
1272.96737	0.99743
1271.03863	0.99731
1269.10990	0.99710
1267.18116	0.99686
1265.25242	0.99666
1263.32368	0.99649
1261.39494	0.99632
1259.46620	0.99612
1257.53747	0.99590
1255.60873	0.99572
1253.67999	0.99558
1251.75125	0.99549
1249.82251	0.99541
1247.89377	0.99533
1245.96503	0.99526
1244.03630	0.99515
1242.10756	0.99504
1240.17882	0.99504
1238.25008	0.99509
1236.32134	0.99504
1234.39260	0.99492
1232.46387	0.99480
1230.53513	0.99469
1228.60639	0.99462
1226.67765	0.99461
1224.74891	0.99467
1222.82017	0.99481
1220.89143	0.99505
1218.96270	0.99538
1217.03396	0.99576
1215.10522	0.99614
1213.17648	0.99652
1211.24774	0.99687
1209.31900	0.99718
1207.39027	0.99749
1205.46153	0.99781
1203.53279	0.99811
1201.60405	0.99841
1199.67531	0.99868
1197.74657	0.99895
1195.81784	0.99920
1193.88910	0.99941
1191.96036	0.99955
1190.03162	0.99968
1188.10288	0.99981
1186.17414	0.99992
1184.24540	0.99998
1182.31667	1.00000
1180.38793	1.00001
1178.45919	1.00001
1176.53045	1.00002
1174.60171	0.99997
1172.67297	0.99988
1170.74424	0.99977
1168.81550	0.99962
1166.88676	0.99945
1164.95802	0.99929
1163.02928	0.99912
1161.10054	0.99893
1159.17180	0.99872
1157.24307	0.99852
1155.31433	0.99835
1153.38559	0.99819
1151.45685	0.99805
1149.52811	0.99791
1147.59937	0.99778
1145.67064	0.99766
1143.74190	0.99755
1141.81316	0.99743
1139.88442	0.99726
1137.95568	0.99705
1136.02694	0.99680
1134.09820	0.99654
1132.16947	0.99626
1130.24073	0.99595
1128.31199	0.99565
1126.38325	0.99533
1124.45451	0.99498
1122.52577	0.99463
1120.59704	0.99424
1118.66830	0.99377
1116.73956	0.99327
1114.81082	0.99280
1112.88208	0.99234
1110.95334	0.99189
1109.02461	0.99144
1107.09587	0.99101
1105.16713	0.99065
1103.23839	0.99036
1101.30965	0.99004
1099.38091	0.98968
1097.45217	0.98935
1095.52344	0.98905
1093.59470	0.98864
1091.66596	0.98799
1089.73722	0.98728
1087.80848	0.98665
1085.87974	0.98603
1083.95101	0.98537
1082.02227	0.98471
1080.09353	0.98411
1078.16479	0.98361
1076.23605	0.98327
1074.30731	0.98307
1072.37857	0.98294
1070.44984	0.98273
1068.52110	0.98227
1066.59236	0.98178
1064.66362	0.98169
1062.73488	0.98176
1060.80614	0.98146
1058.87741	0.98080
1056.94867	0.98019
1055.01993	0.97976
1053.09119	0.97942
1051.16245	0.97919
1049.23371	0.97906
1047.30497	0.97903
1045.37624	0.97907
1043.44750	0.97918
1041.51876	0.97929
1039.59002	0.97943
1037.66128	0.97970
1035.73254	0.98011
1033.80381	0.98051
1031.87507	0.98074
1029.94633	0.98070
1028.01759	0.98060
1026.08885	0.98078
1024.16011	0.98114
1022.23138	0.98137
1020.30264	0.98146
1018.37390	0.98155
1016.44516	0.98171
1014.51642	0.98194
1012.58768	0.98226
1010.65894	0.98264
1008.73021	0.98304
1006.80147	0.98347
1004.87273	0.98400
1002.94399	0.98461
1001.01525	0.98520
999.08651	0.98576
997.15778	0.98632
995.22904	0.98686
993.30030	0.98736
991.37156	0.98783
989.44282	0.98828
987.51408	0.98867
985.58534	0.98896
983.65661	0.98911
981.72787	0.98918
979.79913	0.98925
977.87039	0.98936
975.94165	0.98958
974.01291	0.98992
972.08418	0.99033
970.15544	0.99072
968.22670	0.99112
966.29796	0.99154
964.36922	0.99198
962.44048	0.99237
960.51174	0.99269
958.58301	0.99298
956.65427	0.99330
954.72553	0.99364
952.79679	0.99399
950.86805	0.99430
948.93931	0.99457
947.01058	0.99479
945.08184	0.99499
943.15310	0.99517
941.22436	0.99530
939.29562	0.99535
937.36688	0.99537
935.43815	0.99537
933.50941	0.99538
931.58067	0.99546
929.65193	0.99560
927.72319	0.99578
925.79445	0.99594
923.86571	0.99609
921.93698	0.99628
920.00824	0.99649
918.07950	0.99669
916.15076	0.99691
914.22202	0.99716
912.29328	0.99740
910.36455	0.99758
908.43581	0.99772
906.50707	0.99783
904.57833	0.99791
902.64959	0.99800
900.72085	0.99812
898.79211	0.99824
896.86338	0.99839
894.93464	0.99855
893.00590	0.99868
891.07716	0.99881
889.14842	0.99896
887.21968	0.99907
885.29095	0.99918
883.36221	0.99929
881.43347	0.99939
879.50473	0.99950
877.57599	0.99966
875.64725	0.99982
873.71852	0.99989
871.78978	0.99991
869.86104	0.99991
867.93230	0.99994
866.00356	0.99999
864.07482	1.00000
862.14608	0.99996
860.21735	0.99991
858.28861	0.99987
856.35987	0.99987
854.43113	0.99994
852.50239	1.00002
850.57365	1.00006
848.64492	1.00006
846.71618	1.00001
844.78744	0.99992
842.85870	0.99992
840.92996	0.99998
839.00122	1.00005
837.07248	1.00004
835.14375	0.99992
833.21501	0.99976
831.28627	0.99965
829.35753	0.99965
827.42879	0.99971
825.50005	0.99977
823.57132	0.99985
821.64258	0.99995
819.71384	1.00000
817.78510	0.99995
815.85636	0.99988
813.92762	0.99983
811.99888	0.99978
810.07015	0.99976
808.14141	0.99979
806.21267	0.99984
804.28393	0.99985
802.35519	0.99981
800.42645	0.99980
798.49772	0.99986
796.56898	0.99990
794.64024	0.99994
792.71150	1.00004
790.78276	1.00011
788.85402	1.00009
786.92529	1.00004
784.99655	1.00005
783.06781	1.00008
781.13907	1.00002
779.21033	0.99989
777.28159	0.99985
775.35285	0.99993
773.42412	1.00002
771.49538	1.00001
769.56664	0.99995
767.63790	0.99993
765.70916	0.99997
763.78042	0.99999
761.85169	1.00000
759.92295	0.99993
757.99421	0.99981
756.06547	0.99971
754.13673	0.99968
752.20799	0.99966
750.27925	0.99964
748.35052	0.99960
746.42178	0.99952
744.49304	0.99941
742.56430	0.99937
740.63556	0.99945
738.70682	0.99956
736.77809	0.99967
734.84935	0.99981
732.92061	0.99991
730.99187	0.99994
729.06313	0.99995
727.13439	1.00000
725.20565	1.00007
723.27692	1.00013
721.34818	1.00015
719.41944	1.00012
717.49070	1.00003
715.56196	0.99993
713.63322	0.99994
711.70449	0.99990
709.77575	0.99972
707.84701	0.99946
705.91827	0.99927
703.98953	0.99911
702.06079	0.99890
700.13206	0.99874
698.20332	0.99877
696.27458	0.99890
694.34584	0.99906
692.41710	0.99925
690.48836	0.99945
688.55962	0.99953
686.63089	0.99951
684.70215	0.99951
682.77341	0.99949
680.84467	0.99943
678.91593	0.99937
676.98719	0.99927
675.05846	0.99896
673.12972	0.99844
671.20098	0.99800
669.27224	0.99745
667.34350	0.99628
665.41476	0.99542
663.48602	0.99510
661.55729	0.99506
659.62855	0.99535
657.69981	0.99596
655.77107	0.99655
653.84233	0.99679
651.91359	0.99677
649.98486	0.99677
648.05612	0.99697
646.12738	0.99723
644.19864	0.99727
642.26990	0.99706
640.34116	0.99676
638.41242	0.99641
636.48369	0.99610
634.55495	0.99607
632.62621	0.99633
630.69747	0.99644
628.76873	0.99595
626.83999	0.99523
624.91126	0.99524
622.98252	0.99607
621.05378	0.99663
619.12504	0.99649
617.19630	0.99659
615.26756	0.99743
613.33883	0.99869
611.41009	0.99977
609.48135	1.00000
607.55261	0.99978
605.62387	0.99934
603.69513	0.99933
601.76639	0.99964
599.83766	1.00000
