# Supplementary material for: Accelerated discovery of highly active enzyme nanohybrids with parallelized Bayesian optimization in hybrid space
Source: Nat Commun. 2026 Mar 7;17:3634. doi: 10.1038/s41467-026-70251-3 (PMC13096166; doi:10.1038/s41467-026-70251-3)
Supplement: Supplementary file 3 — Supplementary Dataset 1 [file 41467_2026_70251_MOESM3_ESM.zip › Raw data/IR/Fig4k-GOxA6.dpt]

3996.34606	0.9997235537
3994.41732	0.9999157190
3992.48858	1.0000033379
3990.55984	0.9999452829
3988.63110	0.9998774529
3986.70236	0.9998057485
3984.77362	0.9997497797
3982.84489	0.9997904897
3980.91615	0.9998655319
3978.98741	0.9998981357
3977.05867	0.9999524355
3975.12993	1.0000000000
3973.20119	0.9999711514
3971.27246	0.9999350309
3969.34372	0.9998843670
3967.41498	0.9997901320
3965.48624	0.9997522235
3963.55750	0.9998093843
3961.62876	0.9999034405
3959.70002	0.9999425411
3957.77129	0.9998834133
3955.84255	0.9998334646
3953.91381	0.9998367429
3951.98507	0.9998016357
3950.05633	0.9997593760
3948.12759	0.9998062849
3946.19886	0.9998874068
3944.27012	0.9999122620
3942.34138	0.9998601675
3940.41264	0.9998038411
3938.48390	0.9998292923
3936.55516	0.9998676181
3934.62643	0.9998068810
3932.69769	0.9997342229
3930.76895	0.9997456074
3928.84021	0.9997357726
3926.91147	0.9996767640
3924.98273	0.9996587038
3923.05399	0.9997157454
3921.12526	0.9997568727
3919.19652	0.9997050166
3917.26778	0.9996455908
3915.33904	0.9996744990
3913.41030	0.9997066855
3911.48156	0.9996815920
3909.55283	0.9996634722
3907.62409	0.9996932745
3905.69535	0.9997369051
3903.76661	0.9997825027
3901.83787	0.9997990727
3899.90913	0.9997436404
3897.98039	0.9997301102
3896.05166	0.9998011589
3894.12292	0.9998257756
3892.19418	0.9997678995
3890.26544	0.9997513294
3888.33670	0.9997788072
3886.40796	0.9998195171
3884.47923	0.9999042153
3882.55049	0.9999598265
3880.62175	0.9999254346
3878.69301	0.9998545051
3876.76427	0.9997882843
3874.83553	0.9997288585
3872.90680	0.9996871948
3870.97806	0.9996568561
3869.04932	0.9997114539
3867.12058	0.9998131990
3865.19184	0.9998059273
3863.26310	0.9997290969
3861.33436	0.9997216463
3859.40563	0.9997301102
3857.47689	0.9996914268
3855.54815	0.9996559620
3853.61941	0.9997168183
3851.69067	0.9997917414
3849.76193	0.9997894168
3847.83320	0.9997685552
3845.90446	0.9997651577
3843.97572	0.9997636676
3842.04698	0.9997362494
3840.11824	0.9997091293
3838.18950	0.9997580051
3836.26076	0.9998605251
3834.33203	0.9998856783
3832.40329	0.9998148084
3830.47455	0.9997261763
3828.54581	0.9996842742
3826.61707	0.9997094870
3824.68833	0.9997485280
3822.75960	0.9997569323
3820.83086	0.9997730255
3818.90212	0.9997567534
3816.97338	0.9996458292
3815.04464	0.9995526671
3813.11590	0.9995991588
3811.18716	0.9997202754
3809.25843	0.9998115897
3807.32969	0.9997918606
3805.40095	0.9997373819
3803.47221	0.9997825027
3801.54347	0.9998429418
3799.61473	0.9997670054
3797.68600	0.9996923208
3795.75726	0.9997223616
3793.82852	0.9997632504
3791.89978	0.9997643232
3789.97104	0.9997587800
3788.04230	0.9997462034
3786.11357	0.9997265935
3784.18483	0.9997414947
3782.25609	0.9998112321
3780.32735	0.9998839498
3778.39861	0.9998657107
3776.46987	0.9997873902
3774.54113	0.9997593164
3772.61240	0.9997740388
3770.68366	0.9997465611
3768.75492	0.9996899366
3766.82618	0.9996718764
3764.89744	0.9996668696
3762.96870	0.9996569753
3761.03997	0.9996560216
3759.11123	0.9996901155
3757.18249	0.9997641444
3755.25375	0.9998057485
3753.32501	0.9997786880
3751.39627	0.9997615218
3749.46753	0.9997420311
3747.53880	0.9995535016
3745.61006	0.9993613362
3743.68132	0.9995123744
3741.75258	0.9997400045
3739.82384	0.9997807741
3737.89510	0.9997194409
3735.96637	0.9996423721
3734.03763	0.9996592402
3732.10889	0.9997391701
3730.18015	0.9997035265
3728.25141	0.9995772243
3726.32267	0.9994984865
3724.39393	0.9994774461
3722.46520	0.9994683862
3720.53646	0.9994871020
3718.60772	0.9995071888
3716.67898	0.9995334148
3714.75024	0.9995800257
3712.82150	0.9995657802
3710.89277	0.9994971752
3708.96403	0.9995383620
3707.03529	0.9996082187
3705.10655	0.9996130466
3703.17781	0.9995924234
3701.24907	0.9995916486
3699.32034	0.9996200800
3697.39160	0.9996633530
3695.46286	0.9996765852
3693.53412	0.9996379614
3691.60538	0.9995943308
3689.67664	0.9995540977
3687.74790	0.9995082021
3685.81917	0.9995084405
3683.89043	0.9995173216
3681.96169	0.9995227456
3680.03295	0.9995509982
3678.10421	0.9995837808
3676.17547	0.9996877313
3674.24674	0.9998261929
3672.31800	0.9998170137
3670.38926	0.9997152686
3668.46052	0.9996558428
3666.53178	0.9996466637
3664.60304	0.9996137023
3662.67430	0.9995391369
3660.74557	0.9994452000
3658.81683	0.9993810654
3656.88809	0.9993603230
3654.95935	0.9993243217
3653.03061	0.9992826581
3651.10187	0.9992269278
3649.17314	0.9990507960
3647.24440	0.9989845753
3645.31566	0.9991300106
3643.38692	0.9992439151
3641.45818	0.9992579818
3639.52944	0.9992441535
3637.60070	0.9992032647
3635.67197	0.9991422296
3633.74323	0.9991461039
3631.81449	0.9992080927
3629.88575	0.9992260337
3627.95701	0.9991637468
3626.02827	0.9991241693
3624.09954	0.9991341233
3622.17080	0.9991451502
3620.24206	0.9990726113
3618.31332	0.9989802837
3616.38458	0.9989736080
3614.45584	0.9988874197
3612.52711	0.9987332225
3610.59837	0.9987028837
3608.66963	0.9987221956
3606.74089	0.9986721873
3604.81215	0.9985948801
3602.88341	0.9985457063
3600.95467	0.9985352159
3599.02594	0.9985038042
3597.09720	0.9984454513
3595.16846	0.9984253645
3593.23972	0.9984182715
3591.31098	0.9983839989
3589.38224	0.9983807802
3587.45351	0.9984170794
3585.52477	0.9983851314
3583.59603	0.9983429909
3581.66729	0.9983459115
3579.73855	0.9983270168
3577.80981	0.9983391762
3575.88107	0.9984107018
3573.95234	0.9983581305
3572.02360	0.9981870651
3570.09486	0.9980882406
3568.16612	0.9980350137
3566.23738	0.9979203343
3564.30864	0.9978117347
3562.37991	0.9977588058
3560.45117	0.9977992177
3558.52243	0.9978888035
3556.59369	0.9979165196
3554.66495	0.9979194403
3552.73621	0.9979414940
3550.80747	0.9978545904
3548.87874	0.9976426363
3546.95000	0.9975250363
3545.02126	0.9975824952
3543.09252	0.9976108074
3541.16378	0.9975537062
3539.23504	0.9975065589
3537.30631	0.9974787235
3535.37757	0.9974383116
3533.44883	0.9973624945
3531.52009	0.9972532392
3529.59135	0.9971747994
3527.66261	0.9971414804
3525.73388	0.9970823526
3523.80514	0.9969719052
3521.87640	0.9968556762
3519.94766	0.9968290925
3518.01892	0.9968897700
3516.09018	0.9968774915
3514.16144	0.9967601895
3512.23271	0.9966783524
3510.30397	0.9966216683
3508.37523	0.9965214729
3506.44649	0.9964826107
3504.51775	0.9965459108
3502.58901	0.9965829253
3500.66028	0.9964904189
3498.73154	0.9963058829
3496.80280	0.9961804748
3494.87406	0.9962019324
3492.94532	0.9962357879
3491.01658	0.9961699247
3489.08784	0.9960786700
3487.15911	0.9959986210
3485.23037	0.9958871603
3483.30163	0.9957664013
3481.37289	0.9956758022
3479.44415	0.9956316948
3477.51541	0.9956195951
3475.58668	0.9955868721
3473.65794	0.9955154657
3471.72920	0.9954347610
3469.80046	0.9953517318
3467.87172	0.9952636957
3465.94298	0.9952034950
3464.01424	0.9951728582
3462.08551	0.9951590896
3460.15677	0.9951665998
3458.22803	0.9951479435
3456.29929	0.9950988293
3454.37055	0.9950664639
3452.44181	0.9949908257
3450.51308	0.9948316813
3448.58434	0.9946743250
3446.65560	0.9945722222
3444.72686	0.9945016503
3442.79812	0.9944245219
3440.86938	0.9943267107
3438.94065	0.9942513108
3437.01191	0.9942177534
3435.08317	0.9941890240
3433.15443	0.9941465259
3431.22569	0.9940964580
3429.29695	0.9940521121
3427.36821	0.9940373898
3425.43948	0.9940255284
3423.51074	0.9939574003
3421.58200	0.9938777685
3419.65326	0.9938377738
3417.72452	0.9937512875
3415.79578	0.9936339259
3413.86705	0.9936029911
3411.93831	0.9936082959
3410.00957	0.9935944080
3408.08083	0.9935908318
3406.15209	0.9935321808
3404.22335	0.9934277534
3402.29461	0.9933701158
3400.36588	0.9933037758
3398.43714	0.9932348728
3396.50840	0.9932376742
3394.57966	0.9932088852
3392.65092	0.9931417704
3390.72218	0.9931508303
3388.79345	0.9931495786
3386.86471	0.9930757880
3384.93597	0.9930256605
3383.00723	0.9930214882
3381.07849	0.9930429459
3379.14975	0.9930779934
3377.22101	0.9930659533
3375.29228	0.9930074215
3373.36354	0.9929724336
3371.43480	0.9929693937
3369.50606	0.9929763079
3367.57732	0.9930071235
3365.64858	0.9930609465
3363.71985	0.9931020141
3361.79111	0.9931059480
3359.86237	0.9930760264
3357.93363	0.9930728078
3356.00489	0.9931284785
3354.07615	0.9931854606
3352.14742	0.9932096601
3350.21868	0.9931739569
3348.28994	0.9930516481
3346.36120	0.9929369688
3344.43246	0.9929616451
3342.50372	0.9930803776
3340.57498	0.9931410551
3338.64625	0.9931437969
3336.71751	0.9931524396
3334.78877	0.9931303859
3332.86003	0.9930765629
3330.93129	0.9930492640
3329.00255	0.9930850267
3327.07382	0.9931782484
3325.14508	0.9932411313
3323.21634	0.9932068586
3321.28760	0.9931387305
3319.35886	0.9931376576
3317.43012	0.9932132959
3315.50138	0.9932897687
3313.57265	0.9933255315
3311.64391	0.9933273196
3309.71517	0.9932855368
3307.78643	0.9932194948
3305.85769	0.9931688905
3303.92895	0.9931615591
3302.00022	0.9932209849
3300.07148	0.9933020473
3298.14274	0.9933658838
3296.21400	0.9934193492
3294.28526	0.9934089184
3292.35652	0.9933305979
3290.42778	0.9932653308
3288.49905	0.9932593107
3286.57031	0.9933184981
3284.64157	0.9934020042
3282.71283	0.9934746623
3280.78409	0.9935315847
3278.85535	0.9935524464
3276.92662	0.9935480952
3274.99788	0.9935675859
3273.06914	0.9936268926
3271.14040	0.9936795831
3269.21166	0.9936775565
3267.28292	0.9936585426
3265.35419	0.9936912656
3263.42545	0.9937760234
3261.49671	0.9938425422
3259.56797	0.9938491583
3257.63923	0.9938532114
3255.71049	0.9939066172
3253.78175	0.9939586520
3251.85302	0.9939967990
3249.92428	0.9940613508
3247.99554	0.9940629601
3246.06680	0.9939850569
3244.13806	0.9939875603
3242.20932	0.9940379858
3240.28059	0.9940303564
3238.35185	0.9940348864
3236.42311	0.9940423965
3234.49437	0.9939993024
3232.56563	0.9939775467
3230.63689	0.9940140843
3228.70815	0.9940667748
3226.77942	0.9940866828
3224.85068	0.9940301180
3222.92194	0.9939653873
3220.99320	0.9940164685
3219.06446	0.9940939546
3217.13572	0.9940645099
3215.20699	0.9940317869
3213.27825	0.9940698743
3211.34951	0.9941175580
3209.42077	0.9941824675
3207.49203	0.9942381382
3205.56329	0.9942404032
3203.63456	0.9942632318
3201.70582	0.9942854047
3199.77708	0.9942431450
3197.84834	0.9942174554
3195.91960	0.9942468405
3193.99086	0.9943067431
3192.06212	0.9944086075
3190.13339	0.9944897890
3188.20465	0.9944792986
3186.27591	0.9944456220
3184.34717	0.9944469929
3182.41843	0.9944460392
3180.48969	0.9944596291
3178.56096	0.9944976568
3176.63222	0.9945359826
3174.70348	0.9946131706
3172.77474	0.9947180152
3170.84600	0.9948107600
3168.91726	0.9948948026
3166.98852	0.9949664474
3165.05979	0.9950239658
3163.13105	0.9950293899
3161.20231	0.9949692488
3159.27357	0.9949208498
3157.34483	0.9949198365
3155.41609	0.9949073792
3153.48736	0.9948698282
3151.55862	0.9948552251
3149.62988	0.9948061705
3147.70114	0.9946949482
3145.77240	0.9946283698
3143.84366	0.9946177006
3141.91492	0.9946320057
3139.98619	0.9946430922
3138.05745	0.9945544004
3136.12871	0.9944193959
3134.19997	0.9943572879
3132.27123	0.9943079948
3130.34249	0.9942399859
3128.41376	0.9942052960
3126.48502	0.9941883683
3124.55628	0.9941973090
3122.62754	0.9942246079
3120.69880	0.9941677451
3118.77006	0.9940482378
3116.84133	0.9939904213
3114.91259	0.9939677715
3112.98385	0.9939133525
3111.05511	0.9938358068
3109.12637	0.9937172532
3107.19763	0.9935841560
3105.26889	0.9934846759
3103.34016	0.9933621883
3101.41142	0.9931935072
3099.48268	0.9930503368
3097.55394	0.9929820299
3095.62520	0.9930197001
3093.69646	0.9931498766
3091.76773	0.9932855964
3089.83899	0.9934070706
3087.91025	0.9935380220
3085.98151	0.9936155677
3084.05277	0.9936373830
3082.12403	0.9936403632
3080.19529	0.9935399890
3078.26656	0.9933665991
3076.33782	0.9932914972
3074.40908	0.9933156371
3072.48034	0.9933421016
3070.55160	0.9933711886
3068.62286	0.9934000969
3066.69413	0.9934034348
3064.76539	0.9934242964
3062.83665	0.9934569597
3060.90791	0.9934687614
3058.97917	0.9934970737
3057.05043	0.9935266376
3055.12169	0.9935310483
3053.19296	0.9935107231
3051.26422	0.9934377670
3049.33548	0.9933658242
3047.40674	0.9933682084
3045.47800	0.9933835268
3043.54926	0.9933695793
3041.62053	0.9933663607
3039.69179	0.9933714271
3037.76305	0.9934018850
3035.83431	0.9934971929
3033.90557	0.9936245680
3031.97683	0.9937745929
3030.04810	0.9939320683
3028.11936	0.9940399528
3026.19062	0.9941384196
3024.26188	0.9942744374
3022.33314	0.9943826795
3020.40440	0.9944666624
3018.47566	0.9946098328
3016.54693	0.9947726727
3014.61819	0.9948992133
3012.68945	0.9950112104
3010.76071	0.9950864911
3008.83197	0.9951466322
3006.90323	0.9952449799
3004.97450	0.9953535199
3003.04576	0.9954700470
3001.11702	0.9955990911
2999.18828	0.9956818223
2997.25954	0.9957303405
2995.33080	0.9958149791
2993.40206	0.9958990216
2991.47333	0.9959303141
2989.54459	0.9959558845
2987.61585	0.9959968328
2985.68711	0.9960394502
2983.75837	0.9961032867
2981.82963	0.9961907864
2979.90090	0.9963209629
2977.97216	0.9964963198
2976.04342	0.9966248274
2974.11468	0.9966365695
2972.18594	0.9965659976
2970.25720	0.9964857697
2968.32846	0.9964410663
2966.39973	0.9964528084
2964.47099	0.9965353608
2962.54225	0.9966586232
2960.61351	0.9967426062
2958.68477	0.9967415333
2956.75603	0.9967459440
2954.82730	0.9968386292
2952.89856	0.9969370365
2950.96982	0.9970086813
2949.04108	0.9971036911
2947.11234	0.9971638322
2945.18360	0.9971510768
2943.25487	0.9971283674
2941.32613	0.9971402884
2939.39739	0.9972037077
2937.46865	0.9973125458
2935.53991	0.9974573255
2933.61117	0.9976356030
2931.68243	0.9977854490
2929.75370	0.9978519678
2927.82496	0.9978914261
2925.89622	0.9979513288
2923.96748	0.9979444742
2922.03874	0.9977986813
2920.11000	0.9975965023
2918.18127	0.9974316955
2916.25253	0.9973190427
2914.32379	0.9972818494
2912.39505	0.9973122478
2910.46631	0.9973458648
2908.53757	0.9973457456
2906.60883	0.9973317385
2904.68010	0.9973476529
2902.75136	0.9973686934
2900.82262	0.9973418117
2898.89388	0.9972975254
2896.96514	0.9972665310
2895.03640	0.9972344041
2893.10767	0.9971911907
2891.17893	0.9971364141
2889.25019	0.9971005321
2887.32145	0.9970911741
2885.39271	0.9970776439
2883.46397	0.9970628023
2881.53523	0.9970572591
2879.60650	0.9970484376
2877.67776	0.9970406890
2875.74902	0.9970432520
2873.82028	0.9970570207
2871.89154	0.9970914721
2869.96280	0.9971311092
2868.03407	0.9971400499
2866.10533	0.9971466660
2864.17659	0.9972103238
2862.24785	0.9972922802
2860.31911	0.9973129630
2858.39037	0.9972578883
2856.46164	0.9971538186
2854.53290	0.9970485568
2852.60416	0.9969242215
2850.67542	0.9967480898
2848.74668	0.9966248870
2846.81794	0.9966075420
2844.88920	0.9966267347
2842.96047	0.9966505766
2841.03173	0.9966484308
2839.10299	0.9966117740
2837.17425	0.9965851307
2835.24551	0.9965623617
2833.31677	0.9965370893
2831.38804	0.9965385199
2829.45930	0.9965274930
2827.53056	0.9964945912
2825.60182	0.9965318441
2823.67308	0.9966011643
2821.74434	0.9965786934
2819.81560	0.9965168834
2817.88687	0.9964922071
2815.95813	0.9964612126
2814.02939	0.9964308143
2812.10065	0.9964296818
2810.17191	0.9964089990
2808.24317	0.9963625669
2806.31444	0.9963276386
2804.38570	0.9963061810
2802.45696	0.9963040352
2800.52822	0.9962993860
2798.59948	0.9962808490
2796.67074	0.9963095784
2794.74200	0.9963595867
2792.81327	0.9963614941
2790.88453	0.9963684678
2788.95579	0.9963893890
2787.02705	0.9963850975
2785.09831	0.9964044690
2783.16957	0.9964376092
2781.24084	0.9964517355
2779.31210	0.9965028763
2777.38336	0.9965681434
2775.45462	0.9965826273
2773.52588	0.9965658784
2771.59714	0.9965528846
2769.66841	0.9966033101
2767.73967	0.9967166185
2765.81093	0.9967576861
2763.88219	0.9967214465
2761.95345	0.9967560768
2760.02471	0.9968518615
2758.09597	0.9969199896
2756.16724	0.9969841838
2754.23850	0.9970396757
2752.30976	0.9970352650
2750.38102	0.9970032573
2748.45228	0.9969936609
2746.52354	0.9970306754
2744.59481	0.9971010685
2742.66607	0.9971128702
2740.73733	0.9970770478
2738.80859	0.9970923066
2736.87985	0.9971204400
2734.95111	0.9971147776
2733.02237	0.9970998764
2731.09364	0.9970477819
2729.16490	0.9969848394
2727.23616	0.9969739914
2725.30742	0.9969593287
2723.37868	0.9969240427
2721.44994	0.9969483614
2719.52121	0.9969870448
2717.59247	0.9969629049
2715.66373	0.9969251156
2713.73499	0.9968882799
2711.80625	0.9968485832
2709.87751	0.9968490005
2707.94877	0.9968640208
2706.02004	0.9968851805
2704.09130	0.9969333410
2702.16256	0.9969555140
2700.23382	0.9969560504
2698.30508	0.9969844818
2696.37634	0.9969658852
2694.44761	0.9968716502
2692.51887	0.9968299866
2690.59013	0.9968812466
2688.66139	0.9969557524
2686.73265	0.9970069528
2684.80391	0.9969973564
2682.87518	0.9969665408
2680.94644	0.9969675541
2679.01770	0.9969576001
2677.08896	0.9969461560
2675.16022	0.9969821572
2673.23148	0.9970063567
2671.30274	0.9969910979
2669.37401	0.9969977736
2667.44527	0.9970219731
2665.51653	0.9970371723
2663.58779	0.9970421791
2661.65905	0.9970141649
2659.73031	0.9969993830
2657.80158	0.9970517755
2655.87284	0.9971041679
2653.94410	0.9970997572
2652.01536	0.9970701337
2650.08662	0.9970505238
2648.15788	0.9970529675
2646.22914	0.9970539212
2644.30041	0.9970058799
2642.37167	0.9969397187
2640.44293	0.9969127774
2638.51419	0.9968789220
2636.58545	0.9968416095
2634.65671	0.9968809485
2632.72798	0.9969338179
2630.79924	0.9969164133
2628.87050	0.9968692064
2626.94176	0.9968342185
2625.01302	0.9968571067
2623.08428	0.9969225526
2621.15555	0.9969284534
2619.22681	0.9969239235
2617.29807	0.9970011115
2615.36933	0.9970725775
2613.44059	0.9970954657
2611.51185	0.9971081614
2609.58311	0.9970827699
2607.65438	0.9970650077
2605.72564	0.9971152544
2603.79690	0.9971527457
2601.86816	0.9971297979
2599.93942	0.9971058965
2598.01068	0.9971101880
2596.08195	0.9971254468
2594.15321	0.9971401691
2592.22447	0.9971445203
2590.29573	0.9971311688
2588.36699	0.9971134067
2586.43825	0.9971186519
2584.50951	0.9971532822
2582.58078	0.9971976876
2580.65204	0.9972262979
2578.72330	0.9972121119
2576.79456	0.9971790910
2574.86582	0.9971837997
2572.93708	0.9971829057
2571.00835	0.9971198440
2569.07961	0.9970712066
2567.15087	0.9970897436
2565.22213	0.9971167445
2563.29339	0.9971104264
2561.36465	0.9970709085
2559.43591	0.9970161915
2557.50718	0.9969456792
2555.57844	0.9968770742
2553.64970	0.9968751073
2551.72096	0.9969229102
2549.79222	0.9969580173
2547.86348	0.9969663620
2545.93475	0.9969397187
2544.00601	0.9969141483
2542.07727	0.9969155192
2540.14853	0.9968613982
2538.21979	0.9967373610
2536.29105	0.9966782331
2534.36232	0.9967316389
2532.43358	0.9968283176
2530.50484	0.9969257116
2528.57610	0.9969968200
2526.64736	0.9970229864
2524.71862	0.9970109463
2522.78988	0.9969915748
2520.86115	0.9969828129
2518.93241	0.9969543815
2517.00367	0.9969057441
2515.07493	0.9968645573
2513.14619	0.9968592525
2511.21745	0.9969187975
2509.28872	0.9969882965
2507.35998	0.9969987869
2505.43124	0.9969625473
2503.50250	0.9968889952
2501.57376	0.9967991710
2499.64502	0.9967699647
2497.71628	0.9968150258
2495.78755	0.9968461990
2493.85881	0.9968274832
2491.93007	0.9967993498
2490.00133	0.9967632294
2488.07259	0.9966905117
2486.14385	0.9965975881
2484.21512	0.9965620041
2482.28638	0.9965984225
2480.35764	0.9966223240
2478.42890	0.9966267943
2476.50016	0.9966228008
2474.57142	0.9965603948
2472.64268	0.9964870811
2470.71395	0.9964744449
2468.78521	0.9964935780
2466.85647	0.9965205789
2464.92773	0.9965513349
2462.99899	0.9965721369
2461.07025	0.9965834022
2459.14152	0.9965879321
2457.21278	0.9965762496
2455.28404	0.9965723157
2453.35530	0.9966228604
2451.42656	0.9966910481
2449.49782	0.9967193604
2447.56909	0.9967421293
2445.64035	0.9967823625
2443.71161	0.9968184233
2441.78287	0.9968489408
2439.85413	0.9968482852
2437.92539	0.9968199134
2435.99665	0.9968473315
2434.06792	0.9969136119
2432.13918	0.9969292879
2430.21044	0.9969063401
2428.28170	0.9969136715
2426.35296	0.9969210029
2424.42422	0.9969282746
2422.49549	0.9969356060
2420.56675	0.9969429374
2418.63801	0.9969502687
2416.70927	0.9969575405
2414.78053	0.9969648719
2412.85179	0.9969722033
2410.92305	0.9969795346
2408.99432	0.9969868064
2407.06558	0.9969941378
2405.13684	0.9970014691
2403.20810	0.9970088005
2401.27936	0.9970161319
2399.35062	0.9970234036
2397.42189	0.9970307350
2395.49315	0.9970380664
2393.56441	0.9970453978
2391.63567	0.9970526695
2389.70693	0.9970600009
2387.77819	0.9970673323
2385.84945	0.9970746636
2383.92072	0.9970819950
2381.99198	0.9970892668
2380.06324	0.9970965981
2378.13450	0.9971039295
2376.20576	0.9971112609
2374.27702	0.9971185327
2372.34829	0.9971258640
2370.41955	0.9971331954
2368.49081	0.9971405268
2366.56207	0.9971477985
2364.63333	0.9971551299
2362.70459	0.9971624613
2360.77586	0.9971697927
2358.84712	0.9971771240
2356.91838	0.9971843958
2354.98964	0.9971917272
2353.06090	0.9971990585
2351.13216	0.9972063899
2349.20342	0.9972136617
2347.27469	0.9972209930
2345.34595	0.9972282648
2343.41721	0.9972355962
2341.48847	0.9972429276
2339.55973	0.9972501993
2337.63099	0.9972575307
2335.70226	0.9972648621
2333.77352	0.9972721934
2331.84478	0.9972794652
2329.91604	0.9972867966
2327.98730	0.9972941279
2326.05856	0.9973014593
2324.12982	0.9973087311
2322.20109	0.9973160625
2320.27235	0.9973233938
2318.34361	0.9973307252
2316.41487	0.9973380566
2314.48613	0.9973453283
2312.55739	0.9973526597
2310.62866	0.9973599911
2308.69992	0.9973673224
2306.77118	0.9973745942
2304.84244	0.9973819256
2302.91370	0.9973892570
2300.98496	0.9973965883
2299.05622	0.9974038601
2297.12749	0.9974111915
2295.19875	0.9974185228
2293.27001	0.9974258542
2291.34127	0.9974331856
2289.41253	0.9974404573
2287.48379	0.9974477887
2285.55506	0.9974551201
2283.62632	0.9974623919
2281.69758	0.9974696636
2279.76884	0.9974769950
2277.84010	0.9974843264
2275.91136	0.9973567724
2273.98263	0.9972976446
2272.05389	0.9973653555
2270.12515	0.9974669218
2268.19641	0.9975854158
2266.26767	0.9975283146
2264.33893	0.9972742200
2262.41019	0.9971203208
2260.48146	0.9970892668
2258.55272	0.9970932007
2256.62398	0.9971617460
2254.69524	0.9971406460
2252.76650	0.9970399737
2250.83776	0.9971020818
2248.90903	0.9971916080
2246.98029	0.9971340895
2245.05155	0.9971288443
2243.12281	0.9972482920
2241.19407	0.9973751307
2239.26533	0.9974851608
2237.33659	0.9975239038
2235.40786	0.9975168705
2233.47912	0.9975640178
2231.55038	0.9975153208
2229.62164	0.9973608255
2227.69290	0.9973457456
2225.76416	0.9973868132
2223.83543	0.9973363876
2221.90669	0.9973084927
2219.97795	0.9973264337
2218.04921	0.9973815084
2216.12047	0.9975185394
2214.19173	0.9976264238
2212.26299	0.9977062941
2210.33426	0.9978623986
2208.40552	0.9979220629
2206.47678	0.9978234172
2204.54804	0.9977301955
2202.61930	0.9976102114
2200.69056	0.9974926114
2198.76183	0.9975052476
2196.83309	0.9975085855
2194.90435	0.9974436164
2192.97561	0.9974452853
2191.04687	0.9974378347
2189.11813	0.9973785281
2187.18940	0.9974060655
2185.26066	0.9974713922
2183.33192	0.9975131154
2181.40318	0.9975918531
2179.47444	0.9975656271
2177.54570	0.9973690510
2175.61696	0.9972800612
2173.68823	0.9974083304
2171.75949	0.9975563288
2169.83075	0.9975833297
2167.90201	0.9974707365
2165.97327	0.9973682165
2164.04453	0.9974447489
2162.11580	0.9975362420
2160.18706	0.9974215031
2158.25832	0.9973113537
2156.32958	0.9973714352
2154.40084	0.9974322915
2152.47210	0.9975042939
2150.54336	0.9975845218
2148.61463	0.9975571632
2146.68589	0.9974900484
2144.75715	0.9974333644
2142.82841	0.9973406196
2140.89967	0.9972299337
2138.97093	0.9970778823
2137.04220	0.9969053864
2135.11346	0.9969228506
2133.18472	0.9971318841
2131.25598	0.9972725511
2129.32724	0.9973564148
2127.39850	0.9974920154
2125.46976	0.9975876808
2123.54103	0.9976329207
2121.61229	0.9976388216
2119.68355	0.9975262880
2117.75481	0.9973871708
2115.82607	0.9973499775
2113.89733	0.9973877072
2111.96860	0.9975168109
2110.03986	0.9977151752
2108.11112	0.9978342652
2106.18238	0.9978945255
2104.25364	0.9979557395
2102.32490	0.9978790283
2100.39617	0.9976873398
2098.46743	0.9975646138
2096.53869	0.9975255132
2094.60995	0.9975385070
2092.68121	0.9975699186
2090.75247	0.9975858331
2088.82373	0.9976352453
2086.89500	0.9976525307
2084.96626	0.9975567460
2083.03752	0.9974917769
2081.10878	0.9975175858
2079.18004	0.9974989295
2077.25130	0.9974800944
2075.32257	0.9975430965
2073.39383	0.9975858927
2071.46509	0.9975832701
2069.53635	0.9975497127
2067.60761	0.9975592494
2065.67887	0.9977745414
2063.75013	0.9980143309
2061.82140	0.9980194569
2059.89266	0.9979283214
2057.96392	0.9978613257
2056.03518	0.9977687597
2054.10644	0.9976978898
2052.17770	0.9976059794
2050.24897	0.9974583983
2048.32023	0.9975010157
2046.39149	0.9976798892
2044.46275	0.9976823330
2042.53401	0.9976606965
2040.60527	0.9977362156
2038.67654	0.9977139831
2036.74780	0.9976568222
2034.81906	0.9977071881
2032.89032	0.9977524877
2030.96158	0.9977542758
2029.03284	0.9977281094
2027.10410	0.9976633191
2025.17537	0.9976978302
2023.24663	0.9978988171
2021.31789	0.9980833530
2019.38915	0.9979431033
2017.46041	0.9975816607
2015.53167	0.9975421429
2013.60294	0.9978324771
2011.67420	0.9979836941
2009.74546	0.9978827238
2007.81672	0.9977176785
2005.88798	0.9975683093
2003.95924	0.9974633455
2002.03050	0.9974645376
2000.10177	0.9975960851
1998.17303	0.9977460504
1996.24429	0.9977012277
1994.31555	0.9975574613
1992.38681	0.9975178838
1990.45807	0.9974891543
1988.52934	0.9975457788
1986.60060	0.9977464676
1984.67186	0.9977499247
1982.74312	0.9975997210
1980.81438	0.9976009130
1978.88564	0.9975638390
1976.95690	0.9975062609
1975.02817	0.9976170659
1973.09943	0.9975574017
1971.17069	0.9973579049
1969.24195	0.9973121285
1967.31321	0.9972727299
1965.38447	0.9973070025
1963.45574	0.9974167943
1961.52700	0.9971889257
1959.59826	0.9969427586
1957.66952	0.9971266389
1955.74078	0.9973130822
1953.81204	0.9973603487
1951.88331	0.9974173903
1949.95457	0.9973702431
1948.02583	0.9973425269
1946.09709	0.9973408580
1944.16835	0.9971273541
1942.23961	0.9969245791
1940.31087	0.9969791770
1938.38214	0.9970681071
1936.45340	0.9971275330
1934.52466	0.9971731305
1932.59592	0.9971171618
1930.66718	0.9970881343
1928.73844	0.9971355200
1926.80971	0.9971032739
1924.88097	0.9970992208
1922.95223	0.9971747398
1921.02349	0.9971174002
1919.09475	0.9970808029
1917.16601	0.9971774220
1915.23727	0.9970812201
1913.30854	0.9968482256
1911.37980	0.9966959953
1909.45106	0.9965772033
1907.52232	0.9965537786
1905.59358	0.9966051579
1903.66484	0.9965497255
1901.73611	0.9964936376
1899.80737	0.9964916706
1897.87863	0.9964308739
1895.94989	0.9964534640
1894.02115	0.9965512156
1892.09241	0.9965174794
1890.16367	0.9965005517
1888.23494	0.9965398312
1886.30620	0.9964528680
1884.37746	0.9963863492
1882.44872	0.9964179993
1880.51998	0.9964458942
1878.59124	0.9965411425
1876.66251	0.9966353178
1874.73377	0.9965870380
1872.80503	0.9965641499
1870.87629	0.9966043830
1868.94755	0.9965384007
1867.01881	0.9965076447
1865.09008	0.9965345263
1863.16134	0.9964510798
1861.23260	0.9963933229
1859.30386	0.9964414239
1857.37512	0.9964711070
1855.44638	0.9965255260
1853.51764	0.9966351986
1851.58891	0.9967202544
1849.66017	0.9967895150
1847.73143	0.9967716932
1845.80269	0.9966669679
1843.87395	0.9967479110
1841.94521	0.9969201684
1840.01648	0.9969323874
1838.08774	0.9969007373
1836.15900	0.9968782067
1834.23026	0.9968169928
1832.30152	0.9967857599
1830.37278	0.9967848659
1828.44404	0.9967580438
1826.51531	0.9967867136
1824.58657	0.9968240261
1822.65783	0.9967915416
1820.72909	0.9968086481
1818.80035	0.9968568087
1816.87161	0.9968363643
1814.94288	0.9968272448
1813.01414	0.9968420863
1811.08540	0.9968206882
1809.15666	0.9968380928
1807.22792	0.9968749881
1805.29918	0.9968674779
1803.37044	0.9968964458
1801.44171	0.9969449639
1799.51297	0.9969371557
1797.58423	0.9969398975
1795.65549	0.9969494343
1793.72675	0.9969332218
1791.79801	0.9969755411
1789.86928	0.9970476031
1787.94054	0.9970547557
1786.01180	0.9970801473
1784.08306	0.9971595407
1782.15432	0.9972226620
1780.22558	0.9972893596
1778.29685	0.9973406792
1776.36811	0.9973436594
1774.43937	0.9973649979
1772.51063	0.9974106550
1770.58189	0.9974234700
1768.65315	0.9974355698
1766.72441	0.9974412918
1764.79568	0.9974241853
1762.86694	0.9974395037
1760.93820	0.9974861145
1759.00946	0.9975005388
1757.08072	0.9974873066
1755.15198	0.9974575639
1753.22325	0.9974052906
1751.29451	0.9973481297
1749.36577	0.9973051548
1747.43703	0.9972488880
1745.50829	0.9972057939
1743.57955	0.9971914887
1741.65081	0.9971721768
1739.72208	0.9971327782
1737.79334	0.9970644116
1735.86460	0.9970035553
1733.93586	0.9969692230
1732.00712	0.9968873858
1730.07838	0.9967626929
1728.14965	0.9966711402
1726.22091	0.9966177940
1724.29217	0.9965447783
1722.36343	0.9964512587
1720.43469	0.9963495135
1718.50595	0.9962141514
1716.57721	0.9960702658
1714.64848	0.9959692359
1712.71974	0.9958805442
1710.79100	0.9957841039
1708.86226	0.9956744909
1706.93352	0.9955064058
1705.00478	0.9953080416
1703.07605	0.9951652884
1701.14731	0.9949661493
1699.21857	0.9946202636
1697.28983	0.9942954183
1695.36109	0.9940228462
1693.43235	0.9938029647
1691.50362	0.9935654402
1689.57488	0.9932479262
1687.64614	0.9929644465
1685.71740	0.9926902652
1683.78866	0.9922650456
1681.85992	0.9919316769
1679.93118	0.9917111397
1678.00245	0.9914722443
1676.07371	0.9911551476
1674.14497	0.9908003807
1672.21623	0.9905282855
1670.28749	0.9902358055
1668.35875	0.9898944497
1666.43002	0.9896532893
1664.50128	0.9894325733
1662.57254	0.9891566634
1660.64380	0.9889297485
1658.71506	0.9887805581
1656.78632	0.9886542559
1654.85758	0.9885209799
1652.92885	0.9883648157
1651.00011	0.9883328676
1649.07137	0.9883673787
1647.14263	0.9883592725
1645.21389	0.9882699251
1643.28515	0.9881417155
1641.35642	0.9879713655
1639.42768	0.9877479076
1637.49894	0.9873704910
1635.57020	0.9866054058
1633.64146	0.9857578874
1631.71272	0.9849689007
1629.78398	0.9838788509
1627.85525	0.9824535847
1625.92651	0.9810565114
1623.99777	0.9796665311
1622.06903	0.9782954454
1620.14029	0.9772115946
1618.21155	0.9756370783
1616.28282	0.9725094438
1614.35408	0.9691184759
1612.42534	0.9664125443
1610.49660	0.9639465213
1608.56786	0.9614588022
1606.63912	0.9586149454
1604.71039	0.9551131725
1602.78165	0.9509878159
1600.85291	0.9467657804
1598.92417	0.9430625439
1596.99543	0.9400343299
1595.06669	0.9377591610
1593.13795	0.9367003441
1591.20922	0.9372401237
1589.28048	0.9394975305
1587.35174	0.9433797598
1585.42300	0.9484307766
1583.49426	0.9538446665
1581.56552	0.9586881399
1579.63679	0.9622485042
1577.70805	0.9643830657
1575.77931	0.9649299979
1573.85057	0.9640676379
1571.92183	0.9624426365
1569.99309	0.9599114060
1568.06435	0.9575988650
1566.13562	0.9574755430
1564.20688	0.9597248435
1562.27814	0.9629837275
1560.34940	0.9669548869
1558.42066	0.9731823206
1556.49192	0.9770770669
1554.56319	0.9787931442
1552.63445	0.9802377224
1550.70571	0.9815478921
1548.77697	0.9826212525
1546.84823	0.9834091067
1544.91949	0.9841000438
1542.99075	0.9847226739
1541.06202	0.9854978323
1539.13328	0.9865820408
1537.20454	0.9872117043
1535.27580	0.9877128601
1533.34706	0.9885032773
1531.41832	0.9893060327
1529.48959	0.9899320006
1527.56085	0.9905527234
1525.63211	0.9910104871
1523.70337	0.9912770987
1521.77463	0.9914577007
1519.84589	0.9914737344
1517.91716	0.9915593863
1515.98842	0.9918091297
1514.05968	0.9920744300
1512.13094	0.9923570156
1510.20220	0.9927055240
1508.27346	0.9931390285
1506.34472	0.9938791394
1504.41599	0.9943764210
1502.48725	0.9945228696
1500.55851	0.9946192503
1498.62977	0.9945070148
1496.70103	0.9937800169
1494.77229	0.9926427603
1492.84356	0.9912402034
1490.91482	0.9886548519
1488.98608	0.9841403961
1487.05734	0.9789949656
1485.12860	0.9742220044
1483.19986	0.9698303938
1481.27112	0.9658377767
1479.34239	0.9627819061
1477.41365	0.9611307979
1475.48491	0.9609165788
1473.55617	0.9628801346
1471.62743	0.9676778316
1469.69869	0.9730646610
1467.76996	0.9781243801
1465.84122	0.9835786819
1463.91248	0.9884532690
1461.98374	0.9911351800
1460.05500	0.9924188852
1458.12626	0.9931133389
1456.19753	0.9930162430
1454.26879	0.9924800396
1452.34005	0.9917244315
1450.41131	0.9908816218
1448.48257	0.9905717373
1446.55383	0.9912385345
1444.62509	0.9924783111
1442.69636	0.9938074350
1440.76762	0.9948586226
1438.83888	0.9953903556
1436.91014	0.9955422282
1434.98140	0.9953873754
1433.05266	0.9950026274
1431.12393	0.9944260716
1429.19519	0.9936186075
1427.26645	0.9926744699
1425.33771	0.9915568233
1423.40897	0.9902245402
1421.48023	0.9886646271
1419.55149	0.9863532782
1417.62276	0.9831404686
1415.69402	0.9798990488
1413.76528	0.9761257768
1411.83654	0.9704917073
1409.90780	0.9620735049
1407.97906	0.9508746266
1406.05033	0.9364467263
1404.12159	0.9204660058
1402.19285	0.9084964991
1400.26411	0.9026036859
1398.33537	0.9029299021
1396.40663	0.9100534916
1394.47789	0.9234472513
1392.54916	0.9381811619
1390.62042	0.9503743649
1388.69168	0.9610210657
1386.76294	0.9701622725
1384.83420	0.9764130712
1382.90546	0.9805145264
1380.97673	0.9838837981
1379.04799	0.9869081378
1377.11925	0.9895079136
1375.19051	0.9917094707
1373.26177	0.9933961034
1371.33303	0.9943536520
1369.40430	0.9948568344
1367.47556	0.9952885509
1365.54682	0.9956873059
1363.61808	0.9960595965
1361.68934	0.9964014292
1359.76060	0.9966759682
1357.83186	0.9968733191
1355.90313	0.9969431758
1353.97439	0.9968781471
1352.04565	0.9966661930
1350.11691	0.9962746501
1348.18817	0.9957022071
1346.25943	0.9949862361
1344.33070	0.9941685200
1342.40196	0.9933382273
1340.47322	0.9924255610
1338.54448	0.9912372828
1336.61574	0.9897773266
1334.68700	0.9879018068
1332.75826	0.9853884578
1330.82953	0.9822151661
1328.90079	0.9784622788
1326.97205	0.9742697477
1325.04331	0.9698029757
1323.11457	0.9651376605
1321.18583	0.9600808024
1319.25710	0.9544175863
1317.32836	0.9484499097
1315.39962	0.9426870942
1313.47088	0.9377841949
1311.54214	0.9353024364
1309.61340	0.9366461039
1307.68466	0.9415293336
1305.75593	0.9482690096
1303.82719	0.9549464583
1301.89845	0.9604569077
1299.96971	0.9647100568
1298.04097	0.9682005644
1296.11223	0.9713347554
1294.18350	0.9739510417
1292.25476	0.9757245779
1290.32602	0.9768980742
1288.39728	0.9781845808
1286.46854	0.9801099896
1284.53980	0.9826385975
1282.61107	0.9852792621
1280.68233	0.9875027537
1278.75359	0.9890961647
1276.82485	0.9900552034
1274.89611	0.9905337095
1272.96737	0.9908040166
1271.03863	0.9910027981
1269.10990	0.9911904335
1267.18116	0.9914436340
1265.25242	0.9917752743
1263.32368	0.9921754003
1261.39494	0.9926154613
1259.46620	0.9928581715
1257.53747	0.9925779700
1255.60873	0.9915987253
1253.67999	0.9897632003
1251.75125	0.9869937301
1249.82251	0.9832625389
1247.89377	0.9784926772
1245.96503	0.9729697704
1244.03630	0.9672573209
1242.10756	0.9617373943
1240.17882	0.9568159580
1238.25008	0.9528549314
1236.32134	0.9498660564
1234.39260	0.9477846026
1232.46387	0.9463257790
1230.53513	0.9446726441
1228.60639	0.9419932961
1226.67765	0.9379333258
1224.74891	0.9326555133
1222.82017	0.9269523621
1220.89143	0.9221536517
1218.96270	0.9194370508
1217.03396	0.9190936685
1215.10522	0.9203261137
1213.17648	0.9218424559
1211.24774	0.9229754806
1209.31900	0.9245668650
1207.39027	0.9288268685
1205.46153	0.9369059801
1203.53279	0.9458788633
1201.60405	0.9505135417
1199.67531	0.9489992261
1197.74657	0.9447520375
1195.81784	0.9420079589
1193.88910	0.9421470761
1191.96036	0.9449104667
1190.03162	0.9500249028
1188.10288	0.9568479657
1186.17414	0.9642786384
1184.24540	0.9711326361
1182.31667	0.9765669107
1180.38793	0.9804914594
1178.45919	0.9832404256
1176.53045	0.9851582050
1174.60171	0.9866310358
1172.67297	0.9879413247
1170.74424	0.9892570376
1168.81550	0.9907634854
1166.88676	0.9925184846
1164.95802	0.9944747090
1163.02928	0.9965066910
1161.10054	0.9982569218
1159.17180	0.9993191361
1157.24307	0.9995315671
1155.31433	0.9990826845
1153.38559	0.9984192848
1151.45685	0.9978870153
1149.52811	0.9975147247
1147.59937	0.9971181750
1145.67064	0.9965835214
1143.74190	0.9960273504
1141.81316	0.9955447912
1139.88442	0.9951715469
1137.95568	0.9949899316
1136.02694	0.9949072599
1134.09820	0.9948614836
1132.16947	0.9949946404
1130.24073	0.9952855706
1128.31199	0.9957020283
1126.38325	0.9963524342
1124.45451	0.9972101450
1122.52577	0.9982329011
1120.59704	0.9992084503
1118.66830	0.9995404482
1116.73956	0.9987825751
1114.81082	0.9967148900
1112.88208	0.9932702184
1110.95334	0.9892076254
1109.02461	0.9858284593
1107.09587	0.9837106466
1105.16713	0.9826536179
1103.23839	0.9823737741
1101.30965	0.9826959372
1099.38091	0.9836231470
1097.45217	0.9850793481
1095.52344	0.9866933227
1093.59470	0.9882816076
1091.66596	0.9898003936
1089.73722	0.9910081029
1087.80848	0.9918920398
1085.87974	0.9926101565
1083.95101	0.9930803180
1082.02227	0.9932958484
1080.09353	0.9933862090
1078.16479	0.9933179021
1076.23605	0.9931622744
1074.30731	0.9931046367
1072.37857	0.9930603504
1070.44984	0.9930018187
1068.52110	0.9930616021
1066.59236	0.9931136370
1064.66362	0.9932023883
1062.73488	0.9936392307
1060.80614	0.9943849444
1058.87741	0.9953883886
1056.94867	0.9966178536
1055.01993	0.9976648092
1053.09119	0.9984126687
1051.16245	0.9990515113
1049.23371	0.9995114207
1047.30497	0.9998223782
1045.37624	1.0000000000
1043.44750	0.9998296499
1041.51876	0.9992972612
1039.59002	0.9987049699
1037.66128	0.9980996847
1035.73254	0.9975789189
1033.80381	0.9973654747
1031.87507	0.9973409176
1029.94633	0.9973146915
1028.01759	0.9970960021
1026.08885	0.9962803125
1024.16011	0.9949610233
1022.23138	0.9935312867
1020.30264	0.9920821786
1018.37390	0.9910222888
1016.44516	0.9908097386
1014.51642	0.9914616346
1012.58768	0.9929899573
1010.65894	0.9951020479
1008.73021	0.9970510006
1006.80147	0.9982035756
1004.87273	0.9983022213
1002.94399	0.9975478649
1001.01525	0.9963645339
999.08651	0.9951758385
997.15778	0.9942991138
995.22904	0.9937701821
993.30030	0.9935421348
991.37156	0.9935256243
989.44282	0.9935898781
987.51408	0.9938317537
985.58534	0.9942304492
983.65661	0.9945831895
981.72787	0.9949851036
979.79913	0.9954358935
977.87039	0.9957384467
975.94165	0.9959956408
974.01291	0.9961519241
972.08418	0.9959283471
970.15544	0.9953692555
968.22670	0.9944114089
966.29796	0.9929312468
964.36922	0.9911748767
962.44048	0.9891211390
960.51174	0.9867222905
958.58301	0.9846535325
956.65427	0.9835100174
954.72553	0.9832510352
952.79679	0.9835630655
950.86805	0.9839190245
948.93931	0.9839666486
947.01058	0.9836917520
945.08184	0.9828689694
943.15310	0.9813972116
941.22436	0.9794183373
939.29562	0.9766360521
937.36688	0.9726944566
935.43815	0.9674497247
933.50941	0.9611620307
931.58067	0.9554201365
929.65193	0.9516267180
927.72319	0.9489809275
925.79445	0.9466663003
923.86571	0.9459356070
921.93698	0.9482042789
920.00824	0.9531756043
918.07950	0.9592461586
916.15076	0.9646074772
914.22202	0.9683884978
912.29328	0.9708474278
910.36455	0.9717366099
908.43581	0.9709336162
906.50707	0.9713550210
904.57833	0.9756760597
902.64959	0.9817703962
900.72085	0.9865210056
898.79211	0.9893848300
896.86338	0.9910612106
894.93464	0.9923694730
893.00590	0.9933444858
891.07716	0.9938431978
889.14842	0.9943323135
887.21968	0.9946792722
885.29095	0.9947204590
883.36221	0.9949106574
881.43347	0.9951168299
879.50473	0.9951965809
877.57599	0.9954277277
875.64725	0.9955429435
873.71852	0.9954977036
871.78978	0.9956428409
869.86104	0.9957133532
867.93230	0.9956787825
866.00356	0.9959437847
864.07482	0.9962056875
862.14608	0.9962297678
860.21735	0.9963764548
858.28861	0.9964702725
856.35987	0.9964127541
854.43113	0.9966555834
852.50239	0.9969178438
850.57365	0.9970085025
848.64492	0.9973222613
846.71618	0.9975492358
844.78744	0.9976344109
842.85870	0.9979088306
840.92996	0.9979671240
839.00122	0.9979429841
837.07248	0.9982480407
835.14375	0.9984214306
833.21501	0.9984763265
831.28627	0.9986136556
829.35753	0.9984296560
827.42879	0.9981241226
825.50005	0.9979366660
823.57132	0.9975970387
821.64258	0.9974202514
819.71384	0.9975373745
817.78510	0.9974116683
815.85636	0.9970828891
813.92762	0.9965245724
811.99888	0.9947552085
810.07015	0.9901431203
808.14141	0.9797590375
806.21267	0.9632171392
804.28393	0.9483468533
802.35519	0.9442918301
800.42645	0.9505068660
798.49772	0.9588190913
796.56898	0.9629028440
794.64024	0.9634986520
792.71150	0.9653209448
790.78276	0.9709616303
788.85402	0.9797466397
786.92529	0.9888516665
784.99655	0.9950106740
783.06781	0.9978888035
781.13907	0.9993646145
779.21033	1.0000000000
777.28159	0.9999957085
775.35285	0.9998454452
773.42412	0.9993285537
771.49538	0.9984573126
769.56664	0.9979044199
767.63790	0.9973161817
765.70916	0.9966719747
763.78042	0.9965586662
761.85169	0.9963365197
759.92295	0.9959899187
757.99421	0.9962270856
756.06547	0.9964767694
754.13673	0.9969636798
752.20799	0.9981995821
750.27925	0.9991713762
748.35052	0.9997593164
746.42178	0.9998028278
744.49304	0.9984584451
742.56430	0.9970650077
740.63556	0.9965037107
738.70682	0.9959256649
736.77809	0.9958530664
734.84935	0.9962481856
732.92061	0.9961105585
730.99187	0.9959988594
729.06313	0.9958582520
727.13439	0.9952160120
725.20565	0.9949823618
723.27692	0.9949243069
721.34818	0.9944820404
719.41944	0.9944790602
717.49070	0.9945811033
715.56196	0.9942721725
713.63322	0.9942731261
711.70449	0.9942646027
709.77575	0.9937789440
707.84701	0.9933564067
705.91827	0.9927759171
703.98953	0.9918144345
702.06079	0.9909985065
700.13206	0.9899693727
698.20332	0.9883600473
696.27458	0.9871063828
694.34584	0.9863924980
692.41710	0.9850399494
690.48836	0.9825107455
688.55962	0.9783342481
686.63089	0.9727367759
684.70215	0.9687760472
682.77341	0.9684073329
680.84467	0.9711375833
678.91593	0.9769347310
676.98719	0.9833105206
675.05846	0.9874880910
673.12972	0.9909127951
671.20098	0.9933623672
669.27224	0.9931914806
667.34350	0.9927831292
665.41476	0.9927207828
663.48602	0.9917688370
661.55729	0.9912115335
659.62855	0.9898586869
657.69981	0.9859800339
655.77107	0.9802618027
653.84233	0.9708259106
651.91359	0.9563318491
649.98486	0.9400661588
648.05612	0.9236052036
646.12738	0.9079760313
644.19864	0.9011872411
642.26990	0.9109150767
640.34116	0.9329127669
638.41242	0.9571602345
636.48369	0.9754940271
634.55495	0.9842228889
632.62621	0.9881975055
630.69747	0.9896216393
628.76873	0.9859873056
626.83999	0.9819502831
624.91126	0.9777504206
622.98252	0.9696722031
621.05378	0.9660192728
619.12504	0.9673969150
617.19630	0.9702661633
615.26756	0.9821326137
613.33883	0.9932057261
611.41009	0.9949164987
609.48135	0.9980754256
607.55261	1.0000000000
605.62387	0.9974626899
603.69513	0.9989550710
601.76639	1.0010530949
599.83766	1.0000000000
