# Supplementary material for: Accelerated discovery of highly active enzyme nanohybrids with parallelized Bayesian optimization in hybrid space
Source: Nat Commun. 2026 Mar 7;17:3634. doi: 10.1038/s41467-026-70251-3 (PMC13096166; doi:10.1038/s41467-026-70251-3)
Supplement: Supplementary file 3 — Supplementary Dataset 1 [file 41467_2026_70251_MOESM3_ESM.zip › Raw data/XPS/SupplFig12f-GOxZIF.xls]

## Sheet: Zn2p Scan
							Acquisition Parameters :
							Parameter
							Total acquisition time	2 mins 28.1 secs
							Number of Scans	2
﻿							Source Gun Type	Al K Alpha
Axis	Energy	Elements=	741				Spot Size	500 祄
							Lens Mode	Standard
C:\Users\2519\AppData\Local\Temp\VGD{C2CAFDA0-41FD-4F9F-85E6-E5A1BE65589A}.vgd							Analyser Mode	CAE : Pass Energy 30.0 eV
							Energy Step Size	0.050 eV
							Number of Energy Steps	741
Binding Energy (E)				Backgnd.
eV		Counts / s		Counts / s
1050.9		43126.3		0
1050.85		43089.6		43289.8
1050.8		43194		43257.5
1050.75		43367.5		43196.5
1050.7		43824		43169.6
1050.65		43335.4		43169.5
1050.6		43091.7		43167.7
1050.55		43263.3		43164
1050.5		42589.3		43158.9
1050.45		42771.9		43151.8
1050.4		43564.1		43145.5
1050.35		43642.9		43142.8
1050.3		43378		43141
1050.25		43659.2		43139.3
1050.2		43105.4		43138.4
1050.15		42846.3		43136.3
1050.1		43112.4		43131.2
1050.05		43023.2		43128.5
1050		43041.9		43127.4
1049.95		42883.7		43124.6
1049.9		43506.8		43123.1
1049.85		42903.9		43121.9
1049.8		43210.3		43120.5
1049.75		43815.6		43119
1049.7		43283.3		43117.3
1049.65		42726.8		43115.4
1049.6		43064.3		43113.4
1049.55		43730.8		43111.3
1049.5		43936.6		43108.8
1049.45		43289.5		43106
1049.4		43640.6		43103.3
1049.35		43699.9		43100.4
1049.3		44180.4		43097.3
1049.25		44142.6		43094
1049.2		43789.3		43090.6
1049.15		43524		43087.4
1049.1		43605.8		43084.1
1049.05		43838.6		43080.9
1049		43846.6		43077.2
1048.95		43308.1		43073.5
1048.9		43307.6		43069.6
1048.85		43702.6		43065.6
1048.8		44891.7		43061.3
1048.75		44618.8		43057
1048.7		44590.7		43052.5
1048.65		44098.6		43047.8
1048.6		44288.8		43042.7
1048.55		44006.3		43037
1048.5		44060.3		43030.9
1048.45		44690.1		43024.6
1048.4		44771.7		43017.8
1048.35		45463		43010.8
1048.3		45003.1		43003.1
1048.25		45735.3		42994.8
1048.2		46202.6		42985.7
1048.15		45569.2		42976.2
1048.1		46305.9		42966.1
1048.05		46299.6		42955.3
1048		47102.6		42943.9
1047.95		45556.8		42931.8
1047.9		46491.4		42918.8
1047.85		47411.5		42905.2
1047.8		47402.7		42890.6
1047.75		47893.5		42875.1
1047.7		48504.2		42858.6
1047.65		48513.6		42841.1
1047.6		49058		42822.5
1047.55		49510.2		42802.6
1047.5		49900.4		42781.4
1047.45		50385.1		42758.9
1047.4		49909.2		42735.2
1047.35		50964		42709.8
1047.3		51791.7		42682.9
1047.25		52261.6		42654.4
1047.2		52387.6		42624.5
1047.15		54154.1		42592.7
1047.1		54128.4		42558.8
1047.05		54559.5		42522.8
1047		54650.7		42484.8
1046.95		56655.4		42444.6
1046.9		57720.5		42402.1
1046.85		57674.8		42357.1
1046.8		58064		42310
1046.75		59337.5		42260.5
1046.7		60586.2		42208.3
1046.65		61392.3		42153.1
1046.6		61528.4		42095.2
1046.55		62806.6		42034.9
1046.5		63847.3		41971.8
1046.45		65453.8		41906
1046.4		66295.1		41837.7
1046.35		66200		41767.1
1046.3		67211.3		41694.3
1046.25		67733		41619.4
1046.2		67991.2		41542.4
1046.15		68545.8		41463.4
1046.1		68922.2		41382.9
1046.05		68796.4		41301.2
1046		69702.9		41218.1
1045.95		70657.3		41134.4
1045.9		70408.7		41049.9
1045.85		70051.7		40964.7
1045.8		70301.6		40879
1045.75		68896.8		40792.8
1045.7		69706.5		40706.6
1045.65		69598.5		40620.2
1045.6		69991.4		40534.4
1045.55		69444.5		40449
1045.5		68459.5		40364
1045.45		69039		40279.6
1045.4		67866.3		40195.9
1045.35		68198.7		40113
1045.3		67436.1		40031.2
1045.25		67113.8		39950.8
1045.2		65606		39871.6
1045.15		66020.8		39793.4
1045.1		64289.3		39716.7
1045.05		64052.1		39641.4
1045		64063		39567.6
1044.95		64105.6		39495.2
1044.9		62751.1		39424.2
1044.85		61643.8		39354.4
1044.8		61592.4		39285.8
1044.75		61727.8		39218.3
1044.7		60983.5		39151.9
1044.65		60702		39087
1044.6		60535		39023.8
1044.55		59535.3		38962
1044.5		59123.3		38901.4
1044.45		57930.7		38842.3
1044.4		57048.7		38784.8
1044.35		56927.3		38728.7
1044.3		56348		38673.9
1044.25		55693.4		38620.7
1044.2		54868.3		38568.9
1044.15		55111.6		38518.6
1044.1		55115.6		38469.6
1044.05		54336.5		38421.7
1044		53583.7		38375.1
1043.95		53271.6		38329.8
1043.9		52245.6		38285.8
1043.85		52413.8		38242.9
1043.8		51615.5		38201.1
1043.75		50973.8		38160.7
1043.7		50463.1		38121.5
1043.65		50272.7		38083.6
1043.6		50398.5		38046.9
1043.55		49498.8		38011.3
1043.5		49486.8		37976.9
1043.45		48338.8		37943.6
1043.4		48432.1		37911.3
1043.35		47753.6		37879.9
1043.3		47186.6		37849.4
1043.25		47426.1		37820.2
1043.2		47158.4		37792
1043.15		46231.4		37764.8
1043.1		46792		37738.3
1043.05		45532.7		37712.6
1043		45167.3		37687.8
1042.95		45482		37663.8
1042.9		45369.4		37640.6
1042.85		44843.1		37618.3
1042.8		44503.9		37596.5
1042.75		44037.3		37575.4
1042.7		43946.9		37554.5
1042.65		43642		37534
1042.6		44039.2		37514
1042.55		44112.6		37494.3
1042.5		44327.7		37474.9
1042.45		43680.5		37455.6
1042.4		43074.9		37436.6
1042.35		44445.9		37417.9
1042.3		43336		37399.5
1042.25		43942.5		37381.4
1042.2		42612		37363.5
1042.15		42503.8		37345.9
1042.1		42697.7		37328.5
1042.05		42586.5		37311
1042		43019.6		37293.8
1041.95		43036.9		37276.8
1041.9		42745.7		37259.9
1041.85		43589		37243.1
1041.8		42622.5		37226.4
1041.75		42672.4		37209.7
1041.7		43291.1		37193
1041.65		42183.6		37176.6
1041.6		41867.4		37160.3
1041.55		42746.9		37144
1041.5		42259		37128
1041.45		41774.5		37112
1041.4		42250.7		37096.1
1041.35		42719.7		37080.2
1041.3		42462.3		37064.4
1041.25		42085.9		37048.6
1041.2		42472.2		37033.1
1041.15		42906.8		37017.9
1041.1		41778.7		37002.6
1041.05		41574.8		36987.6
1041		41480.8		36972.9
1040.95		41369.9		36958.4
1040.9		41315.2		36944
1040.85		41332.6		36929.9
1040.8		41620.2		36916.1
1040.75		41160.4		36902.1
1040.7		41622.1		36888.2
1040.65		41317		36874.4
1040.6		41822.7		36860.3
1040.55		41973.3		36846
1040.5		41310.8		36831.4
1040.45		41183		36816.6
1040.4		41940.8		36801.5
1040.35		42142.4		36786.4
1040.3		42167.6		36771.1
1040.25		42144		36755.7
1040.2		42235		36740.6
1040.15		41624.5		36725.6
1040.1		41666.8		36710.5
1040.05		41969.8		36695.6
1040		40886.8		36680.8
1039.95		40867		36666.3
1039.9		41207.6		36652
1039.85		41187.3		36637.8
1039.8		41438.1		36623.6
1039.75		40990.2		36609.7
1039.7		41418.4		36596
1039.65		41506.9		36582.1
1039.6		41419.7		36568.1
1039.55		40582.5		36554.1
1039.5		40636		36540.1
1039.45		41925.8		36525.9
1039.4		41027.1		36511.8
1039.35		41133.5		36497.7
1039.3		40953.8		36483.8
1039.25		41913.2		36470
1039.2		40699.3		36456.1
1039.15		40993.2		36442.1
1039.1		40818.2		36428.4
1039.05		40832.9		36414.8
1039		40703.2		36401.3
1038.95		41079.3		36387.7
1038.9		40484.9		36374.4
1038.85		40688		36361.1
1038.8		40585.3		36348
1038.75		40852.8		36334.7
1038.7		41014.5		36321.3
1038.65		40404.2		36307.6
1038.6		40425.8		36294.1
1038.55		40998.4		36280.5
1038.5		41397.4		36267.1
1038.45		41241.4		36253.7
1038.4		40607.1		36240.4
1038.35		40469.2		36227.2
1038.3		39886		36214
1038.25		40714.6		36200.8
1038.2		40164.3		36187.5
1038.15		40159		36174.3
1038.1		40609.4		36161.4
1038.05		40423.5		36148.6
1038		40924.2		36135.9
1037.95		40773		36123.1
1037.9		40517.3		36110.5
1037.85		39712.5		36097.8
1037.8		39960.7		36084.9
1037.75		40049.3		36072.1
1037.7		40077.7		36059.3
1037.65		40555.5		36046.6
1037.6		40289.5		36034.1
1037.55		40378.4		36021.7
1037.5		40306		36009
1037.45		40363.4		35996.4
1037.4		39935.6		35983.7
1037.35		40142.3		35971.2
1037.3		40289.3		35958.7
1037.25		39995.1		35946.3
1037.2		39931.1		35934.1
1037.15		39321		35921.9
1037.1		40383.1		35909.7
1037.05		39635.9		35897.5
1037		39813.8		35885.6
1036.95		40063.1		35873.7
1036.9		40030.2		35862
1036.85		39822.2		35850.5
1036.8		39119.2		35839.1
1036.75		40004.5		35828.1
1036.7		39529		35817
1036.65		38628.1		35806.1
1036.6		38887		35795.3
1036.55		39049.7		35784.3
1036.5		39419.4		35773.4
1036.45		39093.4		35762.3
1036.4		39916.5		35751.4
1036.35		40375.3		35740.6
1036.3		39490.7		35729.7
1036.25		39398.4		35718.6
1036.2		39532.5		35707.6
1036.15		38979.5		35696.6
1036.1		38748.3		35685.6
1036.05		39583.6		35674.7
1036		38815.3		35664.1
1035.95		39013.1		35653.7
1035.9		38830.8		35643.2
1035.85		39716.5		35633
1035.8		38925.2		35622.9
1035.75		39102.9		35612.5
1035.7		39006.6		35602.3
1035.65		38719		35591.9
1035.6		38598		35581.5
1035.55		39290.6		35571.1
1035.5		39221.7		35561
1035.45		39295.2		35551.1
1035.4		38833.3		35541.2
1035.35		38791.6		35531.4
1035.3		38133.7		35521.6
1035.25		38611.9		35511.6
1035.2		38755.9		35501.7
1035.15		38430.5		35491.9
1035.1		38997.4		35482.4
1035.05		38818.1		35472.8
1035		39103.4		35463.5
1034.95		38505.2		35454.2
1034.9		38319		35445
1034.85		38793		35435.8
1034.8		37686.9		35426.7
1034.75		38232.3		35417.8
1034.7		38094.6		35409
1034.65		38369.2		35400.3
1034.6		38363.5		35391.7
1034.55		38109.8		35383
1034.5		38200.1		35374.5
1034.45		38511.2		35365.9
1034.4		38260.3		35357.5
1034.35		38283.2		35349
1034.3		38442.3		35340.6
1034.25		37562.6		35332.4
1034.2		37661.9		35324.2
1034.15		38228.2		35316.2
1034.1		37869.9		35308.2
1034.05		37668.8		35300.4
1034		37992.6		35292.6
1033.95		37631.7		35285
1033.9		37840.4		35277.3
1033.85		37762.1		35269.6
1033.8		38486.1		35261.9
1033.75		37241.5		35254.2
1033.7		37896.5		35246.3
1033.65		37700.3		35238.5
1033.6		37821.3		35230.6
1033.55		38276		35222.6
1033.5		37830		35214.9
1033.45		37957.4		35207.3
1033.4		37917.4		35199.8
1033.35		37643.2		35192.5
1033.3		37120.6		35185.3
1033.25		37734.4		35178.3
1033.2		37026.4		35171.6
1033.15		36839.8		35165
1033.1		37142		35158.6
1033.05		37346.9		35152.3
1033		36948.2		35146.1
1032.95		37330.3		35139.7
1032.9		37007.5		35133.4
1032.85		37697.6		35126.8
1032.8		37315.8		35120.1
1032.75		37483.5		35113.5
1032.7		37637.8		35107
1032.65		37630.5		35100.3
1032.6		37595.6		35093.4
1032.55		36685.8		35086.6
1032.5		36582.6		35079.9
1032.45		37812.5		35073.1
1032.4		37809.5		35066.5
1032.35		36732.3		35060.1
1032.3		37274.2		35053.9
1032.25		37574.4		35047.9
1032.2		36819.5		35041.8
1032.15		36846		35035.7
1032.1		36597		35029.7
1032.05		36873.9		35023.9
1032		36769.9		35018
1031.95		36928.1		35012.1
1031.9		37073.1		35006.2
1031.85		37095.1		35000.4
1031.8		37223.4		34994.3
1031.75		37051.9		34988
1031.7		37315.4		34981.7
1031.65		36895.1		34975.2
1031.6		37420.8		34968.7
1031.55		37635.9		34962.2
1031.5		36553.3		34955.7
1031.45		37521.5		34949.2
1031.4		36744.5		34942.8
1031.35		37242.2		34936.5
1031.3		37022.6		34930.1
1031.25		36934.5		34923.7
1031.2		36831.9		34917.4
1031.15		36770.9		34910.9
1031.1		37301.4		34904.4
1031.05		37310.2		34897.8
1031		37180.1		34891.3
1030.95		37174.7		34884.8
1030.9		37313.8		34878.4
1030.85		37457.8		34871.7
1030.8		36703.2		34864.9
1030.75		36680		34858.1
1030.7		36756.5		34851.4
1030.65		37749		34844.7
1030.6		37275.8		34838.1
1030.55		37141.6		34831.4
1030.5		36755.8		34824.9
1030.45		37184.2		34818.3
1030.4		36754.9		34811.7
1030.35		37453.8		34805
1030.3		36919.7		34798.5
1030.25		36571		34792
1030.2		37115.5		34785.7
1030.15		36972.3		34779.3
1030.1		36687.9		34773
1030.05		37247.7		34766.5
1030		36729.5		34760.1
1029.95		36650.1		34753.8
1029.9		36938.2		34747.5
1029.85		37339.6		34741.3
1029.8		36887.5		34735
1029.75		36671.5		34728.7
1029.7		36517.3		34722.6
1029.65		36882.3		34716.7
1029.6		36898		34710.9
1029.55		36785.7		34705.3
1029.5		36368.8		34700
1029.45		35965.8		34694.9
1029.4		36124.2		34690
1029.35		36386.5		34685.1
1029.3		35830.8		34680.5
1029.25		36438.2		34676
1029.2		35668.4		34671.4
1029.15		36391		34667
1029.1		36049.8		34662.5
1029.05		36340.1		34658.2
1029		36672.4		34653.8
1028.95		36230.8		34649.4
1028.9		35761.3		34645.2
1028.85		35814		34640.9
1028.8		36279.4		34636.9
1028.75		35912.2		34633.1
1028.7		35759.9		34629.8
1028.65		35876.1		34626.8
1028.6		35524.9		34624.1
1028.55		34775.9		34621.4
1028.5		34956.4		34618.9
1028.45		35132.2		34616.6
1028.4		35354.4		34614.5
1028.35		35486.3		34612.5
1028.3		35197.5		34610.7
1028.25		35324.8		34608.9
1028.2		35357.2		34607
1028.15		35114		34605.1
1028.1		35226.6		34603.4
1028.05		35446.9		34601.9
1028		35212.8		34600.7
1027.95		35032.8		34599.7
1027.9		34320.1		34598.7
1027.85		34335.9		34597.8
1027.8		34667.4		34597.2
1027.75		34435.7		34596.5
1027.7		35067.4		34596.1
1027.65		35119.4		34595.9
1027.6		34083.5		34595.9
1027.55		35124.2		34595.8
1027.5		34894.9		34595.8
1027.45		34048.5		34595.7
1027.4		34458.3		34595.6
1027.35		35677		34595.5
1027.3		34481.8		34595.4
1027.25		35091.8		34595.3
1027.2		35073.6		34595.2
1027.15		35192.7		34595.1
1027.1		34408.6		34595
1027.05		34839.2		34594.9
1027		34861.4		34594.8
1026.95		34556.3		34594.8
1026.9		34907.4		34594.7
1026.85		34294.2		34594.6
1026.8		34805.2		34594.6
1026.75		34435.3		34594.5
1026.7		34701.5		34594.5
1026.65		34997.5		34594.4
1026.6		34959		34594.4
1026.55		34492.3		34594.3
1026.5		34490.6		34594.3
1026.45		34234.4		34594.2
1026.4		35154.8		34594.1
1026.35		35118.9		34594.1
1026.3		34406.7		34594
1026.25		34903.6		34593.9
1026.2		34770.9		34593.9
1026.15		34587.2		34593.8
1026.1		34851.9		34593.7
1026.05		34887.7		34593.5
1026		34741.2		34593.4
1025.95		35245.3		34593.3
1025.9		34886.5		34593.1
1025.85		35159.1		34593
1025.8		35108.5		34592.7
1025.75		35410.3		34592.5
1025.7		35678.3		34592.2
1025.65		35116.3		34591.8
1025.6		36016.3		34591.5
1025.55		36700.8		34591
1025.5		36120.8		34590.6
1025.45		35870.8		34590
1025.4		36386.9		34589.5
1025.35		36754.1		34588.8
1025.3		36763.1		34588.1
1025.25		36857.4		34587.3
1025.2		37214.5		34586.5
1025.15		37814.7		34585.6
1025.1		37653		34584.6
1025.05		38252.7		34583.6
1025		38502.9		34582.5
1024.95		38234		34581.3
1024.9		38579.5		34579.9
1024.85		38789.3		34578.4
1024.8		39414		34576.8
1024.75		40016.2		34575.1
1024.7		41649.9		34573.2
1024.65		41385.1		34571.1
1024.6		42395.6		34568.8
1024.55		42381.4		34566.3
1024.5		43484.7		34563.6
1024.45		44316.9		34560.7
1024.4		45373.6		34557.5
1024.35		45616.1		34554
1024.3		46610.1		34550.2
1024.25		47552.1		34546.1
1024.2		48807.3		34541.7
1024.15		50993		34536.9
1024.1		52072		34531.8
1024.05		51948.1		34526.3
1024		54258.9		34520.3
1023.95		55497.2		34513.9
1023.9		56697.8		34507.1
1023.85		59161.1		34499.8
1023.8		59614.2		34492
1023.75		61267.7		34483.7
1023.7		63834.4		34474.8
1023.65		65276.5		34465.4
1023.6		66533.2		34455.5
1023.55		69121.5		34445
1023.5		71618.8		34434
1023.45		72720.3		34422.4
1023.4		74255.9		34410.2
1023.35		75440.8		34397.6
1023.3		77135.3		34384.3
1023.25		79039.2		34370.6
1023.2		80361.9		34356.4
1023.15		81858.9		34341.7
1023.1		83663.5		34326.6
1023.05		84431.1		34311.1
1023		85730.8		34295.1
1022.95		86319.9		34278.9
1022.9		87804.4		34262.2
1022.85		88712.7		34245.4
1022.8		88852.9		34228.2
1022.75		89379.9		34210.9
1022.7		89944.5		34193.5
1022.65		89599.6		34175.9
1022.6		90204.1		34158.3
1022.55		89378.1		34140.6
1022.5		89753.2		34123
1022.45		88427.7		34105.4
1022.4		89533		34087.9
1022.35		88601.8		34070.5
1022.3		87381		34053.3
1022.25		86864.3		34036.3
1022.2		85524.7		34019.5
1022.15		85587.9		34002.9
1022.1		83759.5		33986.6
1022.05		83722.9		33970.5
1022		82793.6		33954.7
1021.95		81599.4		33939.2
1021.9		80624.1		33924
1021.85		79374.3		33909.1
1021.8		78738.5		33894.6
1021.75		77109.3		33880.4
1021.7		75892.6		33866.5
1021.65		74546		33853.1
1021.6		73905.8		33839.9
1021.55		72620		33827.1
1021.5		70864.8		33814.7
1021.45		69715.3		33802.6
1021.4		70085.2		33790.8
1021.35		68796.5		33779.4
1021.3		67325		33768.4
1021.25		66171.3		33757.6
1021.2		65184.1		33747.3
1021.15		64139.8		33737.3
1021.1		63154.2		33727.6
1021.05		60862.8		33718.3
1021		60593.1		33709.4
1020.95		58943.7		33700.8
1020.9		57586.4		33692.6
1020.85		57008.6		33684.7
1020.8		56020.9		33677.1
1020.75		56364.4		33669.9
1020.7		54360.1		33663
1020.65		53261.7		33656.5
1020.6		51802.8		33650.2
1020.55		50987		33644.3
1020.5		49943.5		33638.7
1020.45		48920.9		33633.4
1020.4		47692.7		33628.4
1020.35		47736.8		33623.7
1020.3		46618.3		33619.3
1020.25		44801.1		33615.2
1020.2		44641.9		33611.4
1020.15		43778.4		33607.8
1020.1		43001.4		33604.4
1020.05		42724.2		33601.2
1020		42061.9		33598.3
1019.95		41784.7		33595.6
1019.9		40963.1		33593
1019.85		40060.9		33590.6
1019.8		39578.6		33588.4
1019.75		39844.8		33586.3
1019.7		38865.5		33584.3
1019.65		39076.4		33582.5
1019.6		38916.4		33580.8
1019.55		38062.2		33579.2
1019.5		37163.4		33577.7
1019.45		37472.9		33576.4
1019.4		37302.9		33575.1
1019.35		37216.7		33573.8
1019.3		37040.5		33572.7
1019.25		36140.9		33571.7
1019.2		36658.3		33570.7
1019.15		36245.2		33569.8
1019.1		36198		33568.9
1019.05		35576		33568
1019		35497.3		33567.3
1018.95		36088.9		33566.6
1018.9		35786.6		33565.9
1018.85		35274.5		33565.3
1018.8		35186.2		33564.7
1018.75		34797.2		33564.1
1018.7		34802.4		33563.6
1018.65		35162.1		33563.1
1018.6		34923.9		33562.6
1018.55		35103.7		33562.2
1018.5		35114.7		33561.8
1018.45		34474.7		33561.4
1018.4		34431.3		33561.1
1018.35		34655.9		33560.8
1018.3		34503.2		33560.5
1018.25		33665.5		33560.2
1018.2		33896.7		33560
1018.15		34197.7		33559.8
1018.1		34199.2		33559.6
1018.05		33773.6		33559.4
1018		33675.5		33559.3
1017.95		34683.9		33559.1
1017.9		34055		33559
1017.85		33721.4		33558.7
1017.8		33981.6		33558.5
1017.75		34466.4		33558.3
1017.7		34634.6		33558
1017.65		35088.1		33557.7
1017.6		34562.8		33557.5
1017.55		34469.1		33557.2
1017.5		34934.7		33556.9
1017.45		34042		33556.6
1017.4		34542.6		33556.3
1017.35		34375.1		33556
1017.3		34317.4		33555.7
1017.25		34708.4		33555.5
1017.2		34106.8		33555.3
1017.15		34083.6		33555.1
1017.1		34039.9		33554.9
1017.05		33417.3		33554.8
1017		33700		33554.6
1016.95		34047.4		33554.5
1016.9		33675.5		33554.4
1016.85		33735.2		33554.3
1016.8		33460.6		33554.2
1016.75		34366.4		33554.1
1016.7		34226.2		33553.9
1016.65		33963.9		33553.8
1016.6		34249		33553.7
1016.55		33832		33553.6
1016.5		34264.4		33553.4
1016.45		33997.8		33553.3
1016.4		33493		33553.2
1016.35		33528.8		33553
1016.3		33992.3		33552.9
1016.25		34234.7		33552.9
1016.2		34166.3		33552.8
1016.15		33188.3		33552.8
1016.1		33561.9		33552.7
1016.05		33145.4		33552.6
1016		33681.1		33552.5
1015.95		34245.8		33552.4
1015.9		34136.2		33552.3
1015.85		34038.7		33552.3
1015.8		33811.2		33552.1
1015.75		33954		33552
1015.7		34066.6		33551.8
1015.65		34200.8		33551.7
1015.6		34300.4		33551.5
1015.55		33889.2		33551.4
1015.5		34165.8		33551.2
1015.45		34313.9		33551.1
1015.4		33605.1		33551
1015.35		33828.1		33550.9
1015.3		33856.3		33550.8
1015.25		33250.9		33550.7
1015.2		33478.4		33550.7
1015.15		33717.6		33550.6
1015.1		33602.7		33550.6
1015.05		33729.3		33550.6
1015		33341.4		33550.6
1014.95		33079.7		33555.2
1014.9		33609.6		33561.8
1014.85		34272.1		33568.3
1014.8		33797.4		33574.8
1014.75		33177.4		33581.4
1014.7		33301.7		33587.9
1014.65		34073.5		33594.5
1014.6		34206.3		33601
1014.55		33939.3		33607.6
1014.5		33431.5		33632.1
1014.45		33542.8		33656.6
1014.4		33351.4		33681.2
1014.35		33128.3		33705.7
1014.3		33733.6		33730.3
1014.25		34371.2		33754.8
1014.2		33654.1		33779.3
1014.15		34140.2		33803.9
1014.1		33957.5		33828.4
1014.05		34007.8		33853
1014		34252.6		33877.5
1013.95		33588.9		33902
1013.9		33713.1		0
