# Supplementary material for: Accelerated discovery of highly active enzyme nanohybrids with parallelized Bayesian optimization in hybrid space
Source: Nat Commun. 2026 Mar 7;17:3634. doi: 10.1038/s41467-026-70251-3 (PMC13096166; doi:10.1038/s41467-026-70251-3)
Supplement: Supplementary file 3 — Supplementary Dataset 1 [file 41467_2026_70251_MOESM3_ESM.zip › Raw data/XPS/SupplFig12f-GOxZntIM.xls]

## Sheet: Zn2p Scan
﻿
Axis	Energy	Elements=	741
C:\Users\XPS\AppData\Local\Temp\VGD{C71B9A90-161A-4F58-9DCA-9676EDC25AE5}.vgd
Binding Energy (E)				Backgnd.
eV		Counts / s		Counts / s
1051.85		13937.2		0
1051.8		13913.7		13820.1
1051.75		13617.4		13771.7
1051.7		14198.1		13757.3
1051.65		13879.8		13734.9
1051.6		13588.7		13713.9
1051.55		13606.1		13712.8
1051.5		13587.3		13682.7
1051.45		13667		13681.1
1051.4		13556.2		13642.7
1051.35		13524.3		13623.6
1051.3		13734.2		13623.3
1051.25		13550		13622.9
1051.2		13773.8		13622.5
1051.15		13689.1		13622.1
1051.1		13583.4		13621.6
1051.05		13925.6		13621.1
1051		13759.4		13620.7
1050.95		13720.7		13620.2
1050.9		13790.4		13619.8
1050.85		13319		13619.3
1050.8		13498.9		13618.9
1050.75		13867.5		13618.4
1050.7		13411.9		13618.1
1050.65		13773.7		13617.7
1050.6		13529.9		13617.3
1050.55		13702.8		13616.9
1050.5		13521.7		13616.3
1050.45		13876		13615.7
1050.4		13823.2		13615.1
1050.35		13816.5		13614.4
1050.3		13691.7		13613.7
1050.25		13960.8		13612.9
1050.2		13949.3		13612
1050.15		13720.4		13611
1050.1		13752.1		13610
1050.05		13873.4		13608.9
1050		13878.6		13607.9
1049.95		14156.6		13606.8
1049.9		14077		13605.7
1049.85		13844.1		13604.7
1049.8		13908.4		13603.7
1049.75		13839.8		13602.8
1049.7		13668.5		13602
1049.65		13730		13601.2
1049.6		13694.7		13600.5
1049.55		13182.3		13599.8
1049.5		13605.4		13599.2
1049.45		13871.6		13598.6
1049.4		13623		13598.1
1049.35		13783.9		13597.5
1049.3		13753.1		13596.9
1049.25		13646.5		13596.2
1049.2		13610.4		13595.4
1049.15		13854.4		13594.6
1049.1		14093.5		13593.7
1049.05		13571.1		13592.8
1049		14106.9		13592
1048.95		13414.1		13591.1
1048.9		14115		13590.1
1048.85		13640.9		13589.1
1048.8		13653.6		13587.9
1048.75		13887.8		13586.9
1048.7		13916.9		13585.8
1048.65		14209		13584.8
1048.6		14003.4		13583.8
1048.55		13783.2		13582.9
1048.5		13526.1		13581.8
1048.45		13678.8		13580.6
1048.4		13564.8		13579.4
1048.35		13959.3		13578.2
1048.3		14049.6		13576.9
1048.25		14109.8		13575.7
1048.2		14049.4		13574.5
1048.15		13974.2		13573.3
1048.1		14078.4		13572
1048.05		13939.4		13570.7
1048		13848.1		13569.4
1047.95		13591.7		13568.1
1047.9		13583.3		13566.9
1047.85		14032.4		13565.8
1047.8		13893.9		13564.6
1047.75		13598.8		13563.3
1047.7		13917.2		13562
1047.65		13921.1		13560.6
1047.6		14103.1		13559
1047.55		14206.2		13557.3
1047.5		14376.6		13555.6
1047.45		14175.4		13553.7
1047.4		14035.9		13551.6
1047.35		14286.9		13549.3
1047.3		14297.6		13546.9
1047.25		14406.5		13544.3
1047.2		14502.8		13541.5
1047.15		14731.3		13538.8
1047.1		14691.3		13535.8
1047.05		14682.3		13532.7
1047		14686.6		13529.4
1046.95		14615.1		13525.9
1046.9		14783.6		13522.2
1046.85		14785.1		13518.4
1046.8		15183.7		13514.4
1046.75		15137.7		13510.2
1046.7		15090.5		13505.8
1046.65		15159		13501.3
1046.6		15480.7		13496.6
1046.55		15464.1		13491.6
1046.5		15240.6		13486.4
1046.45		15302.9		13481
1046.4		15637.1		13475.4
1046.35		15810.5		13469.7
1046.3		15804.8		13463.7
1046.25		15828.6		13457.6
1046.2		15937.6		13451.1
1046.15		15905.4		13444.2
1046.1		15824.9		13437
1046.05		16400.5		13429.5
1046		16861.1		13421.8
1045.95		16678.5		13413.8
1045.9		16829.5		13405.5
1045.85		16951.7		13396.8
1045.8		16684.5		13387.8
1045.75		17003		13378.3
1045.7		17164.4		13368.4
1045.65		17221.2		13358.2
1045.6		17420.9		13347.7
1045.55		17945.1		13336.8
1045.5		18109.2		13325.4
1045.45		17897.5		13313.5
1045.4		18125.9		13301
1045.35		18390.9		13287.9
1045.3		18874.1		13274.3
1045.25		19068.9		13260
1045.2		19359		13245.2
1045.15		19485.5		13229.7
1045.1		19715.1		13213.4
1045.05		20051.7		13196.3
1045		20297.6		13178.4
1044.95		20866.3		13159.6
1044.9		21272.4		13140.1
1044.85		21681.8		13119.6
1044.8		21929.7		13098.2
1044.75		22117.9		13075.8
1044.7		22658.3		13052.4
1044.65		22987		13028
1044.6		23631.9		13002.7
1044.55		23945.1		12976.4
1044.5		24102.8		12949.2
1044.45		24337.8		12921.1
1044.4		24916.7		12892.1
1044.35		25252.8		12862.3
1044.3		25414.3		12831.7
1044.25		25679.5		12800.5
1044.2		25930.8		12768.6
1044.15		26022.6		12736
1044.1		26207.9		12702.9
1044.05		25805.1		12669.5
1044		26901.6		12635.9
1043.95		26586.7		12602.2
1043.9		26361.6		12568.6
1043.85		26269.5		12535
1043.8		25380		12501.9
1043.75		25576.1		12469.1
1043.7		25242.6		12436.8
1043.65		25030		12405.5
1043.6		24188.6		12375.2
1043.55		24098.7		12346
1043.5		23354.8		12317.9
1043.45		22012.9		12290.9
1043.4		21885.8		12265
1043.35		21353		12240.4
1043.3		20961.7		12217
1043.25		20548.9		12194.9
1043.2		19940.2		12174.1
1043.15		19728.3		12154.6
1043.1		18969.6		12136.2
1043.05		18512.1		12118.7
1043		17964.4		12102.3
1042.95		17523.8		12086.9
1042.9		17077.1		12072.5
1042.85		17241.7		12059
1042.8		16726.5		12046.4
1042.75		16161.2		12034.5
1042.7		15944.2		12023.3
1042.65		15983.2		12012.7
1042.6		15631		12002.6
1042.55		15530		11993
1042.5		15480.8		11983.8
1042.45		15161.2		11975.1
1042.4		15027.7		11966.7
1042.35		14993.4		11958.5
1042.3		14929.1		11950.7
1042.25		14892.4		11943.1
1042.2		14752.4		11935.8
1042.15		14511.6		11928.8
1042.1		14536.3		11922
1042.05		14566.6		11915.4
1042		14137.2		11909
1041.95		14011.7		11902.7
1041.9		14218.6		11896.6
1041.85		14055.9		11890.6
1041.8		14219.3		11884.9
1041.75		13993.6		11879.3
1041.7		14252		11873.9
1041.65		14080.7		11868.6
1041.6		13631.3		11863.3
1041.55		13609.7		11858.1
1041.5		13592.5		11853.1
1041.45		13813.7		11848.3
1041.4		13827.5		11843.5
1041.35		13516.3		11838.8
1041.3		13327.3		11834.2
1041.25		13588.2		11829.6
1041.2		13612.6		11825
1041.15		13675.6		11820.3
1041.1		13533.1		11815.8
1041.05		13840		11811.3
1041		13792.9		11806.8
1040.95		13315		11802.2
1040.9		13559.2		11797.6
1040.85		13471.5		11792.9
1040.8		13500.6		11788.4
1040.75		13651.3		11783.8
1040.7		13569.2		11779.3
1040.65		13761.8		11774.9
1040.6		13157.4		11770.5
1040.55		13620.2		11766
1040.5		13455		11761.6
1040.45		13404.3		11757.2
1040.4		13469		11752.7
1040.35		13282.4		11748.2
1040.3		13502.7		11743.8
1040.25		13638		11739.2
1040.2		13596.7		11734.7
1040.15		13609.8		11730.2
1040.1		13500		11725.7
1040.05		13538.7		11721.2
1040		13481.6		11716.6
1039.95		13392.8		11712
1039.9		13501.6		11707.5
1039.85		13388.3		11703.1
1039.8		13434.7		11698.7
1039.75		13426.8		11694.3
1039.7		13147.5		11689.8
1039.65		13393.3		11685.4
1039.6		13538.8		11681
1039.55		13470.8		11676.7
1039.5		13477.5		11672.4
1039.45		13405.1		11668.1
1039.4		13229.5		11663.9
1039.35		13178.4		11659.6
1039.3		13211.7		11655.5
1039.25		13329.7		11651.3
1039.2		13087		11647.2
1039.15		13055.8		11643.1
1039.1		13230.3		11638.9
1039.05		13278.8		11634.7
1039		13398.6		11630.6
1038.95		13486.2		11626.5
1038.9		13357.8		11622.3
1038.85		13341.3		11618
1038.8		13003.5		11613.8
1038.75		13150.3		11609.5
1038.7		13492.5		11605.2
1038.65		13349.6		11600.9
1038.6		13042		11596.5
1038.55		13281		11592.2
1038.5		13294.8		11588
1038.45		13500.5		11583.8
1038.4		13343.4		11579.7
1038.35		13266.8		11575.7
1038.3		13014.9		11571.7
1038.25		12852.3		11567.8
1038.2		12714.3		11563.9
1038.15		12940		11560
1038.1		13009.9		11556.3
1038.05		13063		11552.8
1038		13038		11549.2
1037.95		13028.7		11545.6
1037.9		12696.3		11541.9
1037.85		12853.6		11538
1037.8		13243.9		11534
1037.75		13042.4		11530.1
1037.7		13236.5		11526.2
1037.65		13498.9		11522.2
1037.6		13319		11518.2
1037.55		12895.3		11514.1
1037.5		12933.7		11509.9
1037.45		13122.3		11505.8
1037.4		13089.2		11501.7
1037.35		13206.1		11497.8
1037.3		13093.9		11494
1037.25		12950.3		11490.4
1037.2		12878.7		11486.7
1037.15		12478.4		11483.1
1037.1		12739.2		11479.5
1037.05		12701.6		11476
1037		12865.1		11472.5
1036.95		12968		11469.1
1036.9		12762.1		11465.7
1036.85		12874.9		11462.2
1036.8		12839.9		11458.7
1036.75		12786.4		11455.1
1036.7		12936.3		11451.5
1036.65		12984.5		11447.9
1036.6		12969.7		11444.3
1036.55		12770.5		11440.8
1036.5		12800.2		11437.2
1036.45		12803.9		11433.5
1036.4		12758		11429.9
1036.35		12776.2		11426.4
1036.3		12963.7		11422.8
1036.25		12878.1		11419.3
1036.2		12689		11415.7
1036.15		12851.5		11412.3
1036.1		12834.6		11408.9
1036.05		12768		11405.5
1036		12640.2		11402.2
1035.95		12503.7		11398.9
1035.9		12582.2		11395.8
1035.85		12503.7		11392.6
1035.8		12649.7		11389.6
1035.75		12535.4		11386.6
1035.7		12575.9		11383.5
1035.65		12354.3		11380.5
1035.6		12484.8		11377.4
1035.55		12731.5		11374.2
1035.5		12721.1		11371
1035.45		12825.7		11367.9
1035.4		12622.6		11364.7
1035.35		12705.5		11361.5
1035.3		12631		11358.2
1035.25		12478		11354.9
1035.2		12788.6		11351.6
1035.15		12559.2		11348.3
1035.1		12519.8		11345
1035.05		12582.5		11341.8
1035		12760.3		11338.6
1034.95		12723		11335.4
1034.9		12622.7		11332.1
1034.85		12523.3		11328.9
1034.8		12474.4		11325.6
1034.75		12646.3		11322.3
1034.7		12585.3		11319
1034.65		12707.2		11315.7
1034.6		12598.3		11312.5
1034.55		12726.6		11309.2
1034.5		12558.4		11305.9
1034.45		12545.3		11302.6
1034.4		12430.5		11299.4
1034.35		12905.5		11296.3
1034.3		12508		11293.3
1034.25		12366		11290.3
1034.2		12287.3		11287.4
1034.15		12074.2		11284.4
1034.1		12343.5		11281.5
1034.05		12438.7		11278.6
1034		12576.7		11275.7
1033.95		12400.9		11272.9
1033.9		12470.8		11270.2
1033.85		12447.8		11267.4
1033.8		12526.7		11264.6
1033.75		12221.3		11261.7
1033.7		12295.3		11258.8
1033.65		12189.8		11256
1033.6		12277.5		11253.2
1033.55		12547.9		11250.4
1033.5		12483.2		11247.8
1033.45		12297.7		11245.3
1033.4		12185.6		11242.8
1033.35		12168.2		11240.4
1033.3		11991.1		11237.9
1033.25		12081.7		11235.5
1033.2		11897.6		11233.1
1033.15		12040.8		11230.8
1033.1		12339.4		11228.5
1033.05		12179		11226.3
1033		12137.6		11224.1
1032.95		12270.8		11221.7
1032.9		12176.2		11219.3
1032.85		11856.9		11216.9
1032.8		12218.2		11214.5
1032.75		12349.2		11212.1
1032.7		12333.8		11209.7
1032.65		12133.3		11207.2
1032.6		12006.8		11204.7
1032.55		11997.6		11202.2
1032.5		12391		11199.6
1032.45		12234.6		11197.1
1032.4		12361.6		11194.7
1032.35		12473.8		11192.4
1032.3		11865.3		11190
1032.25		11937		11187.6
1032.2		11990.3		11185.1
1032.15		11901		11182.8
1032.1		12224.3		11180.6
1032.05		12313.7		11178.5
1032		12023.1		11176.5
1031.95		11766.8		11174.5
1031.9		11773.1		11172.5
1031.85		11868		11170.4
1031.8		11830.1		11168.4
1031.75		12142.5		11166.4
1031.7		11989.3		11164.5
1031.65		11878.9		11162.6
1031.6		11889.6		11160.8
1031.55		12062.6		11158.9
1031.5		11898.6		11157
1031.45		11934.6		11155
1031.4		11671		11153.1
1031.35		11713.9		11151.1
1031.3		11955.1		11149.1
1031.25		12380.3		11147.2
1031.2		11736		11145.3
1031.15		11947.9		11143.4
1031.1		12138.2		11141.5
1031.05		11762.9		11139.6
1031		11834.9		11137.6
1030.95		11744.8		11135.7
1030.9		11684.3		11133.8
1030.85		11992.2		11132
1030.8		12046.4		11130.3
1030.75		11881.4		11128.6
1030.7		11751.3		11127
1030.65		11622.3		11125.4
1030.6		11685.7		11123.7
1030.55		11706.5		11122.1
1030.5		11558.1		11120.5
1030.45		11674.8		11119
1030.4		11882.5		11117.5
1030.35		11644.4		11116
1030.3		11879.5		11114.5
1030.25		11732.6		11113.1
1030.2		11728.3		11111.7
1030.15		11535.8		11110.2
1030.1		11675.4		11108.7
1030.05		11544.9		11107.2
1030		11531.2		11105.7
1029.95		11849.9		11104.2
1029.9		11928.7		11102.8
1029.85		11632.3		11101.4
1029.8		11741		11099.9
1029.75		11635.2		11098.6
1029.7		11663.7		11097.1
1029.65		11573.4		11095.5
1029.6		11561.1		11094
1029.55		11455		11092.5
1029.5		11907.2		11091.1
1029.45		12064.7		11089.7
1029.4		11635.4		11088.4
1029.35		11486.5		11087.1
1029.3		11604.4		11085.7
1029.25		11287.8		11084.4
1029.2		11491.2		11083
1029.15		11796.1		11081.7
1029.1		11531.9		11080.4
1029.05		11560.9		11079.2
1029		11674.7		11077.9
1028.95		11720.1		11076.7
1028.9		11506.9		11075.4
1028.85		11674.5		11074.1
1028.8		11525.9		11072.9
1028.75		11465		11071.6
1028.7		11572.5		11070.3
1028.65		11446.3		11069
1028.6		11581.4		11067.7
1028.55		11664		11066.4
1028.5		11762.8		11065.1
1028.45		11643.5		11063.9
1028.4		11434.9		11062.7
1028.35		11791.3		11061.6
1028.3		11352.9		11060.4
1028.25		11312		11059.3
1028.2		11314.7		11058.4
1028.15		11472.1		11057.5
1028.1		11383.1		11056.7
1028.05		11356.9		11055.9
1028		11158.5		11055.3
1027.95		11276.7		11054.8
1027.9		11329.6		11054.3
1027.85		11135.8		11053.7
1027.8		11090.2		11053.1
1027.75		11061.4		11052.5
1027.7		11315.7		11051.9
1027.65		11635.3		11051.3
1027.6		11434.6		11050.7
1027.55		11286.5		11050
1027.5		11497.6		11049.2
1027.45		11219.2		11048.4
1027.4		11434.6		11047.6
1027.35		11495.5		11046.7
1027.3		11328.3		11045.9
1027.25		11345.2		11045.1
1027.2		11317.8		11044.4
1027.15		11386.7		11043.8
1027.1		11323.7		11043.2
1027.05		11261.8		11042.6
1027		10980.4		11042.1
1026.95		11048		11041.6
1026.9		11231.8		11041
1026.85		11380.6		11040.4
1026.8		11158.8		11039.9
1026.75		11336.5		11039.5
1026.7		11482.2		11039
1026.65		11362.7		11038.4
1026.6		11134.7		11037.8
1026.55		11140.5		11037.1
1026.5		11237.3		11036.5
1026.45		11378.6		11035.9
1026.4		11512.6		11035.3
1026.35		11294.5		11034.8
1026.3		11025.6		11034.3
1026.25		11053.9		11033.8
1026.2		11246.6		11033.3
1026.15		11375.8		11032.8
1026.1		11146.1		11032.3
1026.05		11105.4		11031.9
1026		11304.7		11031.5
1025.95		11111.1		11031.2
1025.9		11567.7		11030.9
1025.85		11018.3		11030.6
1025.8		10887.3		11030.4
1025.75		10917.1		11030.2
1025.7		11139.3		11030
1025.65		10850.6		11029.9
1025.6		11192.3		11029.8
1025.55		11078.8		11029.8
1025.5		11136.2		11029.7
1025.45		10986.8		11029.7
1025.4		11115.1		11029.6
1025.35		11005.7		11029.5
1025.3		11321.9		11029.4
1025.25		11233.6		11029.4
1025.2		11245.2		11029.3
1025.15		11162.8		11029.2
1025.1		11390.6		11029
1025.05		11208.6		11028.9
1025		11121.5		11028.8
1024.95		11356.7		11028.6
1024.9		11344.4		11028.4
1024.85		11243.2		11028.3
1024.8		11369		11028.1
1024.75		11463.2		11028
1024.7		11250.4		11027.8
1024.65		11338.1		11027.6
1024.6		11400.2		11027.3
1024.55		11353.7		11027
1024.5		11550.4		11026.7
1024.45		11755.2		11026.3
1024.4		12085.6		11025.9
1024.35		12153.4		11025.5
1024.3		12218.5		11025
1024.25		12243.5		11024.4
1024.2		11914.6		11023.8
1024.15		12307.4		11023.1
1024.1		12649.6		11022.4
1024.05		12417.7		11021.7
1024		12522		11020.8
1023.95		12773.4		11019.9
1023.9		12875.2		11019
1023.85		13238.9		11018
1023.8		13230.2		11016.9
1023.75		13623.3		11015.7
1023.7		13539.6		11014.5
1023.65		13701.2		11013.1
1023.6		13902.6		11011.7
1023.55		13748.6		11010.2
1023.5		14064.9		11008.6
1023.45		14661.6		11006.9
1023.4		14834.4		11005.1
1023.35		14678		11003.3
1023.3		14874.8		11001.4
1023.25		14969.1		10999.4
1023.2		14990.4		10997.3
1023.15		15335.6		10995.1
1023.1		15577.9		10992.8
1023.05		15771.9		10990.4
1023		15660.2		10988
1022.95		16173.6		10985.5
1022.9		16502.1		10982.8
1022.85		16584.4		10980.1
1022.8		16560.3		10977.2
1022.75		16525.4		10974.2
1022.7		17212.9		10971.1
1022.65		17411.5		10967.9
1022.6		17769.9		10964.5
1022.55		17949.4		10961
1022.5		18248.1		10957.3
1022.45		18604.5		10953.4
1022.4		19404.2		10949.3
1022.35		19334.7		10945.1
1022.3		20010.3		10940.6
1022.25		20419.8		10935.8
1022.2		20912.2		10930.8
1022.15		21554.7		10925.6
1022.1		22018.4		10920.1
1022.05		22651.9		10914.3
1022		23340.8		10908.1
1021.95		24078.8		10901.6
1021.9		24438.4		10894.8
1021.85		25139.3		10887.6
1021.8		26444.1		10880
1021.75		27465.1		10871.9
1021.7		27950.5		10863.5
1021.65		29164.6		10854.6
1021.6		29603.7		10845.3
1021.55		30812.4		10835.6
1021.5		31554.5		10825.4
1021.45		32105.3		10814.9
1021.4		33004.1		10803.9
1021.35		33962.9		10792.6
1021.3		34469.3		10780.8
1021.25		35128.4		10768.8
1021.2		35569.8		10756.4
1021.15		36077.4		10743.7
1021.1		36810.6		10730.8
1021.05		37255.9		10717.7
1021		37367.6		10704.5
1020.95		37394.2		10691.2
1020.9		37468.4		10677.9
1020.85		36927.7		10664.7
1020.8		36062.5		10651.5
1020.75		35651.4		10638.5
1020.7		34844		10625.8
1020.65		34826.9		10613.4
1020.6		34063.7		10601.4
1020.55		32872.7		10589.8
1020.5		31610.8		10578.6
1020.45		30474.4		10568
1020.4		29573.2		10557.8
1020.35		28243.1		10548.1
1020.3		26719.4		10539
1020.25		25585.1		10530.5
1020.2		25324.4		10522.6
1020.15		23740.8		10515.2
1020.1		22250.8		10508.3
1020.05		21685.2		10502
1020		20444.9		10496.2
1019.95		19674.1		10490.9
1019.9		18837.3		10486
1019.85		18116.4		10481.5
1019.8		17452.1		10477.5
1019.75		16543.5		10473.8
1019.7		15961.1		10470.5
1019.65		15686		10467.4
1019.6		15119.3		10464.7
1019.55		14595		10462.1
1019.5		14178.5		10459.8
1019.45		14175.7		10457.7
1019.4		13800.8		10455.8
1019.35		13462.1		10454
1019.3		13408.1		10452.4
1019.25		13119.8		10450.9
1019.2		12883.4		10449.5
1019.15		12503		10448.2
1019.1		12340.1		10447
1019.05		12556.4		10445.9
1019		12313.4		10444.9
1018.95		12052.9		10443.9
1018.9		12129.4		10443
1018.85		11896.4		10442.2
1018.8		11796.1		10441.5
1018.75		11815.8		10440.7
1018.7		11532.6		10440.1
1018.65		11445.8		10439.5
1018.6		11254		10438.9
1018.55		11352.9		10438.3
1018.5		11319		10437.8
1018.45		11389.2		10437.3
1018.4		11312.8		10436.8
1018.35		11579.7		10436.4
1018.3		11293.5		10436
1018.25		11233.4		10435.5
1018.2		10988.7		10435.1
1018.15		11330.9		10434.7
1018.1		11015.8		10434.4
1018.05		10979.6		10434
1018		10961.2		10433.7
1017.95		11021.8		10433.4
1017.9		10896.1		10433.1
1017.85		11323.6		10432.8
1017.8		10827.3		10432.5
1017.75		10827.8		10432.3
1017.7		10967.7		10432
1017.65		10871.7		10431.8
1017.6		10750.5		10431.6
1017.55		10599.2		10431.4
1017.5		10757.6		10431.2
1017.45		10516.6		10431
1017.4		10962.6		10430.9
1017.35		10644.3		10430.7
1017.3		11012.1		10430.6
1017.25		10790.2		10430.4
1017.2		10579.4		10430.3
1017.15		10565.8		10430.1
1017.1		10560.9		10429.9
1017.05		10943.1		10429.8
1017		10842.6		10429.6
1016.95		10830.3		10429.5
1016.9		10471.8		10429.4
1016.85		10532.6		10429.2
1016.8		10725		10429.1
1016.75		10721.5		10429
1016.7		10592.1		10428.8
1016.65		10768.1		10428.7
1016.6		10698.2		10428.6
1016.55		10583.8		10428.5
1016.5		10752.5		10428.4
1016.45		10579.8		10428.3
1016.4		10674.5		10428.2
1016.35		10563.3		10428.1
1016.3		10445.3		10428.1
1016.25		10645.2		10428.1
1016.2		10214.1		10428
1016.15		10182.2		10428
1016.1		10217.4		10428
1016.05		10393.2		10428
1016		10716.2		10428.7
1015.95		10671.3		10429.4
1015.9		10559.4		10430.1
1015.85		10208.2		10430.8
1015.8		10455		10431.5
1015.75		10821.8		10432.2
1015.7		10733.2		10432.9
1015.65		10467.5		10433.6
1015.6		10871.4		10434.3
1015.55		10594.6		10435.1
1015.5		10510.5		10435.8
1015.45		10493.3		10436.5
1015.4		10417.3		10437.2
1015.35		10624.3		10437.9
1015.3		10551.3		10438.6
1015.25		10311.8		10439.3
1015.2		10295.7		10440
1015.15		10551.8		10440.7
1015.1		10745.5		10441.4
1015.05		10801.8		10442.1
1015		10179.6		10442.9
1014.95		10359.8		10443.6
1014.9		10162.7		10444.3
1014.85		10308.7		0
