# Supplementary material for: Accelerated discovery of highly active enzyme nanohybrids with parallelized Bayesian optimization in hybrid space
Source: Nat Commun. 2026 Mar 7;17:3634. doi: 10.1038/s41467-026-70251-3 (PMC13096166; doi:10.1038/s41467-026-70251-3)
Supplement: Supplementary file 3 — Supplementary Dataset 1 [file 41467_2026_70251_MOESM3_ESM.zip › Raw data/XPS/SupplFig13f-CATZnHTM.xls]

## Sheet: Zn2p Scan
							Acquisition Parameters :
							Parameter
							Total acquisition time	2 mins 28.1 secs
							Number of Scans	2
﻿							Source Gun Type	Al K Alpha
Axis	Energy	Elements=	741				Spot Size	500 祄
							Lens Mode	Standard
C:\Users\2519\AppData\Local\Temp\VGD{0103930B-B6B7-4978-8543-7E5FB40E55EF}.vgd							Analyser Mode	CAE : Pass Energy 30.0 eV
							Energy Step Size	0.050 eV
							Number of Energy Steps	741
Binding Energy (E)				Backgnd.
eV		Counts / s		Counts / s
1050.9		24669.8		0
1050.85		24638.5		24540.9
1050.8		24291.3		24538.9
1050.75		24659.5		24492.4
1050.7		24349.7		24444.4
1050.65		24340.2		24444
1050.6		24837.4		24443.6
1050.55		24758.5		24443
1050.5		24191.5		24442.4
1050.45		23932.6		24441.8
1050.4		24838.2		24441.1
1050.35		25127.4		24440.5
1050.3		24688.4		24439.8
1050.25		24403.3		24439.3
1050.2		24685.1		24438.9
1050.15		24342.2		24438.4
1050.1		24368.6		24437.7
1050.05		24020.8		24437.1
1050		24545.6		24436.6
1049.95		24491.9		24436
1049.9		24633.1		24435.4
1049.85		24381.9		24434.9
1049.8		25052.2		24434.3
1049.75		24775.1		24433.7
1049.7		24484.6		24432.9
1049.65		24217.9		24432.1
1049.6		24817		24431.2
1049.55		24465.7		24430.3
1049.5		24377		24429.4
1049.45		24857.7		24428.5
1049.4		25000.5		24427.7
1049.35		24453.5		24426.8
1049.3		24503.6		24425.8
1049.25		24670.7		24424.9
1049.2		24831.6		24424
1049.15		24407.5		24423.1
1049.1		24909		24422.2
1049.05		24361.6		24421.3
1049		24405.3		24420.5
1048.95		24510.6		24419.6
1048.9		24855.6		24418.6
1048.85		24455.1		24417.6
1048.8		24587.8		24416.5
1048.75		24647.8		24415.4
1048.7		25098.2		24414.2
1048.65		24843.7		24413
1048.6		24944.2		24411.8
1048.55		24716.6		24410.6
1048.5		24607.4		24409.5
1048.45		24494.5		24408.3
1048.4		24760.2		24407
1048.35		24422.9		24405.7
1048.3		24317.3		24404.4
1048.25		24885.9		24403.3
1048.2		25080.3		24402.3
1048.15		25192.5		24401.4
1048.1		24469.7		24400.2
1048.05		24215.4		24399
1048		24341.7		24397.6
1047.95		24499		24396.1
1047.9		25052.2		24394.5
1047.85		25255.1		24392.8
1047.8		24963.4		24391.1
1047.75		24913.6		24389.1
1047.7		25238.4		24386.8
1047.65		25432.1		24384.1
1047.6		25345.5		24381.2
1047.55		25306.7		24378.2
1047.5		25752.4		24375.3
1047.45		26205.3		24372.2
1047.4		25135.7		24368.9
1047.35		25136.1		24365.6
1047.3		25204.9		24362.1
1047.25		25727.4		24358.5
1047.2		25366.9		24354.7
1047.15		25714.4		24350.9
1047.1		25993.2		24347.2
1047.05		25742.8		24343.1
1047		25811.7		24338.7
1046.95		25893.3		24334
1046.9		26083		24329.1
1046.85		26431.4		24323.8
1046.8		26449.7		24318.2
1046.75		26606.6		24312.3
1046.7		26229.6		24305.6
1046.65		27005		24298.5
1046.6		27046.3		24291
1046.55		27616.8		24283
1046.5		28424.5		24274.4
1046.45		27711.9		24265.3
1046.4		27633.5		24255.7
1046.35		28339.4		24245.3
1046.3		28349.7		24234.4
1046.25		28855.6		24222.8
1046.2		28722.5		24210.7
1046.15		29049.3		24198.2
1046.1		29595.7		24185
1046.05		29570.9		24171
1046		29743.2		24156.4
1045.95		29985.5		24141.1
1045.9		30665		24125.1
1045.85		30845.4		24108.5
1045.8		30851.9		24091.1
1045.75		31175.8		24073
1045.7		31447.2		24054.1
1045.65		31465.4		24034.5
1045.6		32132.3		24014.1
1045.55		32419.6		23993
1045.5		32786.3		23971.1
1045.45		32568.1		23948.5
1045.4		32940.5		23925.3
1045.35		33777.9		23901.4
1045.3		33789.1		23876.8
1045.25		33875		23851.7
1045.2		33689.5		23826
1045.15		33832.3		23799.8
1045.1		34272.6		23773.2
1045.05		34058.6		23746.3
1045		34740.4		23719.2
1044.95		34550.2		23692
1044.9		34257		23664.5
1044.85		34052.6		23636.7
1044.8		34026.4		23608.8
1044.75		34042.7		23580.9
1044.7		35166.1		23553.1
1044.65		34426.4		23525.5
1044.6		33997		23498.1
1044.55		33738.5		23470.7
1044.5		33586.7		23443.4
1044.45		33800.3		23416.5
1044.4		33478.8		23389.9
1044.35		33676.1		23363.9
1044.3		33183.2		23338.4
1044.25		32351.8		23313.6
1044.2		32479.4		23289.3
1044.15		32576.8		23265.6
1044.1		31531.9		23242.7
1044.05		31258.1		23220.6
1044		31088.7		23199.2
1043.95		30597.8		23178.6
1043.9		30225.6		23158.6
1043.85		30124.9		23139.3
1043.8		30022.1		23120.8
1043.75		29833.9		23102.8
1043.7		29584.8		23085.4
1043.65		29301.1		23068.7
1043.6		28893.9		23052.6
1043.55		29116		23037.1
1043.5		28691.3		23022.2
1043.45		27885.4		23007.9
1043.4		27850.9		22994.2
1043.35		27386.1		22981.1
1043.3		27651.9		22968.6
1043.25		27115.4		22956.5
1043.2		27185.3		22945
1043.15		27052.6		22934.1
1043.1		26382		22923.6
1043.05		26917.4		22913.4
1043		26543		22903.6
1042.95		26132.5		22894.1
1042.9		26320.4		22884.9
1042.85		25968.4		22876.1
1042.8		25828.9		22867.5
1042.75		26048.9		22859.1
1042.7		25769		22851
1042.65		25846.7		22843.1
1042.6		25741		22835.5
1042.55		25344		22828.2
1042.5		25545.6		22821
1042.45		25670.5		22814.1
1042.4		25056.5		22807.4
1042.35		24823.2		22800.9
1042.3		24978.8		22794.7
1042.25		25157.6		22788.4
1042.2		24743.9		22782.1
1042.15		24869.7		22776.1
1042.1		24717		22770.2
1042.05		25608.6		22764.3
1042		25644.5		22758.3
1041.95		24450.2		22752.3
1041.9		24602.6		22746.4
1041.85		25284.3		22740.5
1041.8		25189.4		22734.7
1041.75		25192.7		22728.7
1041.7		24306.2		22723
1041.65		24775.6		22717.4
1041.6		24387.9		22711.7
1041.55		25336.8		22705.9
1041.5		24541.9		22700.3
1041.45		25187.3		22694.9
1041.4		24687.5		22689.6
1041.35		24710.2		22684.2
1041.3		24711		22679
1041.25		24353.8		22673.6
1041.2		24460.9		22668.4
1041.15		24534.5		22663.2
1041.1		24370.9		22658.2
1041.05		24695.2		22653.1
1041		24732.4		22648
1040.95		24270		22642.9
1040.9		24607.1		22637.7
1040.85		24798.4		22632.5
1040.8		24714.6		22627.3
1040.75		24564.2		22622.1
1040.7		24723.2		22616.9
1040.65		24644.9		22611.7
1040.6		24215.9		22606.4
1040.55		24356.7		22601.1
1040.5		24801.7		22595.9
1040.45		24548.6		22590.8
1040.4		24887.9		22585.7
1040.35		24259.8		22580.7
1040.3		24297.3		22575.7
1040.25		24459.3		22570.9
1040.2		24382.2		22566
1040.15		24444.4		22561.2
1040.1		24269.3		22556.6
1040.05		23553.9		22552.1
1040		24502.4		22547.4
1039.95		24271.3		22542.7
1039.9		23952.6		22538
1039.85		24526.9		22533.3
1039.8		24693		22528.6
1039.75		24496.7		22523.7
1039.7		24235.4		22518.8
1039.65		24293.3		22513.8
1039.6		24623.1		22508.9
1039.55		24633.4		22503.9
1039.5		24168.4		22499.1
1039.45		24337.7		22494.3
1039.4		24068.5		22489.5
1039.35		24056.1		22484.7
1039.3		24047.1		22480
1039.25		24389.9		22475.4
1039.2		24307.2		22470.8
1039.15		24245.2		22466.2
1039.1		23852.5		22461.6
1039.05		24375.9		22456.9
1039		24404.8		22452.3
1038.95		24258		22447.6
1038.9		24197.9		22443
1038.85		24120		22438.5
1038.8		24187.6		22434
1038.75		24051.2		22429.5
1038.7		23793.7		22425
1038.65		24088.5		22420.5
1038.6		24152.1		22416.1
1038.55		23913.4		22411.7
1038.5		24050.9		22407.3
1038.45		24386		22402.9
1038.4		24112.5		22398.6
1038.35		23888.6		22394.1
1038.3		24246.6		22389.7
1038.25		23776.3		22385.3
1038.2		24014.4		22380.8
1038.15		24065.3		22376.3
1038.1		24282.2		22371.9
1038.05		23719.1		22367.5
1038		24144.8		22363
1037.95		24172.8		22358.6
1037.9		23954.3		22354.2
1037.85		24463.1		22349.8
1037.8		23677.3		22345.4
1037.75		23913.5		22341.1
1037.7		23864.5		22336.7
1037.65		23835.7		22332.4
1037.6		24086.1		22328.1
1037.55		23934.3		22323.9
1037.5		24066.3		22319.7
1037.45		23633.9		22315.4
1037.4		23787.1		22311.3
1037.35		24100.1		22307
1037.3		24060.8		22302.7
1037.25		23738.3		22298.6
1037.2		23680		22294.4
1037.15		24112.8		22290.3
1037.1		23962.8		22286.1
1037.05		23660.3		22281.9
1037		23640.7		22277.7
1036.95		24084.8		22273.5
1036.9		23705.2		22269.4
1036.85		23886.2		22265.4
1036.8		24227.6		22261.4
1036.75		23682.6		22257.4
1036.7		23430.6		22253.4
1036.65		23297.2		22249.2
1036.6		23701.7		22245
1036.55		24069		22240.8
1036.5		24028		22236.6
1036.45		23923.1		22232.5
1036.4		24224.9		22228.3
1036.35		23784.3		22224.1
1036.3		23920.4		22219.7
1036.25		23749.7		22215.2
1036.2		23580.5		22211
1036.15		24003.6		22206.8
1036.1		23937.9		22202.6
1036.05		23587.4		22198.6
1036		23351.2		22194.5
1035.95		23801.3		22190.6
1035.9		23811.6		22186.7
1035.85		23495.5		22182.8
1035.8		23788.9		22178.9
1035.75		23627.8		22175
1035.7		23120.6		22171.1
1035.65		23794		22167.1
1035.6		24083.9		22163.1
1035.55		23585.5		22159.2
1035.5		23829.8		22155.2
1035.45		23790.6		22151.1
1035.4		23265.1		22147
1035.35		23818.3		22142.9
1035.3		23931.6		22138.7
1035.25		23934.9		22134.7
1035.2		23454.7		22130.7
1035.15		23615.5		22126.9
1035.1		23672.3		22123.1
1035.05		23281.4		22119.3
1035		23511.5		22115.4
1034.95		23325.2		22111.6
1034.9		23309.5		22107.9
1034.85		23617		22104.2
1034.8		23882		22100.5
1034.75		23466.8		22096.9
1034.7		23497.8		22093.3
1034.65		23747.8		22089.8
1034.6		23074.9		22086.2
1034.55		23501.1		22082.6
1034.5		23373.6		22079
1034.45		22825.9		22075.4
1034.4		23709.6		22071.8
1034.35		23401.5		22068.1
1034.3		23482.5		22064.4
1034.25		23750.8		22060.6
1034.2		23611.5		22056.9
1034.15		23802		22053.1
1034.1		23667.7		22049.2
1034.05		23323.2		22045.2
1034		23538.4		22041.3
1033.95		23467.9		22037.5
1033.9		23272.2		22033.6
1033.85		23727.6		22029.9
1033.8		23214.5		22026.3
1033.75		23397.7		22022.8
1033.7		23391.5		22019.5
1033.65		23255.4		22016.1
1033.6		23099.2		22012.9
1033.55		23332.8		22009.8
1033.5		22662.8		22006.9
1033.45		23338.3		22004
1033.4		23146.6		22001.1
1033.35		22529.7		21998.3
1033.3		23051.8		21995.6
1033.25		23053.7		21992.9
1033.2		23128.6		21990.3
1033.15		23310.2		21987.6
1033.1		22646.6		21984.9
1033.05		22888.5		21982.2
1033		22986.8		21979.5
1032.95		23216.8		21976.7
1032.9		23127.9		21974
1032.85		23265.6		21971.3
1032.8		22692.8		21968.7
1032.75		22880.3		21966
1032.7		23088.6		21963.3
1032.65		23046.8		21960.5
1032.6		22557		21957.9
1032.55		23215.7		21955.2
1032.5		23088.2		21952.7
1032.45		22897		21950.1
1032.4		22947.6		21947.6
1032.35		23138.6		21945.2
1032.3		22596.1		21942.8
1032.25		22683.4		21940.3
1032.2		22739.3		21937.8
1032.15		22731.5		21935.2
1032.1		22758.8		21932.6
1032.05		23183		21930.2
1032		23156.5		21927.9
1031.95		23355.4		21925.6
1031.9		22716.7		21923.3
1031.85		22366.9		21921
1031.8		22642.7		21918.6
1031.75		22569.8		21916.2
1031.7		22743.3		21913.8
1031.65		22531.4		21911.5
1031.6		23246.9		21909.4
1031.55		22559.5		21907.2
1031.5		23270.1		21905
1031.45		22887.3		21902.7
1031.4		22492.9		21900.4
1031.35		22941.2		21898
1031.3		22350.7		21895.5
1031.25		22740.1		21893.2
1031.2		23056.3		21890.9
1031.15		23004.6		21888.9
1031.1		22908.9		21886.9
1031.05		22396.3		21884.8
1031		22277.1		21882.7
1030.95		22402.5		21880.4
1030.9		22585.7		21878.1
1030.85		22667.9		21875.8
1030.8		23342.6		21873.7
1030.75		23067.7		21871.8
1030.7		22911.6		21869.9
1030.65		22698.4		21867.9
1030.6		22033.7		21865.9
1030.55		22299.6		21863.9
1030.5		22641.1		21861.9
1030.45		22372.6		21860.1
1030.4		22351.1		21858.4
1030.35		22407.6		21856.9
1030.3		22931.3		21855.4
1030.25		22437.5		21853.8
1030.2		22335.6		21852.1
1030.15		22440.7		21850.2
1030.1		22238.1		21848.1
1030.05		22998		21845.9
1030		22476.2		21843.6
1029.95		23258.1		21841.4
1029.9		23284.2		21839.2
1029.85		22821.7		21837
1029.8		23001.3		21834.7
1029.75		22262		21832.3
1029.7		22593.7		21830.1
1029.65		22298.1		21827.9
1029.6		22620.7		21825.8
1029.55		22842.6		21823.9
1029.5		22059.9		21822
1029.45		22540.3		21820.2
1029.4		22692.4		21818.6
1029.35		22515.7		21817
1029.3		22673.8		21815.3
1029.25		22313.4		21813.7
1029.2		21913.9		21812.3
1029.15		22423.4		21810.9
1029.1		22476.7		21809.6
1029.05		22311.2		21808.4
1029		22164		21807.4
1028.95		21738.3		21806.5
1028.9		22220.9		21805.7
1028.85		22160.4		21805
1028.8		21804.4		21804.3
1028.75		22302.5		21803.7
1028.7		21583.8		21803
1028.65		21775.2		21802.2
1028.6		22147.7		21801.4
1028.55		22304.1		21800.6
1028.5		22759.5		21799.8
1028.45		22185.7		21799.1
1028.4		22239		21798.4
1028.35		21923.6		21797.6
1028.3		22016.8		21796.8
1028.25		21476.6		21796.2
1028.2		22391.8		21795.5
1028.15		21984.6		21795.2
1028.1		21853.8		21795
1028.05		21411.9		21794.9
1028		22138.6		21794.9
1027.95		21628.6		21794.9
1027.9		21559		21794.9
1027.85		21566.7		21794.9
1027.8		21808		21794.9
1027.75		21924.4		21794.9
1027.7		22372.2		21794.9
1027.65		22183.4		21794.9
1027.6		22230.7		21794.9
1027.55		22171		21794.9
1027.5		21907.4		21794.9
1027.45		21722.7		21794.9
1027.4		22296		21794.9
1027.35		22157.1		21794.9
1027.3		21829.1		21794.9
1027.25		21818.6		21794.9
1027.2		21814.7		21794.9
1027.15		21897.7		21794.8
1027.1		21897.1		21794.8
1027.05		22594.3		21794.8
1027		21764.6		21794.8
1026.95		22567.1		21794.8
1026.9		22417.9		21794.8
1026.85		22126.4		21794.8
1026.8		22593.2		21794.8
1026.75		22230		21794.8
1026.7		21854.8		21794.8
1026.65		22018.5		21794.8
1026.6		21490		21794.8
1026.55		22201.4		21794.8
1026.5		21866.3		21794.7
1026.45		21946.1		21794.7
1026.4		22350.8		21794.7
1026.35		22048.6		21794.7
1026.3		21745.4		21794.7
1026.25		22029.2		21794.7
1026.2		22119.3		21794.7
1026.15		22233.9		21794.7
1026.1		21886.4		21794.7
1026.05		22726.6		21794.7
1026		22173.6		21794.7
1025.95		22303		21794.7
1025.9		21954.5		21794.7
1025.85		22165.7		21794.6
1025.8		22431.5		21794.6
1025.75		22071.9		21794.6
1025.7		22291.3		21794.6
1025.65		22264.4		21794.6
1025.6		22504.1		21794.6
1025.55		21923.9		21794.6
1025.5		22289		21794.6
1025.45		22166		21794.6
1025.4		21496.6		21794.6
1025.35		21873.6		21794.6
1025.3		22069.9		21794.5
1025.25		22625.1		21794.5
1025.2		22249.9		21794.5
1025.15		22567.2		21794.5
1025.1		22191.8		21794.5
1025.05		21394.6		21794.5
1025		22251.3		21794.5
1024.95		22512.9		21794.5
1024.9		22383.2		21794.5
1024.85		22699.9		21794.5
1024.8		22668.8		21794.4
1024.75		22176.2		21794.4
1024.7		22204.8		21794.4
1024.65		22774.6		21794.4
1024.6		22721.3		21794.4
1024.55		23021.5		21794.3
1024.5		22547.9		21794.3
1024.45		23144.4		21794.3
1024.4		23197.4		21794.3
1024.35		23650.9		21794.2
1024.3		23342.1		21794.2
1024.25		22502.1		21794.2
1024.2		23468		21794.1
1024.15		24139.9		21794.1
1024.1		23866.8		21794
1024.05		23899.3		21794
1024		23819.2		21793.9
1023.95		24319.5		21793.9
1023.9		24951.2		21793.8
1023.85		24139.6		21793.7
1023.8		25345.3		21793.7
1023.75		25281.8		21793.6
1023.7		25626.3		21793.5
1023.65		25670.2		21793.4
1023.6		26121.8		21793.3
1023.55		26770.4		21793.2
1023.5		27209.7		21793.1
1023.45		27232.9		21792.9
1023.4		28263.9		21792.8
1023.35		28276.1		21792.7
1023.3		29193.9		21792.5
1023.25		29317.8		21792.3
1023.2		29756.3		21792.1
1023.15		29732.3		21791.9
1023.1		30732.6		21791.7
1023.05		31626.7		21791.5
1023		31446.6		21791.3
1022.95		31994.5		21791.1
1022.9		32398.2		21790.8
1022.85		33090		21790.6
1022.8		33711.7		21790.3
1022.75		33728.4		21790
1022.7		35139.8		21789.7
1022.65		35851.8		21789.4
1022.6		35943		21789.1
1022.55		36600.3		21788.7
1022.5		36974.8		21788.4
1022.45		37206.1		21788
1022.4		38694.9		21787.6
1022.35		39394		21787.2
1022.3		39749.4		21786.8
1022.25		39540.8		21786.4
1022.2		39658.3		21786
1022.15		40162.9		21785.5
1022.1		40686.2		21785.1
1022.05		40968.9		21784.6
1022		41114.3		21784.2
1021.95		41631		21783.7
1021.9		41845		21783.2
1021.85		41897.2		21782.8
1021.8		42571.1		21782.3
1021.75		42411.2		21781.8
1021.7		42172.9		21781.3
1021.65		41918.1		21780.8
1021.6		41840.2		21780.4
1021.55		41877.8		21779.9
1021.5		41356.6		21779.4
1021.45		40878.4		21778.9
1021.4		41026.1		21778.5
1021.35		40603.5		21778
1021.3		40163.6		21777.6
1021.25		39530.8		21777.1
1021.2		39400.9		21776.7
1021.15		38543.8		21776.3
1021.1		38371.6		21775.9
1021.05		37740.5		21775.5
1021		36188.9		21775.1
1020.95		36408.9		21774.8
1020.9		35462.4		21774.4
1020.85		34852.6		21774.1
1020.8		33850.5		21773.8
1020.75		33841.7		21773.5
1020.7		33078.2		21773.2
1020.65		32717.6		21772.9
1020.6		32112.7		21772.7
1020.55		31213		21772.4
1020.5		30707.5		21772.2
1020.45		29705.9		21772
1020.4		29311.1		21771.8
1020.35		28839.7		21771.6
1020.3		27992.1		21771.4
1020.25		28028.7		21771.3
1020.2		27342.6		21771.1
1020.15		27178.2		21771
1020.1		26953		21770.8
1020.05		26308.1		21770.7
1020		25727.9		21770.6
1019.95		25304.3		21770.5
1019.9		25618.9		21770.4
1019.85		25151.1		21770.3
1019.8		24999.9		21770.2
1019.75		24773.9		21770.2
1019.7		24765.4		21770.1
1019.65		23992		21770
1019.6		24123.2		21770
1019.55		23369.5		21769.9
1019.5		22981.2		21769.9
1019.45		23774.5		21769.8
1019.4		23150.2		21769.8
1019.35		23776.7		21769.7
1019.3		23547.2		21769.7
1019.25		23158.6		21769.7
1019.2		23213.7		21769.6
1019.15		22687.6		21769.6
1019.1		23133.8		21769.6
1019.05		23148.8		21769.5
1019		22965.9		21769.5
1018.95		22438.5		21769.5
1018.9		22886.8		21769.4
1018.85		23168.3		21769.4
1018.8		22726.3		21769.4
1018.75		22573.4		21769.4
1018.7		22846.7		21769.3
1018.65		22558.2		21769.3
1018.6		22482.2		21769.3
1018.55		22445.6		21769.3
1018.5		22205		21769.3
1018.45		22665.3		21769.3
1018.4		22480		21769.2
1018.35		22378.9		21769.2
1018.3		22184.3		21769.2
1018.25		22419.2		21769.2
1018.2		22023.9		21769.2
1018.15		22543.1		21769.2
1018.1		22322.5		21769.1
1018.05		22495.1		21769.1
1018		22383.4		21769.1
1017.95		22477.5		21769.1
1017.9		22614.3		21769.1
1017.85		22536.1		21769.1
1017.8		21882.8		21769.1
1017.75		22312.2		21769
1017.7		22180.4		21769
1017.65		21968.6		21769
1017.6		22401.9		21769
1017.55		22490		21769
1017.5		22781.3		21769
1017.45		22335		21769
1017.4		22109.1		21769
1017.35		22229.7		21768.9
1017.3		22403.2		21768.9
1017.25		21664.1		21768.9
1017.2		22419.2		21768.9
1017.15		21754.5		21768.9
1017.1		21999.1		21768.9
1017.05		21825.1		21768.9
1017		22476.8		21768.9
1016.95		22205.8		21768.9
1016.9		21796.9		21768.9
1016.85		21676.4		21768.9
1016.8		21951.9		21768.9
1016.75		21921.6		21768.9
1016.7		22684.7		21768.8
1016.65		22104.7		21768.8
1016.6		21850.9		21768.8
1016.55		22132.5		21768.8
1016.5		22796		21768.8
1016.45		22583.4		21768.8
1016.4		22455.1		21768.8
1016.35		22167.7		21768.8
1016.3		21867.3		21768.8
1016.25		21630.6		21768.8
1016.2		21998.7		21768.7
1016.15		22503.8		21768.7
1016.1		22019.3		21768.7
1016.05		22159.3		21768.7
1016		22208.3		21768.7
1015.95		22211		21768.7
1015.9		21818.8		21768.7
1015.85		21621.3		21768.7
1015.8		21402.5		21768.7
1015.75		21739.5		21768.7
1015.7		22273.1		21768.7
1015.65		22221.2		21768.7
1015.6		21933.9		21768.7
1015.55		22224.4		21768.7
1015.5		22172.4		21768.7
1015.45		22157.8		21768.6
1015.4		22381.2		21768.6
1015.35		22564.6		21768.6
1015.3		22800.3		21768.6
1015.25		22034.2		21768.6
1015.2		21287.7		21768.6
1015.15		21742.2		21768.6
1015.1		22031.8		21768.6
1015.05		21938.9		21768.6
1015		22174.9		21768.6
1014.95		21942.3		21768.6
1014.9		21961.2		21774.6
1014.85		21362.9		21780.7
1014.8		21471.9		21786.7
1014.75		21888.7		21792.7
1014.7		21651.8		21798.8
1014.65		21649.4		21804.8
1014.6		21992.2		21821
1014.55		22191.8		21837.2
1014.5		22032.2		21853.4
1014.45		22080.5		21869.6
1014.4		21570.5		21885.8
1014.35		22210.4		21902
1014.3		22083.2		21918.2
1014.25		22246.3		21934.4
1014.2		22288		21950.6
1014.15		21901		21966.8
1014.1		22022.1		21983
1014.05		21969.3		21999.3
1014		22271.7		22015.5
1013.95		21601.2		22031.7
1013.9		22168.3		0
