# Supplementary material for: Accelerated discovery of highly active enzyme nanohybrids with parallelized Bayesian optimization in hybrid space
Source: Nat Commun. 2026 Mar 7;17:3634. doi: 10.1038/s41467-026-70251-3 (PMC13096166; doi:10.1038/s41467-026-70251-3)
Supplement: Supplementary file 3 — Supplementary Dataset 1 [file 41467_2026_70251_MOESM3_ESM.zip › Raw data/XPS/Fig7f-CALBZIF.xls]

## Sheet: Zn2p Scan
							Acquisition Parameters :
							Parameter
							Total acquisition time	2 mins 28.1 secs
							Number of Scans	2
﻿							Source Gun Type	Al K Alpha
Axis	Energy	Elements=	741				Spot Size	500 祄
							Lens Mode	Standard
C:\Users\2519\AppData\Local\Temp\VGD{C9A1BFD9-F12E-479D-9F67-B48150416619}.vgd							Analyser Mode	CAE : Pass Energy 30.0 eV
							Energy Step Size	0.050 eV
							Number of Energy Steps	741
Binding Energy (E)				Backgnd.
eV		Counts / s		Counts / s
1050.7		40930.9		0
1050.65		41909.1		41150.1
1050.6		41448		41134.3
1050.55		41030		41114.1
1050.5		41034.8		41112.3
1050.45		40904.3		41105.4
1050.4		40793.3		41078.1
1050.35		41152.3		41047
1050.3		40656.7		41032.2
1050.25		41189.1		41031
1050.2		41546.7		41029.7
1050.15		40990.9		41028.2
1050.1		41155.8		41026.5
1050.05		40900.4		41024.5
1050		41269.9		41022.6
1049.95		41731.9		41020.6
1049.9		41814.6		41018.5
1049.85		41380		41016.5
1049.8		41077.4		41014.4
1049.75		41209		41012.4
1049.7		41114.5		41010.1
1049.65		41384.8		41007.7
1049.6		41107.2		41005.4
1049.55		41044.7		41003.2
1049.5		41813.2		41001.1
1049.45		41593.1		40998.8
1049.4		41094.6		40996.6
1049.35		41469.4		40994.2
1049.3		41028.9		40991.9
1049.25		41669.5		40989.3
1049.2		40948.8		40986.7
1049.15		41451.9		40984.1
1049.1		41439.8		40981.3
1049.05		41665.6		40978.4
1049		41330.6		40975.4
1048.95		41802.9		40972.4
1048.9		41949		40969.4
1048.85		41791.2		40966.1
1048.8		41569.5		40962.6
1048.75		41191.7		40958.9
1048.7		41491.8		40955.1
1048.65		41788.9		40951.1
1048.6		42188.3		40946.9
1048.55		42517.8		40942.6
1048.5		41785.2		40937.9
1048.45		42107.4		40933.1
1048.4		42151.9		40927.9
1048.35		42672		40922.3
1048.3		43109.6		40916.1
1048.25		41653.9		40909.6
1048.2		42923.7		40903
1048.15		43183.4		40896
1048.1		43746.2		40888.5
1048.05		43098.5		40880.6
1048		42949.6		40872.6
1047.95		43274.4		40864.2
1047.9		44012.1		40855.2
1047.85		43308		40845.8
1047.8		43298.8		40835.9
1047.75		44320.9		40825.6
1047.7		43996.4		40814.7
1047.65		44456.7		40803.2
1047.6		44807.9		40791
1047.55		45236		40778.3
1047.5		44940.1		40764.6
1047.45		45671.3		40749.9
1047.4		45371.1		40734.3
1047.35		46138.5		40717.7
1047.3		46944.4		40700
1047.25		47114.9		40681.2
1047.2		47597		40661.4
1047.15		47717.8		40640.2
1047.1		48372.7		40617.6
1047.05		48889.9		40593.5
1047		49248.2		40567.9
1046.95		49856		40541
1046.9		50927.5		40512.5
1046.85		50954.6		40482.2
1046.8		51791.1		40450
1046.75		51815.7		40416
1046.7		52748.3		40379.9
1046.65		54417.6		40341.8
1046.6		54613.8		40301.9
1046.55		55498		40260
1046.5		56397.1		40215.7
1046.45		56580.8		40169
1046.4		56379.5		40120
1046.35		58736		40068.5
1046.3		59581.4		40014.8
1046.25		60514.4		39958.6
1046.2		60672.1		39900.4
1046.15		61811		39839.9
1046.1		62438.7		39777
1046.05		63434.9		39711.5
1046		63089.8		39644
1045.95		64904.1		39574.5
1045.9		65187.7		39503.2
1045.85		65775.2		39429.9
1045.8		65671.5		39354.7
1045.75		66921.1		39277.7
1045.7		66743.9		39199.2
1045.65		67963.9		39119.3
1045.6		68360		39038.2
1045.55		68623.5		38955.9
1045.5		68360.5		38872.8
1045.45		68035.7		38788.9
1045.4		68462.3		38704.4
1045.35		69141.6		38619.3
1045.3		68108.9		38533.9
1045.25		68123.6		38448.5
1045.2		68211.4		38363.1
1045.15		68388.2		38277.6
1045.1		68093.7		38192.2
1045.05		67621.1		38107.1
1045		67824.5		38022.5
1044.95		67823.7		37938.3
1044.9		66557.7		37854.4
1044.85		66845.5		37771.2
1044.8		66147.8		37688.7
1044.75		65879.2		37607.2
1044.7		65635.6		37526.6
1044.65		65111.9		37446.8
1044.6		64715.1		37368.1
1044.55		63350.6		37290.6
1044.5		63334.9		37214.2
1044.45		63778		37139.2
1044.4		62623		37065.3
1044.35		61453.6		36992.8
1044.3		61683.8		36921.8
1044.25		59960		36852.4
1044.2		60529.2		36784.3
1044.15		59750.5		36717.7
1044.1		58423.6		36652.7
1044.05		57954.9		36589.3
1044		57374.6		36527.3
1043.95		56974.5		36466.8
1043.9		56702.2		36407.8
1043.85		55972.5		36350.5
1043.8		55110.2		36294.8
1043.75		55145.9		36240.6
1043.7		53821.6		36188
1043.65		53270.5		36137.1
1043.6		52923.9		36087.9
1043.55		51969.6		36040.7
1043.5		50936.1		35995.3
1043.45		50645.3		35951.6
1043.4		49685.5		35909.8
1043.35		48238.6		35869.6
1043.3		48539.7		35830.8
1043.25		48111.2		35793.7
1043.2		47349.2		35757.9
1043.15		47363.4		35723.3
1043.1		46930.3		35690.1
1043.05		46223.4		35658.1
1043		46290.2		35627
1042.95		45988.9		35596.8
1042.9		44918.7		35567.4
1042.85		44704.2		35539.2
1042.8		44496.3		35511.9
1042.75		44679.3		35485.4
1042.7		44315.5		35459.5
1042.65		42910.9		35434.6
1042.6		43297.8		35410.5
1042.55		43632.6		35387.1
1042.5		43202.2		35364.2
1042.45		42520		35341.8
1042.4		42533.3		35320
1042.35		42186.1		35298.7
1042.3		42047.2		35277.5
1042.25		42499.8		35256.7
1042.2		42161.6		35236.5
1042.15		42336.5		35216.6
1042.1		42049.3		35196.9
1042.05		41444		35177.5
1042		41224.7		35158.4
1041.95		41943.1		35139.5
1041.9		41352.9		35121
1041.85		41267.6		35102.8
1041.8		40777.4		35085
1041.75		40941.1		35067.5
1041.7		40750.6		35050.1
1041.65		40922.9		35032.7
1041.6		40530.8		35015.5
1041.55		40873.3		34998.5
1041.5		40711.4		34981.6
1041.45		41013.1		34964.8
1041.4		40769.2		34948.2
1041.35		40809.9		34931.5
1041.3		40439.3		34914.8
1041.25		40286.3		34898.2
1041.2		39969		34881.7
1041.15		41127.9		34865.4
1041.1		40551.3		34849.1
1041.05		40032.7		34832.9
1041		40332.2		34816.9
1040.95		39623.1		34801
1040.9		40912.4		34785.4
1040.85		40336.9		34769.9
1040.8		39834.9		34754.7
1040.75		39661.5		34739.8
1040.7		39249.2		34724.6
1040.65		39296.7		34709.4
1040.6		39537.1		34694.1
1040.55		39628.7		34679.1
1040.5		40926.4		34664.2
1040.45		40092.4		34649.3
1040.4		39723.7		34634.3
1040.35		39834.3		34619.2
1040.3		39729.4		34604
1040.25		39740.5		34588.9
1040.2		39581.9		34573.6
1040.15		39727.8		34558.8
1040.1		39432.7		34543.9
1040.05		39349.8		34528.9
1040		39806.8		34513.9
1039.95		39091.8		34499
1039.9		40191		34483.9
1039.85		40069.8		34468.9
1039.8		39474.3		34453.8
1039.75		39256.9		34438.6
1039.7		40221.8		34423.2
1039.65		39379.3		34408.2
1039.6		39697.4		34392.8
1039.55		39787.8		34377.5
1039.5		39811.2		34362.3
1039.45		38401.4		34347
1039.4		40130.7		34331.7
1039.35		40067.4		34316.6
1039.3		39356.9		34301.6
1039.25		39310.5		34286.6
1039.2		39737.7		34271.7
1039.15		38892.5		34256.7
1039.1		38909.4		34241.4
1039.05		39282.2		34226.4
1039		39704.2		34211.6
1038.95		39904.7		34197
1038.9		39188.7		34182.4
1038.85		39061.7		34167.9
1038.8		38933.7		34153.5
1038.75		38550.1		34139.1
1038.7		38964.7		34124.9
1038.65		39388.2		34111
1038.6		38451.4		34097.3
1038.55		38462.2		34083.7
1038.5		38499		34070.2
1038.45		38764.6		34056.7
1038.4		38510.3		34043.3
1038.35		38882.4		34029.8
1038.3		38236.4		34016.6
1038.25		38947.1		34003.4
1038.2		38309		33990.2
1038.15		38772.7		33976.8
1038.1		38274.5		33963.6
1038.05		38147.4		33950.3
1038		38858.8		33937.1
1037.95		38757.2		33923.8
1037.9		37814.3		33910.5
1037.85		38686.2		33897.4
1037.8		38474.2		33884.4
1037.75		38458.6		33871.5
1037.7		38705		33858.6
1037.65		37866.2		33845.9
1037.6		37833.3		33833.1
1037.55		37747.2		33820.1
1037.5		37959.7		33807
1037.45		38393.2		33794.1
1037.4		38624.2		33781.1
1037.35		38640.2		33768.6
1037.3		38638.3		33756
1037.25		37999.5		33743.2
1037.2		38114.4		33730.3
1037.15		37036.8		33717.2
1037.1		38272.1		33704.2
1037.05		38165.2		33691.3
1037		38358.1		33678.5
1036.95		38097.8		33665.8
1036.9		38207		33653.2
1036.85		38170.4		33640.6
1036.8		37968.9		33627.9
1036.75		38010.7		33615.3
1036.7		37850.4		33602.7
1036.65		37585		33590.1
1036.6		37619.6		33577.5
1036.55		37659.1		33564.9
1036.5		37945.9		33552.4
1036.45		38209.3		33540.1
1036.4		37856.7		33528.2
1036.35		38200.8		33516.3
1036.3		37722.4		33504.5
1036.25		36973.1		33492.7
1036.2		36636.5		33481
1036.15		37222.8		33469.5
1036.1		37388.2		33458.4
1036.05		37346.1		33447.2
1036		37166.2		33436.3
1035.95		37244.7		33425.4
1035.9		36515.4		33414.4
1035.85		37818.3		33403.3
1035.8		37330.2		33392.2
1035.75		37328.9		33381
1035.7		37227.4		33369.9
1035.65		37007.2		33358.9
1035.6		37338.9		33347.8
1035.55		37260.4		33336.6
1035.5		36914.3		33325.4
1035.45		36954.3		33314.2
1035.4		37120.3		33303.1
1035.35		37189.7		33292.2
1035.3		37293.1		33281.1
1035.25		37560.2		33270.1
1035.2		36603.6		33259
1035.15		36662.1		33247.9
1035.1		37237.1		33236.7
1035.05		37062.9		33225.5
1035		37529.7		33214.6
1034.95		36906.4		33203.8
1034.9		37179.1		33193.1
1034.85		36853.8		33182.4
1034.8		35996		33171.7
1034.75		36975.2		33161.2
1034.7		36779.8		33150.7
1034.65		36626.5		33140.5
1034.6		36544.5		33130.4
1034.55		36374.7		33120.2
1034.5		36610.6		33110
1034.45		36575.7		33099.8
1034.4		36590		33089.6
1034.35		37143.6		33079.5
1034.3		36775.6		33069.5
1034.25		36296		33059.4
1034.2		36338.8		33049.4
1034.15		36412.4		33039.3
1034.1		36460.4		33029.4
1034.05		36478.8		33019.5
1034		35988.6		33009.9
1033.95		36873.5		33000.3
1033.9		35969.6		32990.6
1033.85		35997.4		32981
1033.8		36345.2		32971.5
1033.75		36375.5		32962
1033.7		36582.5		32952.5
1033.65		36095.9		32943.2
1033.6		35915.5		32934.2
1033.55		36271.9		32925.2
1033.5		36092		32916.3
1033.45		35512.7		32907.5
1033.4		35344.2		32898.9
1033.35		35935.1		32890.5
1033.3		35760.8		32882.3
1033.25		35728.9		32874
1033.2		35485.7		32865.8
1033.15		35476.9		32857.7
1033.1		35729.9		32849.7
1033.05		35815.3		32841.6
1033		35729.9		32833.6
1032.95		35871.6		32825.7
1032.9		35096.3		32817.9
1032.85		35546.8		32810.1
1032.8		35516.3		32802.3
1032.75		35280.5		32794.5
1032.7		35294.6		32786.9
1032.65		35019.7		32779.4
1032.6		35778.5		32771.9
1032.55		35582.8		32764.3
1032.5		34916.4		32756.8
1032.45		35310.6		32749.3
1032.4		35943.9		32741.6
1032.35		35347.2		32733.9
1032.3		34969.9		32726.2
1032.25		35453.3		32718.6
1032.2		35823.2		32711.1
1032.15		35429.8		32703.5
1032.1		34903.6		32696
1032.05		35219		32688.6
1032		35210.5		32681.4
1031.95		35150.7		32674.2
1031.9		35031.2		32667
1031.85		35139		32660
1031.8		34712.3		32653.1
1031.75		35137.1		32646.1
1031.7		35174.1		32639.2
1031.65		34893.2		32632.3
1031.6		34979.5		32625.5
1031.55		35074.2		32618.7
1031.5		35165.9		32612
1031.45		34785.6		32605.3
1031.4		34959.2		32598.5
1031.35		34794.4		32591.7
1031.3		34738.4		32585
1031.25		34579.5		32578.4
1031.2		35582.2		32571.9
1031.15		34842.7		32565.4
1031.1		34699.1		32558.7
1031.05		34314.8		32552.1
1031		35050.7		32545.5
1030.95		34802.8		32538.7
1030.9		35193.5		32531.8
1030.85		34880.8		32525
1030.8		34937.1		32518.1
1030.75		35184.1		32511.1
1030.7		34783.7		32504
1030.65		35188.1		32496.8
1030.6		35273.5		32489.5
1030.55		34673.3		32482.1
1030.5		35212.4		32474.5
1030.45		35102.6		32466.8
1030.4		35023.6		32459.3
1030.35		35629.1		32451.6
1030.3		35405.4		32444.1
1030.25		35279.2		32436.6
1030.2		34624.1		32429
1030.15		35157.7		32421.3
1030.1		34491.4		32413.6
1030.05		35034		32406
1030		35470.2		32398.6
1029.95		35103.3		32391.3
1029.9		34962.1		32384.3
1029.85		34661		32377.3
1029.8		35011.9		32370.6
1029.75		34511.8		32363.9
1029.7		34477.7		32357.5
1029.65		34172.4		32351.3
1029.6		34436.1		32345.3
1029.55		33799.3		32339.4
1029.5		34319.8		32333.3
1029.45		34383.3		32327.4
1029.4		34162.7		32321.6
1029.35		34834.5		32315.8
1029.3		35095.7		32310.1
1029.25		34264.8		32304.5
1029.2		34117		32298.7
1029.15		34156.5		32293
1029.1		34084.4		32287.3
1029.05		33836.9		32281.7
1029		34539.2		32276.4
1028.95		33967		32271.4
1028.9		34044.4		32266.4
1028.85		33768.8		32261.6
1028.8		33953.5		32257
1028.75		33789.5		32252.5
1028.7		33809.6		32247.9
1028.65		33648.5		32243.6
1028.6		33329.2		32239.5
1028.55		33503.9		32235.7
1028.5		34204.5		32231.8
1028.45		33571.5		32228
1028.4		32719.3		32224.3
1028.35		33124.2		32220.9
1028.3		34028.5		32217.7
1028.25		33549.9		32214.8
1028.2		33276.8		32211.7
1028.15		32777.8		32208.9
1028.1		32746.2		32206.2
1028.05		32401.5		32203.7
1028		33679.6		32201.5
1027.95		33595.5		32199.7
1027.9		32681.5		32198.2
1027.85		32154.5		32196.9
1027.8		31916.4		32195.8
1027.75		32477.7		32194.5
1027.7		32380.8		32193.2
1027.65		32235.2		32192
1027.6		32293.8		32191.2
1027.55		33150		32190.5
1027.5		32779.1		32189.8
1027.45		32953.8		32188.8
1027.4		32151		32187.7
1027.35		32270.6		32186.8
1027.3		32366.7		32185.8
1027.25		33082.9		32184.9
1027.2		32321.9		32184.2
1027.15		32116.6		32183.9
1027.1		32392.7		32183.7
1027.05		32208.7		32183.4
1027		31941.5		32183
1026.95		31400.7		32182.6
1026.9		32459.9		32182.3
1026.85		32721.1		32181.9
1026.8		32384.3		32181.4
1026.75		32652.2		32180.8
1026.7		32552.3		32180.3
1026.65		32550.8		32179.6
1026.6		32980.1		32178.6
1026.55		32281.8		32177.7
1026.5		32160		32177
1026.45		32496		32176.5
1026.4		32609.2		32176
1026.35		32205.3		32175.7
1026.3		31717.6		32175.6
1026.25		31748.6		32175.6
1026.2		32317.7		32175.5
1026.15		32110.2		32175.5
1026.1		31802.3		32175.4
1026.05		32482.9		32175.3
1026		33105.2		32175.2
1025.95		32358.5		32175.1
1025.9		32927.9		32175
1025.85		32567.3		32174.9
1025.8		32688.8		32174.7
1025.75		32277.4		32174.5
1025.7		32511.2		32174.3
1025.65		32697.6		32174.1
1025.6		32902.5		32173.8
1025.55		32964		32173.6
1025.5		32770		32173.3
1025.45		33117.4		32173
1025.4		33315.8		32172.6
1025.35		33615.6		32172.1
1025.3		33478.7		32171.6
1025.25		33964.3		32171.1
1025.2		33946.2		32170.5
1025.15		34439.7		32169.8
1025.1		34719.1		32169.1
1025.05		34125.5		32168.3
1025		34482.2		32167.4
1024.95		35385.1		32166.4
1024.9		35687.2		32165.3
1024.85		35761.4		32164.1
1024.8		35889.5		32162.9
1024.75		36471.6		32161.5
1024.7		37004.1		32160
1024.65		36625.9		32158.3
1024.6		37670.3		32156.6
1024.55		38055.1		32154.7
1024.5		38485.1		32152.7
1024.45		39056.7		32150.4
1024.4		39181.6		32148.1
1024.35		39816.5		32145.5
1024.3		40175.8		32142.6
1024.25		41300.5		32139.6
1024.2		42442.1		32136.3
1024.15		43485		32132.6
1024.1		44303.2		32128.7
1024.05		45221.5		32124.5
1024		46641		32119.8
1023.95		47843.5		32114.8
1023.9		48660.3		32109.4
1023.85		50285.4		32103.6
1023.8		51194.8		32097.3
1023.75		52886.7		32090.6
1023.7		54190.5		32083.4
1023.65		55588.7		32075.6
1023.6		57238.8		32067.4
1023.55		59827.3		32058.7
1023.5		61847.4		32049.4
1023.45		62361.1		32039.5
1023.4		62934.4		32029.1
1023.35		65842.5		32018.1
1023.3		67526.8		32006.5
1023.25		69717.5		31994.3
1023.2		71254.8		31981.6
1023.15		72541.5		31968.2
1023.1		74423.7		31954.4
1023.05		76591.2		31939.8
1023		78376.2		31924.8
1022.95		78992.7		31909.1
1022.9		81354.6		31893
1022.85		82632.4		31876.3
1022.8		83880.8		31859.2
1022.75		85260.4		31841.6
1022.7		86123.8		31823.6
1022.65		87314.2		31805.2
1022.6		88349.5		31786.5
1022.55		88978.8		31767.4
1022.5		89979.2		31748.2
1022.45		90284.7		31728.7
1022.4		89789.3		31709.1
1022.35		90764.6		31689.4
1022.3		89810		31669.6
1022.25		89792.1		31649.8
1022.2		90658.7		31629.9
1022.15		89311.5		31610.2
1022.1		89800.3		31590.6
1022.05		88951.4		31571
1022		88080.8		31551.7
1021.95		87404.9		31532.5
1021.9		86853.7		31513.6
1021.85		86370.9		31494.9
1021.8		84774.8		31476.5
1021.75		83333.8		31458.5
1021.7		82062.4		31440.8
1021.65		81777.9		31423.4
1021.6		80116.4		31406.4
1021.55		78995.1		31389.8
1021.5		77821		31373.6
1021.45		76864.4		31357.9
1021.4		75115.3		31342.5
1021.35		73905.2		31327.5
1021.3		72757.1		31313.1
1021.25		70771		31299
1021.2		70143.7		31285.4
1021.15		68933.4		31272.3
1021.1		66743		31259.6
1021.05		65682.6		31247.3
1021		63932		31235.5
1020.95		63600.8		31224.2
1020.9		61573.1		31213.2
1020.85		61037.1		31202.7
1020.8		59446.4		31192.6
1020.75		58166.3		31182.9
1020.7		57377.5		31173.7
1020.65		56342.6		31164.8
1020.6		55043.8		31156.3
1020.55		53279.8		31148.2
1020.5		52694.6		31140.5
1020.45		51378.9		31133.2
1020.4		49720.9		31126.3
1020.35		49269.5		31119.7
1020.3		47856.4		31113.4
1020.25		47621.1		31107.6
1020.2		46341		31102.1
1020.15		45515.9		31096.9
1020.1		44266.1		31092
1020.05		43573		31087.4
1020		42363.7		31083.1
1019.95		41938		31079.1
1019.9		40676.4		31075.3
1019.85		40777.2		31071.8
1019.8		39468		31068.6
1019.75		39152.8		31065.5
1019.7		38929.7		31062.7
1019.65		38314		31060.1
1019.6		37329.1		31057.7
1019.55		36811.9		31055.5
1019.5		36332.8		31053.4
1019.45		35988.4		31051.5
1019.4		35509.9		31049.7
1019.35		35374.2		31048
1019.3		35186.7		31046.5
1019.25		35632		31045
1019.2		34525.6		31043.7
1019.15		34104.4		31042.4
1019.1		34354.2		31041.3
1019.05		33846.5		31040.1
1019		33801.2		31039.1
1018.95		33898		31038.1
1018.9		33226.9		31037.2
1018.85		33379.8		31036.3
1018.8		33347.5		31035.5
1018.75		33547.4		31034.7
1018.7		33326.4		31034
1018.65		32824.4		31033.3
1018.6		32493.5		31032.7
1018.55		32166		31032.1
1018.5		32563.1		31031.5
1018.45		32262.2		31031
1018.4		32789.7		31030.4
1018.35		32179.7		31030
1018.3		32501		31029.6
1018.25		32458.9		31029.1
1018.2		31977		31028.7
1018.15		31691.7		31028.3
1018.1		32110.5		31027.9
1018.05		32228.9		31027.6
1018		32095.7		31027.2
1017.95		32195.7		31026.9
1017.9		31589.2		31026.6
1017.85		32051.7		31026.3
1017.8		31708.3		31025.9
1017.75		31924.2		31025.6
1017.7		31708.9		31025.4
1017.65		32085.7		31025.1
1017.6		31722.5		31024.9
1017.55		31516.3		31024.6
1017.5		31366.5		31024.4
1017.45		31795.9		31024.1
1017.4		31763.7		31023.9
1017.35		31964.5		31023.7
1017.3		31857		31023.4
1017.25		31409.3		31023.2
1017.2		31620.1		31023
1017.15		31381.8		31022.8
1017.1		31740.4		31022.5
1017.05		31976.1		31022.3
1017		31590.3		31022.1
1016.95		31694		31021.9
1016.9		31556.7		31021.8
1016.85		31788.2		31021.6
1016.8		31135.2		31021.4
1016.75		31117.6		31021.2
1016.7		31566		31021
1016.65		31521.8		31020.8
1016.6		31793.9		31020.6
1016.55		31981.6		31020.4
1016.5		32024.1		31020.3
1016.45		31085.1		31020.1
1016.4		31381.7		31019.9
1016.35		31658.6		31019.8
1016.3		31383.3		31019.6
1016.25		31154.9		31019.5
1016.2		31460.4		31019.4
1016.15		30389		31019.4
1016.1		31030.2		31019.3
1016.05		31318.7		31019.2
1016		31478.5		31019.2
1015.95		31338.2		31019.1
1015.9		31008.6		31019
1015.85		30964.8		31019
1015.8		31586.1		31018.8
1015.75		31241.9		31018.7
1015.7		31690.4		31018.6
1015.65		31587.1		31018.5
1015.6		31567.7		31018.4
1015.55		31442.1		31018.3
1015.5		31441.4		31018.1
1015.45		31195.5		31018
1015.4		30792.3		31017.9
1015.35		31324.3		31017.8
1015.3		31431.3		31017.7
1015.25		31149.3		31017.7
1015.2		31384.4		31017.6
1015.15		31110.4		31017.6
1015.1		31137.6		31017.5
1015.05		30698.9		31017.5
1015		31020.9		31017.4
1014.95		31304.2		31017.4
1014.9		31088.5		31017.3
1014.85		31090.6		31017.2
1014.8		31739		31017.2
1014.75		31417.4		31017.2
1014.7		31384.2		31017.1
1014.65		31129.9		31017
1014.6		30595.6		31017
1014.55		30639.9		31016.9
1014.5		31544.4		31016.8
1014.45		31785.6		31016.8
1014.4		30974.9		31016.7
1014.35		31331.3		31016.7
1014.3		30986.2		31016.6
1014.25		30799.4		31016.6
1014.2		31481.1		31016.5
1014.15		31594		31016.5
1014.1		30710.5		31016.4
1014.05		31097.6		31016.4
1014		31022.6		31016.4
1013.95		31076.2		31016.3
1013.9		31266.2		31016.3
1013.85		31020.1		31016.3
1013.8		30920.6		31066.4
1013.75		31170.8		31116.6
1013.7		31339.6		0
