# Supplementary material for: Accelerated discovery of highly active enzyme nanohybrids with parallelized Bayesian optimization in hybrid space
Source: Nat Commun. 2026 Mar 7;17:3634. doi: 10.1038/s41467-026-70251-3 (PMC13096166; doi:10.1038/s41467-026-70251-3)
Supplement: Supplementary file 3 — Supplementary Dataset 1 [file 41467_2026_70251_MOESM3_ESM.zip › Raw data/XPS/SupplFig13f-CATZIF.xls]

## Sheet: Zn2p Scan
							Acquisition Parameters :
							Parameter
							Total acquisition time	2 mins 28.1 secs
							Number of Scans	2
﻿							Source Gun Type	Al K Alpha
Axis	Energy	Elements=	741				Spot Size	500 祄
							Lens Mode	Standard
C:\Users\2519\AppData\Local\Temp\VGD{1D30BAFD-91E1-4586-9706-28B8B4C08B79}.vgd							Analyser Mode	CAE : Pass Energy 30.0 eV
							Energy Step Size	0.050 eV
							Number of Energy Steps	741
Binding Energy (E)				Backgnd.
eV		Counts / s		Counts / s
1051.1		40631.9		0
1051.05		41084.6		41099.3
1051		41278.4		41045.9
1050.95		41675.5		41019.2
1050.9		40619.7		41005.3
1050.85		40749.9		40980.4
1050.8		41655.4		40980
1050.75		40530		40968.3
1050.7		40718.8		40952.6
1050.65		41060		40943.2
1050.6		40431.7		40943
1050.55		41555		40939.7
1050.5		41164.2		40934.2
1050.45		40793.4		40932.3
1050.4		41097.7		40930
1050.35		41482.2		40926.9
1050.3		41341.1		40921.2
1050.25		40557.7		40912.4
1050.2		40621.9		40904.2
1050.15		40917.8		40894.6
1050.1		41783.4		40882.5
1050.05		41243.2		40871.6
1050		41321.6		40861.6
1049.95		41440.1		40855.4
1049.9		41459.3		40848.6
1049.85		40591.6		40839.3
1049.8		41134.9		40827.4
1049.75		40132.6		40817.6
1049.7		40669		40809.7
1049.65		41264.4		40803.8
1049.6		41576.6		40801.2
1049.55		41058		40800.1
1049.5		40619.5		40798.9
1049.45		40661.4		40797.6
1049.4		40420		40796.1
1049.35		40684.7		40794.4
1049.3		41264.5		40792.7
1049.25		41304.3		40791
1049.2		41018		40789
1049.15		41573.9		40786.8
1049.1		40984.9		40784.5
1049.05		41732.5		40781.9
1049		41998.8		40778.9
1048.95		41475.8		40775.7
1048.9		41317.5		40772.4
1048.85		41346.4		40768.8
1048.8		42240.9		40765.1
1048.75		41971.8		40761
1048.7		41781.8		40756.9
1048.65		42017.9		40752.7
1048.6		42297.3		40748.3
1048.55		42226.7		40743.5
1048.5		41695.9		40738.6
1048.45		42234.5		40733.6
1048.4		42656.6		40728.2
1048.35		42234.9		40722.4
1048.3		42091.1		40716.5
1048.25		42720.2		40710.5
1048.2		43227.4		40704.1
1048.15		43392.5		40697.2
1048.1		42526.2		40689.8
1048.05		42656.2		40682.2
1048		43493.8		40673.9
1047.95		43858.2		40664.9
1047.9		43989.4		40655.3
1047.85		43622		40645.1
1047.8		44915.6		40634.5
1047.75		44737.3		40623.1
1047.7		45144.8		40611
1047.65		45409.7		40598.3
1047.6		45271.3		40585.3
1047.55		45338.8		40571.7
1047.5		45948.2		40557.4
1047.45		45280.9		40542.2
1047.4		45089.8		40526.1
1047.35		46212.1		40509
1047.3		46638.6		40491.1
1047.25		48172		40472
1047.2		48446.2		40451.4
1047.15		48853.9		40429.5
1047.1		48871.9		40406.1
1047.05		49568.9		40381
1047		51531.6		40354.2
1046.95		51110.7		40325.4
1046.9		51162.7		40295.2
1046.85		51821.7		40263.3
1046.8		53164.2		40229.9
1046.75		54259.7		40194.5
1046.7		53818.9		40157.2
1046.65		55041.3		40118.1
1046.6		54560.3		40077.2
1046.55		56947.8		40034
1046.5		57381.7		39988.6
1046.45		57837.3		39941.1
1046.4		58699		39891.9
1046.35		59987.8		39840.5
1046.3		60489.6		39786.9
1046.25		61218.1		39730.7
1046.2		61243		39672.5
1046.15		61740		39612.4
1046.1		64067.4		39550.3
1046.05		64417.6		39486.5
1046		64670		39420.8
1045.95		64873.9		39353.5
1045.9		65170.6		39284.3
1045.85		65315		39213.3
1045.8		67138.4		39140.3
1045.75		66349.4		39065.9
1045.7		68502		38990.1
1045.65		67887.7		38912.9
1045.6		69027.7		38834.5
1045.55		69492.2		38754.7
1045.5		69221.5		38673.7
1045.45		69440		38592
1045.4		69399.8		38509.5
1045.35		69987.3		38426.7
1045.3		69735.4		38343.7
1045.25		68790		38260.8
1045.2		69078.3		38178
1045.15		68935.2		38095.2
1045.1		68071.3		38013
1045.05		67594.5		37931.3
1045		68088.7		37850.3
1044.95		68277		37770.3
1044.9		66568.2		37691.4
1044.85		66445.2		37613.5
1044.8		66085.4		37536.9
1044.75		64717.6		37461.6
1044.7		63675		37387.6
1044.65		64163.8		37315.2
1044.6		62444.5		37244.7
1044.55		62371.6		37175.8
1044.5		61276.8		37108.7
1044.45		60716.5		37043.7
1044.4		59865.6		36980.5
1044.35		59077.4		36919.1
1044.3		58487.4		36860
1044.25		56882.7		36802.8
1044.2		56257		36747.7
1044.15		55725.2		36694.7
1044.1		54261.6		36643.8
1044.05		53866.1		36595
1044		53214.5		36548.3
1043.95		51873.5		36503.7
1043.9		51541.6		36460.9
1043.85		51094.4		36419.8
1043.8		49532.3		36380.6
1043.75		49273.4		36343.1
1043.7		49028.3		36307.3
1043.65		49003.6		36273.2
1043.6		47615		36240.6
1043.55		46727		36209.4
1043.5		46278.5		36179.7
1043.45		46044.8		36151.3
1043.4		45047.4		36124.2
1043.35		45725.3		36098.7
1043.3		44646.2		36074.5
1043.25		43684.8		36051.3
1043.2		43547.4		36029
1043.15		42334.4		36007.6
1043.1		42989.6		35987.1
1043.05		43570.9		35967.3
1043		42738.6		35948.5
1042.95		42381.9		35930.3
1042.9		42216.8		35912.5
1042.85		41734.8		35895.2
1042.8		41528.3		35878
1042.75		41900.1		35861.3
1042.7		41839		35845
1042.65		41464.4		35828.9
1042.6		41346.7		35813
1042.55		41225.5		35797.3
1042.5		41539.7		35781.6
1042.45		41642.4		35766.2
1042.4		41325.9		35751.1
1042.35		41431.4		35736.3
1042.3		41333.9		35721.4
1042.25		40325.9		35706.4
1042.2		40289.4		35691.6
1042.15		40881.4		35676.8
1042.1		41529.4		35662.2
1042.05		41245.5		35647.8
1042		40783		35633.7
1041.95		40974.3		35619.8
1041.9		40547.2		35605.7
1041.85		40602.1		35591.4
1041.8		40140.1		35577.1
1041.75		40506.8		35563.1
1041.7		40747.3		35549.5
1041.65		40995.1		35536
1041.6		40508		35522.7
1041.55		40400.2		35509.5
1041.5		39527.5		35496.4
1041.45		39914.8		35483.3
1041.4		40109.6		35470.3
1041.35		40137.5		35457.4
1041.3		39840.7		35444.8
1041.25		40167.5		35432.3
1041.2		39906.5		35419.7
1041.15		40099.9		35407.1
1041.1		39950.9		35394.3
1041.05		39866.8		35381.4
1041		40242.4		35368.6
1040.95		39954.7		35355.5
1040.9		40304.1		35342.5
1040.85		40341.6		35329.3
1040.8		39949.4		35316.1
1040.75		40618.6		35303
1040.7		39628.6		35289.6
1040.65		40525.5		35276.2
1040.6		40051.5		35262.7
1040.55		39710.4		35249.2
1040.5		40389.8		35235.7
1040.45		40503.7		35222.2
1040.4		40208.1		35208.9
1040.35		40039.6		35195.6
1040.3		40312.4		35182.5
1040.25		39731.8		35169.5
1040.2		39575.7		35156.5
1040.15		39559.5		35143.8
1040.1		39438		35131.4
1040.05		39657		35119.2
1040		39482.8		35107.1
1039.95		39267.6		35095.1
1039.9		38715.1		35083.2
1039.85		39554.3		35071.3
1039.8		39648.5		35059.3
1039.75		39341.9		35047.4
1039.7		39621.7		35035.3
1039.65		39000.5		35023.2
1039.6		40066.8		35011
1039.55		39225.7		34998.5
1039.5		39728.8		34985.9
1039.45		39763.2		34973.5
1039.4		39581.8		34961
1039.35		39729.5		34948.5
1039.3		39511.3		34935.9
1039.25		39291.3		34923.3
1039.2		39319.1		34910.8
1039.15		39467.9		34898.4
1039.1		39386.9		34886
1039.05		39520.2		34873.5
1039		39116.8		34861.1
1038.95		39113		34848.9
1038.9		39759.4		34836.8
1038.85		39584.7		34824.9
1038.8		39278.4		34813
1038.75		38740.9		34801.2
1038.7		38433		34789.5
1038.65		38563		34777.7
1038.6		39151.9		34766.1
1038.55		39053.9		34754.7
1038.5		39221.7		34743.2
1038.45		38934.9		34731.8
1038.4		38561		34720.5
1038.35		38705.2		34709.2
1038.3		39552.7		34697.8
1038.25		38851.1		34686.5
1038.2		38456.5		34675.5
1038.15		38402.3		34664.5
1038.1		38415.3		34653.4
1038.05		38799.8		34642.3
1038		38052.1		34631.3
1037.95		38798.8		34620.4
1037.9		39018.9		34609.7
1037.85		38672.9		34599
1037.8		38236.5		34588.2
1037.75		38811.5		34577.4
1037.7		38244.6		34566.5
1037.65		38378		34555.3
1037.6		38346.6		34544.3
1037.55		38572		34533.4
1037.5		38850.6		34522.6
1037.45		39105.8		34511.7
1037.4		38204.4		34500.9
1037.35		38526.5		34490.1
1037.3		37997.2		34479.3
1037.25		38371		34468.5
1037.2		38314.5		34457.7
1037.15		38358.1		34447.3
1037.1		38039.9		34436.9
1037.05		38416.6		34426.6
1037		38146.6		34416.3
1036.95		37644.3		34405.9
1036.9		38450.3		34395.4
1036.85		38066.5		34384.8
1036.8		38135		34374.3
1036.75		38636.1		34363.9
1036.7		38458.4		34353.4
1036.65		38636		34342.8
1036.6		37668.6		34332
1036.55		37901.7		34321.4
1036.5		38315.5		34310.8
1036.45		38550.7		34300.2
1036.4		38405.8		34289.6
1036.35		37933.2		34279.3
1036.3		37550.1		34269.1
1036.25		37918.2		34259
1036.2		38458.6		34248.9
1036.15		37609.6		34238.9
1036.1		37666		34229.2
1036.05		37452.7		34219.6
1036		37697.9		34210
1035.95		37528.1		34200.2
1035.9		37363.8		34190.4
1035.85		37989.8		34180.7
1035.8		37978.1		34170.9
1035.75		37943.1		34161.1
1035.7		38117.7		34151.2
1035.65		37936.8		34141.2
1035.6		37688.5		34131.3
1035.55		37859.2		34121.2
1035.5		37486.2		34111.2
1035.45		38047.9		34101.4
1035.4		37128.9		34091.6
1035.35		38029.2		34081.7
1035.3		37352.3		34072
1035.25		37352.3		34062.4
1035.2		37714.3		34052.9
1035.15		38110.8		34043.4
1035.1		37268.2		34034.1
1035.05		37258.6		34024.7
1035		37438.4		34015.5
1034.95		37102		34006.3
1034.9		37435.5		33997
1034.85		37161.1		33987.9
1034.8		37265.9		33979
1034.75		37081.8		33970.2
1034.7		37765.4		33961.3
1034.65		37027.6		33952.6
1034.6		36851.4		33943.8
1034.55		37041.2		33935.2
1034.5		37156.3		33926.5
1034.45		36996		33918
1034.4		37122.7		33909.4
1034.35		36754.1		33901
1034.3		37234.7		33892.6
1034.25		36630.8		33884.1
1034.2		37005		33875.6
1034.15		37102.5		33867.1
1034.1		37176.4		33858.5
1034.05		36822.8		33850.1
1034		37054.6		33841.6
1033.95		37172.7		33833.2
1033.9		36998.2		33824.8
1033.85		36788.4		33816.4
1033.8		36639.1		33808.1
1033.75		36659.6		33799.9
1033.7		36867.5		33791.9
1033.65		36743.7		33783.9
1033.6		36904		33776.1
1033.55		36126.4		33768.3
1033.5		36331.5		33760.8
1033.45		36730.9		33753.4
1033.4		36572		33746
1033.35		36495.5		33738.5
1033.3		35870		33731.2
1033.25		36068.9		33724.3
1033.2		36392.2		33717.1
1033.15		37239.4		33709.9
1033.1		35811.3		33702.9
1033.05		35618.5		33696.1
1033		36843		33689.4
1032.95		36297.9		33682.6
1032.9		36050.4		33675.8
1032.85		35359.9		33669
1032.8		36188.5		33662.5
1032.75		36322		33656.1
1032.7		35825.6		33649.7
1032.65		36498.9		33643.6
1032.6		35638.4		33637.5
1032.55		35488.1		33631.6
1032.5		35712.9		33625.5
1032.45		35566.1		33619.5
1032.4		35981.5		33613.6
1032.35		35371.7		33607.8
1032.3		35944.9		33602.1
1032.25		35909.5		33596.5
1032.2		35375		33590.7
1032.15		35952.2		33584.9
1032.1		35694.7		33579
1032.05		35452.1		33573.1
1032		35861.5		33567
1031.95		35690.7		33561.1
1031.9		36242.9		33555.3
1031.85		35815		33549.4
1031.8		35899.8		33543.6
1031.75		35257.6		33537.9
1031.7		35729.7		33532
1031.65		35200.5		33526.4
1031.6		35682.2		33520.8
1031.55		35456.9		33515.5
1031.5		35655.9		33510.2
1031.45		35080.6		33505
1031.4		35399		33499.5
1031.35		35302.4		33494.1
1031.3		35140.4		33488.6
1031.25		35926.7		33483
1031.2		36069.1		33477.4
1031.15		35537.7		33471.8
1031.1		35724.3		33466
1031.05		35773		33460.1
1031		35384.5		33454.1
1030.95		35462.3		33447.9
1030.9		36172.7		33441.7
1030.85		35753.6		33435.6
1030.8		35540.9		33429.5
1030.75		35978.3		33423.5
1030.7		35596.8		33417.3
1030.65		35547.3		33411.2
1030.6		35706.7		33405.2
1030.55		35606.5		33399.1
1030.5		36014.2		33393.3
1030.45		34983.1		33387.5
1030.4		35361.3		33381.8
1030.35		35872.5		33376.1
1030.3		34990.6		33370.3
1030.25		35525.9		33364.6
1030.2		35181.7		33359
1030.15		35742.1		33353.3
1030.1		35611.4		33347.3
1030.05		35330.9		33341.2
1030		35479.6		33335.1
1029.95		36034.9		33328.8
1029.9		36141.7		33322.6
1029.85		35843.9		33316.3
1029.8		35816.6		33310
1029.75		35871.1		33303.9
1029.7		34887.2		33297.8
1029.65		35788.1		33291.6
1029.6		35236.2		33285.7
1029.55		35247.9		33279.9
1029.5		34756		33274.4
1029.45		36048.7		33269.2
1029.4		34955.3		33264.3
1029.35		35221.1		33259.4
1029.3		34731.3		33254.9
1029.25		34605.8		33250.5
1029.2		34688.3		33246.2
1029.15		34539.2		33241.8
1029.1		34544.7		33237.8
1029.05		34556.1		33234
1029		34752.3		33230.2
1028.95		34785.3		33226.3
1028.9		34639.1		33222.4
1028.85		34351.7		33218.6
1028.8		35072.2		33214.8
1028.75		34952.4		33211.1
1028.7		34432.9		33207.5
1028.65		34535.6		33204.1
1028.6		34181.3		33200.8
1028.55		34420.9		33197.5
1028.5		33926.6		33194.3
1028.45		33970.6		33191.4
1028.4		34365.1		33188.7
1028.35		34459		33186.3
1028.3		33850.2		33183.8
1028.25		34267.5		33181.5
1028.2		33573.7		33179.3
1028.15		33610.5		33177
1028.1		34426		33174.7
1028.05		33605.1		33172.7
1028		34189.3		33170.8
1027.95		33911.7		33168.9
1027.9		33993.2		33167.3
1027.85		33504.4		33165.7
1027.8		33823.9		33164
1027.75		33708.8		33162.5
1027.7		32962.5		33160.7
1027.65		33750.7		33159.1
1027.6		33797.1		33157.6
1027.55		33974.4		33156.2
1027.5		34290		33154.7
1027.45		33790.5		33153.4
1027.4		33525.4		33152.2
1027.35		33330.9		33150.8
1027.3		33632		33149.8
1027.25		33630		33148.9
1027.2		32994.3		33148.2
1027.15		33362.1		33147.9
1027.1		32649.6		33147.6
1027.05		33096.6		33147.2
1027		33185.9		33147
1026.95		32871.3		33146.9
1026.9		33595		33146.8
1026.85		33642.7		33146.8
1026.8		33148.3		33146.8
1026.75		32835.3		33146.8
1026.7		33234.3		33146.7
1026.65		33412.8		33146.7
1026.6		33193.9		33146.7
1026.55		33204		33146.7
1026.5		33158.1		33146.6
1026.45		33317.8		33146.6
1026.4		32792		33146.6
1026.35		33125.1		33146.5
1026.3		33615		33146.4
1026.25		33527.9		33146.4
1026.2		33726.3		33146.3
1026.15		33945.3		33146.2
1026.1		33435.4		33146.1
1026.05		33695.8		33145.9
1026		33673.1		33145.8
1025.95		33998		33145.7
1025.9		33262.4		33145.5
1025.85		33789.9		33145.4
1025.8		33882.2		33145.2
1025.75		34013.1		33145
1025.7		33804.7		33144.8
1025.65		33817.4		33144.6
1025.6		34613		33144.3
1025.55		34395.5		33144
1025.5		34416.6		33143.7
1025.45		35397.8		33143.3
1025.4		35132.5		33142.9
1025.35		35245		33142.5
1025.3		34494.7		33142
1025.25		34928.2		33141.5
1025.2		36026.9		33140.9
1025.15		36108		33140.3
1025.1		35914.5		33139.7
1025.05		36051.4		33139
1025		36181.6		33138.3
1024.95		36839.6		33137.5
1024.9		36937.3		33136.6
1024.85		36988		33135.7
1024.8		38160		33134.6
1024.75		38106.3		33133.5
1024.7		38629.7		33132.3
1024.65		38776.2		33131
1024.6		39797.3		33129.6
1024.55		39911.6		33128
1024.5		41045.5		33126.4
1024.45		40475		33124.6
1024.4		41680.5		33122.7
1024.35		42516.4		33120.6
1024.3		42888.8		33118.4
1024.25		43459		33116.1
1024.2		44857.4		33113.5
1024.15		45401.3		33110.8
1024.1		45878.8		33107.8
1024.05		47390.3		33104.6
1024		48783.6		33101.2
1023.95		49647.2		33097.5
1023.9		50803.6		33093.6
1023.85		52290		33089.4
1023.8		53427.6		33084.9
1023.75		54798.4		33080
1023.7		55692.7		33074.9
1023.65		58456.9		33069.4
1023.6		59627.7		33063.6
1023.55		60458.5		33057.5
1023.5		62035.1		33051
1023.45		63911		33044.1
1023.4		65136.4		33036.9
1023.35		67312.9		33029.3
1023.3		69300		33021.3
1023.25		70729.6		33013
1023.2		70932.4		33004.3
1023.15		73283.3		32995.2
1023.1		75933.9		32985.7
1023.05		77062.5		32975.9
1023		78158		32965.8
1022.95		79480.2		32955.3
1022.9		80349.4		32944.4
1022.85		82463.7		32933.2
1022.8		83918.4		32921.6
1022.75		85704.1		32909.8
1022.7		86510.6		32897.6
1022.65		88078.7		32885.1
1022.6		89762.2		32872.4
1022.55		90597.6		32859.4
1022.5		91080.8		32846.2
1022.45		91284.3		32832.7
1022.4		92391.9		32819.1
1022.35		93100.5		32805.4
1022.3		93172.3		32791.6
1022.25		92784.3		32777.7
1022.2		93251.8		32763.8
1022.15		92836.6		32749.9
1022.1		92538.4		32736
1022.05		92111.7		32722.2
1022		92168		32708.5
1021.95		91276.6		32694.9
1021.9		88778.9		32681.4
1021.85		89560.3		32668.2
1021.8		88905		32655.1
1021.75		86634		32642.4
1021.7		85534		32629.8
1021.65		84603.2		32617.6
1021.6		81855.9		32605.7
1021.55		80494.9		32594.1
1021.5		79410.7		32582.9
1021.45		77921.9		32572.1
1021.4		75995.7		32561.7
1021.35		74321.6		32551.6
1021.3		71652.7		32542
1021.25		70211.1		32532.8
1021.2		69095.9		32523.9
1021.15		67121.2		32515.6
1021.1		64582.8		32507.6
1021.05		62050.1		32500.1
1021		61236.7		32493.1
1020.95		59182.9		32486.4
1020.9		56447.9		32480.1
1020.85		55370		32474.3
1020.8		53900.8		32468.8
1020.75		52524.8		32463.7
1020.7		50950.4		32458.9
1020.65		50501.1		32454.5
1020.6		48337.8		32450.4
1020.55		47511.9		32446.6
1020.5		46188.9		32443
1020.45		45498.3		32439.7
1020.4		43815.7		32436.7
1020.35		42538.3		32433.8
1020.3		42909.3		32431.2
1020.25		41387.1		32428.8
1020.2		40996.9		32426.6
1020.15		40699.5		32424.6
1020.1		39006.5		32422.8
1020.05		39308.8		32421
1020		38150.7		32419.5
1019.95		38182.4		32418
1019.9		36889.6		32416.7
1019.85		37074.5		32415.5
1019.8		36781.8		32414.3
1019.75		36064.2		32413.3
1019.7		35755.5		32412.3
1019.65		36471.7		32411.5
1019.6		36256.3		32410.6
1019.55		35045		32409.9
1019.5		34695.4		32409.1
1019.45		35157.2		32408.5
1019.4		35092.3		32407.8
1019.35		34629.1		32407.2
1019.3		34483.3		32406.7
1019.25		34647.3		32406.2
1019.2		34180.6		32405.7
1019.15		34399.4		32405.2
1019.1		34107		32404.7
1019.05		34133.5		32404.3
1019		33998		32403.8
1018.95		34339.3		32403.4
1018.9		34552.2		32403
1018.85		34411		32402.6
1018.8		33875.2		32402.2
1018.75		33694.9		32401.8
1018.7		33804.2		32401.5
1018.65		33761.3		32401.1
1018.6		34060.4		32400.8
1018.55		33769.7		32400.5
1018.5		33378.8		32400.2
1018.45		33701.6		32399.9
1018.4		33157.2		32399.6
1018.35		33469.6		32399.3
1018.3		33953.4		32399
1018.25		33866.4		32398.7
1018.2		33324.9		32398.5
1018.15		33551.2		32398.2
1018.1		33838.6		32398
1018.05		33110.5		32397.8
1018		32741.4		32397.6
1017.95		33151.7		32397.4
1017.9		33077.1		32397.2
1017.85		33199.4		32397
1017.8		32804.4		32396.8
1017.75		33021.5		32396.6
1017.7		33570.1		32396.4
1017.65		33274.1		32396.3
1017.6		33233.9		32396.1
1017.55		33250.3		32396
1017.5		33084.9		32395.8
1017.45		32603.4		32395.7
1017.4		33048.3		32395.5
1017.35		32605.4		32395.4
1017.3		32588.5		32395.2
1017.25		33057		32395.1
1017.2		33012		32395
1017.15		33152.9		32394.8
1017.1		33607.5		32394.7
1017.05		33087.8		32394.6
1017		32770.3		32394.5
1016.95		32334.2		32394.4
1016.9		32931		32394.3
1016.85		32203.1		32394.2
1016.8		32517.9		32394.1
1016.75		32614.5		32394
1016.7		33243.4		32393.9
1016.65		33244.6		32393.8
1016.6		33162.3		32393.7
1016.55		32999.5		32393.6
1016.5		32741.7		32393.4
1016.45		32515.9		32393.3
1016.4		33298.6		32393.2
1016.35		33013.6		32393.1
1016.3		32627.3		32393
1016.25		32435.9		32392.9
1016.2		32519.1		32392.9
1016.15		33005.4		32392.8
1016.1		31960.9		32392.7
1016.05		32818.4		32392.7
1016		32907.1		32392.6
1015.95		32567.5		32392.6
1015.9		32463.3		32392.5
1015.85		32485.1		32392.4
1015.8		33071.1		32392.3
1015.75		32783.4		32392.2
1015.7		32659.8		32392.1
1015.65		33123		32392.1
1015.6		33263		32392
1015.55		32976.2		32391.9
1015.5		32650.2		32391.8
1015.45		32204		32391.7
1015.4		32465.7		32391.7
1015.35		32059.1		32391.6
1015.3		32625.8		32391.5
1015.25		32991.4		32391.5
1015.2		32575.3		32391.5
1015.15		32847.9		32391.4
1015.1		32683.8		32391.4
1015.05		32399.6		32391.3
1015		32600.3		32391.3
1014.95		32369		32391.2
1014.9		32814.8		32391.2
1014.85		32904.7		32391.1
1014.8		32296.6		32391.1
1014.75		32274.1		32391
1014.7		33137.3		32391
1014.65		32649.1		32390.9
1014.6		32259.4		32390.8
1014.55		32888.2		32390.8
1014.5		32723		32390.7
1014.45		32773.9		32390.7
1014.4		32152.4		32390.7
1014.35		32617.4		32390.6
1014.3		32285.7		32390.6
1014.25		32385.7		32390.5
1014.2		32844.6		32390.5
1014.15		32475.3		32390.5
1014.1		31972.3		0
