# Supplementary material for: Accelerated discovery of highly active enzyme nanohybrids with parallelized Bayesian optimization in hybrid space
Source: Nat Commun. 2026 Mar 7;17:3634. doi: 10.1038/s41467-026-70251-3 (PMC13096166; doi:10.1038/s41467-026-70251-3)
Supplement: Supplementary file 3 — Supplementary Dataset 1 [file 41467_2026_70251_MOESM3_ESM.zip › Raw data/XPS/Fig7f-CALBZndmIM.xls]

## Sheet: Zn2p Scan
							Acquisition Parameters :
							Parameter
							Total acquisition time	2 mins 28.1 secs
							Number of Scans	2
﻿							Source Gun Type	Al K Alpha
Axis	Energy	Elements=	741				Spot Size	500 祄
							Lens Mode	Standard
C:\Users\2519\AppData\Local\Temp\VGD{17E0008B-9083-4247-8228-C972FC6C436E}.vgd							Analyser Mode	CAE : Pass Energy 30.0 eV
							Energy Step Size	0.050 eV
							Number of Energy Steps	741
Binding Energy (E)				Backgnd.
eV		Counts / s		Counts / s
1051.05		42066.5		0
1051		42438.5		42496.9
1050.95		43204		42462.7
1050.9		42120.2		42443.1
1050.85		42767.6		42405
1050.8		42843.8		42363.4
1050.75		42037.6		42312.7
1050.7		42082.9		42280.1
1050.65		42648.5		42220.5
1050.6		42229.6		42174.9
1050.55		42265.3		42134.4
1050.5		41453.3		42113.2
1050.45		42749.6		42105.6
1050.4		42238.5		42092.3
1050.35		41528.1		42063.8
1050.3		41865.5		42050.1
1050.25		42272.6		42038.9
1050.2		42085.1		42037.7
1050.15		42324		42036.2
1050.1		41999.5		42034.7
1050.05		42036.6		42033.2
1050		41875.3		42031.4
1049.95		42580.8		42029.5
1049.9		42411.8		42027.8
1049.85		42618.8		42026
1049.8		42813.1		42024.2
1049.75		41857.2		42022.5
1049.7		41591.1		42020.5
1049.65		42232		42018.6
1049.6		42368.9		42016.9
1049.55		41892.5		42015.1
1049.5		42622.2		42013.1
1049.45		41784.2		42011.2
1049.4		41632		42009.3
1049.35		42973.7		42007.1
1049.3		42993.4		42004.9
1049.25		42469.2		42002.6
1049.2		42044.6		42000.1
1049.15		42259.5		41997.7
1049.1		42765.2		41995.1
1049.05		42607.4		41992.4
1049		42426.5		41989.9
1048.95		42471.6		41987.4
1048.9		42214.3		41984.8
1048.85		42131.9		41982.1
1048.8		42459.7		41979.2
1048.75		42364		41976.4
1048.7		42926.7		41973.5
1048.65		42833.1		41970.5
1048.6		42608.2		41967.5
1048.55		42577.4		41964.1
1048.5		42863.9		41960.5
1048.45		42482.2		41956.6
1048.4		42793.3		41952.5
1048.35		43545		41948.3
1048.3		43447.9		41943.9
1048.25		43185.4		41939.2
1048.2		43342		41934.1
1048.15		43196.9		41928.6
1048.1		43724.8		41922.7
1048.05		43664.5		41916.5
1048		44436.7		41910.2
1047.95		44445.9		41903.8
1047.9		44086.9		41897.1
1047.85		44120.2		41890.1
1047.8		43807.5		41882.6
1047.75		43915.6		41874.7
1047.7		44047		41866.3
1047.65		44682.5		41857.6
1047.6		45164.7		41848.4
1047.55		45561.7		41838.8
1047.5		45756.2		41828.5
1047.45		45480.1		41817.3
1047.4		46286.9		41805.3
1047.35		46125.4		41792.4
1047.3		46860.2		41778.7
1047.25		47615.4		41764.3
1047.2		46968.2		41748.9
1047.15		48166.6		41732.5
1047.1		47975.3		41715.1
1047.05		47805.2		41696.5
1047		49666.8		41676.7
1046.95		50017.7		41655.7
1046.9		49969.2		41633.5
1046.85		50643.3		41609.7
1046.8		51497.8		41584.4
1046.75		51907		41557.3
1046.7		52423.6		41528.2
1046.65		53796.7		41497.5
1046.6		54396.1		41464.9
1046.55		55698		41430
1046.5		55707		41392.8
1046.45		56905.9		41353.4
1046.4		57759.4		41311.7
1046.35		59358.4		41267.6
1046.3		60258.6		41221.1
1046.25		60849.6		41172.3
1046.2		61317		41121.1
1046.15		62793.3		41067.1
1046.1		63342.6		41010.2
1046.05		64076.5		40950.4
1046		65818.1		40887.8
1045.95		67143.3		40822.4
1045.9		69049		40754
1045.85		69881.4		40682.2
1045.8		70487.6		40607.2
1045.75		72152.7		40529
1045.7		73087.1		40447.5
1045.65		75550.1		40363.1
1045.6		75996		40275.6
1045.55		76464.2		40185.1
1045.5		77386.3		40091.4
1045.45		77904.6		39994.8
1045.4		79708.4		39895.5
1045.35		81417.6		39793.6
1045.3		82558.9		39689.5
1045.25		82243.1		39583.2
1045.2		82801.8		39474.7
1045.15		83532.6		39364.1
1045.1		84018.3		39251.5
1045.05		84636.1		39137.6
1045		84959.5		39022.5
1044.95		85554.2		38906.7
1044.9		85243.3		38790.1
1044.85		84447.4		38672.9
1044.8		85223.2		38555.6
1044.75		84910.7		38438.4
1044.7		84404.9		38321.9
1044.65		83958.1		38206.4
1044.6		83088.1		38092.3
1044.55		82046.2		37979.5
1044.5		80829.4		37868.4
1044.45		79167.8		37759.1
1044.4		78695		37652.1
1044.35		78055.7		37547.6
1044.3		76379.8		37445.9
1044.25		75828.1		37347.2
1044.2		74166.9		37251.2
1044.15		72217.1		37158.1
1044.1		70815.5		37067.8
1044.05		69023.8		36980.7
1044		69204		36896.9
1043.95		67455.8		36816.3
1043.9		65796		36739
1043.85		64158.1		36665
1043.8		62932.5		36594.1
1043.75		61168.4		36526.2
1043.7		61129.7		36461.3
1043.65		58633.2		36399.5
1043.6		58346.3		36340.8
1043.55		56859.8		36285
1043.5		55309.2		36232.1
1043.45		55169.4		36181.7
1043.4		53277.2		36133.8
1043.35		52316.1		36088.6
1043.3		51565.8		36045.4
1043.25		50815.7		36004.5
1043.2		50339		35965.4
1043.15		48824.9		35928.1
1043.1		49161.9		35892.8
1043.05		48310.1		35859.1
1043		48179.7		35827
1042.95		47355.1		35796.1
1042.9		46081.3		35766.6
1042.85		45884		35738.3
1042.8		45269.7		35710.9
1042.75		45634.8		35684.4
1042.7		44870.4		35658.9
1042.65		44480.7		35634.3
1042.6		44804.7		35610.5
1042.55		44594.4		35587.3
1042.5		44119.8		35564.5
1042.45		43846		35542.4
1042.4		43640.5		35520.7
1042.35		43151.5		35499.3
1042.3		43558.6		35478.4
1042.25		42685.2		35458
1042.2		43401		35438.2
1042.15		42895.8		35418.9
1042.1		42653.3		35399.9
1042.05		42043.1		35381.3
1042		41974.1		35363.1
1041.95		41871.9		35345.2
1041.9		42283.5		35327.5
1041.85		41470.9		35309.9
1041.8		41461.7		35292.6
1041.75		41729.5		35275.4
1041.7		42119		35258.5
1041.65		42263.7		35241.6
1041.6		41918.8		35224.8
1041.55		41387		35208.3
1041.5		41309.7		35192
1041.45		41366.1		35175.7
1041.4		41052.1		35159.4
1041.35		41059.2		35143.3
1041.3		40689.7		35127.5
1041.25		40999.5		35111.8
1041.2		41558.3		35096.3
1041.15		41247.2		35080.9
1041.1		40708		35065.7
1041.05		40995.3		35050.3
1041		40874.6		35034.9
1040.95		40178.5		35019.5
1040.9		40865.7		35004.2
1040.85		41311.6		34989
1040.8		41096.4		34973.9
1040.75		40597.3		34958.8
1040.7		40319.3		34943.8
1040.65		41136.3		34928.8
1040.6		40583.8		34913.7
1040.55		40242.9		34898.6
1040.5		40840.1		34883.4
1040.45		40428.6		34868.3
1040.4		40406.1		34853.2
1040.35		41017.8		34838
1040.3		41244.2		34822.5
1040.25		40821.7		34807
1040.2		40193.8		34791.5
1040.15		40970.5		34776
1040.1		41703.5		34760.5
1040.05		40746.5		34745
1040		39993.3		34729.7
1039.95		40682.2		34714.6
1039.9		40523.6		34699.7
1039.85		40270.3		34684.7
1039.8		39686.6		34669.9
1039.75		40053.4		34655.4
1039.7		40222.3		34640.9
1039.65		40086.2		34626.2
1039.6		40119.3		34611.6
1039.55		40421.7		34597.2
1039.5		40610.3		34582.9
1039.45		40280.3		34568.6
1039.4		40405.3		34554.3
1039.35		39445.8		34540
1039.3		39755.7		34525.6
1039.25		39551		34511.2
1039.2		39941		34497.2
1039.15		39857.8		34483.2
1039.1		40178.9		34469.1
1039.05		40272.7		34455.2
1039		38789.6		34441.3
1038.95		40212.8		34427.2
1038.9		40279.6		34413
1038.85		39841.7		34399.1
1038.8		39361.4		34385.3
1038.75		40235.5		34371.9
1038.7		39499.1		34358.5
1038.65		38977.9		34344.9
1038.6		38964.5		34331.5
1038.55		38870.1		34318.3
1038.5		39564.7		34305.1
1038.45		39530		34292
1038.4		39403.4		34278.9
1038.35		39405		34265.9
1038.3		39387.7		34252.7
1038.25		39047.2		34239.5
1038.2		39866.9		34226.2
1038.15		39190.9		34213
1038.1		39357.7		34199.9
1038.05		39176.5		34186.7
1038		39113.5		34173.3
1037.95		38861		34160.1
1037.9		39100.7		34146.8
1037.85		39698.8		34133.8
1037.8		39690.3		34120.7
1037.75		38990		34107.7
1037.7		39076.1		34094.8
1037.65		38590.7		34081.9
1037.6		39378.4		34068.8
1037.55		38406.5		34055.7
1037.5		38931.3		34042.9
1037.45		39377.9		34030.3
1037.4		39194.9		34017.8
1037.35		39054.7		34005.4
1037.3		38014.5		33993
1037.25		38988.8		33980.6
1037.2		38320.8		33968.2
1037.15		38373.9		33955.9
1037.1		38643.4		33943.7
1037.05		39007.1		33931.7
1037		38480.8		33919.7
1036.95		38519.2		33907.5
1036.9		38523.9		33895.3
1036.85		38481.5		33883
1036.8		38662.9		33870.7
1036.75		38882		33858.6
1036.7		38727.8		33846.5
1036.65		38752.4		33834.4
1036.6		38455.6		33822.4
1036.55		37644.6		33810.5
1036.5		38647.5		33798.8
1036.45		38186.7		33787.2
1036.4		38378.9		33775.7
1036.35		37584.8		33764.2
1036.3		37767.7		33752.9
1036.25		37871.1		33741.6
1036.2		38641.6		33730.3
1036.15		38370.6		33719.3
1036.1		37850.3		33708.3
1036.05		38140.9		33697.5
1036		37705.2		33686.5
1035.95		37537.5		33675.3
1035.9		37548.2		33664.2
1035.85		37732.8		33653.1
1035.8		38268.3		33642.1
1035.75		38328.5		33630.8
1035.7		37604.1		33619.6
1035.65		38200.8		33608.3
1035.6		38060.5		33596.9
1035.55		38762.3		33585.5
1035.5		38186.4		33574.2
1035.45		37609.9		33563
1035.4		37644.3		33551.9
1035.35		37685.2		33541
1035.3		37490.6		33530.1
1035.25		37468.3		33519.4
1035.2		37442.1		33508.8
1035.15		37152.8		33498.2
1035.1		37571.7		33487.7
1035.05		37714.1		33477.4
1035		37792.7		33467.2
1034.95		37920.3		33457.1
1034.9		37427.1		33446.9
1034.85		36507.3		33436.6
1034.8		36969.6		33426.1
1034.75		37373.6		33415.6
1034.7		37492.8		33405.3
1034.65		38053		33395
1034.6		37634.5		33384.7
1034.55		37315.3		33374.3
1034.5		37391.1		33363.7
1034.45		37232.7		33353.2
1034.4		37842.7		33342.4
1034.35		37774.3		33331.6
1034.3		36916.2		33321
1034.25		37150		33310.6
1034.2		38094.4		33300.2
1034.15		37516.7		33289.8
1034.1		36983.1		33279.5
1034.05		36753.7		33269.3
1034		37097.5		33259.3
1033.95		37443.9		33249.4
1033.9		36793.3		33239.6
1033.85		37086.3		33230.2
1033.8		36545.2		33221
1033.75		36865.7		33212
1033.7		36497.4		33203.1
1033.65		36034.9		33194.3
1033.6		36560.6		33185.7
1033.55		36380.9		33177
1033.5		35953.9		33168.5
1033.45		36626.1		33160
1033.4		36612.7		33151.7
1033.35		36820.7		33143.5
1033.3		36533.6		33135.4
1033.25		36036.3		33127.4
1033.2		36175.5		33119.3
1033.15		35935.4		33111.2
1033.1		35458.8		33103.2
1033.05		36077.4		33095.3
1033		36841		33087.6
1032.95		35766.8		33079.8
1032.9		36269.4		33072
1032.85		35737.9		33064.3
1032.8		36297.7		33056.7
1032.75		36495.6		33049.1
1032.7		36106.7		33041.7
1032.65		35694.4		33034.6
1032.6		35362.1		33027.5
1032.55		35471.2		33020.6
1032.5		35110.1		33013.6
1032.45		35697.5		33006.8
1032.4		35196.9		33000.1
1032.35		35594.5		32993.5
1032.3		36043.5		32986.7
1032.25		35499.9		32980
1032.2		35870.2		32973.1
1032.15		35858.5		32966.3
1032.1		35909.1		32959.5
1032.05		35598.7		32952.8
1032		35566.4		32946.4
1031.95		35228.4		32940
1031.9		34995.8		32933.5
1031.85		35038.3		32927.3
1031.8		34552.8		32921.2
1031.75		35515.4		32915.5
1031.7		35792.2		32909.8
1031.65		35096.7		32904.4
1031.6		34566.4		32898.9
1031.55		34868.5		32893.3
1031.5		34793.2		32887.7
1031.45		34957.2		32881.8
1031.4		35202.6		32876.1
1031.35		35454.7		32870.4
1031.3		34954.2		32864.8
1031.25		35549.6		32859.2
1031.2		35067.1		32853.6
1031.15		35264.9		32847.9
1031.1		34996.6		32842.2
1031.05		34412.8		32836.6
1031		34722.3		32831.1
1030.95		34933.7		32825.7
1030.9		35155.4		32820.4
1030.85		34833.6		32815
1030.8		34974.9		32809.4
1030.75		34413.2		32803.9
1030.7		34868.7		32798.2
1030.65		35577.8		32792.5
1030.6		35748.8		32786.8
1030.55		34843.1		32781.3
1030.5		35213		32775.7
1030.45		34813.7		32770.2
1030.4		34605.2		32764.5
1030.35		34606.2		32758.5
1030.3		34841.7		32752.5
1030.25		34485.4		32746.6
1030.2		35565.5		32740.5
1030.15		35646.3		32734.4
1030.1		35870.6		32728.2
1030.05		35402.3		32721.7
1030		35162.2		32715.1
1029.95		35365.7		32708.4
1029.9		35357.3		32701.6
1029.85		35537.2		32694.9
1029.8		35181.9		32688.3
1029.75		35350.1		32681.9
1029.7		34731.2		32675.6
1029.65		34951.1		32669.3
1029.6		35041.8		32663
1029.55		34973.9		32656.8
1029.5		34961.4		32650.8
1029.45		35587.2		32645
1029.4		34688.2		32639.3
1029.35		35094.7		32633.3
1029.3		34378.5		32627.4
1029.25		34720.3		32621.5
1029.2		34611.7		32615.8
1029.15		35564.4		32610.1
1029.1		35088.3		32604.6
1029.05		34511.3		32599.2
1029		34376.7		32593.8
1028.95		34997.1		32588.5
1028.9		34290.3		32583.1
1028.85		34461.9		32577.9
1028.8		34838.3		32572.9
1028.75		34244.4		32568.2
1028.7		34454.4		32563.5
1028.65		34296.9		32558.9
1028.6		34371.4		32554.6
1028.55		33844		32550.3
1028.5		34364.8		32546
1028.45		34159.4		32541.9
1028.4		33416		32537.9
1028.35		34248.9		32534.2
1028.3		34204.9		32530.8
1028.25		34287.9		32527.5
1028.2		33736.3		32524.3
1028.15		32967.6		32521.2
1028.1		33147.8		32518.4
1028.05		33689.4		32515.5
1028		33489.1		32512.8
1027.95		33598.7		32510.3
1027.9		33369.5		32508
1027.85		33438.1		32506
1027.8		33383.4		32504.1
1027.75		33446.3		32502.1
1027.7		33203.6		32500.4
1027.65		32488.4		32498.9
1027.6		32958.1		32497.6
1027.55		32964.2		32496.5
1027.5		32462.2		32495.5
1027.45		32826.6		32494.8
1027.4		32371.2		32494.2
1027.35		32794.3		32493.7
1027.3		32859.2		32493
1027.25		32343.6		32492.4
1027.2		32721.5		32491.8
1027.15		32797		32491.2
1027.1		33168.8		32490.7
1027.05		32969.8		32490.3
1027		32434.2		32490
1026.95		32747.5		32489.9
1026.9		32454.3		32489.8
1026.85		31977.5		32489.5
1026.8		32034.3		32489.3
1026.75		32128.9		32489.1
1026.7		32665.8		32489
1026.65		33129.8		32488.9
1026.6		32786		32488.8
1026.55		32878.6		32488.6
1026.5		32360.5		32488.5
1026.45		32737.6		32488.3
1026.4		32903		32488
1026.35		32238.2		32487.8
1026.3		31956.4		32487.8
1026.25		32597.6		32487.7
1026.2		32427.7		32487.6
1026.15		32235.4		32487.5
1026.1		32244.8		32487.4
1026.05		33321.8		32487.3
1026		33295.6		32487.2
1025.95		32652.1		32487.1
1025.9		32202.7		32487
1025.85		32622.9		32486.8
1025.8		32734.8		32486.7
1025.75		33023.2		32486.5
1025.7		32768.1		32486.3
1025.65		32648		32486.1
1025.6		32863		32485.9
1025.55		32617.5		32485.7
1025.5		33341.2		32485.4
1025.45		32680.9		32485.1
1025.4		33051.8		32484.8
1025.35		33859.8		32484.4
1025.3		33001		32484
1025.25		33986.9		32483.6
1025.2		33892.9		32483.1
1025.15		33250.9		32482.5
1025.1		33725.7		32481.9
1025.05		34015.6		32481.1
1025		34333		32480.3
1024.95		34765		32479.3
1024.9		35190.7		32478.3
1024.85		35514.8		32477.2
1024.8		35412.9		32476
1024.75		35871.4		32474.6
1024.7		36219.8		32473.1
1024.65		36311.3		32471.5
1024.6		36708.1		32469.8
1024.55		36751.9		32467.9
1024.5		36992.4		32465.9
1024.45		37792		32463.7
1024.4		38507.6		32461.3
1024.35		37940.7		32458.7
1024.3		39520.4		32455.9
1024.25		39787.3		32452.8
1024.2		40841.7		32449.5
1024.15		41808.4		32445.8
1024.1		42461.2		32441.8
1024.05		42986.5		32437.5
1024		43516.4		32432.7
1023.95		45508.2		32427.5
1023.9		46408.6		32421.9
1023.85		47812.2		32415.7
1023.8		48695.1		32409.1
1023.75		50138.8		32401.9
1023.7		51700.5		32394.2
1023.65		53162.6		32385.8
1023.6		54609.5		32376.9
1023.55		56594.4		32367.3
1023.5		58162		32357
1023.45		59328.1		32346
1023.4		60903.2		32334.3
1023.35		62440.6		32321.8
1023.3		65355.4		32308.5
1023.25		67562.7		32294.4
1023.2		69227		32279.4
1023.15		71124.9		32263.5
1023.1		73926.6		32246.6
1023.05		76228		32228.7
1023		78906		32209.8
1022.95		81338.5		32189.9
1022.9		84328.5		32168.9
1022.85		86655.4		32146.8
1022.8		89423.5		32123.7
1022.75		91652.4		32099.4
1022.7		94868.8		32074.2
1022.65		96865.6		32047.8
1022.6		99395.5		32020.4
1022.55		101124		31992
1022.5		103337		31962.5
1022.45		106512		31932
1022.4		107991		31900.7
1022.35		111701		31868.5
1022.3		113065		31835.4
1022.25		114420		31801.6
1022.2		115652		31767.1
1022.15		115281		31732
1022.1		118304		31696.3
1022.05		119453		31660.1
1022		118587		31623.6
1021.95		119771		31586.9
1021.9		120691		31550.1
1021.85		120047		31513.2
1021.8		118844		31476.3
1021.75		118619		31439.6
1021.7		117659		31403.1
1021.65		116440		31367
1021.6		115283		31331.3
1021.55		113296		31296.2
1021.5		111617		31261.8
1021.45		109629		31228
1021.4		108436		31195
1021.35		105762		31163
1021.3		102310		31131.9
1021.25		100582		31101.7
1021.2		97162.8		31072.7
1021.15		94516.4		31044.7
1021.1		91209.5		31017.8
1021.05		89342.6		30992.1
1021		85845.2		30967.6
1020.95		83057.7		30944.2
1020.9		80556.8		30922.1
1020.85		77697.9		30901.1
1020.8		74830.2		30881.3
1020.75		71715.4		30862.7
1020.7		68896.1		30845.1
1020.65		65955.8		30828.6
1020.6		64164.2		30813.2
1020.55		61877.1		30798.7
1020.5		60291.8		30785.2
1020.45		57832		30772.7
1020.4		56386.4		30761.1
1020.35		54372.2		30750.3
1020.3		51964.1		30740.3
1020.25		50424.5		30731
1020.2		48099.3		30722.4
1020.15		46927		30714.5
1020.1		45785.2		30707.2
1020.05		44775.1		30700.4
1020		44227.6		30694.3
1019.95		42716.6		30688.6
1019.9		41661.4		30683.4
1019.85		41320.2		30678.5
1019.8		39806.2		30674
1019.75		39090.1		30669.9
1019.7		39070.1		30666
1019.65		38175.6		30662.5
1019.6		37248.9		30659.2
1019.55		36487.6		30656.2
1019.5		37380.1		30653.4
1019.45		36246		30650.8
1019.4		35870.9		30648.3
1019.35		35258.1		30646
1019.3		35191.6		30643.9
1019.25		34775.4		30641.9
1019.2		34899.6		30639.9
1019.15		35300.3		30638.2
1019.1		33712.9		30636.5
1019.05		34347.5		30635
1019		34488.6		30633.5
1018.95		32939.8		30632.2
1018.9		33432		30630.9
1018.85		32459.4		30629.7
1018.8		32903.3		30628.6
1018.75		32819.3		30627.6
1018.7		32806.2		30626.6
1018.65		32071.4		30625.6
1018.6		33267.9		30624.7
1018.55		33161.2		30623.8
1018.5		32320.4		30622.9
1018.45		33256.9		30622
1018.4		32846.4		30621.1
1018.35		32584		30620.3
1018.3		32131.6		30619.5
1018.25		32413.8		30618.7
1018.2		31885		30618
1018.15		32100.3		30617.3
1018.1		31784.1		30616.7
1018.05		32209.4		30616.1
1018		31759.2		30615.5
1017.95		32053.6		30615
1017.9		31825.9		30614.5
1017.85		31526.7		30614
1017.8		31325.1		30613.5
1017.75		31374.2		30613.1
1017.7		32094.7		30612.6
1017.65		31764.2		30612.2
1017.6		31364.2		30611.8
1017.55		31755.1		30611.4
1017.5		31178.1		30611
1017.45		31463.8		30610.7
1017.4		31650.7		30610.3
1017.35		31109.2		30609.9
1017.3		31071.1		30609.6
1017.25		31829.6		30609.3
1017.2		31528.1		30609
1017.15		31294.5		30608.7
1017.1		30766		30608.4
1017.05		31077.1		30608.1
1017		31490.2		30607.8
1016.95		31505.1		30607.5
1016.9		31372.6		30607.3
1016.85		31034.8		30607.1
1016.8		30992		30606.9
1016.75		30796.5		30606.6
1016.7		30839.2		30606.4
1016.65		31133.9		30606.2
1016.6		31106.9		30606
1016.55		31354.7		30605.9
1016.5		30866.3		30605.7
1016.45		30815.2		30605.5
1016.4		31015		30605.3
1016.35		30983.6		30605.1
1016.3		31254.3		30604.9
1016.25		31531		30604.8
1016.2		30835.2		30604.6
1016.15		30714.2		30604.4
1016.1		30965.3		30604.3
1016.05		30798.9		30604.2
1016		31178.6		30604
1015.95		30649.3		30603.9
1015.9		30775.7		30603.8
1015.85		30458.9		30603.7
1015.8		31038.8		30603.6
1015.75		30625.7		30603.5
1015.7		31013.9		30603.3
1015.65		31028.9		30603.2
1015.6		31313.4		30603.1
1015.55		30987.7		30603
1015.5		30597.2		30602.9
1015.45		30920.5		30602.8
1015.4		30745.3		30602.7
1015.35		30907.4		30602.6
1015.3		30904.3		30602.5
1015.25		30578.9		30602.4
1015.2		30443.8		30602.4
1015.15		30842.5		30602.4
1015.1		30330		30603.2
1015.05		30496.4		30604
1015		30576		30604.8
1014.95		30173.7		30617
1014.9		30628		30629.1
1014.85		31174.4		30641.3
1014.8		30900		30653.5
1014.75		30508.8		30665.7
1014.7		30848.9		30677.9
1014.65		30945.9		30690.1
1014.6		30982		30702.3
1014.55		30843.4		30714.5
1014.5		30547.9		30726.7
1014.45		30638.1		30738.9
1014.4		30607.2		30751.1
1014.35		30884.6		30763.3
1014.3		31228.1		30775.5
1014.25		30923.8		30787.7
1014.2		30960		30809.8
1014.15		30511.6		30831.9
1014.1		30482.2		30854
1014.05		30987.8		0
