# Supplementary material for: Accelerated discovery of highly active enzyme nanohybrids with parallelized Bayesian optimization in hybrid space
Source: Nat Commun. 2026 Mar 7;17:3634. doi: 10.1038/s41467-026-70251-3 (PMC13096166; doi:10.1038/s41467-026-70251-3)
Supplement: Supplementary file 3 — Supplementary Dataset 1 [file 41467_2026_70251_MOESM3_ESM.zip › Raw data/BET/SupplFig13e-CATZIF-BET.txt]

                        Quantachrome?ASiQwin? Automated Gas Sorption Data
                                     Acquisition and Reduction
                               ? 1994-2016, Quantachrome Instruments
                                            version 5.0

Analysis                                          Report
Operator:      aaa            Date:2024/01/08     Operator: aaa                 Date:2024/01/11
Sample ID:     3                   Filename:      2013IQ_st1_2024_01_08_01.qps
Sample Desc:                       Comment:                                          
Sample Weight: 0.0094 g            Instrument:    Autosorb iQ Station 1              
Outgas Time:   11.0 hrs            Outgas Temp.:  200 �C                             
Analysis gas:  Nitrogen            Non-ideality:  6.58e-05 1/Torr     CellType:      9mm
Analysis Time: 10:30 hr:min        Bath temp.:    77.35 K                            
Analysis Mode: Standard                                               VoidVol Remeasure:off
VoidVol. Mode: He Measure          Cold Zone V:   6.52577 cc          Warm Zone V:   7.61495 cc
                                     Data Reduction Parameters
               Thermal Transpiration: onEff. mol. diameter (D): 3.54 �Eff. cell stem diam. (d): 4.0000 mm
 
Adsorbate modelNitrogen                 Temperature    77.350K
               Molec. Wt.: 28.013       Cross Section: 16.200  �~2    Liquid Density: 0.808  g/cc

                     Relative                                        Volume @ STP
                     Pressure                                               
                                                                         cc/g

                        1.14196e-05                                       5.2564
                        2.69125e-05                                      10.5340
                        4.45257e-05                                      15.7343
                        6.18633e-05                                      20.8254
                        8.87044e-05                                      29.3189
                        1.94696e-04                                      76.2325
                        4.15269e-04                                     162.6991
                        6.34128e-04                                     192.0515
                        8.03270e-04                                     204.7760
                        1.04129e-03                                     216.6526
                        3.16852e-03                                     252.2517
                        5.14172e-03                                     262.8619
                        7.08137e-03                                     279.8143
                        9.03422e-03                                     291.4385
                        1.00466e-02                                     295.2484
                        4.91542e-02                                     367.7569
                        1.00812e-01                                     380.8493
                        1.49359e-01                                     389.3578
                        1.99319e-01                                     396.9828
                        2.49493e-01                                     404.2617
                        2.99594e-01                                     410.9298
                        3.49519e-01                                     417.3880
                        3.98663e-01                                     423.8635
                        4.49129e-01                                     431.0224
                        4.99176e-01                                     437.1650
                        5.49058e-01                                     443.4472
                        5.99882e-01                                     449.6069
                        6.50507e-01                                     456.0768
                        7.01221e-01                                     461.9874
                        7.49865e-01                                     468.7288
                        8.00177e-01                                     477.2984
                        8.51822e-01                                     484.6397
                        9.00971e-01                                     493.5414
                        9.48890e-01                                     506.7544
                        9.89992e-01                                     614.3517
                        9.50867e-01                                     514.9929
                        8.99686e-01                                     495.8873
                        8.50614e-01                                     486.3104
                        8.00452e-01                                     478.4512
                        7.50274e-01                                     471.1248
                        7.00278e-01                                     464.5727
                        6.48572e-01                                     459.3864
                        5.99456e-01                                     453.8226
                        5.49788e-01                                     447.3239
                        4.99505e-01                                     440.8316
                        4.50189e-01                                     433.9237
                        4.00048e-01                                     426.0529
                        3.49709e-01                                     418.8591
                        2.98956e-01                                     411.9223
                        2.49605e-01                                     405.2697
                        2.00022e-01                                     397.7728
                        1.50816e-01                                     389.6427
                        9.96617e-02                                     380.1160
                        4.94457e-02                                     367.5081
