# Supplementary material for: Accelerated discovery of highly active enzyme nanohybrids with parallelized Bayesian optimization in hybrid space
Source: Nat Commun. 2026 Mar 7;17:3634. doi: 10.1038/s41467-026-70251-3 (PMC13096166; doi:10.1038/s41467-026-70251-3)
Supplement: Supplementary file 3 — Supplementary Dataset 1 [file 41467_2026_70251_MOESM3_ESM.zip › Raw data/BET/Fig4l-GOxamZIF.txt]

                        Quantachrome?ASiQwin? Automated Gas Sorption Data
                                     Acquisition and Reduction
                               ? 1994-2016, Quantachrome Instruments
                                            version 5.0

Analysis                                          Report
Operator:      aaa            Date:2023/07/06     Operator: aaa                 Date:2023/07/07
Sample ID:     am                  Filename:      2013IQ_st2_2023_07_06_02.qps
Sample Desc:                       Comment:                                          
Sample Weight: 0.0037 g            Instrument:    Autosorb iQ Station 2              
Outgas Time:   11.0 hrs            Outgas Temp.:  200 °C                             
Analysis gas:  Nitrogen            Non-ideality:  6.58e-05 1/Torr     CellType:      9mm
Analysis Time: 3:30 hr:min         Bath temp.:    77.35 K                            
Analysis Mode: Standard                                               VoidVol Remeasure:off
VoidVol. Mode: He Measure          Cold Zone V:   6.62621 cc          Warm Zone V:   9.19395 cc
                                     Data Reduction Parameters
               Thermal Transpiration: onEff. mol. diameter (D): 3.54 ÅEff. cell stem diam. (d): 4.0000 mm
 
Adsorbate modelNitrogen                 Temperature    77.350K
               Molec. Wt.: 28.013       Cross Section: 16.200  Å~2    Liquid Density: 0.808  g/cc

                     Relative                                        Volume @ STP
                     Pressure                                               
                                                                         cc/g

                        3.96646e-05                                       0.4021
                        8.50326e-05                                       0.6011
                        1.24687e-04                                       0.6714
                        5.03879e-03                                       1.3779
                        7.04937e-03                                       1.8705
                        9.04417e-03                                       2.2965
                        1.00226e-02                                       2.3166
                        5.37577e-02                                      11.6768
                        1.03514e-01                                      19.5969
                        1.53614e-01                                      27.1643
                        2.03388e-01                                      34.2525
                        2.53668e-01                                      41.7367
                        3.03218e-01                                      48.1045
                        3.53396e-01                                      55.6879
                        4.03531e-01                                      62.2458
                        4.52957e-01                                      70.4678
                        5.03136e-01                                      77.2430
                        5.52446e-01                                      83.4969
                        6.03211e-01                                      92.7851
                        6.53283e-01                                      99.7476
                        7.02340e-01                                     109.7130
                        7.52888e-01                                     120.5107
                        8.02812e-01                                     131.6192
                        8.50539e-01                                     153.1162
                        9.00733e-01                                     194.7708
                        9.49299e-01                                     335.2349
                        9.95054e-01                                     822.0850
                        9.50976e-01                                     386.9684
                        9.00595e-01                                     309.5955
                        8.53385e-01                                     179.9292
                        7.97788e-01                                     148.9247
                        7.53577e-01                                     135.0839
                        6.96958e-01                                     126.7411
                        6.52397e-01                                     118.5067
                        5.96889e-01                                     107.1846
                        5.51915e-01                                      99.4179
                        4.96475e-01                                      92.5631
                        4.51399e-01                                      85.1629
                        3.96588e-01                                      75.7997
                        3.51524e-01                                      67.9588
                        2.95682e-01                                      60.3444
                        2.50247e-01                                      52.2660
                        1.96302e-01                                      42.5880
                        1.50609e-01                                      34.3523
                        9.60066e-02                                      23.6168
                        4.60794e-02                                      13.1744
