# Supplementary material for: Accelerated discovery of highly active enzyme nanohybrids with parallelized Bayesian optimization in hybrid space
Source: Nat Commun. 2026 Mar 7;17:3634. doi: 10.1038/s41467-026-70251-3 (PMC13096166; doi:10.1038/s41467-026-70251-3)
Supplement: Supplementary file 3 — Supplementary Dataset 1 [file 41467_2026_70251_MOESM3_ESM.zip › Raw data/BET/SupplFig12e-GOxZntIM-DFT.txt]

                        Quantachrome?ASiQwin? Automated Gas Sorption Data
                                     Acquisition and Reduction
                               ? 1994-2016, Quantachrome Instruments
                                            version 5.0

Analysis                                          Report
Operator:      aaa            Date:2023/07/06     Operator: aaa                 Date:2023/09/12
Sample ID:     B6                  Filename:      2013IQ_st1_2023_07_06_01.qps
Sample Desc:                       Comment:                                          
Sample Weight: 0.0175 g            Instrument:    Autosorb iQ Station 1              
Outgas Time:   11.0 hrs            Outgas Temp.:  200 �C                             
Analysis gas:  Nitrogen            Non-ideality:  6.58e-05 1/Torr     CellType:      9mm
Analysis Time: 3:16 hr:min         Bath temp.:    77.35 K                            
Analysis Mode: Standard                                               VoidVol Remeasure:off
VoidVol. Mode: He Measure          Cold Zone V:   6.30375 cc          Warm Zone V:   7.54068 cc
                                     Data Reduction Parameters
               Thermal Transpiration: onEff. mol. diameter (D): 3.54 �Eff. cell stem diam. (d): 4.0000 mm
 
DFT method     Calc. Model: N2 at 77 K on silica (cylindr. pore, NLDFT adsorption branch model)
               Rel. press. range: 0.0000 - 1.0000                     Moving pt. avg: off
Adsorbate modelNitrogen                 Temperature    77.350K
               Molec. Wt.: 28.013       Cross Section: 16.200  �~2    Liquid Density: 0.808  g/cc

     Pore width          Cumulative          Cumulative             dV(d)               dS(d)
                         Pore Volume        Surface Area                                   
         nm                 cc/g                m?g               cc/nm/g             m?nm/g

         1.1140              0.0000e+00          0.0000e+00          0.0000e+00          0.0000e+00
         1.1670              0.0000e+00          0.0000e+00          0.0000e+00          0.0000e+00
         1.2200              0.0000e+00          0.0000e+00          0.0000e+00          0.0000e+00
         1.2730              0.0000e+00          0.0000e+00          0.0000e+00          0.0000e+00
         1.3260              0.0000e+00          0.0000e+00          0.0000e+00          0.0000e+00
         1.3790              0.0000e+00          0.0000e+00          0.0000e+00          0.0000e+00
         1.4320              0.0000e+00          0.0000e+00          0.0000e+00          0.0000e+00
         1.4980              0.0000e+00          0.0000e+00          0.0000e+00          0.0000e+00
         1.5640              0.0000e+00          0.0000e+00          0.0000e+00          0.0000e+00
         1.6310              0.0000e+00          0.0000e+00          0.0000e+00          0.0000e+00
         1.6970              0.0000e+00          0.0000e+00          0.0000e+00          0.0000e+00
         1.7800              0.0000e+00          0.0000e+00          0.0000e+00          0.0000e+00
         1.8680              0.0000e+00          0.0000e+00          0.0000e+00          0.0000e+00
         1.9480              0.0000e+00          0.0000e+00          0.0000e+00          0.0000e+00
         2.0270              0.0000e+00          0.0000e+00          0.0000e+00          0.0000e+00
         2.1070              0.0000e+00          0.0000e+00          0.0000e+00          0.0000e+00
         2.1860              0.0000e+00          0.0000e+00          0.0000e+00          0.0000e+00
         2.2660              0.0000e+00          0.0000e+00          0.0000e+00          0.0000e+00
         2.3450              0.0000e+00          0.0000e+00          0.0000e+00          0.0000e+00
         2.4250              0.0000e+00          0.0000e+00          0.0000e+00          0.0000e+00
         2.5040              0.0000e+00          0.0000e+00          0.0000e+00          0.0000e+00
         2.5830              0.0000e+00          0.0000e+00          0.0000e+00          0.0000e+00
         2.7030              0.0000e+00          0.0000e+00          0.0000e+00          0.0000e+00
         2.8220              0.0000e+00          0.0000e+00          0.0000e+00          0.0000e+00
         2.9410              0.0000e+00          0.0000e+00          0.0000e+00          0.0000e+00
         3.0600              0.0000e+00          0.0000e+00          0.0000e+00          0.0000e+00
         3.1790              0.0000e+00          0.0000e+00          0.0000e+00          0.0000e+00
         3.2980              0.0000e+00          0.0000e+00          0.0000e+00          0.0000e+00
         3.4180              0.0000e+00          0.0000e+00          0.0000e+00          0.0000e+00
         3.5370              0.0000e+00          0.0000e+00          0.0000e+00          0.0000e+00
         3.6560              0.0000e+00          0.0000e+00          0.0000e+00          0.0000e+00
         3.7750              0.0000e+00          0.0000e+00          0.0000e+00          0.0000e+00
         3.9340              0.0000e+00          0.0000e+00          0.0000e+00          0.0000e+00
         4.0930              0.0000e+00          0.0000e+00          0.0000e+00          0.0000e+00
         4.2520              2.5887e-04          2.4353e-01          1.6281e-03          1.5316e+00
         4.4110              7.4819e-04          6.8726e-01          3.0775e-03          2.7907e+00
         4.5700              1.4298e-03          1.2839e+00          4.2869e-03          3.7522e+00
         4.7280              2.3085e-03          2.0273e+00          5.5616e-03          4.7053e+00
         4.8870              3.2898e-03          2.8304e+00          6.1712e-03          5.0511e+00
         5.0860              4.4111e-03          3.7123e+00          5.6350e-03          4.4318e+00
         5.2850              5.6179e-03          4.6257e+00          6.0641e-03          4.5896e+00
         5.4830              6.8464e-03          5.5219e+00          6.2046e-03          4.5264e+00
         5.6820              8.1654e-03          6.4505e+00          6.6284e-03          4.6663e+00
         5.8800              9.4593e-03          7.3307e+00          6.5346e-03          4.4453e+00
         6.0790              1.0718e-02          8.1590e+00          6.3261e-03          4.1626e+00
         6.3170              1.1971e-02          8.9524e+00          5.2644e-03          3.3335e+00
         6.5560              1.3085e-02          9.6317e+00          4.6588e-03          2.8425e+00
         6.7940              1.4053e-02          1.0202e+01          4.0696e-03          2.3960e+00
         7.0320              1.4890e-02          1.0678e+01          3.5155e-03          1.9997e+00
         7.3100              1.5658e-02          1.1098e+01          2.7621e-03          1.5114e+00
         7.5880              1.6255e-02          1.1413e+01          2.1472e-03          1.1319e+00
         7.8670              1.6806e-02          1.1693e+01          1.9759e-03          1.0047e+00
         8.1450              1.7395e-02          1.1982e+01          2.1186e-03          1.0405e+00
         8.4620              1.7973e-02          1.2256e+01          1.8248e-03          8.6259e-01
         8.7800              1.8508e-02          1.2499e+01          1.6811e-03          7.6586e-01
         9.0980              1.9072e-02          1.2747e+01          1.7742e-03          7.8004e-01
         9.4160              1.9474e-02          1.2918e+01          1.2648e-03          5.3729e-01
         9.7730              1.9919e-02          1.3100e+01          1.2443e-03          5.0929e-01
        10.1310              2.0331e-02          1.3263e+01          1.1523e-03          4.5494e-01
        10.4880              2.0701e-02          1.3404e+01          1.0376e-03          3.9571e-01
        10.8850              2.1046e-02          1.3531e+01          8.6798e-04          3.1896e-01
        11.2830              2.1373e-02          1.3647e+01          8.2103e-04          2.9107e-01
        11.6800              2.1698e-02          1.3758e+01          8.1888e-04          2.8044e-01
        12.1170              2.2055e-02          1.3876e+01          8.1739e-04          2.6983e-01
        12.5540              2.2402e-02          1.3986e+01          7.9352e-04          2.5283e-01
        12.9910              2.2687e-02          1.4074e+01          6.5249e-04          2.0090e-01
        13.4670              2.2990e-02          1.4164e+01          6.3638e-04          1.8902e-01
        13.9440              2.3261e-02          1.4242e+01          5.6888e-04          1.6319e-01
        14.4600              2.3488e-02          1.4305e+01          4.3887e-04          1.2140e-01
        14.9770              2.3723e-02          1.4367e+01          4.5494e-04          1.2150e-01
        15.5330              2.3950e-02          1.4426e+01          4.0810e-04          1.0509e-01
        16.0890              2.4193e-02          1.4486e+01          4.3705e-04          1.0866e-01
        16.6850              2.4498e-02          1.4560e+01          5.1281e-04          1.2294e-01
        17.2810              2.4755e-02          1.4619e+01          4.2986e-04          9.9497e-02
        17.9160              2.5001e-02          1.4674e+01          3.8852e-04          8.6742e-02
        18.5520              2.5260e-02          1.4730e+01          4.0693e-04          8.7738e-02
        19.2270              2.5469e-02          1.4773e+01          3.0871e-04          6.4225e-02
        19.9020              2.5665e-02          1.4812e+01          2.9030e-04          5.8345e-02
        20.6170              2.5876e-02          1.4853e+01          2.9566e-04          5.7362e-02
        21.3720              2.6037e-02          1.4884e+01          2.1315e-04          3.9893e-02
        22.1270              2.6175e-02          1.4909e+01          1.8360e-04          3.3190e-02
        22.9210              2.6325e-02          1.4935e+01          1.8812e-04          3.2828e-02
        23.7550              2.6454e-02          1.4957e+01          1.5520e-04          2.6133e-02
        24.6290              2.6568e-02          1.4975e+01          1.3054e-04          2.1200e-02
        25.5030              2.6672e-02          1.4991e+01          1.1803e-04          1.8514e-02
        26.4170              2.6780e-02          1.5008e+01          1.1873e-04          1.7977e-02
        27.3700              2.6967e-02          1.5035e+01          1.9599e-04          2.8643e-02
        28.3630              2.7787e-02          1.5151e+01          8.2551e-04          1.1642e-01
        29.3960              3.3014e-02          1.5862e+01          5.0604e-03          6.8858e-01
        30.4680              4.1396e-02          1.6962e+01          7.8190e-03          1.0265e+00
        31.5410              4.8859e-02          1.7909e+01          6.9551e-03          8.8204e-01
        32.6530              5.5835e-02          1.8763e+01          6.2733e-03          7.6849e-01
        33.8050              6.3574e-02          1.9679e+01          6.7185e-03          7.9497e-01
        34.9970              7.1026e-02          2.0531e+01          6.2509e-03          7.1445e-01
        36.2280              7.6920e-02          2.1182e+01          4.7887e-03          5.2872e-01
        37.4990              8.2749e-02          2.1803e+01          4.5859e-03          4.8917e-01
        38.8100              8.9384e-02          2.2487e+01          5.0613e-03          5.2165e-01
        40.1600              9.5402e-02          2.3087e+01          4.4572e-03          4.4394e-01
        41.5510              1.0025e-01          2.3554e+01          3.4878e-03          3.3576e-01
        42.9810              1.0509e-01          2.4004e+01          3.3846e-03          3.1499e-01
        44.4500              1.0928e-01          2.4381e+01          2.8492e-03          2.5639e-01
        45.9600              1.1337e-01          2.4737e+01          2.7087e-03          2.3575e-01
        47.5090              1.1725e-01          2.5064e+01          2.5083e-03          2.1119e-01
        49.0980              1.2106e-01          2.5374e+01          2.3953e-03          1.9514e-01
        50.7270              1.2432e-01          2.5631e+01          1.9986e-03          1.5759e-01
        52.3950              1.2705e-01          2.5839e+01          1.6406e-03          1.2525e-01
        54.1030              1.2980e-01          2.6042e+01          1.6065e-03          1.1877e-01
        55.8510              1.3260e-01          2.6243e+01          1.6027e-03          1.1478e-01
        57.6380              1.3542e-01          2.6439e+01          1.5773e-03          1.0946e-01
        59.4650              1.3792e-01          2.6607e+01          1.3716e-03          9.2265e-02
        61.3320              1.4040e-01          2.6769e+01          1.3263e-03          8.6498e-02
        63.2390              1.4338e-01          2.6958e+01          1.5657e-03          9.9034e-02
        65.1850              1.4598e-01          2.7117e+01          1.3328e-03          8.1783e-02
        67.1710              1.4865e-01          2.7276e+01          1.3451e-03          8.0098e-02
        69.1970              1.5135e-01          2.7432e+01          1.3322e-03          7.7010e-02
        71.2630              1.5355e-01          2.7555e+01          1.0662e-03          5.9846e-02
        73.3680              1.5615e-01          2.7697e+01          1.2367e-03          6.7421e-02
        75.5130              1.5848e-01          2.7821e+01          1.0864e-03          5.7549e-02
        77.6980              1.5957e-01          2.7876e+01          4.9519e-04          2.5493e-02

                                             DFT method summary
                                     Pore volume =         0.160 cc/g
                                    Surface area =        27.876 m?g
                          Lower confidence limit =         1.114 nm
                                   Fitting error =         4.546 %
                               Pore width (Mode) =        30.468 nm
 
                            Moving point average :       off
 
 
