# Supplementary material for: Accelerated discovery of highly active enzyme nanohybrids with parallelized Bayesian optimization in hybrid space
Source: Nat Commun. 2026 Mar 7;17:3634. doi: 10.1038/s41467-026-70251-3 (PMC13096166; doi:10.1038/s41467-026-70251-3)
Supplement: Supplementary file 3 — Supplementary Dataset 1 [file 41467_2026_70251_MOESM3_ESM.zip › Raw data/BET/Fig4l-GOxB6.txt]

                        Quantachrome?ASiQwin? Automated Gas Sorption Data
                                     Acquisition and Reduction
                               ? 1994-2016, Quantachrome Instruments
                                            version 5.0

Analysis                                          Report
Operator:      aaa            Date:2023/07/06     Operator: aaa                 Date:2023/07/07
Sample ID:     B6                  Filename:      2013IQ_st1_2023_07_06_01.qps
Sample Desc:                       Comment:                                          
Sample Weight: 0.0175 g            Instrument:    Autosorb iQ Station 1              
Outgas Time:   11.0 hrs            Outgas Temp.:  200 °C                             
Analysis gas:  Nitrogen            Non-ideality:  6.58e-05 1/Torr     CellType:      9mm
Analysis Time: 3:16 hr:min         Bath temp.:    77.35 K                            
Analysis Mode: Standard                                               VoidVol Remeasure:off
VoidVol. Mode: He Measure          Cold Zone V:   6.30375 cc          Warm Zone V:   7.54068 cc
                                     Data Reduction Parameters
               Thermal Transpiration: onEff. mol. diameter (D): 3.54 ÅEff. cell stem diam. (d): 4.0000 mm
 
Adsorbate modelNitrogen                 Temperature    77.350K
               Molec. Wt.: 28.013       Cross Section: 16.200  Å~2    Liquid Density: 0.808  g/cc

                     Relative                                        Volume @ STP
                     Pressure                                               
                                                                         cc/g

                        6.40479e-05                                       0.0247
                        3.01359e-03                                       0.1127
                        5.02075e-03                                       0.2036
                        7.02933e-03                                       0.2788
                        9.01847e-03                                       0.3522
                        1.00337e-02                                       0.3779
                        5.44054e-02                                       1.7873
                        1.03744e-01                                       3.2160
                        1.53699e-01                                       4.6635
                        2.03985e-01                                       6.2473
                        2.53966e-01                                       7.6251
                        3.03132e-01                                       9.2197
                        3.53690e-01                                      10.9873
                        4.03006e-01                                      12.2981
                        4.53354e-01                                      13.6244
                        5.03920e-01                                      14.8563
                        5.53052e-01                                      16.0893
                        6.03323e-01                                      17.1520
                        6.53559e-01                                      18.4482
                        7.02927e-01                                      19.4171
                        7.53393e-01                                      20.5974
                        8.04075e-01                                      22.0763
                        8.52936e-01                                      23.6153
                        9.01841e-01                                      25.6660
                        9.52935e-01                                      28.7439
                        9.94881e-01                                     130.5464
                        9.48137e-01                                      29.8310
                        9.02227e-01                                      27.5796
                        8.46572e-01                                      25.4703
                        8.01044e-01                                      23.8059
                        7.53702e-01                                      21.9944
                        6.96356e-01                                      20.0423
                        6.48280e-01                                      19.1646
                        6.01180e-01                                      18.2949
                        5.45380e-01                                      16.8395
                        4.97311e-01                                      15.4278
                        4.50051e-01                                      13.9801
                        4.03166e-01                                      12.6716
                        3.46117e-01                                      10.8866
                        2.98294e-01                                       9.4379
                        2.50803e-01                                       7.9900
                        2.03028e-01                                       6.4789
                        1.46316e-01                                       4.7074
                        9.83987e-02                                       3.0834
                        4.94491e-02                                       1.3483
