# Supplementary material for: Accelerated discovery of highly active enzyme nanohybrids with parallelized Bayesian optimization in hybrid space
Source: Nat Commun. 2026 Mar 7;17:3634. doi: 10.1038/s41467-026-70251-3 (PMC13096166; doi:10.1038/s41467-026-70251-3)
Supplement: Supplementary file 3 — Supplementary Dataset 1 [file 41467_2026_70251_MOESM3_ESM.zip › Raw data/BET/Fig4m-GOxamZIF.txt]

                        Quantachrome?ASiQwin? Automated Gas Sorption Data
                                     Acquisition and Reduction
                               ? 1994-2016, Quantachrome Instruments
                                            version 5.0

Analysis                                          Report
Operator:      aaa            Date:2023/07/06     Operator: aaa                 Date:2023/09/12
Sample ID:     am                  Filename:      2013IQ_st2_2023_07_06_02.qps
Sample Desc:                       Comment:                                          
Sample Weight: 0.0037 g            Instrument:    Autosorb iQ Station 2              
Outgas Time:   11.0 hrs            Outgas Temp.:  200 �C                             
Analysis gas:  Nitrogen            Non-ideality:  6.58e-05 1/Torr     CellType:      9mm
Analysis Time: 3:30 hr:min         Bath temp.:    77.35 K                            
Analysis Mode: Standard                                               VoidVol Remeasure:off
VoidVol. Mode: He Measure          Cold Zone V:   6.62621 cc          Warm Zone V:   9.19395 cc
                                     Data Reduction Parameters
               Thermal Transpiration: onEff. mol. diameter (D): 3.54 �Eff. cell stem diam. (d): 4.0000 mm
 
DFT method     Calc. Model: N2 at 77 K on silica (cylindr. pore, NLDFT adsorption branch model)
               Rel. press. range: 0.0000 - 1.0000                     Moving pt. avg: off
Adsorbate modelNitrogen                 Temperature    77.350K
               Molec. Wt.: 28.013       Cross Section: 16.200  �~2    Liquid Density: 0.808  g/cc

     Pore width          Cumulative          Cumulative             dV(d)               dS(d)
                         Pore Volume        Surface Area                                   
         nm                 cc/g                m?g               cc/nm/g             m?nm/g

         1.0610              0.0000e+00          0.0000e+00          0.0000e+00          0.0000e+00
         1.1140              0.0000e+00          0.0000e+00          0.0000e+00          0.0000e+00
         1.1670              0.0000e+00          0.0000e+00          0.0000e+00          0.0000e+00
         1.2200              0.0000e+00          0.0000e+00          0.0000e+00          0.0000e+00
         1.2730              0.0000e+00          0.0000e+00          0.0000e+00          0.0000e+00
         1.3260              0.0000e+00          0.0000e+00          0.0000e+00          0.0000e+00
         1.3790              0.0000e+00          0.0000e+00          0.0000e+00          0.0000e+00
         1.4320              0.0000e+00          0.0000e+00          0.0000e+00          0.0000e+00
         1.4980              0.0000e+00          0.0000e+00          0.0000e+00          0.0000e+00
         1.5640              0.0000e+00          0.0000e+00          0.0000e+00          0.0000e+00
         1.6310              0.0000e+00          0.0000e+00          0.0000e+00          0.0000e+00
         1.6970              0.0000e+00          0.0000e+00          0.0000e+00          0.0000e+00
         1.7800              0.0000e+00          0.0000e+00          0.0000e+00          0.0000e+00
         1.8680              0.0000e+00          0.0000e+00          0.0000e+00          0.0000e+00
         1.9480              0.0000e+00          0.0000e+00          0.0000e+00          0.0000e+00
         2.0270              0.0000e+00          0.0000e+00          0.0000e+00          0.0000e+00
         2.1070              0.0000e+00          0.0000e+00          0.0000e+00          0.0000e+00
         2.1860              0.0000e+00          0.0000e+00          0.0000e+00          0.0000e+00
         2.2660              0.0000e+00          0.0000e+00          0.0000e+00          0.0000e+00
         2.3450              0.0000e+00          0.0000e+00          0.0000e+00          0.0000e+00
         2.4250              0.0000e+00          0.0000e+00          0.0000e+00          0.0000e+00
         2.5040              0.0000e+00          0.0000e+00          0.0000e+00          0.0000e+00
         2.5830              0.0000e+00          0.0000e+00          0.0000e+00          0.0000e+00
         2.7030              0.0000e+00          0.0000e+00          0.0000e+00          0.0000e+00
         2.8220              0.0000e+00          0.0000e+00          0.0000e+00          0.0000e+00
         2.9410              0.0000e+00          0.0000e+00          0.0000e+00          0.0000e+00
         3.0600              0.0000e+00          0.0000e+00          0.0000e+00          0.0000e+00
         3.1790              0.0000e+00          0.0000e+00          0.0000e+00          0.0000e+00
         3.2980              0.0000e+00          0.0000e+00          0.0000e+00          0.0000e+00
         3.4180              0.0000e+00          0.0000e+00          0.0000e+00          0.0000e+00
         3.5370              0.0000e+00          0.0000e+00          0.0000e+00          0.0000e+00
         3.6560              0.0000e+00          0.0000e+00          0.0000e+00          0.0000e+00
         3.7750              0.0000e+00          0.0000e+00          0.0000e+00          0.0000e+00
         3.9340              0.0000e+00          0.0000e+00          0.0000e+00          0.0000e+00
         4.0930              0.0000e+00          0.0000e+00          0.0000e+00          0.0000e+00
         4.2520              0.0000e+00          0.0000e+00          0.0000e+00          0.0000e+00
         4.4110              0.0000e+00          0.0000e+00          0.0000e+00          0.0000e+00
         4.5700              0.0000e+00          0.0000e+00          0.0000e+00          0.0000e+00
         4.7280              0.0000e+00          0.0000e+00          0.0000e+00          0.0000e+00
         4.8870              0.0000e+00          0.0000e+00          0.0000e+00          0.0000e+00
         5.0860              0.0000e+00          0.0000e+00          0.0000e+00          0.0000e+00
         5.2850              0.0000e+00          0.0000e+00          0.0000e+00          0.0000e+00
         5.4830              0.0000e+00          0.0000e+00          0.0000e+00          0.0000e+00
         5.6820              0.0000e+00          0.0000e+00          0.0000e+00          0.0000e+00
         5.8800              0.0000e+00          0.0000e+00          0.0000e+00          0.0000e+00
         6.0790              1.0504e-03          6.9117e-01          5.2784e-03          3.4732e+00
         6.3170              4.1233e-03          2.6369e+00          1.2911e-02          8.1755e+00
         6.5560              8.4408e-03          5.2712e+00          1.8065e-02          1.1022e+01
         6.7940              1.3413e-02          8.1987e+00          2.0892e-02          1.2300e+01
         7.0320              1.8425e-02          1.1049e+01          2.1057e-02          1.1978e+01
         7.3100              2.3671e-02          1.3920e+01          1.8871e-02          1.0326e+01
         7.5880              2.7597e-02          1.5990e+01          1.4123e-02          7.4448e+00
         7.8670              3.1418e-02          1.7932e+01          1.3695e-02          6.9632e+00
         8.1450              3.5927e-02          2.0147e+01          1.6218e-02          7.9649e+00
         8.4620              4.0448e-02          2.2284e+01          1.4264e-02          6.7428e+00
         8.7800              4.4815e-02          2.4273e+01          1.3731e-02          6.2555e+00
         9.0980              5.0170e-02          2.6628e+01          1.6842e-02          7.4047e+00
         9.4160              5.4595e-02          2.8508e+01          1.3913e-02          5.9103e+00
         9.7730              6.0802e-02          3.1048e+01          1.7387e-02          7.1163e+00
        10.1310              6.7417e-02          3.3660e+01          1.8478e-02          7.2955e+00
        10.4880              7.3974e-02          3.6161e+01          1.8367e-02          7.0051e+00
        10.8850              8.0649e-02          3.8613e+01          1.6813e-02          6.1783e+00
        11.2830              8.7743e-02          4.1129e+01          1.7825e-02          6.3193e+00
        11.6800              9.6126e-02          4.3999e+01          2.1115e-02          7.2310e+00
        12.1170              1.0574e-01          4.7173e+01          2.2001e-02          7.2628e+00
        12.5540              1.1539e-01          5.0248e+01          2.2086e-02          7.0371e+00
        12.9910              1.2376e-01          5.2826e+01          1.9155e-02          5.8978e+00
        13.4670              1.3242e-01          5.5398e+01          1.8193e-02          5.4038e+00
        13.9440              1.4074e-01          5.7785e+01          1.7446e-02          5.0047e+00
        14.4600              1.4839e-01          5.9901e+01          1.4823e-02          4.1004e+00
        14.9770              1.5668e-01          6.2115e+01          1.6033e-02          4.2822e+00
        15.5330              1.6742e-01          6.4880e+01          1.9314e-02          4.9738e+00
        16.0890              1.8498e-01          6.9246e+01          3.1582e-02          7.8519e+00
        16.6850              2.0660e-01          7.4429e+01          3.6275e-02          8.6964e+00
        17.2810              2.2760e-01          7.9289e+01          3.5227e-02          8.1538e+00
        17.9160              2.4716e-01          8.3656e+01          3.0803e-02          6.8772e+00
        18.5520              2.6718e-01          8.7974e+01          3.1492e-02          6.7899e+00
        19.2270              2.8546e-01          9.1776e+01          2.7078e-02          5.6333e+00
        19.9020              3.0217e-01          9.5135e+01          2.4753e-02          4.9750e+00
        20.6170              3.1946e-01          9.8489e+01          2.4178e-02          4.6909e+00
        21.3720              3.3526e-01          1.0145e+02          2.0924e-02          3.9162e+00
        22.1270              3.4939e-01          1.0400e+02          1.8726e-02          3.3852e+00
        22.9210              3.6445e-01          1.0663e+02          1.8960e-02          3.3088e+00
        23.7550              3.7989e-01          1.0923e+02          1.8517e-02          3.1179e+00
        24.6290              3.9484e-01          1.1166e+02          1.7100e-02          2.7773e+00
        25.5030              4.0905e-01          1.1389e+02          1.6265e-02          2.5511e+00
        26.4170              4.2416e-01          1.1617e+02          1.6525e-02          2.5022e+00
        27.3700              4.4998e-01          1.1995e+02          2.7097e-02          3.9601e+00
        28.3630              4.8627e-01          1.2506e+02          3.6542e-02          5.1534e+00
        29.3960              5.2638e-01          1.3052e+02          3.8833e-02          5.2842e+00
        30.4680              5.6483e-01          1.3557e+02          3.5865e-02          4.7085e+00
        31.5410              5.9772e-01          1.3974e+02          3.0651e-02          3.8871e+00
        32.6530              6.2827e-01          1.4348e+02          2.7479e-02          3.3662e+00
        33.8050              6.6224e-01          1.4750e+02          2.9489e-02          3.4893e+00
        34.9970              6.9471e-01          1.5121e+02          2.7235e-02          3.1128e+00
        36.2280              7.2048e-01          1.5406e+02          2.0934e-02          2.3114e+00
        37.4990              7.4598e-01          1.5678e+02          2.0066e-02          2.1404e+00
        38.8100              7.7510e-01          1.5978e+02          2.2215e-02          2.2896e+00
        40.1600              8.0131e-01          1.6239e+02          1.9415e-02          1.9337e+00
        41.5510              8.2253e-01          1.6443e+02          1.5252e-02          1.4683e+00
        42.9810              8.4369e-01          1.6640e+02          1.4795e-02          1.3769e+00
        44.4500              8.6183e-01          1.6804e+02          1.2351e-02          1.1115e+00
        45.9600              8.7989e-01          1.6961e+02          1.1962e-02          1.0411e+00
        47.5090              8.9690e-01          1.7104e+02          1.0979e-02          9.2436e-01
        49.0980              9.1354e-01          1.7240e+02          1.0473e-02          8.5320e-01
        50.7270              9.2764e-01          1.7351e+02          8.6562e-03          6.8256e-01
        52.3950              9.3960e-01          1.7442e+02          7.1716e-03          5.4750e-01
        54.1030              9.5162e-01          1.7531e+02          7.0375e-03          5.2030e-01
        55.8510              9.6390e-01          1.7619e+02          7.0207e-03          5.0282e-01
        57.6380              9.7636e-01          1.7705e+02          6.9741e-03          4.8399e-01
        59.4650              9.8721e-01          1.7778e+02          5.9393e-03          3.9951e-01
        61.3320              9.9816e-01          1.7850e+02          5.8640e-03          3.8244e-01
        63.2390              1.0112e+00          1.7932e+02          6.8479e-03          4.3314e-01
        65.1850              1.0225e+00          1.8001e+02          5.7769e-03          3.5450e-01
        67.1710              1.0342e+00          1.8072e+02          5.9343e-03          3.5339e-01
        69.1970              1.0460e+00          1.8139e+02          5.7797e-03          3.3410e-01
        71.2630              1.0556e+00          1.8193e+02          4.6677e-03          2.6200e-01
        73.3680              1.0671e+00          1.8256e+02          5.4622e-03          2.9780e-01
        75.5130              1.0758e+00          1.8302e+02          4.0681e-03          2.1549e-01
        77.6980              1.0758e+00          1.8302e+02          0.0000e+00          0.0000e+00

                                             DFT method summary
                                     Pore volume =         1.076 cc/g
                                    Surface area =       183.023 m?g
                          Lower confidence limit =         1.061 nm
                                   Fitting error =         4.009 %
                               Pore width (Mode) =        29.396 nm
 
                            Moving point average :       off
 
 
