# Supplementary material for: Accelerated discovery of highly active enzyme nanohybrids with parallelized Bayesian optimization in hybrid space
Source: Nat Commun. 2026 Mar 7;17:3634. doi: 10.1038/s41467-026-70251-3 (PMC13096166; doi:10.1038/s41467-026-70251-3)
Supplement: Supplementary file 3 — Supplementary Dataset 1 [file 41467_2026_70251_MOESM3_ESM.zip › Raw data/BET/SupplFig12e-GOxZIF-DFT.txt]

                        Quantachrome?ASiQwin? Automated Gas Sorption Data
                                     Acquisition and Reduction
                               ? 1994-2013, Quantachrome Instruments
                                            version 3.01

Analysis                                          Report
Operator:      aaa            Date:2024/01/08     Operator: aaa                 Date:2024/01/11
Sample ID:     1                   Filename:      2014IQ_st1_2024_01_08_01.qps
Sample Desc:                       Comment:       zeolite reference test             
Sample Weight: 0.0077 g            Instrument:    Autosorb iQ Station 1              
Outgas Time:   11.0 hrs            Outgas Temp.:  200 �C                             
Analysis gas:  Nitrogen            Non-ideality:  6.58e-05 1/Torr     CellType:      9mm
Analysis Time: 6:55 hr:min         Bath temp.:    77.35 K                            
Analysis Mode: Standard                                               VoidVol Remeasure:off
VoidVol. Mode: He Measure          Cold Zone V:   6.97898 cc          Warm Zone V:   7.12887 cc
                                     Data Reduction Parameters
               Thermal Transpiration: onEff. mol. diameter (D): 3.54 �Eff. cell stem diam. (d): 4.0000 mm
 
DFT method     Calc. Model: N2 at 77 K on carbon (slit/cylindr. pores, QSDFT adsorption branch)
               Rel. press. range: 0.0000 - 1.0000                     Moving pt. avg: off
Adsorbate      Nitrogen                 Temperature    77.350K
               Molec. Wt.: 28.013       Cross Section: 16.200  �~2    Liquid Density: 0.808  g/cc

     Pore width          Cumulative          Cumulative             dV(d)               dS(d)
                         Pore Volume        Surface Area                                   
         nm                 cc/g                m?g               cc/nm/g             m?nm/g

         0.6400              0.0000e+00          0.0000e+00          0.0000e+00          0.0000e+00
         0.6660              0.0000e+00          0.0000e+00          0.0000e+00          0.0000e+00
         0.6940              0.0000e+00          0.0000e+00          0.0000e+00          0.0000e+00
         0.7230              0.0000e+00          0.0000e+00          0.0000e+00          0.0000e+00
         0.7530              2.9610e-03          7.8645e+00          9.8700e-02          2.6215e+02
         0.7850              1.5820e-02          4.0627e+01          4.0185e-01          1.0238e+03
         0.8180              4.4543e-02          1.1085e+02          8.7037e-01          2.1281e+03
         0.8520              9.1300e-02          2.2061e+02          1.3752e+00          3.2282e+03
         0.8890              1.5412e-01          3.6193e+02          1.6977e+00          3.8194e+03
         0.9260              2.2771e-01          5.2088e+02          1.9890e+00          4.2959e+03
         0.9660              3.0566e-01          6.8227e+02          1.9488e+00          4.0348e+03
         1.0070              3.8160e-01          8.3310e+02          1.8522e+00          3.6787e+03
         1.0510              4.5049e-01          9.6419e+02          1.5656e+00          2.9793e+03
         1.0960              5.0871e-01          1.0704e+03          1.2937e+00          2.3608e+03
         1.1440              5.5443e-01          1.1504e+03          9.5264e-01          1.6654e+03
         1.1930              5.8738e-01          1.2056e+03          6.7234e-01          1.1271e+03
         1.2450              6.0864e-01          1.2397e+03          4.0878e-01          6.5667e+02
         1.2990              6.2020e-01          1.2575e+03          2.1410e-01          3.2963e+02
         1.3560              6.2469e-01          1.2642e+03          7.8855e-02          1.1631e+02
         1.4160              6.2528e-01          1.2650e+03          9.7692e-03          1.3798e+01
         1.4780              6.2528e-01          1.2650e+03          0.0000e+00          0.0000e+00
         1.5430              6.2528e-01          1.2650e+03          0.0000e+00          0.0000e+00
         1.6110              6.2528e-01          1.2650e+03          0.0000e+00          0.0000e+00
         1.6820              6.2528e-01          1.2650e+03          0.0000e+00          0.0000e+00
         1.7560              6.2528e-01          1.2650e+03          0.0000e+00          0.0000e+00
         1.8340              6.2528e-01          1.2650e+03          0.0000e+00          0.0000e+00
         1.9150              6.2528e-01          1.2650e+03          0.0000e+00          0.0000e+00
         2.0000              6.2528e-01          1.2650e+03          0.0000e+00          0.0000e+00
         2.1206              6.2528e-01          1.2650e+03          0.0000e+00          0.0000e+00
         2.1948              6.2528e-01          1.2650e+03          0.0000e+00          0.0000e+00
         2.2717              6.2528e-01          1.2650e+03          0.0000e+00          0.0000e+00
         2.3512              6.2528e-01          1.2650e+03          0.0000e+00          0.0000e+00
         2.4335              6.2528e-01          1.2650e+03          0.0000e+00          0.0000e+00
         2.5186              6.2528e-01          1.2650e+03          0.0000e+00          0.0000e+00
         2.6068              6.2528e-01          1.2650e+03          0.0000e+00          0.0000e+00
         2.6980              6.2528e-01          1.2650e+03          0.0000e+00          0.0000e+00
         2.7925              6.2528e-01          1.2650e+03          0.0000e+00          0.0000e+00
         2.8902              6.2528e-01          1.2650e+03          0.0000e+00          0.0000e+00
         2.9914              6.2528e-01          1.2650e+03          0.0000e+00          0.0000e+00
         3.0961              6.2528e-01          1.2650e+03          0.0000e+00          0.0000e+00
         3.2044              6.2528e-01          1.2650e+03          0.0000e+00          0.0000e+00
         3.3166              6.2528e-01          1.2650e+03          0.0000e+00          0.0000e+00
         3.4326              6.2528e-01          1.2650e+03          0.0000e+00          0.0000e+00
         3.5528              6.2528e-01          1.2650e+03          0.0000e+00          0.0000e+00
         3.6771              6.2528e-01          1.2650e+03          0.0000e+00          0.0000e+00
         3.8058              6.2528e-01          1.2650e+03          0.0000e+00          0.0000e+00
         3.9390              6.2528e-01          1.2650e+03          0.0000e+00          0.0000e+00
         4.0769              6.2528e-01          1.2650e+03          0.0000e+00          0.0000e+00
         4.2196              6.2528e-01          1.2650e+03          0.0000e+00          0.0000e+00
         4.3673              6.2528e-01          1.2650e+03          0.0000e+00          0.0000e+00
         4.5201              6.2528e-01          1.2650e+03          0.0000e+00          0.0000e+00
         4.6784              6.2528e-01          1.2650e+03          0.0000e+00          0.0000e+00
         4.8421              6.2528e-01          1.2650e+03          0.0000e+00          0.0000e+00
         5.0116              6.2528e-01          1.2650e+03          0.0000e+00          0.0000e+00
         5.1870              6.2528e-01          1.2650e+03          0.0000e+00          0.0000e+00
         5.3690              6.2528e-01          1.2650e+03          0.0000e+00          0.0000e+00
         5.5560              6.2528e-01          1.2650e+03          0.0000e+00          0.0000e+00
         5.7510              6.2528e-01          1.2650e+03          0.0000e+00          0.0000e+00
         5.9520              6.2528e-01          1.2650e+03          0.0000e+00          0.0000e+00
         6.1600              6.2528e-01          1.2650e+03          0.0000e+00          0.0000e+00
         6.3760              6.2528e-01          1.2650e+03          0.0000e+00          0.0000e+00
         6.5990              6.2528e-01          1.2650e+03          0.0000e+00          0.0000e+00
         6.8300              6.2528e-01          1.2650e+03          0.0000e+00          0.0000e+00
         7.0690              6.2528e-01          1.2650e+03          0.0000e+00          0.0000e+00
         7.3170              6.2528e-01          1.2650e+03          0.0000e+00          0.0000e+00
         7.5730              6.2569e-01          1.2652e+03          1.5921e-03          8.4066e-01
         7.8379              6.2705e-01          1.2659e+03          5.1599e-03          2.6331e+00
         8.1122              6.2927e-01          1.2670e+03          8.0908e-03          3.9896e+00
         8.3961              6.3184e-01          1.2682e+03          9.0400e-03          4.3071e+00
         8.6900              6.3420e-01          1.2693e+03          8.0530e-03          3.7065e+00
         8.9941              6.3605e-01          1.2701e+03          6.0832e-03          2.7055e+00
         9.3089              6.3741e-01          1.2707e+03          4.2971e-03          1.8462e+00
         9.6347              6.3845e-01          1.2712e+03          3.1919e-03          1.3252e+00
         9.9720              6.3941e-01          1.2715e+03          2.8636e-03          1.1487e+00
        10.3210              6.4032e-01          1.2719e+03          2.5984e-03          1.0070e+00
        10.6820              6.4123e-01          1.2722e+03          2.5255e-03          9.4579e-01
        11.0560              6.4203e-01          1.2725e+03          2.1302e-03          7.7061e-01
        11.4430              6.4275e-01          1.2728e+03          1.8541e-03          6.4820e-01
        11.8436              6.4336e-01          1.2730e+03          1.5304e-03          5.1680e-01
        12.2581              6.4390e-01          1.2732e+03          1.3018e-03          4.2496e-01
        12.6871              6.4438e-01          1.2733e+03          1.1276e-03          3.5540e-01
        13.1312              6.4483e-01          1.2734e+03          1.0012e-03          3.0511e-01
        13.5908              6.4518e-01          1.2735e+03          7.5971e-04          2.2337e-01
        14.0664              6.4546e-01          1.2736e+03          5.9304e-04          1.6863e-01
        14.5588              6.4589e-01          1.2737e+03          8.8281e-04          2.4270e-01
        15.0683              6.4664e-01          1.2739e+03          1.4636e-03          3.8837e-01
        15.5957              6.4770e-01          1.2742e+03          2.0055e-03          5.1453e-01
        16.1416              6.4890e-01          1.2745e+03          2.2111e-03          5.4785e-01
        16.7065              6.5011e-01          1.2748e+03          2.1377e-03          5.1192e-01
        17.2912              6.5123e-01          1.2751e+03          1.9111e-03          4.4198e-01
        17.8964              6.5220e-01          1.2753e+03          1.6084e-03          3.5964e-01
        18.5228              6.5305e-01          1.2755e+03          1.3564e-03          2.9290e-01
        19.1711              6.5385e-01          1.2756e+03          1.2245e-03          2.5533e-01
        19.8421              6.5454e-01          1.2758e+03          1.0292e-03          2.0757e-01
        20.5366              6.5514e-01          1.2759e+03          8.7197e-04          1.6979e-01
        21.2553              6.5565e-01          1.2760e+03          7.1356e-04          1.3435e-01
        21.9993              6.5604e-01          1.2761e+03          5.1569e-04          9.3686e-02
        22.7693              6.5614e-01          1.2761e+03          1.3144e-04          2.3146e-02
        23.5662              6.5614e-01          1.2761e+03          0.0000e+00          0.0000e+00
        24.3910              6.5640e-01          1.2761e+03          3.1725e-04          5.1948e-02
        25.2447              6.5885e-01          1.2765e+03          2.8740e-03          4.5542e-01
        26.1282              6.6466e-01          1.2774e+03          6.5681e-03          1.0056e+00
        27.0427              6.7207e-01          1.2785e+03          8.1109e-03          1.1997e+00
        27.9892              6.7917e-01          1.2795e+03          7.4946e-03          1.0710e+00
        28.9689              6.8518e-01          1.2803e+03          6.1350e-03          8.4715e-01
        29.9828              6.9035e-01          1.2810e+03          5.1043e-03          6.8096e-01
        31.0322              6.9562e-01          1.2817e+03          5.0156e-03          6.4653e-01
        32.1183              7.0145e-01          1.2824e+03          5.3747e-03          6.6930e-01
        33.2424              7.0651e-01          1.2830e+03          4.4979e-03          5.4123e-01

                                             DFT method summary
                                     Pore volume =         0.707 cc/g
                                    Surface area =      1283.036 m?g
                          Lower confidence limit =         0.640 nm
                                   Fitting error =         2.251 %
                               Pore width (Mode) =         0.926 nm
 
                            Moving point average :       off
 
 
