# Supplementary material for: Accelerated discovery of highly active enzyme nanohybrids with parallelized Bayesian optimization in hybrid space
Source: Nat Commun. 2026 Mar 7;17:3634. doi: 10.1038/s41467-026-70251-3 (PMC13096166; doi:10.1038/s41467-026-70251-3)
Supplement: Supplementary file 3 — Supplementary Dataset 1 [file 41467_2026_70251_MOESM3_ESM.zip › Raw data/BET/Fig7e-CALBZndmIM-BET.txt]

                        Quantachrome?ASiQwin? Automated Gas Sorption Data
                                     Acquisition and Reduction
                               ? 1994-2016, Quantachrome Instruments
                                            version 5.0

Analysis                                          Report
Operator:      Fu WeiChen     Date:2024/01/08     Operator: aaa                 Date:2024/01/11
Sample ID:     5                   Filename:      5.qps
Sample Desc:                       Comment:                                          
Sample Weight: 0.0304 g            Instrument:    Autosorb iQ Station 1              
Outgas Time:   11.0 hrs            Outgas Temp.:  200 �C                             
Analysis gas:  Nitrogen            Non-ideality:  6.58e-05 1/Torr     CellType:      9mm
Analysis Time: 32:09 hr:min        Bath temp.:    77.35 K                            
Analysis Mode: Standard                                               VoidVol Remeasure:off
VoidVol. Mode: He Measure          Cold Zone V:   6.33839 cc          Warm Zone V:   6.9524 cc
                                     Data Reduction Parameters
               Thermal Transpiration: onEff. mol. diameter (D): 3.54 �Eff. cell stem diam. (d): 4.0000 mm
 
Adsorbate modelNitrogen                 Temperature    77.350K
               Molec. Wt.: 28.013       Cross Section: 16.200  �~2    Liquid Density: 0.808  g/cc

                     Relative                                        Volume @ STP
                     Pressure                                               
                                                                         cc/g

                        8.21643e-06                                       2.6459
                        2.26562e-05                                       5.3038
                        4.28306e-05                                       7.0384
                        6.25053e-05                                       8.0455
                        8.42994e-05                                       8.9511
                        1.95743e-04                                      11.8065
                        5.02617e-04                                      16.5712
                        6.42936e-04                                      17.7813
                        8.54300e-04                                      19.0854
                        9.99385e-04                                      19.8157
                        3.06796e-03                                      25.9774
                        5.02245e-03                                      29.3216
                        7.01345e-03                                      31.5730
                        9.03138e-03                                      33.3613
                        9.99683e-03                                      33.8375
                        4.85097e-02                                      42.7065
                        9.93575e-02                                      50.0082
                        1.50191e-01                                      56.0474
                        2.00434e-01                                      61.4709
                        2.50534e-01                                      66.6102
                        3.00570e-01                                      71.7820
                        3.50500e-01                                      76.7787
                        4.00349e-01                                      81.7560
                        4.50239e-01                                      86.8181
                        4.99920e-01                                      92.0195
                        5.50163e-01                                      97.6568
                        5.99516e-01                                     103.6844
                        6.49683e-01                                     110.2923
                        6.98020e-01                                     117.4000
                        7.48469e-01                                     125.4274
                        7.97268e-01                                     134.6076
                        8.46745e-01                                     145.2161
                        8.99728e-01                                     161.6935
                        9.47778e-01                                     194.7942
                        9.93809e-01                                     886.4327
                        9.54396e-01                                     230.5665
                        9.01820e-01                                     180.3160
                        8.52870e-01                                     165.1878
                        7.97215e-01                                     154.6831
                        7.47855e-01                                     147.9890
                        6.97197e-01                                     142.2134
                        6.47053e-01                                     136.9943
                        5.97052e-01                                     132.2220
                        5.45966e-01                                     127.5457
                        5.02998e-01                                     123.9473
                        4.53129e-01                                     116.1007
                        4.02071e-01                                     109.9302
                        3.50727e-01                                     104.6393
                        2.97788e-01                                      98.9365
                        2.47036e-01                                      93.1973
                        2.04078e-01                                      88.1443
                        1.51323e-01                                      81.8198
                        9.81384e-02                                      74.5447
                        4.81532e-02                                      65.7052
