# Supplementary material for: Accelerated discovery of highly active enzyme nanohybrids with parallelized Bayesian optimization in hybrid space
Source: Nat Commun. 2026 Mar 7;17:3634. doi: 10.1038/s41467-026-70251-3 (PMC13096166; doi:10.1038/s41467-026-70251-3)
Supplement: Supplementary file 3 — Supplementary Dataset 1 [file 41467_2026_70251_MOESM3_ESM.zip › Raw data/BET/Fig7e-CALBZIF-DFT.txt]

                        Quantachrome?ASiQwin? Automated Gas Sorption Data
                                     Acquisition and Reduction
                               ? 1994-2013, Quantachrome Instruments
                                            version 3.01

Analysis                                          Report
Operator:      aaa            Date:2024/01/08     Operator: aaa                 Date:2024/01/11
Sample ID:     2                   Filename:      2014IQ_st2_2024_01_08_01.qps
Sample Desc:                       Comment:       zeolite test-reference             
Sample Weight: 0.0061 g            Instrument:    Autosorb iQ Station 2              
Outgas Time:   11.0 hrs            Outgas Temp.:  200 �C                             
Analysis gas:  Nitrogen            Non-ideality:  6.58e-05 1/Torr     CellType:      9mm
Analysis Time: 7:47 hr:min         Bath temp.:    77.35 K                            
Analysis Mode: Standard                                               VoidVol Remeasure:off
VoidVol. Mode: He Measure          Cold Zone V:   7.11676 cc          Warm Zone V:   9.25617 cc
                                     Data Reduction Parameters
               Thermal Transpiration: onEff. mol. diameter (D): 3.54 �Eff. cell stem diam. (d): 4.0000 mm
 
DFT method     Calc. Model: N2 at 77 K on carbon (slit/cylindr. pores, QSDFT adsorption branch)
               Rel. press. range: 0.0000 - 1.0000                     Moving pt. avg: off
Adsorbate      Nitrogen                 Temperature    77.350K
               Molec. Wt.: 28.013       Cross Section: 16.200  �~2    Liquid Density: 0.806  g/cc

     Pore width          Cumulative          Cumulative             dV(d)               dS(d)
                         Pore Volume        Surface Area                                   
         nm                 cc/g                m?g               cc/nm/g             m?nm/g

         0.6660              0.0000e+00          0.0000e+00          0.0000e+00          0.0000e+00
         0.6940              0.0000e+00          0.0000e+00          0.0000e+00          0.0000e+00
         0.7230              0.0000e+00          0.0000e+00          0.0000e+00          0.0000e+00
         0.7530              5.0181e-03          1.3328e+01          1.6727e-01          4.4428e+02
         0.7850              2.2053e-02          5.6729e+01          5.3233e-01          1.3563e+03
         0.8180              5.5961e-02          1.3963e+02          1.0275e+00          2.5123e+03
         0.8520              1.0738e-01          2.6032e+02          1.5122e+00          3.5497e+03
         0.8890              1.7292e-01          4.0778e+02          1.7714e+00          3.9852e+03
         0.9260              2.4642e-01          5.6652e+02          1.9864e+00          4.2904e+03
         0.9660              3.2129e-01          7.2154e+02          1.8719e+00          3.8756e+03
         1.0070              3.9183e-01          8.6163e+02          1.7203e+00          3.4167e+03
         1.0510              4.5435e-01          9.8062e+02          1.4211e+00          2.7043e+03
         1.0960              5.0715e-01          1.0770e+03          1.1732e+00          2.1408e+03
         1.1440              5.5026e-01          1.1523e+03          8.9828e-01          1.5704e+03
         1.1930              5.8474e-01          1.2101e+03          7.0351e-01          1.1794e+03
         1.2450              6.1200e-01          1.2539e+03          5.2428e-01          8.4222e+02
         1.2990              6.3320e-01          1.2866e+03          3.9259e-01          6.0444e+02
         1.3560              6.4885e-01          1.3097e+03          2.7464e-01          4.0507e+02
         1.4160              6.5896e-01          1.3239e+03          1.6850e-01          2.3800e+02
         1.4780              6.6385e-01          1.3305e+03          7.8863e-02          1.0672e+02
         1.5430              6.6512e-01          1.3322e+03          1.9542e-02          2.5329e+01
         1.6110              6.6512e-01          1.3322e+03          0.0000e+00          0.0000e+00
         1.6820              6.6512e-01          1.3322e+03          0.0000e+00          0.0000e+00
         1.7560              6.6512e-01          1.3322e+03          0.0000e+00          0.0000e+00
         1.8340              6.6512e-01          1.3322e+03          0.0000e+00          0.0000e+00
         1.9150              6.6583e-01          1.3329e+03          8.7516e-03          9.1402e+00
         2.0000              6.6693e-01          1.3340e+03          1.2950e-02          1.2951e+01
         2.1206              6.6693e-01          1.3340e+03          0.0000e+00          0.0000e+00
         2.1948              6.6693e-01          1.3340e+03          0.0000e+00          0.0000e+00
         2.2717              6.6693e-01          1.3340e+03          0.0000e+00          0.0000e+00
         2.3512              6.6693e-01          1.3340e+03          0.0000e+00          0.0000e+00
         2.4335              6.6693e-01          1.3340e+03          0.0000e+00          0.0000e+00
         2.5186              6.6693e-01          1.3340e+03          0.0000e+00          0.0000e+00
         2.6068              6.6693e-01          1.3340e+03          0.0000e+00          0.0000e+00
         2.6980              6.6693e-01          1.3340e+03          0.0000e+00          0.0000e+00
         2.7925              6.6693e-01          1.3340e+03          0.0000e+00          0.0000e+00
         2.8902              6.6693e-01          1.3340e+03          0.0000e+00          0.0000e+00
         2.9914              6.6693e-01          1.3340e+03          0.0000e+00          0.0000e+00
         3.0961              6.6693e-01          1.3340e+03          0.0000e+00          0.0000e+00
         3.2044              6.6721e-01          1.3344e+03          2.5410e-03          3.1720e+00
         3.3166              6.6878e-01          1.3363e+03          1.4023e-02          1.6912e+01
         3.4326              6.7223e-01          1.3403e+03          2.9684e-02          3.4589e+01
         3.5528              6.7741e-01          1.3461e+03          4.3120e-02          4.8549e+01
         3.6771              6.8374e-01          1.3530e+03          5.0928e-02          5.5399e+01
         3.8058              6.9054e-01          1.3602e+03          5.2822e-02          5.5517e+01
         3.9390              6.9725e-01          1.3670e+03          5.0357e-02          5.1136e+01
         4.0769              7.0355e-01          1.3732e+03          4.5739e-02          4.4876e+01
         4.2196              7.0937e-01          1.3787e+03          4.0764e-02          3.8643e+01
         4.3673              7.1468e-01          1.3835e+03          3.5971e-02          3.2946e+01
         4.5201              7.1940e-01          1.3877e+03          3.0851e-02          2.7301e+01
         4.6784              7.2340e-01          1.3911e+03          2.5308e-02          2.1639e+01
         4.8421              7.2667e-01          1.3938e+03          1.9951e-02          1.6480e+01
         5.0116              7.2933e-01          1.3960e+03          1.5722e-02          1.2548e+01
         5.1870              7.3152e-01          1.3976e+03          1.2449e-02          9.5997e+00
         5.3690              7.3330e-01          1.3990e+03          9.7935e-03          7.2961e+00
         5.5560              7.3489e-01          1.4001e+03          8.5231e-03          6.1368e+00
         5.7510              7.3642e-01          1.4012e+03          7.8544e-03          5.4625e+00
         5.9520              7.3799e-01          1.4022e+03          7.7836e-03          5.2314e+00
         6.1600              7.3968e-01          1.4033e+03          8.1478e-03          5.2907e+00
         6.3760              7.4162e-01          1.4046e+03          8.9757e-03          5.6305e+00
         6.5990              7.4398e-01          1.4060e+03          1.0555e-02          6.3980e+00
         6.8300              7.4685e-01          1.4077e+03          1.2433e-02          7.2814e+00
         7.0690              7.5005e-01          1.4095e+03          1.3410e-02          7.5883e+00
         7.3170              7.5316e-01          1.4112e+03          1.2545e-02          6.8576e+00
         7.5730              7.5573e-01          1.4125e+03          1.0035e-02          5.3010e+00
         7.8379              7.5750e-01          1.4134e+03          6.6789e-03          3.4087e+00
         8.1122              7.5856e-01          1.4140e+03          3.8672e-03          1.9065e+00
         8.3961              7.5922e-01          1.4143e+03          2.3130e-03          1.1020e+00
         8.6900              7.5981e-01          1.4145e+03          1.9942e-03          9.1791e-01
         8.9941              7.6055e-01          1.4149e+03          2.4367e-03          1.0838e+00
         9.3089              7.6147e-01          1.4153e+03          2.9261e-03          1.2572e+00
         9.6347              7.6243e-01          1.4157e+03          2.9605e-03          1.2293e+00
         9.9720              7.6331e-01          1.4160e+03          2.6159e-03          1.0492e+00
        10.3210              7.6407e-01          1.4163e+03          2.1584e-03          8.3665e-01
        10.6820              7.6497e-01          1.4166e+03          2.5064e-03          9.3835e-01
        11.0560              7.6627e-01          1.4171e+03          3.4693e-03          1.2553e+00
        11.4430              7.6808e-01          1.4178e+03          4.6784e-03          1.6352e+00
        11.8436              7.7016e-01          1.4185e+03          5.2009e-03          1.7567e+00
        12.2581              7.7218e-01          1.4191e+03          4.8529e-03          1.5835e+00
        12.6871              7.7393e-01          1.4197e+03          4.0872e-03          1.2887e+00
        13.1312              7.7541e-01          1.4201e+03          3.3280e-03          1.0137e+00
        13.5908              7.7662e-01          1.4205e+03          2.6468e-03          7.7901e-01
        14.0664              7.7765e-01          1.4208e+03          2.1617e-03          6.1472e-01
        14.5588              7.7874e-01          1.4211e+03          2.2019e-03          6.0490e-01
        15.0683              7.8029e-01          1.4215e+03          3.0516e-03          8.1005e-01
        15.5957              7.8254e-01          1.4221e+03          4.2578e-03          1.0920e+00
        16.1416              7.8522e-01          1.4227e+03          4.9230e-03          1.2200e+00
        16.7065              7.8801e-01          1.4234e+03          4.9343e-03          1.1814e+00
        17.2912              7.9067e-01          1.4240e+03          4.5534e-03          1.0535e+00
        17.8964              7.9308e-01          1.4245e+03          3.9723e-03          8.8769e-01
        18.5228              7.9516e-01          1.4250e+03          3.3324e-03          7.1968e-01
        19.1711              7.9697e-01          1.4254e+03          2.7850e-03          5.8107e-01
        19.8421              7.9867e-01          1.4257e+03          2.5304e-03          5.1011e-01
        20.5366              8.0030e-01          1.4260e+03          2.3449e-03          4.5682e-01
        21.2553              8.0174e-01          1.4263e+03          2.0026e-03          3.7672e-01
        21.9993              8.0283e-01          1.4265e+03          1.4749e-03          2.6826e-01
        22.7693              8.0332e-01          1.4266e+03          6.3483e-04          1.1145e-01
        23.5662              8.0344e-01          1.4266e+03          1.4637e-04          2.4815e-02
        24.3910              8.0507e-01          1.4269e+03          1.9788e-03          3.2456e-01
        25.2447              8.1131e-01          1.4279e+03          7.3078e-03          1.1579e+00
        26.1282              8.2249e-01          1.4296e+03          1.2657e-02          1.9378e+00
        27.0427              8.3518e-01          1.4314e+03          1.3877e-02          2.0524e+00
        27.9892              8.4670e-01          1.4331e+03          1.2166e-02          1.7388e+00
        28.9689              8.5620e-01          1.4344e+03          9.6969e-03          1.3389e+00
        29.9828              8.6425e-01          1.4355e+03          7.9452e-03          1.0600e+00
        31.0322              8.7312e-01          1.4366e+03          8.4521e-03          1.0894e+00
        32.1183              8.8501e-01          1.4381e+03          1.0941e-02          1.3627e+00
        33.2424              8.9764e-01          1.4396e+03          1.1240e-02          1.3525e+00

                                             DFT method summary
                                     Pore volume =         0.898 cc/g
                                    Surface area =      1439.622 m?g
                          Lower confidence limit =         0.666 nm
                                   Fitting error =         1.738 %
                               Pore width (Mode) =         0.926 nm
 
                            Moving point average :       off
 
 
