# Supplementary material for: Accelerated discovery of highly active enzyme nanohybrids with parallelized Bayesian optimization in hybrid space
Source: Nat Commun. 2026 Mar 7;17:3634. doi: 10.1038/s41467-026-70251-3 (PMC13096166; doi:10.1038/s41467-026-70251-3)
Supplement: Supplementary file 3 — Supplementary Dataset 1 [file 41467_2026_70251_MOESM3_ESM.zip › Raw data/BET/SupplFig13e-CATZnHTM-DFT.txt]

                        Quantachrome?ASiQwin? Automated Gas Sorption Data
                                     Acquisition and Reduction
                               ? 1994-2016, Quantachrome Instruments
                                            version 5.0

Analysis                                          Report
Operator:      Fu WeiChen     Date:2024/01/08     Operator: aaa                 Date:2024/01/11
Sample ID:     6                   Filename:      6.qps
Sample Desc:                       Comment:                                          
Sample Weight: 0.013 g             Instrument:    Autosorb iQ Station 2              
Outgas Time:   11.0 hrs            Outgas Temp.:  200 �C                             
Analysis gas:  Nitrogen            Non-ideality:  6.58e-05 1/Torr     CellType:      9mm
Analysis Time: 3:11 hr:min         Bath temp.:    77.35 K                            
Analysis Mode: Standard                                               VoidVol Remeasure:off
VoidVol. Mode: He Measure          Cold Zone V:   7.23292 cc          Warm Zone V:   8.97286 cc
                                     Data Reduction Parameters
               Thermal Transpiration: onEff. mol. diameter (D): 3.54 �Eff. cell stem diam. (d): 4.0000 mm
 
DFT method     Calc. Model: N2 at 77 K on carbon (slit/cylindr. pores, QSDFT adsorption branch)
               Rel. press. range: 0.0000 - 1.0000                     Moving pt. avg: off
Adsorbate modelNitrogen                 Temperature    77.350K
               Molec. Wt.: 28.013       Cross Section: 16.200  �~2    Liquid Density: 0.808  g/cc

     Pore width          Cumulative          Cumulative             dV(d)               dS(d)
                         Pore Volume        Surface Area                                   
         nm                 cc/g                m?g               cc/nm/g             m?nm/g

         1.1440              0.0000e+00          0.0000e+00          0.0000e+00          0.0000e+00
         1.1930              0.0000e+00          0.0000e+00          0.0000e+00          0.0000e+00
         1.2450              0.0000e+00          0.0000e+00          0.0000e+00          0.0000e+00
         1.2990              0.0000e+00          0.0000e+00          0.0000e+00          0.0000e+00
         1.3560              0.0000e+00          0.0000e+00          0.0000e+00          0.0000e+00
         1.4160              0.0000e+00          0.0000e+00          0.0000e+00          0.0000e+00
         1.4780              0.0000e+00          0.0000e+00          0.0000e+00          0.0000e+00
         1.5430              0.0000e+00          0.0000e+00          0.0000e+00          0.0000e+00
         1.6110              0.0000e+00          0.0000e+00          0.0000e+00          0.0000e+00
         1.6820              0.0000e+00          0.0000e+00          0.0000e+00          0.0000e+00
         1.7560              0.0000e+00          0.0000e+00          0.0000e+00          0.0000e+00
         1.8340              0.0000e+00          0.0000e+00          0.0000e+00          0.0000e+00
         1.9150              0.0000e+00          0.0000e+00          0.0000e+00          0.0000e+00
         2.0000              1.2057e-04          1.2057e-01          1.4184e-03          1.4184e+00
         2.1206              1.2057e-04          1.2057e-01          0.0000e+00          0.0000e+00
         2.1948              1.2057e-04          1.2057e-01          0.0000e+00          0.0000e+00
         2.2717              1.2057e-04          1.2057e-01          0.0000e+00          0.0000e+00
         2.3512              1.2057e-04          1.2057e-01          0.0000e+00          0.0000e+00
         2.4335              1.2057e-04          1.2057e-01          0.0000e+00          0.0000e+00
         2.5186              1.2057e-04          1.2057e-01          0.0000e+00          0.0000e+00
         2.6068              1.2057e-04          1.2057e-01          0.0000e+00          0.0000e+00
         2.6980              1.2057e-04          1.2057e-01          0.0000e+00          0.0000e+00
         2.7925              1.2057e-04          1.2057e-01          0.0000e+00          0.0000e+00
         2.8902              1.2057e-04          1.2057e-01          0.0000e+00          0.0000e+00
         2.9914              1.2057e-04          1.2057e-01          0.0000e+00          0.0000e+00
         3.0961              1.2057e-04          1.2057e-01          0.0000e+00          0.0000e+00
         3.2044              1.2057e-04          1.2057e-01          0.0000e+00          0.0000e+00
         3.3166              1.2057e-04          1.2057e-01          0.0000e+00          0.0000e+00
         3.4326              1.2057e-04          1.2057e-01          0.0000e+00          0.0000e+00
         3.5528              3.1980e-04          3.4488e-01          1.6583e-03          1.8671e+00
         3.6771              9.0457e-04          9.8100e-01          4.7027e-03          5.1156e+00
         3.8058              1.8554e-03          1.9803e+00          7.3881e-03          7.7650e+00
         3.9390              2.9899e-03          3.1324e+00          8.5164e-03          8.6481e+00
         4.0769              4.1157e-03          4.2369e+00          8.1663e-03          8.0122e+00
         4.2196              5.1351e-03          5.2033e+00          7.1444e-03          6.7725e+00
         4.3673              6.0331e-03          6.0257e+00          6.0799e-03          5.5686e+00
         4.5201              6.8146e-03          6.7174e+00          5.1129e-03          4.5246e+00
         4.6784              7.4669e-03          7.2750e+00          4.1230e-03          3.5252e+00
         4.8421              7.9682e-03          7.6892e+00          3.0619e-03          2.5294e+00
         5.0116              8.3323e-03          7.9797e+00          2.1478e-03          1.7143e+00
         5.1870              8.6218e-03          8.2030e+00          1.6504e-03          1.2727e+00
         5.3690              8.9036e-03          8.4130e+00          1.5485e-03          1.1537e+00
         5.5560              9.2225e-03          8.6426e+00          1.7054e-03          1.2278e+00
         5.7510              9.5506e-03          8.8708e+00          1.6823e-03          1.1701e+00
         5.9520              9.8147e-03          9.0483e+00          1.3141e-03          8.8311e-01
         6.1600              9.9582e-03          9.1414e+00          6.8990e-04          4.4799e-01
         6.3760              9.9980e-03          9.1664e+00          1.8441e-04          1.1569e-01
         6.5990              9.9980e-03          9.1664e+00          0.0000e+00          0.0000e+00
         6.8300              9.9980e-03          9.1664e+00          0.0000e+00          0.0000e+00
         7.0690              1.0002e-02          9.1688e+00          1.7578e-05          9.9477e-03
         7.3170              1.0047e-02          9.1932e+00          1.8020e-04          9.8513e-02
         7.5730              1.0175e-02          9.2611e+00          5.0183e-04          2.6507e-01
         7.8379              1.0419e-02          9.3854e+00          9.1978e-04          4.6940e-01
         8.1122              1.0754e-02          9.5505e+00          1.2201e-03          6.0159e-01
         8.3961              1.1132e-02          9.7305e+00          1.3314e-03          6.3430e-01
         8.6900              1.1531e-02          9.9145e+00          1.3599e-03          6.2595e-01
         8.9941              1.1976e-02          1.0112e+01          1.4635e-03          6.5085e-01
         9.3089              1.2501e-02          1.0338e+01          1.6658e-03          7.1577e-01
         9.6347              1.3088e-02          1.0582e+01          1.8036e-03          7.4879e-01
         9.9720              1.3701e-02          1.0827e+01          1.8148e-03          7.2798e-01
        10.3210              1.4295e-02          1.1058e+01          1.7024e-03          6.5978e-01
        10.6820              1.4838e-02          1.1261e+01          1.5056e-03          5.6379e-01
        11.0560              1.5288e-02          1.1424e+01          1.2022e-03          4.3495e-01
        11.4430              1.5627e-02          1.1542e+01          8.7684e-04          3.0651e-01
        11.8436              1.5870e-02          1.1624e+01          6.0696e-04          2.0499e-01
        12.2581              1.6059e-02          1.1686e+01          4.5528e-04          1.4856e-01
        12.6871              1.6231e-02          1.1740e+01          4.0130e-04          1.2652e-01
        13.1312              1.6412e-02          1.1795e+01          4.0736e-04          1.2409e-01
        13.5908              1.6596e-02          1.1850e+01          4.0101e-04          1.1802e-01
        14.0664              1.6772e-02          1.1900e+01          3.6918e-04          1.0498e-01
        14.5588              1.6932e-02          1.1944e+01          3.2558e-04          8.9453e-02
        15.0683              1.7056e-02          1.1977e+01          2.4323e-04          6.4569e-02
        15.5957              1.7145e-02          1.1999e+01          1.6767e-04          4.3004e-02
        16.1416              1.7214e-02          1.2016e+01          1.2757e-04          3.1613e-02
        16.7065              1.7278e-02          1.2032e+01          1.1285e-04          2.7020e-02
        17.2912              1.7337e-02          1.2045e+01          1.0030e-04          2.3203e-02
        17.8964              1.7386e-02          1.2056e+01          8.2175e-05          1.8368e-02
        18.5228              1.7433e-02          1.2066e+01          7.4476e-05          1.6083e-02
        19.1711              1.7488e-02          1.2078e+01          8.4050e-05          1.7536e-02
        19.8421              1.7535e-02          1.2087e+01          7.0078e-05          1.4127e-02
        20.5366              1.7576e-02          1.2095e+01          5.9122e-05          1.1516e-02
        21.2553              1.7615e-02          1.2103e+01          5.5128e-05          1.0374e-02
        21.9993              1.7658e-02          1.2111e+01          5.7567e-05          1.0467e-02
        22.7693              1.7688e-02          1.2116e+01          3.8605e-05          6.7822e-03
        23.5662              1.7712e-02          1.2120e+01          3.0463e-05          5.1699e-03
        24.3910              1.7739e-02          1.2124e+01          3.2264e-05          5.2910e-03
        25.2447              1.7773e-02          1.2130e+01          4.0089e-05          6.3530e-03
        26.1282              1.7841e-02          1.2140e+01          7.6719e-05          1.1744e-02
        27.0427              1.7965e-02          1.2158e+01          1.3570e-04          2.0073e-02
        27.9892              1.8120e-02          1.2181e+01          1.6389e-04          2.3421e-02
        28.9689              1.8245e-02          1.2198e+01          1.2804e-04          1.7680e-02
        29.9828              1.8292e-02          1.2204e+01          4.5790e-05          6.1083e-03
        31.0322              1.8292e-02          1.2204e+01          0.0000e+00          0.0000e+00
        32.1183              1.8292e-02          1.2204e+01          0.0000e+00          0.0000e+00
        33.2424              1.8292e-02          1.2204e+01          0.0000e+00          0.0000e+00

                                             DFT method summary
                                     Pore volume =         0.018 cc/g
                                    Surface area =        12.204 m?g
                          Lower confidence limit =         1.144 nm
                                   Fitting error =         8.200 %
                               Pore width (Mode) =         3.939 nm
 
                            Moving point average :       off
 
 
