# Supplementary material for: Accelerated discovery of highly active enzyme nanohybrids with parallelized Bayesian optimization in hybrid space
Source: Nat Commun. 2026 Mar 7;17:3634. doi: 10.1038/s41467-026-70251-3 (PMC13096166; doi:10.1038/s41467-026-70251-3)
Supplement: Supplementary file 3 — Supplementary Dataset 1 [file 41467_2026_70251_MOESM3_ESM.zip › Raw data/BET/Fig4l-GOxZIF.txt]

                        Quantachrome?ASiQwin? Automated Gas Sorption Data
                                     Acquisition and Reduction
                               ? 1994-2016, Quantachrome Instruments
                                            version 5.0

Analysis                                          Report
Operator:      aaa            Date:2023/07/05     Operator: aaa                 Date:2023/07/07
Sample ID:     0                   Filename:      2013IQ_st1_2023_07_05_03.qps
Sample Desc:                       Comment:                                          
Sample Weight: 0.0128 g            Instrument:    Autosorb iQ Station 1              
Outgas Time:   11.0 hrs            Outgas Temp.:  200 �C                             
Analysis gas:  Nitrogen            Non-ideality:  6.58e-05 1/Torr     CellType:      9mm
Analysis Time: 7:02 hr:min         Bath temp.:    77.35 K                            
Analysis Mode: Standard                                               VoidVol Remeasure:off
VoidVol. Mode: He Measure          Cold Zone V:   6.84103 cc          Warm Zone V:   7.49361 cc
                                     Data Reduction Parameters
               Thermal Transpiration: onEff. mol. diameter (D): 3.54 �Eff. cell stem diam. (d): 4.0000 mm
 
Adsorbate modelNitrogen                 Temperature    77.350K
               Molec. Wt.: 28.013       Cross Section: 16.200  �~2    Liquid Density: 0.808  g/cc

                     Relative                                        Volume @ STP
                     Pressure                                               
                                                                         cc/g

                        9.90428e-06                                       1.9691
                        2.55393e-05                                       5.6514
                        4.89503e-05                                      11.2760
                        6.87057e-05                                      16.5247
                        8.70362e-05                                      22.0387
                        2.00344e-04                                      74.3735
                        4.12671e-04                                     161.6302
                        5.98747e-04                                     188.4146
                        8.05180e-04                                     204.9207
                        1.04303e-03                                     216.9723
                        3.22232e-03                                     251.2561
                        5.12627e-03                                     259.6275
                        7.02739e-03                                     289.5893
                        9.18661e-03                                     300.3222
                        1.01071e-02                                     302.7610
                        4.74628e-02                                     366.4573
                        1.03098e-01                                     370.7773
                        1.53227e-01                                     373.9008
                        2.03382e-01                                     376.6316
                        2.53600e-01                                     379.0891
                        3.03125e-01                                     381.5075
                        3.53107e-01                                     383.7992
                        4.03555e-01                                     385.9660
                        4.53206e-01                                     388.0695
                        5.03358e-01                                     390.1104
                        5.53078e-01                                     392.0195
                        6.03203e-01                                     394.1251
                        6.53129e-01                                     396.0646
                        7.02403e-01                                     398.0492
                        7.52551e-01                                     400.1183
                        8.03066e-01                                     402.4837
                        8.52017e-01                                     404.8858
                        9.02109e-01                                     408.4060
                        9.52075e-01                                     414.8120
                        9.94237e-01                                     540.3191
                        9.47767e-01                                     417.0079
                        8.96004e-01                                     409.7503
                        8.51153e-01                                     406.7910
                        7.96773e-01                                     403.8464
                        7.51733e-01                                     401.7112
                        6.96807e-01                                     399.2101
                        6.51788e-01                                     397.2607
                        5.96826e-01                                     395.0313
                        5.50815e-01                                     393.1724
                        4.96279e-01                                     390.9413
                        4.50707e-01                                     388.9383
                        3.96616e-01                                     386.3412
                        3.50839e-01                                     384.2303
                        2.96125e-01                                     381.6184
                        2.50185e-01                                     379.5066
                        1.95803e-01                                     376.7722
                        1.49680e-01                                     374.3176
                        1.03450e-01                                     371.5165
                        5.03193e-02                                     367.5337
