# Supplementary material for: Accelerated discovery of highly active enzyme nanohybrids with parallelized Bayesian optimization in hybrid space
Source: Nat Commun. 2026 Mar 7;17:3634. doi: 10.1038/s41467-026-70251-3 (PMC13096166; doi:10.1038/s41467-026-70251-3)
Supplement: Supplementary file 3 — Supplementary Dataset 1 [file 41467_2026_70251_MOESM3_ESM.zip › Raw data/BET/Fig7e-CALBZIF-BET.txt]

                        Quantachrome?ASiQwin? Automated Gas Sorption Data
                                     Acquisition and Reduction
                               ? 1994-2013, Quantachrome Instruments
                                            version 3.01

Analysis                                          Report
Operator:      aaa            Date:2024/01/08     Operator: aaa                 Date:2024/01/11
Sample ID:     2                   Filename:      2014IQ_st2_2024_01_08_01.qps
Sample Desc:                       Comment:       zeolite test-reference             
Sample Weight: 0.0061 g            Instrument:    Autosorb iQ Station 2              
Outgas Time:   11.0 hrs            Outgas Temp.:  200 �C                             
Analysis gas:  Nitrogen            Non-ideality:  6.58e-05 1/Torr     CellType:      9mm
Analysis Time: 7:47 hr:min         Bath temp.:    77.35 K                            
Analysis Mode: Standard                                               VoidVol Remeasure:off
VoidVol. Mode: He Measure          Cold Zone V:   7.11676 cc          Warm Zone V:   9.25617 cc
                                     Data Reduction Parameters
               Thermal Transpiration: onEff. mol. diameter (D): 3.54 �Eff. cell stem diam. (d): 4.0000 mm
 
Adsorbate      Nitrogen                 Temperature    77.350K
               Molec. Wt.: 28.013       Cross Section: 16.200  �~2    Liquid Density: 0.806  g/cc

                     Relative                                        Volume @ STP
                     Pressure                                               
                                                                         cc/g

                        1.16785e-05                                       8.1306
                        2.12260e-05                                      12.3266
                        4.35435e-05                                      20.5856
                        6.49401e-05                                      28.3816
                        8.47557e-05                                      36.0558
                        1.98395e-04                                      99.7722
                        4.38889e-04                                     205.6052
                        6.38305e-04                                     235.1804
                        8.11849e-04                                     250.3173
                        9.99587e-04                                     261.7792
                        3.20217e-03                                     307.6495
                        5.09013e-03                                     320.3787
                        7.01914e-03                                     341.2258
                        9.05698e-03                                     354.7634
                        1.00702e-02                                     358.9424
                        5.04710e-02                                     446.8170
                        9.91210e-02                                     462.1252
                        1.49681e-01                                     472.1250
                        2.00122e-01                                     480.1742
                        2.49243e-01                                     489.7357
                        2.99561e-01                                     498.2903
                        3.49710e-01                                     505.6442
                        4.00339e-01                                     511.8450
                        4.49356e-01                                     517.4439
                        5.00648e-01                                     522.5179
                        5.49517e-01                                     526.7340
                        5.99909e-01                                     530.8749
                        6.49070e-01                                     534.9518
                        6.99560e-01                                     539.6026
                        7.49887e-01                                     545.4698
                        7.99525e-01                                     549.4050
                        8.49657e-01                                     554.6136
                        9.01941e-01                                     563.8946
                        9.49477e-01                                     580.6087
                        9.89766e-01                                     680.0530
                        9.50932e-01                                     597.2654
                        8.99110e-01                                     568.8429
                        8.49420e-01                                     561.3004
                        8.00906e-01                                     554.2406
                        7.50357e-01                                     548.3213
                        7.00505e-01                                     543.5959
                        6.49248e-01                                     538.9725
                        5.99779e-01                                     535.8048
                        5.49091e-01                                     532.8556
                        4.99919e-01                                     528.9447
                        4.50044e-01                                     523.4939
                        3.99773e-01                                     516.8889
                        3.49795e-01                                     509.2695
                        2.99420e-01                                     500.9375
                        2.49737e-01                                     492.4770
                        1.99386e-01                                     483.7419
                        1.50522e-01                                     474.7235
                        9.91183e-02                                     463.6364
                        4.94744e-02                                     447.7511
