# Supplementary material for: Accelerated discovery of highly active enzyme nanohybrids with parallelized Bayesian optimization in hybrid space
Source: Nat Commun. 2026 Mar 7;17:3634. doi: 10.1038/s41467-026-70251-3 (PMC13096166; doi:10.1038/s41467-026-70251-3)
Supplement: Supplementary file 3 — Supplementary Dataset 1 [file 41467_2026_70251_MOESM3_ESM.zip › Raw data/BET/Fig4m-GOxA6.txt]

                        Quantachrome?ASiQwin? Automated Gas Sorption Data
                                     Acquisition and Reduction
                               ? 1994-2016, Quantachrome Instruments
                                            version 5.0

Analysis                                          Report
Operator:      aaa            Date:2023/09/20     Operator: aaa                 Date:2023/09/22
Sample ID:     A6                  Filename:      2013IQ_st2_2023_09_20_01.qps
Sample Desc:                       Comment:                                          
Sample Weight: 0.0059 g            Instrument:    Autosorb iQ Station 2              
Outgas Time:   11.0 hrs            Outgas Temp.:  200 �C                             
Analysis gas:  Nitrogen            Non-ideality:  6.58e-05 1/Torr     CellType:      9mm
Analysis Time: 3:39 hr:min         Bath temp.:    77.35 K                            
Analysis Mode: Standard                                               VoidVol Remeasure:off
VoidVol. Mode: He Measure          Cold Zone V:   7.21541 cc          Warm Zone V:   17.0799 cc
                                     Data Reduction Parameters
               Thermal Transpiration: onEff. mol. diameter (D): 3.54 �Eff. cell stem diam. (d): 4.0000 mm
 
DFT method     Calc. Model: N2 at 77 K on silica (cylindr. pore, NLDFT adsorption branch model)
               Rel. press. range: 0.0000 - 1.0000                     Moving pt. avg: off
Adsorbate modelNitrogen                 Temperature    77.350K
               Molec. Wt.: 28.013       Cross Section: 16.200  �~2    Liquid Density: 0.808  g/cc

     Pore width          Cumulative          Cumulative             dV(d)               dS(d)
                         Pore Volume        Surface Area                                   
         nm                 cc/g                m?g               cc/nm/g             m?nm/g

         1.0610              0.0000e+00          0.0000e+00          0.0000e+00          0.0000e+00
         1.1140              0.0000e+00          0.0000e+00          0.0000e+00          0.0000e+00
         1.1670              0.0000e+00          0.0000e+00          0.0000e+00          0.0000e+00
         1.2200              0.0000e+00          0.0000e+00          0.0000e+00          0.0000e+00
         1.2730              0.0000e+00          0.0000e+00          0.0000e+00          0.0000e+00
         1.3260              0.0000e+00          0.0000e+00          0.0000e+00          0.0000e+00
         1.3790              0.0000e+00          0.0000e+00          0.0000e+00          0.0000e+00
         1.4320              0.0000e+00          0.0000e+00          0.0000e+00          0.0000e+00
         1.4980              0.0000e+00          0.0000e+00          0.0000e+00          0.0000e+00
         1.5640              0.0000e+00          0.0000e+00          0.0000e+00          0.0000e+00
         1.6310              0.0000e+00          0.0000e+00          0.0000e+00          0.0000e+00
         1.6970              0.0000e+00          0.0000e+00          0.0000e+00          0.0000e+00
         1.7800              0.0000e+00          0.0000e+00          0.0000e+00          0.0000e+00
         1.8680              0.0000e+00          0.0000e+00          0.0000e+00          0.0000e+00
         1.9480              0.0000e+00          0.0000e+00          0.0000e+00          0.0000e+00
         2.0270              0.0000e+00          0.0000e+00          0.0000e+00          0.0000e+00
         2.1070              0.0000e+00          0.0000e+00          0.0000e+00          0.0000e+00
         2.1860              0.0000e+00          0.0000e+00          0.0000e+00          0.0000e+00
         2.2660              0.0000e+00          0.0000e+00          0.0000e+00          0.0000e+00
         2.3450              0.0000e+00          0.0000e+00          0.0000e+00          0.0000e+00
         2.4250              0.0000e+00          0.0000e+00          0.0000e+00          0.0000e+00
         2.5040              0.0000e+00          0.0000e+00          0.0000e+00          0.0000e+00
         2.5830              0.0000e+00          0.0000e+00          0.0000e+00          0.0000e+00
         2.7030              0.0000e+00          0.0000e+00          0.0000e+00          0.0000e+00
         2.8220              0.0000e+00          0.0000e+00          0.0000e+00          0.0000e+00
         2.9410              0.0000e+00          0.0000e+00          0.0000e+00          0.0000e+00
         3.0600              0.0000e+00          0.0000e+00          0.0000e+00          0.0000e+00
         3.1790              0.0000e+00          0.0000e+00          0.0000e+00          0.0000e+00
         3.2980              0.0000e+00          0.0000e+00          0.0000e+00          0.0000e+00
         3.4180              0.0000e+00          0.0000e+00          0.0000e+00          0.0000e+00
         3.5370              0.0000e+00          0.0000e+00          0.0000e+00          0.0000e+00
         3.6560              0.0000e+00          0.0000e+00          0.0000e+00          0.0000e+00
         3.7750              0.0000e+00          0.0000e+00          0.0000e+00          0.0000e+00
         3.9340              0.0000e+00          0.0000e+00          0.0000e+00          0.0000e+00
         4.0930              0.0000e+00          0.0000e+00          0.0000e+00          0.0000e+00
         4.2520              1.0377e-03          9.7622e-01          6.5265e-03          6.1397e+00
         4.4110              4.4113e-03          4.0355e+00          2.1217e-02          1.9241e+01
         4.5700              9.9165e-03          8.8540e+00          3.4624e-02          3.0305e+01
         4.7280              1.7698e-02          1.5437e+01          4.9249e-02          4.1666e+01
         4.8870              2.7217e-02          2.3228e+01          5.9866e-02          4.9000e+01
         5.0860              3.8224e-02          3.1886e+01          5.5316e-02          4.3504e+01
         5.2850              4.9903e-02          4.0724e+01          5.8685e-02          4.4416e+01
         5.4830              6.1960e-02          4.9521e+01          6.0897e-02          4.4426e+01
         5.6820              7.5227e-02          5.8860e+01          6.6668e-02          4.6933e+01
         5.8800              8.9217e-02          6.8377e+01          7.0657e-02          4.8066e+01
         6.0790              1.0409e-01          7.8165e+01          7.4743e-02          4.9181e+01
         6.3170              1.1928e-01          8.7784e+01          6.3831e-02          4.0419e+01
         6.5560              1.3237e-01          9.5771e+01          5.4773e-02          3.3419e+01
         6.7940              1.4333e-01          1.0222e+02          4.6015e-02          2.7092e+01
         7.0320              1.5243e-01          1.0740e+02          3.8248e-02          2.1757e+01
         7.3100              1.6052e-01          1.1183e+02          2.9110e-02          1.5929e+01
         7.5880              1.6743e-01          1.1547e+02          2.4846e-02          1.3098e+01
         7.8670              1.7491e-01          1.1927e+02          2.6828e-02          1.3641e+01
         8.1450              1.8417e-01          1.2382e+02          3.3281e-02          1.6344e+01
         8.4620              1.9462e-01          1.2876e+02          3.2991e-02          1.5595e+01
         8.7800              2.0492e-01          1.3345e+02          3.2363e-02          1.4744e+01
         9.0980              2.1519e-01          1.3796e+02          3.2295e-02          1.4199e+01
         9.4160              2.2168e-01          1.4072e+02          2.0440e-02          8.6830e+00
         9.7730              2.2733e-01          1.4304e+02          1.5819e-02          6.4747e+00
        10.1310              2.3172e-01          1.4477e+02          1.2244e-02          4.8345e+00
        10.4880              2.3518e-01          1.4609e+02          9.7071e-03          3.7022e+00
        10.8850              2.3812e-01          1.4717e+02          7.3982e-03          2.7186e+00
        11.2830              2.4071e-01          1.4809e+02          6.5160e-03          2.3101e+00
        11.6800              2.4311e-01          1.4891e+02          6.0377e-03          2.0677e+00
        12.1170              2.4554e-01          1.4971e+02          5.5680e-03          1.8381e+00
        12.5540              2.4781e-01          1.5043e+02          5.1838e-03          1.6517e+00
        12.9910              2.4961e-01          1.5099e+02          4.1229e-03          1.2695e+00
        13.4670              2.5158e-01          1.5157e+02          4.1507e-03          1.2328e+00
        13.9440              2.5334e-01          1.5208e+02          3.6709e-03          1.0530e+00
        14.4600              2.5485e-01          1.5250e+02          2.9293e-03          8.1031e-01
        14.9770              2.5664e-01          1.5297e+02          3.4727e-03          9.2748e-01
        15.5330              2.5902e-01          1.5359e+02          4.2831e-03          1.1029e+00
        16.0890              2.6358e-01          1.5472e+02          8.1945e-03          2.0373e+00
        16.6850              2.6996e-01          1.5625e+02          1.0706e-02          2.5666e+00
        17.2810              2.7623e-01          1.5770e+02          1.0510e-02          2.4328e+00
        17.9160              2.8215e-01          1.5902e+02          9.3295e-03          2.0829e+00
        18.5520              2.8826e-01          1.6034e+02          9.6081e-03          2.0716e+00
        19.2270              2.9373e-01          1.6148e+02          8.1087e-03          1.6869e+00
        19.9020              2.9876e-01          1.6249e+02          7.4429e-03          1.4959e+00
        20.6170              3.0399e-01          1.6350e+02          7.3177e-03          1.4198e+00
        21.3720              3.0864e-01          1.6437e+02          6.1611e-03          1.1531e+00
        22.1270              3.1278e-01          1.6512e+02          5.4804e-03          9.9071e-01
        22.9210              3.1719e-01          1.6589e+02          5.5583e-03          9.6999e-01
        23.7550              3.2166e-01          1.6665e+02          5.3603e-03          9.0259e-01
        24.6290              3.2620e-01          1.6738e+02          5.1879e-03          8.4257e-01
        25.5030              3.3226e-01          1.6833e+02          6.9365e-03          1.0879e+00
        26.4170              3.5152e-01          1.7125e+02          2.1075e-02          3.1911e+00
        27.3700              3.9053e-01          1.7695e+02          4.0935e-02          5.9825e+00
        28.3630              4.2882e-01          1.8235e+02          3.8558e-02          5.4377e+00
        29.3960              4.6899e-01          1.8782e+02          3.8890e-02          5.2919e+00
        30.4680              5.0739e-01          1.9286e+02          3.5818e-02          4.7024e+00
        31.5410              5.4014e-01          1.9701e+02          3.0523e-02          3.8709e+00
        32.6530              5.7055e-01          2.0074e+02          2.7345e-02          3.3497e+00
        33.8050              6.0428e-01          2.0473e+02          2.9282e-02          3.4648e+00
        34.9970              6.3668e-01          2.0843e+02          2.7183e-02          3.1069e+00
        36.2280              6.6234e-01          2.1126e+02          2.0843e-02          2.3013e+00
        37.4990              6.8772e-01          2.1397e+02          1.9968e-02          2.1300e+00
        38.8100              7.1664e-01          2.1695e+02          2.2057e-02          2.2733e+00
        40.1600              7.4280e-01          2.1956e+02          1.9381e-02          1.9304e+00
        41.5510              7.6392e-01          2.2159e+02          1.5185e-02          1.4618e+00
        42.9810              7.8499e-01          2.2355e+02          1.4731e-02          1.3709e+00
        44.4500              8.0316e-01          2.2519e+02          1.2371e-02          1.1132e+00
        45.9600              8.2102e-01          2.2674e+02          1.1828e-02          1.0294e+00
        47.5090              8.3794e-01          2.2817e+02          1.0922e-02          9.1961e-01
        49.0980              8.5451e-01          2.2952e+02          1.0426e-02          8.4943e-01
        50.7270              8.6865e-01          2.3063e+02          8.6779e-03          6.8429e-01
        52.3950              8.8055e-01          2.3154e+02          7.1388e-03          5.4500e-01
        54.1030              8.9251e-01          2.3242e+02          6.9989e-03          5.1745e-01
        55.8510              9.0471e-01          2.3330e+02          6.9814e-03          5.0000e-01
        57.6380              9.1702e-01          2.3415e+02          6.8902e-03          4.7817e-01
        59.4650              9.2790e-01          2.3488e+02          5.9532e-03          4.0045e-01
        61.3320              9.3872e-01          2.3559e+02          5.7932e-03          3.7782e-01
        63.2390              9.5171e-01          2.3641e+02          6.8163e-03          4.3114e-01
        65.1850              9.6297e-01          2.3710e+02          5.7864e-03          3.5508e-01
        67.1710              9.7464e-01          2.3780e+02          5.8716e-03          3.4965e-01
        69.1970              9.8636e-01          2.3847e+02          5.7854e-03          3.3444e-01
        71.2630              9.9595e-01          2.3901e+02          4.6429e-03          2.6060e-01
        73.3680              1.0073e+00          2.3963e+02          5.4033e-03          2.9459e-01
        75.5130              1.0174e+00          2.4017e+02          4.6993e-03          2.4893e-01
        77.6980              1.0197e+00          2.4028e+02          1.0482e-03          5.3961e-02

                                             DFT method summary
                                     Pore volume =         1.020 cc/g
                                    Surface area =       240.284 m?g
                          Lower confidence limit =         1.061 nm
                                   Fitting error =         4.788 %
                               Pore width (Mode) =         6.079 nm
 
                            Moving point average :       off
 
 
