# Supplementary material for: Accelerated discovery of highly active enzyme nanohybrids with parallelized Bayesian optimization in hybrid space
Source: Nat Commun. 2026 Mar 7;17:3634. doi: 10.1038/s41467-026-70251-3 (PMC13096166; doi:10.1038/s41467-026-70251-3)
Supplement: Supplementary file 3 — Supplementary Dataset 1 [file 41467_2026_70251_MOESM3_ESM.zip › Raw data/BET/Fig7e-CALBZndmIM-DFT.txt]

                        Quantachrome?ASiQwin? Automated Gas Sorption Data
                                     Acquisition and Reduction
                               ? 1994-2016, Quantachrome Instruments
                                            version 5.0

Analysis                                          Report
Operator:      Fu WeiChen     Date:2024/01/08     Operator: aaa                 Date:2024/01/11
Sample ID:     5                   Filename:      5.qps
Sample Desc:                       Comment:                                          
Sample Weight: 0.0304 g            Instrument:    Autosorb iQ Station 1              
Outgas Time:   11.0 hrs            Outgas Temp.:  200 �C                             
Analysis gas:  Nitrogen            Non-ideality:  6.58e-05 1/Torr     CellType:      9mm
Analysis Time: 32:09 hr:min        Bath temp.:    77.35 K                            
Analysis Mode: Standard                                               VoidVol Remeasure:off
VoidVol. Mode: He Measure          Cold Zone V:   6.33839 cc          Warm Zone V:   6.9524 cc
                                     Data Reduction Parameters
               Thermal Transpiration: onEff. mol. diameter (D): 3.54 �Eff. cell stem diam. (d): 4.0000 mm
 
DFT method     Calc. Model: N2 at 77 K on carbon (slit/cylindr. pores, QSDFT adsorption branch)
               Rel. press. range: 0.0000 - 1.0000                     Moving pt. avg: off
Adsorbate modelNitrogen                 Temperature    77.350K
               Molec. Wt.: 28.013       Cross Section: 16.200  �~2    Liquid Density: 0.808  g/cc

     Pore width          Cumulative          Cumulative             dV(d)               dS(d)
                         Pore Volume        Surface Area                                   
         nm                 cc/g                m?g               cc/nm/g             m?nm/g

         0.6400              0.0000e+00          0.0000e+00          0.0000e+00          0.0000e+00
         0.6660              0.0000e+00          0.0000e+00          0.0000e+00          0.0000e+00
         0.6940              0.0000e+00          0.0000e+00          0.0000e+00          0.0000e+00
         0.7230              0.0000e+00          0.0000e+00          0.0000e+00          0.0000e+00
         0.7530              0.0000e+00          0.0000e+00          0.0000e+00          0.0000e+00
         0.7850              0.0000e+00          0.0000e+00          0.0000e+00          0.0000e+00
         0.8180              0.0000e+00          0.0000e+00          0.0000e+00          0.0000e+00
         0.8520              0.0000e+00          0.0000e+00          0.0000e+00          0.0000e+00
         0.8890              0.0000e+00          0.0000e+00          0.0000e+00          0.0000e+00
         0.9260              0.0000e+00          0.0000e+00          0.0000e+00          0.0000e+00
         0.9660              0.0000e+00          0.0000e+00          0.0000e+00          0.0000e+00
         1.0070              0.0000e+00          0.0000e+00          0.0000e+00          0.0000e+00
         1.0510              7.9742e-04          1.5174e+00          1.8123e-02          3.4487e+01
         1.0960              2.8703e-03          5.3001e+00          4.6065e-02          8.4059e+01
         1.1440              5.7968e-03          1.0416e+01          6.0969e-02          1.0659e+02
         1.1930              8.6555e-03          1.5209e+01          5.8340e-02          9.7803e+01
         1.2450              1.0790e-02          1.8637e+01          4.1043e-02          6.5932e+01
         1.2990              1.2038e-02          2.0559e+01          2.3117e-02          3.5592e+01
         1.3560              1.2809e-02          2.1696e+01          1.3524e-02          1.9947e+01
         1.4160              1.3780e-02          2.3068e+01          1.6184e-02          2.2859e+01
         1.4780              1.5259e-02          2.5069e+01          2.3854e-02          3.2278e+01
         1.5430              1.6774e-02          2.7033e+01          2.3310e-02          3.0214e+01
         1.6110              1.7926e-02          2.8463e+01          1.6945e-02          2.1036e+01
         1.6820              1.8846e-02          2.9557e+01          1.2952e-02          1.5401e+01
         1.7560              1.9649e-02          3.0472e+01          1.0855e-02          1.2363e+01
         1.8340              2.0307e-02          3.1189e+01          8.4327e-03          9.1960e+00
         1.9150              2.1296e-02          3.2222e+01          1.2214e-02          1.2756e+01
         2.0000              2.2460e-02          3.3386e+01          1.3688e-02          1.3688e+01
         2.1206              2.2460e-02          3.3386e+01          0.0000e+00          0.0000e+00
         2.1948              2.2460e-02          3.3386e+01          0.0000e+00          0.0000e+00
         2.2717              2.2460e-02          3.3386e+01          0.0000e+00          0.0000e+00
         2.3512              2.2460e-02          3.3386e+01          0.0000e+00          0.0000e+00
         2.4335              2.2460e-02          3.3386e+01          0.0000e+00          0.0000e+00
         2.5186              2.2460e-02          3.3386e+01          0.0000e+00          0.0000e+00
         2.6068              2.2460e-02          3.3386e+01          0.0000e+00          0.0000e+00
         2.6980              2.2460e-02          3.3386e+01          0.0000e+00          0.0000e+00
         2.7925              2.2460e-02          3.3386e+01          0.0000e+00          0.0000e+00
         2.8902              2.2460e-02          3.3386e+01          0.0000e+00          0.0000e+00
         2.9914              2.2460e-02          3.3386e+01          0.0000e+00          0.0000e+00
         3.0961              2.2460e-02          3.3386e+01          0.0000e+00          0.0000e+00
         3.2044              2.2460e-02          3.3386e+01          0.0000e+00          0.0000e+00
         3.3166              2.2754e-02          3.3741e+01          2.6276e-03          3.1691e+00
         3.4326              2.3797e-02          3.4956e+01          8.9837e-03          1.0469e+01
         3.5528              2.5444e-02          3.6811e+01          1.3710e-02          1.5436e+01
         3.6771              2.7488e-02          3.9034e+01          1.6433e-02          1.7875e+01
         3.8058              2.9983e-02          4.1656e+01          1.9390e-02          2.0379e+01
         3.9390              3.2942e-02          4.4661e+01          2.2214e-02          2.2558e+01
         4.0769              3.6339e-02          4.7994e+01          2.4641e-02          2.4176e+01
         4.2196              3.9976e-02          5.1442e+01          2.5487e-02          2.4161e+01
         4.3673              4.3824e-02          5.4966e+01          2.6055e-02          2.3864e+01
         4.5201              4.7884e-02          5.8559e+01          2.6557e-02          2.3501e+01
         4.6784              5.2002e-02          6.2079e+01          2.6030e-02          2.2255e+01
         4.8421              5.6224e-02          6.5568e+01          2.5788e-02          2.1303e+01
         5.0116              6.0255e-02          6.8785e+01          2.3783e-02          1.8982e+01
         5.1870              6.3604e-02          7.1367e+01          1.9091e-02          1.4722e+01
         5.3690              6.6241e-02          7.3332e+01          1.4489e-02          1.0795e+01
         5.5560              6.8574e-02          7.5012e+01          1.2477e-02          8.9828e+00
         5.7510              7.0611e-02          7.6428e+01          1.0444e-02          7.2643e+00
         5.9520              7.2595e-02          7.7762e+01          9.8698e-03          6.6329e+00
         6.1600              7.4843e-02          7.9222e+01          1.0809e-02          7.0191e+00
         6.3760              7.7143e-02          8.0664e+01          1.0648e-02          6.6797e+00
         6.5990              7.9580e-02          8.2142e+01          1.0930e-02          6.6254e+00
         6.8300              8.2498e-02          8.3851e+01          1.2630e-02          7.3970e+00
         7.0690              8.5522e-02          8.5562e+01          1.2652e-02          7.1592e+00
         7.3170              8.8266e-02          8.7062e+01          1.1066e-02          6.0494e+00
         7.5730              9.1133e-02          8.8576e+01          1.1199e-02          5.9151e+00
         7.8379              9.4447e-02          9.0267e+01          1.2508e-02          6.3836e+00
         8.1122              9.7543e-02          9.1794e+01          1.1288e-02          5.5658e+00
         8.3961              9.9922e-02          9.2927e+01          8.3798e-03          3.9922e+00
         8.6900              1.0177e-01          9.3777e+01          6.2832e-03          2.8922e+00
         8.9941              1.0353e-01          9.4559e+01          5.7819e-03          2.5714e+00
         9.3089              1.0505e-01          9.5213e+01          4.8369e-03          2.0784e+00
         9.6347              1.0593e-01          9.5580e+01          2.7071e-03          1.1239e+00
         9.9720              1.0617e-01          9.5675e+01          7.0819e-04          2.8407e-01
        10.3210              1.0617e-01          9.5675e+01          0.0000e+00          0.0000e+00
        10.6820              1.0642e-01          9.5770e+01          6.9588e-04          2.6058e-01
        11.0560              1.0805e-01          9.6357e+01          4.3418e-03          1.5708e+00
        11.4430              1.1063e-01          9.7260e+01          6.6738e-03          2.3329e+00
        11.8436              1.1318e-01          9.8122e+01          6.3689e-03          2.1510e+00
        12.2581              1.1521e-01          9.8784e+01          4.8995e-03          1.5988e+00
        12.6871              1.1677e-01          9.9277e+01          3.6453e-03          1.1493e+00
        13.1312              1.1779e-01          9.9586e+01          2.2786e-03          6.9410e-01
        13.5908              1.1781e-01          9.9592e+01          4.4661e-05          1.3147e-02
        14.0664              1.1781e-01          9.9592e+01          0.0000e+00          0.0000e+00
        14.5588              1.1781e-01          9.9592e+01          0.0000e+00          0.0000e+00
        15.0683              1.1853e-01          9.9783e+01          1.4189e-03          3.7666e-01
        15.5957              1.2109e-01          1.0044e+02          4.8491e-03          1.2437e+00
        16.1416              1.2416e-01          1.0120e+02          5.6220e-03          1.3932e+00
        16.7065              1.2734e-01          1.0196e+02          5.6310e-03          1.3482e+00
        17.2912              1.3017e-01          1.0262e+02          4.8479e-03          1.1215e+00
        17.8964              1.3097e-01          1.0279e+02          1.3128e-03          2.9343e-01
        18.5228              1.3097e-01          1.0279e+02          0.0000e+00          0.0000e+00
        19.1711              1.3097e-01          1.0279e+02          0.0000e+00          0.0000e+00
        19.8421              1.3097e-01          1.0279e+02          0.0000e+00          0.0000e+00
        20.5366              1.3097e-01          1.0279e+02          0.0000e+00          0.0000e+00
        21.2553              1.3097e-01          1.0279e+02          0.0000e+00          0.0000e+00
        21.9993              1.3097e-01          1.0279e+02          0.0000e+00          0.0000e+00
        22.7693              1.3097e-01          1.0279e+02          0.0000e+00          0.0000e+00
        23.5662              1.3097e-01          1.0279e+02          0.0000e+00          0.0000e+00
        24.3910              1.3097e-01          1.0279e+02          0.0000e+00          0.0000e+00
        25.2447              2.0249e-01          1.1413e+02          8.3785e-02          1.3276e+01
        26.1282              2.9117e-01          1.2770e+02          1.0037e-01          1.5366e+01
        27.0427              3.6014e-01          1.3791e+02          7.5419e-02          1.1155e+01
        27.9892              4.2414e-01          1.4705e+02          6.7620e-02          9.6638e+00
        28.9689              4.8991e-01          1.5613e+02          6.7129e-02          9.2692e+00
        29.9828              5.4730e-01          1.6379e+02          5.6605e-02          7.5517e+00
        31.0322              5.8557e-01          1.6872e+02          3.6468e-02          4.7006e+00
        32.1183              6.3706e-01          1.7514e+02          4.7408e-02          5.9041e+00
        33.2424              7.4429e-01          1.8804e+02          9.5390e-02          1.1478e+01

                                             DFT method summary
                                     Pore volume =         0.744 cc/g
                                    Surface area =       188.038 m?g
                          Lower confidence limit =         0.640 nm
                                   Fitting error =         1.056 %
                               Pore width (Mode) =        26.128 nm
 
                            Moving point average :       off
 
 
