# Supplementary material for: Accelerated discovery of highly active enzyme nanohybrids with parallelized Bayesian optimization in hybrid space
Source: Nat Commun. 2026 Mar 7;17:3634. doi: 10.1038/s41467-026-70251-3 (PMC13096166; doi:10.1038/s41467-026-70251-3)
Supplement: Supplementary file 3 — Supplementary Dataset 1 [file 41467_2026_70251_MOESM3_ESM.zip › Raw data/BET/SupplFig13e-CATZnHTM-BET.txt]

                        Quantachrome?ASiQwin? Automated Gas Sorption Data
                                     Acquisition and Reduction
                               ? 1994-2016, Quantachrome Instruments
                                            version 5.0

Analysis                                          Report
Operator:      Fu WeiChen     Date:2024/01/08     Operator: aaa                 Date:2024/01/11
Sample ID:     6                   Filename:      6.qps
Sample Desc:                       Comment:                                          
Sample Weight: 0.013 g             Instrument:    Autosorb iQ Station 2              
Outgas Time:   11.0 hrs            Outgas Temp.:  200 °C                             
Analysis gas:  Nitrogen            Non-ideality:  6.58e-05 1/Torr     CellType:      9mm
Analysis Time: 3:11 hr:min         Bath temp.:    77.35 K                            
Analysis Mode: Standard                                               VoidVol Remeasure:off
VoidVol. Mode: He Measure          Cold Zone V:   7.23292 cc          Warm Zone V:   8.97286 cc
                                     Data Reduction Parameters
               Thermal Transpiration: onEff. mol. diameter (D): 3.54 ÅEff. cell stem diam. (d): 4.0000 mm
 
Adsorbate modelNitrogen                 Temperature    77.350K
               Molec. Wt.: 28.013       Cross Section: 16.200  Å~2    Liquid Density: 0.808  g/cc

                     Relative                                        Volume @ STP
                     Pressure                                               
                                                                         cc/g

                        1.00526e-02                                       0.0166
                        5.36559e-02                                       0.8133
                        1.03393e-01                                       1.7492
                        1.53566e-01                                       2.6099
                        2.03436e-01                                       3.3658
                        2.53287e-01                                       4.2527
                        3.03288e-01                                       5.1468
                        3.53282e-01                                       5.8077
                        4.03151e-01                                       6.3499
                        4.53404e-01                                       6.8779
                        5.03534e-01                                       7.3539
                        5.52552e-01                                       7.7494
                        6.02895e-01                                       8.0473
                        6.53438e-01                                       8.4847
                        7.02191e-01                                       8.5998
                        7.53324e-01                                       8.9142
                        8.01976e-01                                       9.6746
                        8.53113e-01                                      10.9714
                        9.02432e-01                                      11.6470
                        9.52725e-01                                      12.0252
                        9.94806e-01                                      13.3289
                        9.45738e-01                                      11.9181
                        8.97956e-01                                      11.3953
                        8.47915e-01                                      10.8740
                        7.96078e-01                                      10.3492
                        7.47608e-01                                      10.2088
                        6.96765e-01                                      10.8538
                        6.46664e-01                                      10.2781
                        5.97206e-01                                       9.7157
                        5.46955e-01                                       9.1465
                        4.96807e-01                                       8.5417
                        4.46805e-01                                       7.7925
                        3.97221e-01                                       7.0766
                        3.46412e-01                                       6.3620
                        2.96393e-01                                       5.4244
                        2.46209e-01                                       4.8366
                        1.96174e-01                                       3.9702
                        1.46153e-01                                       2.8742
                        9.63762e-02                                       1.6082
                        4.64555e-02                                       0.2359
