# Supplementary material for: Accelerated discovery of highly active enzyme nanohybrids with parallelized Bayesian optimization in hybrid space
Source: Nat Commun. 2026 Mar 7;17:3634. doi: 10.1038/s41467-026-70251-3 (PMC13096166; doi:10.1038/s41467-026-70251-3)
Supplement: Supplementary file 3 — Supplementary Dataset 1 [file 41467_2026_70251_MOESM3_ESM.zip › Raw data/BET/Fig4m-GOxA1.txt]

                        Quantachrome?ASiQwin? Automated Gas Sorption Data
                                     Acquisition and Reduction
                               ? 1994-2013, Quantachrome Instruments
                                            version 3.01

Analysis                                          Report
Operator:      aaa            Date:2023/07/04     Operator: aaa                 Date:2023/09/12
Sample ID:     A1                  Filename:      2014IQ_st2_2023_07_04_02.qps
Sample Desc:                       Comment:       zeolite test-reference             
Sample Weight: 0.0066 g            Instrument:    Autosorb iQ Station 2              
Outgas Time:   11.0 hrs            Outgas Temp.:  200 �C                             
Analysis gas:  Nitrogen            Non-ideality:  6.58e-05 1/Torr     CellType:      9mm
Analysis Time: 3:45 hr:min         Bath temp.:    77.35 K                            
Analysis Mode: Standard                                               VoidVol Remeasure:off
VoidVol. Mode: He Measure          Cold Zone V:   6.43658 cc          Warm Zone V:   9.59849 cc
                                     Data Reduction Parameters
               Thermal Transpiration: onEff. mol. diameter (D): 3.54 �Eff. cell stem diam. (d): 4.0000 mm
 
DFT method     Calc. Model: N2 at 77 K on silica (cylindr. pore, NLDFT adsorption branch model)
               Rel. press. range: 0.0000 - 1.0000                     Moving pt. avg: off
Adsorbate      Nitrogen                 Temperature    77.350K
               Molec. Wt.: 28.013       Cross Section: 16.200  �~2    Liquid Density: 0.806  g/cc

     Pore width          Cumulative          Cumulative             dV(d)               dS(d)
                         Pore Volume        Surface Area                                   
         nm                 cc/g                m?g               cc/nm/g             m?nm/g

         1.0610              0.0000e+00          0.0000e+00          0.0000e+00          0.0000e+00
         1.1140              0.0000e+00          0.0000e+00          0.0000e+00          0.0000e+00
         1.1670              0.0000e+00          0.0000e+00          0.0000e+00          0.0000e+00
         1.2200              0.0000e+00          0.0000e+00          0.0000e+00          0.0000e+00
         1.2730              0.0000e+00          0.0000e+00          0.0000e+00          0.0000e+00
         1.3260              0.0000e+00          0.0000e+00          0.0000e+00          0.0000e+00
         1.3790              0.0000e+00          0.0000e+00          0.0000e+00          0.0000e+00
         1.4320              0.0000e+00          0.0000e+00          0.0000e+00          0.0000e+00
         1.4980              0.0000e+00          0.0000e+00          0.0000e+00          0.0000e+00
         1.5640              0.0000e+00          0.0000e+00          0.0000e+00          0.0000e+00
         1.6310              0.0000e+00          0.0000e+00          0.0000e+00          0.0000e+00
         1.6970              0.0000e+00          0.0000e+00          0.0000e+00          0.0000e+00
         1.7800              0.0000e+00          0.0000e+00          0.0000e+00          0.0000e+00
         1.8680              0.0000e+00          0.0000e+00          0.0000e+00          0.0000e+00
         1.9480              0.0000e+00          0.0000e+00          0.0000e+00          0.0000e+00
         2.0270              0.0000e+00          0.0000e+00          0.0000e+00          0.0000e+00
         2.1070              0.0000e+00          0.0000e+00          0.0000e+00          0.0000e+00
         2.1860              0.0000e+00          0.0000e+00          0.0000e+00          0.0000e+00
         2.2660              0.0000e+00          0.0000e+00          0.0000e+00          0.0000e+00
         2.3450              0.0000e+00          0.0000e+00          0.0000e+00          0.0000e+00
         2.4250              0.0000e+00          0.0000e+00          0.0000e+00          0.0000e+00
         2.5040              0.0000e+00          0.0000e+00          0.0000e+00          0.0000e+00
         2.5830              0.0000e+00          0.0000e+00          0.0000e+00          0.0000e+00
         2.7030              0.0000e+00          0.0000e+00          0.0000e+00          0.0000e+00
         2.8220              0.0000e+00          0.0000e+00          0.0000e+00          0.0000e+00
         2.9410              0.0000e+00          0.0000e+00          0.0000e+00          0.0000e+00
         3.0600              0.0000e+00          0.0000e+00          0.0000e+00          0.0000e+00
         3.1790              0.0000e+00          0.0000e+00          0.0000e+00          0.0000e+00
         3.2980              0.0000e+00          0.0000e+00          0.0000e+00          0.0000e+00
         3.4180              0.0000e+00          0.0000e+00          0.0000e+00          0.0000e+00
         3.5370              0.0000e+00          0.0000e+00          0.0000e+00          0.0000e+00
         3.6560              0.0000e+00          0.0000e+00          0.0000e+00          0.0000e+00
         3.7750              0.0000e+00          0.0000e+00          0.0000e+00          0.0000e+00
         3.9340              0.0000e+00          0.0000e+00          0.0000e+00          0.0000e+00
         4.0930              0.0000e+00          0.0000e+00          0.0000e+00          0.0000e+00
         4.2520              0.0000e+00          0.0000e+00          0.0000e+00          0.0000e+00
         4.4110              0.0000e+00          0.0000e+00          0.0000e+00          0.0000e+00
         4.5700              0.0000e+00          0.0000e+00          0.0000e+00          0.0000e+00
         4.7280              0.0000e+00          0.0000e+00          0.0000e+00          0.0000e+00
         4.8870              0.0000e+00          0.0000e+00          0.0000e+00          0.0000e+00
         5.0860              0.0000e+00          0.0000e+00          0.0000e+00          0.0000e+00
         5.2850              0.0000e+00          0.0000e+00          0.0000e+00          0.0000e+00
         5.4830              0.0000e+00          0.0000e+00          0.0000e+00          0.0000e+00
         5.6820              0.0000e+00          0.0000e+00          0.0000e+00          0.0000e+00
         5.8800              0.0000e+00          0.0000e+00          0.0000e+00          0.0000e+00
         6.0790              9.0435e-04          5.9507e-01          4.5445e-03          2.9903e+00
         6.3170              3.9773e-03          2.5409e+00          1.2912e-02          8.1758e+00
         6.5560              8.4600e-03          5.2759e+00          1.8756e-02          1.1444e+01
         6.7940              1.3780e-02          8.4079e+00          2.2352e-02          1.3160e+01
         7.0320              1.9456e-02          1.1637e+01          2.3851e-02          1.3567e+01
         7.3100              2.5726e-02          1.5068e+01          2.2552e-02          1.2340e+01
         7.5880              3.1132e-02          1.7917e+01          1.9446e-02          1.0251e+01
         7.8670              3.6683e-02          2.0740e+01          1.9896e-02          1.0116e+01
         8.1450              4.3169e-02          2.3925e+01          2.3332e-02          1.1458e+01
         8.4620              4.9919e-02          2.7116e+01          2.1295e-02          1.0066e+01
         8.7800              5.6486e-02          3.0108e+01          2.0650e-02          9.4080e+00
         9.0980              6.3826e-02          3.3335e+01          2.3081e-02          1.0148e+01
         9.4160              6.9725e-02          3.5840e+01          1.8549e-02          7.8796e+00
         9.7730              7.6645e-02          3.8673e+01          1.9385e-02          7.9339e+00
        10.1310              8.3447e-02          4.1359e+01          1.9001e-02          7.5022e+00
        10.4880              8.9875e-02          4.3810e+01          1.8004e-02          6.8663e+00
        10.8850              9.6131e-02          4.6109e+01          1.5760e-02          5.7914e+00
        11.2830              1.0243e-01          4.8342e+01          1.5824e-02          5.6100e+00
        11.6800              1.0926e-01          5.0683e+01          1.7217e-02          5.8964e+00
        12.1170              1.1668e-01          5.3132e+01          1.6980e-02          5.6055e+00
        12.5540              1.2395e-01          5.5446e+01          1.6616e-02          5.2944e+00
        12.9910              1.3013e-01          5.7350e+01          1.4152e-02          4.3574e+00
        13.4670              1.3656e-01          5.9260e+01          1.3506e-02          4.0116e+00
        13.9440              1.4266e-01          6.1009e+01          1.2783e-02          3.6669e+00
        14.4600              1.4820e-01          6.2541e+01          1.0735e-02          2.9695e+00
        14.9770              1.5423e-01          6.4154e+01          1.1679e-02          3.1193e+00
        15.5330              1.6196e-01          6.6143e+01          1.3890e-02          3.5768e+00
        16.0890              1.7254e-01          6.8773e+01          1.9028e-02          4.7306e+00
        16.6850              1.8430e-01          7.1592e+01          1.9734e-02          4.7309e+00
        17.2810              1.9504e-01          7.4078e+01          1.8020e-02          4.1710e+00
        17.9160              2.0502e-01          7.6307e+01          1.5719e-02          3.5096e+00
        18.5520              2.1526e-01          7.8515e+01          1.6101e-02          3.4715e+00
        19.2270              2.2440e-01          8.0416e+01          1.3542e-02          2.8173e+00
        19.9020              2.3280e-01          8.2105e+01          1.2450e-02          2.5022e+00
        20.6170              2.4157e-01          8.3807e+01          1.2265e-02          2.3795e+00
        21.3720              2.4938e-01          8.5268e+01          1.0339e-02          1.9351e+00
        22.1270              2.5637e-01          8.6531e+01          9.2567e-03          1.6734e+00
        22.9210              2.6386e-01          8.7838e+01          9.4303e-03          1.6457e+00
        23.7550              2.7139e-01          8.9107e+01          9.0378e-03          1.5218e+00
        24.6290              2.7864e-01          9.0284e+01          8.2885e-03          1.3461e+00
        25.5030              2.8550e-01          9.1360e+01          7.8506e-03          1.2313e+00
        26.4170              2.9280e-01          9.2465e+01          7.9856e-03          1.2092e+00
        27.3700              3.0538e-01          9.4303e+01          1.3200e-02          1.9291e+00
        28.3630              3.4446e-01          9.9815e+01          3.9356e-02          5.5504e+00
        29.3960              3.9834e-01          1.0715e+02          5.2160e-02          7.0975e+00
        30.4680              4.5170e-01          1.1415e+02          4.9776e-02          6.5349e+00
        31.5410              4.9742e-01          1.1995e+02          4.2608e-02          5.4035e+00
        32.6530              5.3990e-01          1.2515e+02          3.8204e-02          4.6800e+00
        33.8050              5.8706e-01          1.3073e+02          4.0939e-02          4.8441e+00
        34.9970              6.3230e-01          1.3591e+02          3.7952e-02          4.3377e+00
        36.2280              6.6815e-01          1.3986e+02          2.9121e-02          3.2153e+00
        37.4990              7.0361e-01          1.4365e+02          2.7901e-02          2.9762e+00
        38.8100              7.4404e-01          1.4781e+02          3.0839e-02          3.1785e+00
        40.1600              7.8057e-01          1.5145e+02          2.7058e-02          2.6950e+00
        41.5510              8.1008e-01          1.5429e+02          2.1214e-02          2.0422e+00
        42.9810              8.3951e-01          1.5703e+02          2.0582e-02          1.9155e+00
        44.4500              8.6486e-01          1.5931e+02          1.7256e-02          1.5528e+00
        45.9600              8.8986e-01          1.6149e+02          1.6554e-02          1.4407e+00
        47.5090              9.1350e-01          1.6348e+02          1.5263e-02          1.2851e+00
        49.0980              9.3665e-01          1.6536e+02          1.4568e-02          1.1868e+00
        50.7270              9.5636e-01          1.6692e+02          1.2099e-02          9.5405e-01
        52.3950              9.7300e-01          1.6819e+02          9.9777e-03          7.6172e-01
        54.1030              9.8970e-01          1.6942e+02          9.7787e-03          7.2297e-01
        55.8510              1.0068e+00          1.7065e+02          9.7561e-03          6.9873e-01
        57.6380              1.0240e+00          1.7184e+02          9.6455e-03          6.6939e-01
        59.4650              1.0392e+00          1.7286e+02          8.3030e-03          5.5852e-01
        61.3320              1.0543e+00          1.7385e+02          8.1101e-03          5.2893e-01
        63.2390              1.0725e+00          1.7500e+02          9.5238e-03          6.0240e-01
        65.1850              1.0882e+00          1.7596e+02          8.0719e-03          4.9533e-01
        67.1710              1.1045e+00          1.7693e+02          8.2168e-03          4.8930e-01
        69.1970              1.1208e+00          1.7788e+02          8.0722e-03          4.6662e-01
        71.2630              1.1343e+00          1.7863e+02          6.4888e-03          3.6422e-01
        73.3680              1.1502e+00          1.7950e+02          7.5657e-03          4.1248e-01
        75.5130              1.1642e+00          1.8024e+02          6.5408e-03          3.4647e-01
        77.6980              1.1654e+00          1.8031e+02          5.5780e-04          2.8716e-02

                                             DFT method summary
                                     Pore volume =         1.165 cc/g
                                    Surface area =       180.306 m?g
                          Lower confidence limit =         1.061 nm
                                   Fitting error =         3.358 %
                               Pore width (Mode) =        29.396 nm
 
                            Moving point average :       off
 
 
