# Supplementary material for: Accelerated discovery of highly active enzyme nanohybrids with parallelized Bayesian optimization in hybrid space
Source: Nat Commun. 2026 Mar 7;17:3634. doi: 10.1038/s41467-026-70251-3 (PMC13096166; doi:10.1038/s41467-026-70251-3)
Supplement: Supplementary file 3 — Supplementary Dataset 1 [file 41467_2026_70251_MOESM3_ESM.zip › Raw data/BET/SupplFig13e-CATZIF-DFT.txt]

                        Quantachrome?ASiQwin? Automated Gas Sorption Data
                                     Acquisition and Reduction
                               ? 1994-2016, Quantachrome Instruments
                                            version 5.0

Analysis                                          Report
Operator:      aaa            Date:2024/01/08     Operator: aaa                 Date:2024/01/11
Sample ID:     3                   Filename:      2013IQ_st1_2024_01_08_01.qps
Sample Desc:                       Comment:                                          
Sample Weight: 0.0094 g            Instrument:    Autosorb iQ Station 1              
Outgas Time:   11.0 hrs            Outgas Temp.:  200 �C                             
Analysis gas:  Nitrogen            Non-ideality:  6.58e-05 1/Torr     CellType:      9mm
Analysis Time: 10:30 hr:min        Bath temp.:    77.35 K                            
Analysis Mode: Standard                                               VoidVol Remeasure:off
VoidVol. Mode: He Measure          Cold Zone V:   6.52577 cc          Warm Zone V:   7.61495 cc
                                     Data Reduction Parameters
               Thermal Transpiration: onEff. mol. diameter (D): 3.54 �Eff. cell stem diam. (d): 4.0000 mm
 
DFT method     Calc. Model: N2 at 77 K on carbon (slit/cylindr. pores, QSDFT adsorption branch)
               Rel. press. range: 0.0000 - 1.0000                     Moving pt. avg: off
Adsorbate modelNitrogen                 Temperature    77.350K
               Molec. Wt.: 28.013       Cross Section: 16.200  �~2    Liquid Density: 0.808  g/cc

     Pore width          Cumulative          Cumulative             dV(d)               dS(d)
                         Pore Volume        Surface Area                                   
         nm                 cc/g                m?g               cc/nm/g             m?nm/g

         0.6660              0.0000e+00          0.0000e+00          0.0000e+00          0.0000e+00
         0.6940              0.0000e+00          0.0000e+00          0.0000e+00          0.0000e+00
         0.7230              0.0000e+00          0.0000e+00          0.0000e+00          0.0000e+00
         0.7530              3.3626e-03          8.9312e+00          1.1209e-01          2.9771e+02
         0.7850              1.5766e-02          4.0532e+01          3.8760e-01          9.8751e+02
         0.8180              4.1513e-02          1.0348e+02          7.8022e-01          1.9076e+03
         0.8520              8.1565e-02          1.9750e+02          1.1780e+00          2.7653e+03
         0.8890              1.3355e-01          3.1445e+02          1.4050e+00          3.1608e+03
         0.9260              1.9268e-01          4.4217e+02          1.5982e+00          3.4518e+03
         0.9660              2.5370e-01          5.6850e+02          1.5254e+00          3.1583e+03
         1.0070              3.1191e-01          6.8411e+02          1.4198e+00          2.8199e+03
         1.0510              3.6420e-01          7.8362e+02          1.1884e+00          2.2615e+03
         1.0960              4.0893e-01          8.6523e+02          9.9385e-01          1.8136e+03
         1.1440              4.4582e-01          9.2973e+02          7.6855e-01          1.3436e+03
         1.1930              4.7536e-01          9.7926e+02          6.0302e-01          1.0109e+03
         1.2450              4.9843e-01          1.0163e+03          4.4365e-01          7.1270e+02
         1.2990              5.1576e-01          1.0430e+03          3.2082e-01          4.9395e+02
         1.3560              5.2773e-01          1.0607e+03          2.1011e-01          3.0989e+02
         1.4160              5.3459e-01          1.0703e+03          1.1426e-01          1.6138e+02
         1.4780              5.3711e-01          1.0738e+03          4.0632e-02          5.4983e+01
         1.5430              5.3725e-01          1.0739e+03          2.2228e-03          2.8809e+00
         1.6110              5.3725e-01          1.0739e+03          0.0000e+00          0.0000e+00
         1.6820              5.3725e-01          1.0739e+03          0.0000e+00          0.0000e+00
         1.7560              5.3725e-01          1.0739e+03          0.0000e+00          0.0000e+00
         1.8340              5.3725e-01          1.0739e+03          0.0000e+00          0.0000e+00
         1.9150              5.3725e-01          1.0739e+03          0.0000e+00          0.0000e+00
         2.0000              5.3746e-01          1.0741e+03          2.4066e-03          2.4069e+00
         2.1206              5.3746e-01          1.0741e+03          0.0000e+00          0.0000e+00
         2.1948              5.3746e-01          1.0741e+03          0.0000e+00          0.0000e+00
         2.2717              5.3746e-01          1.0741e+03          0.0000e+00          0.0000e+00
         2.3512              5.3746e-01          1.0741e+03          0.0000e+00          0.0000e+00
         2.4335              5.3746e-01          1.0741e+03          0.0000e+00          0.0000e+00
         2.5186              5.3746e-01          1.0741e+03          0.0000e+00          0.0000e+00
         2.6068              5.3746e-01          1.0741e+03          0.0000e+00          0.0000e+00
         2.6980              5.3746e-01          1.0741e+03          0.0000e+00          0.0000e+00
         2.7925              5.3746e-01          1.0741e+03          0.0000e+00          0.0000e+00
         2.8902              5.3746e-01          1.0741e+03          0.0000e+00          0.0000e+00
         2.9914              5.3746e-01          1.0741e+03          0.0000e+00          0.0000e+00
         3.0961              5.3746e-01          1.0741e+03          0.0000e+00          0.0000e+00
         3.2044              5.3746e-01          1.0741e+03          0.0000e+00          0.0000e+00
         3.3166              5.3746e-01          1.0741e+03          0.0000e+00          0.0000e+00
         3.4326              5.3762e-01          1.0743e+03          1.3766e-03          1.6037e+00
         3.5528              5.3861e-01          1.0754e+03          8.2650e-03          9.3062e+00
         3.6771              5.4093e-01          1.0780e+03          1.8657e-02          2.0295e+01
         3.8058              5.4471e-01          1.0819e+03          2.9367e-02          3.0865e+01
         3.9390              5.4979e-01          1.0871e+03          3.8163e-02          3.8754e+01
         4.0769              5.5590e-01          1.0931e+03          4.4316e-02          4.3480e+01
         4.2196              5.6268e-01          1.0995e+03          4.7471e-02          4.5000e+01
         4.3673              5.6968e-01          1.1059e+03          4.7439e-02          4.3450e+01
         4.5201              5.7649e-01          1.1120e+03          4.4535e-02          3.9410e+01
         4.6784              5.8287e-01          1.1174e+03          4.0340e-02          3.4491e+01
         4.8421              5.8879e-01          1.1223e+03          3.6110e-02          2.9830e+01
         5.0116              5.9423e-01          1.1266e+03          3.2104e-02          2.5624e+01
         5.1870              5.9918e-01          1.1305e+03          2.8240e-02          2.1778e+01
         5.3690              6.0369e-01          1.1338e+03          2.4767e-02          1.8452e+01
         5.5560              6.0793e-01          1.1369e+03          2.2662e-02          1.6315e+01
         5.7510              6.1191e-01          1.1396e+03          2.0409e-02          1.4195e+01
         5.9520              6.1553e-01          1.1421e+03          1.8048e-02          1.2129e+01
         6.1600              6.1876e-01          1.1442e+03          1.5491e-02          1.0059e+01
         6.3760              6.2167e-01          1.1460e+03          1.3499e-02          8.4686e+00
         6.5990              6.2454e-01          1.1477e+03          1.2868e-02          7.7999e+00
         6.8300              6.2763e-01          1.1496e+03          1.3381e-02          7.8368e+00
         7.0690              6.3103e-01          1.1515e+03          1.4205e-02          8.0377e+00
         7.3170              6.3469e-01          1.1535e+03          1.4766e-02          8.0724e+00
         7.5730              6.3862e-01          1.1555e+03          1.5340e-02          8.1029e+00
         7.8379              6.4278e-01          1.1577e+03          1.5709e-02          8.0164e+00
         8.1122              6.4698e-01          1.1597e+03          1.5306e-02          7.5472e+00
         8.3961              6.5095e-01          1.1616e+03          1.3992e-02          6.6659e+00
         8.6900              6.5449e-01          1.1633e+03          1.2040e-02          5.5424e+00
         8.9941              6.5747e-01          1.1646e+03          9.8251e-03          4.3694e+00
         9.3089              6.5993e-01          1.1656e+03          7.8113e-03          3.3566e+00
         9.6347              6.6201e-01          1.1665e+03          6.3726e-03          2.6456e+00
         9.9720              6.6385e-01          1.1672e+03          5.4563e-03          2.1888e+00
        10.3210              6.6552e-01          1.1679e+03          4.7937e-03          1.8576e+00
        10.6820              6.6722e-01          1.1685e+03          4.6921e-03          1.7573e+00
        11.0560              6.6903e-01          1.1692e+03          4.8460e-03          1.7530e+00
        11.4430              6.7108e-01          1.1699e+03          5.3003e-03          1.8528e+00
        11.8436              6.7327e-01          1.1706e+03          5.4654e-03          1.8460e+00
        12.2581              6.7537e-01          1.1713e+03          5.0580e-03          1.6504e+00
        12.6871              6.7723e-01          1.1719e+03          4.3461e-03          1.3704e+00
        13.1312              6.7886e-01          1.1724e+03          3.6610e-03          1.1152e+00
        13.5908              6.8026e-01          1.1728e+03          3.0471e-03          8.9667e-01
        14.0664              6.8149e-01          1.1732e+03          2.5971e-03          7.3869e-01
        14.5588              6.8273e-01          1.1735e+03          2.5087e-03          6.8919e-01
        15.0683              6.8421e-01          1.1739e+03          2.8993e-03          7.6956e-01
        15.5957              6.8598e-01          1.1744e+03          3.3603e-03          8.6194e-01
        16.1416              6.8791e-01          1.1748e+03          3.5468e-03          8.7902e-01
        16.7065              6.8987e-01          1.1753e+03          3.4690e-03          8.3044e-01
        17.2912              6.9175e-01          1.1757e+03          3.2149e-03          7.4365e-01
        17.8964              6.9345e-01          1.1761e+03          2.8102e-03          6.2830e-01
        18.5228              6.9491e-01          1.1764e+03          2.3195e-03          5.0083e-01
        19.1711              6.9612e-01          1.1767e+03          1.8679e-03          3.8977e-01
        19.8421              6.9720e-01          1.1769e+03          1.6139e-03          3.2528e-01
        20.5366              6.9816e-01          1.1771e+03          1.3857e-03          2.6998e-01
        21.2553              6.9888e-01          1.1772e+03          9.9794e-04          1.8768e-01
        21.9993              6.9924e-01          1.1773e+03          4.8140e-04          8.7615e-02
        22.7693              6.9924e-01          1.1773e+03          0.0000e+00          0.0000e+00
        23.5662              6.9924e-01          1.1773e+03          0.0000e+00          0.0000e+00
        24.3910              7.0137e-01          1.1776e+03          2.5838e-03          4.2372e-01
        25.2447              7.0915e-01          1.1789e+03          9.1097e-03          1.4433e+00
        26.1282              7.2177e-01          1.1808e+03          1.4284e-02          2.1868e+00
        27.0427              7.3534e-01          1.1828e+03          1.4844e-02          2.1957e+00
        27.9892              7.4742e-01          1.1845e+03          1.2763e-02          1.8240e+00
        28.9689              7.5743e-01          1.1859e+03          1.0212e-02          1.4100e+00
        29.9828              7.6600e-01          1.1871e+03          8.4539e-03          1.1278e+00
        31.0322              7.7544e-01          1.1883e+03          8.9956e-03          1.1595e+00
        32.1183              7.8798e-01          1.1899e+03          1.1553e-02          1.4389e+00
        33.2424              8.0125e-01          1.1914e+03          1.1797e-02          1.4195e+00

                                             DFT method summary
                                     Pore volume =         0.801 cc/g
                                    Surface area =      1191.446 m?g
                          Lower confidence limit =         0.666 nm
                                   Fitting error =         1.767 %
                               Pore width (Mode) =         0.926 nm
 
                            Moving point average :       off
 
 
