# Supplementary material for: Accelerated discovery of highly active enzyme nanohybrids with parallelized Bayesian optimization in hybrid space
Source: Nat Commun. 2026 Mar 7;17:3634. doi: 10.1038/s41467-026-70251-3 (PMC13096166; doi:10.1038/s41467-026-70251-3)
Supplement: Supplementary file 3 — Supplementary Dataset 1 [file 41467_2026_70251_MOESM3_ESM.zip › Raw data/BET/Fig4m-GOxZIF.txt]

                        Quantachrome?ASiQwin? Automated Gas Sorption Data
                                     Acquisition and Reduction
                               ? 1994-2016, Quantachrome Instruments
                                            version 5.0

Analysis                                          Report
Operator:      aaa            Date:2023/07/05     Operator: aaa                 Date:2023/09/12
Sample ID:     0                   Filename:      2013IQ_st1_2023_07_05_03.qps
Sample Desc:                       Comment:                                          
Sample Weight: 0.0128 g            Instrument:    Autosorb iQ Station 1              
Outgas Time:   11.0 hrs            Outgas Temp.:  200 �C                             
Analysis gas:  Nitrogen            Non-ideality:  6.58e-05 1/Torr     CellType:      9mm
Analysis Time: 7:02 hr:min         Bath temp.:    77.35 K                            
Analysis Mode: Standard                                               VoidVol Remeasure:off
VoidVol. Mode: He Measure          Cold Zone V:   6.84103 cc          Warm Zone V:   7.49361 cc
                                     Data Reduction Parameters
               Thermal Transpiration: onEff. mol. diameter (D): 3.54 �Eff. cell stem diam. (d): 4.0000 mm
 
DFT method     Calc. Model: N2 at 77 K on silica (cylindr. pore, NLDFT adsorption branch model)
               Rel. press. range: 0.0000 - 1.0000                     Moving pt. avg: off
Adsorbate modelNitrogen                 Temperature    77.350K
               Molec. Wt.: 28.013       Cross Section: 16.200  �~2    Liquid Density: 0.808  g/cc

     Pore width          Cumulative          Cumulative             dV(d)               dS(d)
                         Pore Volume        Surface Area                                   
         nm                 cc/g                m?g               cc/nm/g             m?nm/g

         0.9820              2.6894e-02          1.3731e+02          1.0172e-01          4.1434e+02
         1.0220              3.3044e-02          1.6138e+02          1.5375e-01          6.0175e+02
         1.0610              4.3683e-02          2.0149e+02          2.7280e-01          1.0285e+03
         1.1140              6.2836e-02          2.7026e+02          3.6136e-01          1.2975e+03
         1.1670              8.3839e-02          3.4226e+02          3.9630e-01          1.3583e+03
         1.2200              1.0617e-01          4.1548e+02          4.2136e-01          1.3815e+03
         1.2730              1.2867e-01          4.8616e+02          4.2446e-01          1.3337e+03
         1.3260              1.5164e-01          5.5545e+02          4.3339e-01          1.3073e+03
         1.3790              1.7591e-01          6.2586e+02          4.5796e-01          1.3284e+03
         1.4320              2.0272e-01          7.0076e+02          5.0595e-01          1.4133e+03
         1.4980              2.3165e-01          7.7799e+02          4.3821e-01          1.1701e+03
         1.5640              2.6156e-01          8.5449e+02          4.5325e-01          1.1592e+03
         1.6310              2.9057e-01          9.2563e+02          4.3295e-01          1.0618e+03
         1.6970              3.1688e-01          9.8766e+02          3.9867e-01          9.3971e+02
         1.7800              3.4362e-01          1.0477e+03          3.2215e-01          7.2393e+02
         1.8680              3.7237e-01          1.1093e+03          3.2676e-01          6.9970e+02
         1.9480              3.9988e-01          1.1658e+03          3.4380e-01          7.0597e+02
         2.0270              4.2514e-01          1.2156e+03          3.1979e-01          6.3105e+02
         2.1070              4.4720e-01          1.2575e+03          2.7572e-01          5.2344e+02
         2.1860              4.6778e-01          1.2952e+03          2.6055e-01          4.7675e+02
         2.2660              4.8748e-01          1.3300e+03          2.4629e-01          4.3475e+02
         2.3450              5.0661e-01          1.3626e+03          2.4211e-01          4.1297e+02
         2.4250              5.2427e-01          1.3917e+03          2.2076e-01          3.6415e+02
         2.5040              5.4144e-01          1.4192e+03          2.1737e-01          3.4723e+02
         2.5830              5.5585e-01          1.4415e+03          1.8229e-01          2.8230e+02
         2.7030              5.6695e-01          1.4579e+03          9.2540e-02          1.3694e+02
         2.8220              5.7202e-01          1.4651e+03          4.2578e-02          6.0351e+01
         2.9410              5.7202e-01          1.4651e+03          0.0000e+00          0.0000e+00
         3.0600              5.7202e-01          1.4651e+03          0.0000e+00          0.0000e+00
         3.1790              5.7202e-01          1.4651e+03          0.0000e+00          0.0000e+00
         3.2980              5.7202e-01          1.4651e+03          0.0000e+00          0.0000e+00
         3.4180              5.7202e-01          1.4651e+03          0.0000e+00          0.0000e+00
         3.5370              5.7202e-01          1.4651e+03          0.0000e+00          0.0000e+00
         3.6560              5.7202e-01          1.4651e+03          0.0000e+00          0.0000e+00
         3.7750              5.7202e-01          1.4651e+03          0.0000e+00          0.0000e+00
         3.9340              5.7202e-01          1.4651e+03          0.0000e+00          0.0000e+00
         4.0930              5.7202e-01          1.4651e+03          0.0000e+00          0.0000e+00
         4.2520              5.7202e-01          1.4651e+03          0.0000e+00          0.0000e+00
         4.4110              5.7202e-01          1.4651e+03          0.0000e+00          0.0000e+00
         4.5700              5.7202e-01          1.4651e+03          0.0000e+00          0.0000e+00
         4.7280              5.7202e-01          1.4651e+03          0.0000e+00          0.0000e+00
         4.8870              5.7202e-01          1.4651e+03          0.0000e+00          0.0000e+00
         5.0860              5.7202e-01          1.4651e+03          0.0000e+00          0.0000e+00
         5.2850              5.7202e-01          1.4651e+03          0.0000e+00          0.0000e+00
         5.4830              5.7202e-01          1.4651e+03          0.0000e+00          0.0000e+00
         5.6820              5.7202e-01          1.4651e+03          0.0000e+00          0.0000e+00
         5.8800              5.7202e-01          1.4651e+03          0.0000e+00          0.0000e+00
         6.0790              5.7202e-01          1.4651e+03          0.0000e+00          0.0000e+00
         6.3170              5.7202e-01          1.4651e+03          0.0000e+00          0.0000e+00
         6.5560              5.7202e-01          1.4651e+03          0.0000e+00          0.0000e+00
         6.7940              5.7202e-01          1.4651e+03          0.0000e+00          0.0000e+00
         7.0320              5.7202e-01          1.4651e+03          0.0000e+00          0.0000e+00
         7.3100              5.7202e-01          1.4651e+03          0.0000e+00          0.0000e+00
         7.5880              5.7202e-01          1.4651e+03          0.0000e+00          0.0000e+00
         7.8670              5.7202e-01          1.4651e+03          0.0000e+00          0.0000e+00
         8.1450              5.7202e-01          1.4651e+03          0.0000e+00          0.0000e+00
         8.4620              5.7202e-01          1.4651e+03          0.0000e+00          0.0000e+00
         8.7800              5.7202e-01          1.4651e+03          0.0000e+00          0.0000e+00
         9.0980              5.7202e-01          1.4651e+03          0.0000e+00          0.0000e+00
         9.4160              5.7202e-01          1.4651e+03          0.0000e+00          0.0000e+00
         9.7730              5.7202e-01          1.4651e+03          0.0000e+00          0.0000e+00
        10.1310              5.7202e-01          1.4651e+03          0.0000e+00          0.0000e+00
        10.4880              5.7202e-01          1.4651e+03          0.0000e+00          0.0000e+00
        10.8850              5.7202e-01          1.4651e+03          0.0000e+00          0.0000e+00
        11.2830              5.7202e-01          1.4651e+03          0.0000e+00          0.0000e+00
        11.6800              5.7202e-01          1.4651e+03          0.0000e+00          0.0000e+00
        12.1170              5.7230e-01          1.4652e+03          6.5838e-04          2.1760e-01
        12.5540              5.7284e-01          1.4653e+03          1.2316e-03          3.9219e-01
        12.9910              5.7325e-01          1.4655e+03          9.2408e-04          2.8464e-01
        13.4670              5.7370e-01          1.4656e+03          9.4529e-04          2.8081e-01
        13.9440              5.7413e-01          1.4657e+03          9.0706e-04          2.6026e-01
        14.4600              5.7447e-01          1.4658e+03          6.6420e-04          1.8358e-01
        14.9770              5.7482e-01          1.4659e+03          6.6833e-04          1.7850e-01
        15.5330              5.7516e-01          1.4660e+03          6.2478e-04          1.6093e-01
        16.0890              5.7568e-01          1.4661e+03          9.3020e-04          2.3119e-01
        16.6850              5.7645e-01          1.4663e+03          1.2963e-03          3.1091e-01
        17.2810              5.7713e-01          1.4665e+03          1.1336e-03          2.6237e-01
        17.9160              5.7772e-01          1.4666e+03          9.2908e-04          2.0742e-01
        18.5520              5.7836e-01          1.4667e+03          1.0083e-03          2.1727e-01
        19.2270              5.7892e-01          1.4669e+03          8.2890e-04          1.7253e-01
        19.9020              5.7941e-01          1.4669e+03          7.1790e-04          1.4431e-01
        20.6170              5.7995e-01          1.4671e+03          7.5886e-04          1.4717e-01
        21.3720              5.8042e-01          1.4671e+03          6.2028e-04          1.1609e-01
        22.1270              5.8079e-01          1.4672e+03          4.9523e-04          8.9572e-02
        22.9210              5.8121e-01          1.4673e+03          5.2646e-04          9.1937e-02
        23.7550              5.8162e-01          1.4674e+03          4.9349e-04          8.2990e-02
        24.6290              5.8200e-01          1.4674e+03          4.3585e-04          7.0812e-02
        25.5030              5.8235e-01          1.4675e+03          4.0059e-04          6.2851e-02
        26.4170              5.8269e-01          1.4675e+03          3.6917e-04          5.5826e-02
        27.3700              5.8301e-01          1.4676e+03          3.3993e-04          4.9699e-02
        28.3630              5.8484e-01          1.4678e+03          1.8388e-03          2.5938e-01
        29.3960              5.9499e-01          1.4692e+03          9.8306e-03          1.3377e+00
        30.4680              6.0594e-01          1.4706e+03          1.0214e-02          1.3408e+00
        31.5410              6.1498e-01          1.4718e+03          8.4240e-03          1.0684e+00
        32.6530              6.2332e-01          1.4728e+03          7.4975e-03          9.1849e-01
        33.8050              6.3288e-01          1.4739e+03          8.3017e-03          9.8229e-01
        34.9970              6.4216e-01          1.4750e+03          7.7840e-03          8.8962e-01
        36.2280              6.4917e-01          1.4758e+03          5.6943e-03          6.2880e-01
        37.4990              6.5620e-01          1.4765e+03          5.5307e-03          5.8989e-01
        38.8100              6.6442e-01          1.4774e+03          6.2693e-03          6.4620e-01
        40.1600              6.7184e-01          1.4781e+03          5.4970e-03          5.4751e-01
        41.5510              6.7767e-01          1.4787e+03          4.1881e-03          4.0316e-01
        42.9810              6.8362e-01          1.4792e+03          4.1669e-03          3.8781e-01
        44.4500              6.8871e-01          1.4797e+03          3.4629e-03          3.1162e-01
        45.9600              6.9369e-01          1.4801e+03          3.2956e-03          2.8682e-01
        47.5090              6.9843e-01          1.4805e+03          3.0618e-03          2.5777e-01
        49.0980              7.0311e-01          1.4809e+03          2.9430e-03          2.3976e-01
        50.7270              7.0711e-01          1.4812e+03          2.4556e-03          1.9363e-01
        52.3950              7.1040e-01          1.4815e+03          1.9762e-03          1.5090e-01
        54.1030              7.1375e-01          1.4817e+03          1.9597e-03          1.4487e-01
        55.8510              7.1718e-01          1.4820e+03          1.9600e-03          1.4037e-01
        57.6380              7.2063e-01          1.4822e+03          1.9301e-03          1.3396e-01
        59.4650              7.2368e-01          1.4824e+03          1.6740e-03          1.1258e-01
        61.3320              7.2668e-01          1.4826e+03          1.6041e-03          1.0461e-01
        63.2390              7.3036e-01          1.4828e+03          1.9294e-03          1.2207e-01
        65.1850              7.3352e-01          1.4830e+03          1.6240e-03          9.9614e-02
        67.1710              7.3678e-01          1.4832e+03          1.6418e-03          9.7791e-02
        69.1970              7.4010e-01          1.4834e+03          1.6407e-03          9.4837e-02
        71.2630              7.4276e-01          1.4836e+03          1.2837e-03          7.2084e-02
        73.3680              7.4595e-01          1.4837e+03          1.5168e-03          8.2695e-02
        75.5130              7.4883e-01          1.4839e+03          1.3413e-03          7.1023e-02
        77.6980              7.5050e-01          1.4840e+03          7.6823e-04          3.9554e-02

                                             DFT method summary
                                     Pore volume =         0.751 cc/g
                                    Surface area =      1483.974 m?g
                          Lower confidence limit =         0.982 nm
                                   Fitting error =         4.170 %
                               Pore width (Mode) =         1.432 nm
 
                            Moving point average :       off
 
 
