# Supplementary material for: Accelerated discovery of highly active enzyme nanohybrids with parallelized Bayesian optimization in hybrid space
Source: Nat Commun. 2026 Mar 7;17:3634. doi: 10.1038/s41467-026-70251-3 (PMC13096166; doi:10.1038/s41467-026-70251-3)
Supplement: Supplementary file 3 — Supplementary Dataset 1 [file 41467_2026_70251_MOESM3_ESM.zip › Raw data/BET/Fig4l-GOxA6.txt]

                        Quantachrome?ASiQwin? Automated Gas Sorption Data
                                     Acquisition and Reduction
                               ? 1994-2016, Quantachrome Instruments
                                            version 5.0

Analysis                                          Report
Operator:      aaa            Date:2023/09/20     Operator: aaa                 Date:2023/09/22
Sample ID:     A6                  Filename:      2013IQ_st2_2023_09_20_01.qps
Sample Desc:                       Comment:                                          
Sample Weight: 0.0059 g            Instrument:    Autosorb iQ Station 2              
Outgas Time:   11.0 hrs            Outgas Temp.:  200 �C                             
Analysis gas:  Nitrogen            Non-ideality:  6.58e-05 1/Torr     CellType:      9mm
Analysis Time: 3:39 hr:min         Bath temp.:    77.35 K                            
Analysis Mode: Standard                                               VoidVol Remeasure:off
VoidVol. Mode: He Measure          Cold Zone V:   7.21541 cc          Warm Zone V:   17.0799 cc
                                     Data Reduction Parameters
               Thermal Transpiration: onEff. mol. diameter (D): 3.54 �Eff. cell stem diam. (d): 4.0000 mm
 
Adsorbate modelNitrogen                 Temperature    77.350K
               Molec. Wt.: 28.013       Cross Section: 16.200  �~2    Liquid Density: 0.808  g/cc

                     Relative                                        Volume @ STP
                     Pressure                                               
                                                                         cc/g

                        1.75517e-05                                       0.3872
                        4.82047e-05                                       0.6299
                        7.46803e-05                                       0.8316
                        9.86546e-05                                       0.9759
                        1.28325e-04                                       1.0006
                        2.04394e-04                                       1.0922
                        4.89835e-04                                       1.6664
                        6.11301e-04                                       1.7697
                        8.06416e-04                                       1.9419
                        1.01585e-03                                       2.1125
                        3.01635e-03                                       3.8087
                        5.00978e-03                                       4.9122
                        7.01732e-03                                       5.8349
                        9.02206e-03                                       6.9500
                        1.00034e-02                                       7.6713
                        5.23355e-02                                      19.2638
                        1.02276e-01                                      31.1168
                        1.52068e-01                                      43.3478
                        2.02394e-01                                      54.5378
                        2.51867e-01                                      67.8791
                        3.01738e-01                                      80.0575
                        3.52486e-01                                      89.2740
                        4.01383e-01                                     103.1764
                        4.52415e-01                                     112.0331
                        5.00734e-01                                     130.2783
                        5.52300e-01                                     139.8191
                        6.02471e-01                                     147.5505
                        6.49913e-01                                     167.9658
                        7.02259e-01                                     176.9197
                        7.52282e-01                                     184.7605
                        7.99239e-01                                     209.0869
                        8.52371e-01                                     221.0458
                        9.01492e-01                                     234.3791
                        9.47387e-01                                     279.7600
                        9.94784e-01                                     782.5426
                        9.47990e-01                                     289.5950
                        8.95941e-01                                     252.0548
                        8.49525e-01                                     230.3387
                        7.97154e-01                                     208.6601
                        7.46999e-01                                     209.3232
                        7.01280e-01                                     195.7958
                        6.54292e-01                                     180.5769
                        6.03190e-01                                     164.9030
                        5.53407e-01                                     150.9103
                        5.00504e-01                                     145.5305
                        4.52431e-01                                     133.7722
                        4.02317e-01                                     119.7286
                        3.51083e-01                                     105.1573
                        3.03242e-01                                      91.8900
                        2.53809e-01                                      79.1492
                        2.01943e-01                                      68.8754
                        1.47135e-01                                      54.1157
                        9.69998e-02                                      39.3503
                        4.99737e-02                                      24.5611
