# Supplementary material for: Accelerated discovery of highly active enzyme nanohybrids with parallelized Bayesian optimization in hybrid space
Source: Nat Commun. 2026 Mar 7;17:3634. doi: 10.1038/s41467-026-70251-3 (PMC13096166; doi:10.1038/s41467-026-70251-3)
Supplement: Supplementary file 3 — Supplementary Dataset 1 [file 41467_2026_70251_MOESM3_ESM.zip › Raw data/BET/SupplFig12e-GOxZIF-BET.txt]

                        Quantachrome?ASiQwin? Automated Gas Sorption Data
                                     Acquisition and Reduction
                               ? 1994-2013, Quantachrome Instruments
                                            version 3.01

Analysis                                          Report
Operator:      aaa            Date:2024/01/08     Operator: aaa                 Date:2024/01/11
Sample ID:     1                   Filename:      2014IQ_st1_2024_01_08_01.qps
Sample Desc:                       Comment:       zeolite reference test             
Sample Weight: 0.0077 g            Instrument:    Autosorb iQ Station 1              
Outgas Time:   11.0 hrs            Outgas Temp.:  200 �C                             
Analysis gas:  Nitrogen            Non-ideality:  6.58e-05 1/Torr     CellType:      9mm
Analysis Time: 6:55 hr:min         Bath temp.:    77.35 K                            
Analysis Mode: Standard                                               VoidVol Remeasure:off
VoidVol. Mode: He Measure          Cold Zone V:   6.97898 cc          Warm Zone V:   7.12887 cc
                                     Data Reduction Parameters
               Thermal Transpiration: onEff. mol. diameter (D): 3.54 �Eff. cell stem diam. (d): 4.0000 mm
 
Adsorbate      Nitrogen                 Temperature    77.350K
               Molec. Wt.: 28.013       Cross Section: 16.200  �~2    Liquid Density: 0.808  g/cc

                     Relative                                        Volume @ STP
                     Pressure                                               
                                                                         cc/g

                        7.97228e-06                                       0.3855
                        2.34890e-05                                       3.7560
                        4.91269e-05                                       9.9559
                        6.03621e-05                                      12.6023
                        8.29889e-05                                      18.9077
                        1.93728e-04                                      73.5123
                        4.43007e-04                                     185.0098
                        6.13134e-04                                     210.1471
                        8.16965e-04                                     227.6615
                        1.02919e-03                                     239.4427
                        3.11243e-03                                     279.0455
                        5.06497e-03                                     289.1316
                        7.05379e-03                                     319.6565
                        9.12546e-03                                     333.0288
                        1.00311e-02                                     335.8224
                        5.16446e-02                                     413.8358
                        1.00344e-01                                     418.6007
                        1.50265e-01                                     422.4474
                        2.00403e-01                                     425.9585
                        2.50351e-01                                     429.0203
                        3.00542e-01                                     431.8860
                        3.50333e-01                                     434.3873
                        4.00197e-01                                     436.8018
                        4.49868e-01                                     439.1345
                        5.00151e-01                                     441.5447
                        5.50299e-01                                     443.8578
                        5.99325e-01                                     445.5491
                        6.50337e-01                                     447.5015
                        7.00366e-01                                     449.4369
                        7.49080e-01                                     452.0590
                        7.98841e-01                                     456.9792
                        8.48954e-01                                     460.6138
                        8.99355e-01                                     464.1580
                        9.50252e-01                                     472.2722
                        9.89884e-01                                     531.1240
                        9.51257e-01                                     472.9704
                        9.00938e-01                                     464.3533
                        8.51454e-01                                     459.9649
                        8.00240e-01                                     456.2806
                        7.51086e-01                                     453.9055
                        6.98718e-01                                     451.1955
                        6.49006e-01                                     451.2408
                        5.99469e-01                                     448.6761
                        5.49703e-01                                     445.9186
                        4.99830e-01                                     443.2023
                        4.49100e-01                                     439.7288
                        4.00112e-01                                     436.2464
                        3.49537e-01                                     433.1657
                        2.99432e-01                                     430.0493
                        2.49547e-01                                     426.7801
                        1.99099e-01                                     423.0017
                        1.49237e-01                                     419.0490
                        9.88314e-02                                     414.6304
                        4.89597e-02                                     408.8229
