# Supplementary material for: Accelerated discovery of highly active enzyme nanohybrids with parallelized Bayesian optimization in hybrid space
Source: Nat Commun. 2026 Mar 7;17:3634. doi: 10.1038/s41467-026-70251-3 (PMC13096166; doi:10.1038/s41467-026-70251-3)
Supplement: Supplementary file 3 — Supplementary Dataset 1 [file 41467_2026_70251_MOESM3_ESM.zip › Raw data/BET/Fig4l-GOxA1.txt]

                        Quantachrome?ASiQwin? Automated Gas Sorption Data
                                     Acquisition and Reduction
                               ? 1994-2013, Quantachrome Instruments
                                            version 3.01

Analysis                                          Report
Operator:      aaa            Date:2023/07/04     Operator: aaa                 Date:2023/07/07
Sample ID:     A1                  Filename:      2014IQ_st2_2023_07_04_02.qps
Sample Desc:                       Comment:       zeolite test-reference             
Sample Weight: 0.0066 g            Instrument:    Autosorb iQ Station 2              
Outgas Time:   11.0 hrs            Outgas Temp.:  200 °C                             
Analysis gas:  Nitrogen            Non-ideality:  6.58e-05 1/Torr     CellType:      9mm
Analysis Time: 3:45 hr:min         Bath temp.:    77.35 K                            
Analysis Mode: Standard                                               VoidVol Remeasure:off
VoidVol. Mode: He Measure          Cold Zone V:   6.43658 cc          Warm Zone V:   9.59849 cc
                                     Data Reduction Parameters
               Thermal Transpiration: onEff. mol. diameter (D): 3.54 ÅEff. cell stem diam. (d): 4.0000 mm
 
Adsorbate      Nitrogen                 Temperature    77.350K
               Molec. Wt.: 28.013       Cross Section: 16.200  Å~2    Liquid Density: 0.806  g/cc

                     Relative                                        Volume @ STP
                     Pressure                                               
                                                                         cc/g

                        2.50647e-05                                       0.3288
                        5.14591e-05                                       0.6050
                        7.07780e-05                                       0.8702
                        9.11330e-05                                       1.0793
                        1.12659e-04                                       1.2269
                        5.11051e-04                                       1.6801
                        3.10131e-03                                       3.2075
                        5.12401e-03                                       4.2342
                        7.11795e-03                                       4.7500
                        9.12195e-03                                       4.8158
                        5.28698e-02                                      16.9844
                        1.03021e-01                                      25.4162
                        1.53358e-01                                      32.1408
                        2.03151e-01                                      38.1267
                        2.53223e-01                                      43.7087
                        3.03260e-01                                      48.9342
                        3.52616e-01                                      55.1043
                        4.02868e-01                                      61.9247
                        4.52896e-01                                      68.1085
                        5.02762e-01                                      74.2595
                        5.52907e-01                                      80.9163
                        6.02419e-01                                      88.4211
                        6.52462e-01                                      96.7852
                        7.02210e-01                                     106.9938
                        7.51858e-01                                     119.2454
                        8.01134e-01                                     134.8253
                        8.50555e-01                                     155.8906
                        8.99136e-01                                     187.4050
                        9.50573e-01                                     268.2143
                        9.94545e-01                                     918.3346
                        9.52225e-01                                     312.0296
                        9.01882e-01                                     208.0649
                        8.53458e-01                                     172.0932
                        8.02359e-01                                     147.8841
                        7.51461e-01                                     129.9023
                        7.00789e-01                                     115.9946
                        6.47380e-01                                     103.3817
                        5.95020e-01                                      94.5148
                        5.51761e-01                                      87.1387
                        4.99583e-01                                      78.6395
                        4.46342e-01                                      69.8028
                        4.02230e-01                                      62.3136
                        3.49397e-01                                      54.3547
                        2.95868e-01                                      46.7955
                        2.51651e-01                                      40.1895
                        1.97819e-01                                      31.7569
                        1.53435e-01                                      24.5191
                        9.74048e-02                                      15.1387
                        4.76961e-02                                       3.9703
