# Supplementary material for: Accelerated discovery of highly active enzyme nanohybrids with parallelized Bayesian optimization in hybrid space
Source: Nat Commun. 2026 Mar 7;17:3634. doi: 10.1038/s41467-026-70251-3 (PMC13096166; doi:10.1038/s41467-026-70251-3)
Supplement: Supplementary file 3 — Supplementary Dataset 1 [file 41467_2026_70251_MOESM3_ESM.zip › Raw data/CD/SupplFig12g-GOxZIF.csv]

280	-0.0182974
279.5	-0.212328
279	-0.268928
278.5	-0.192409
278	-0.190058
277.5	-0.17943
277	-0.197698
276.5	-0.211264
276	-0.227674
275.5	-0.237215
275	-0.244075
274.5	-0.222765
274	-0.223874
273.5	-0.234823
273	-0.220731
272.5	-0.215827
272	-0.203877
271.5	-0.189681
271	-0.191754
270.5	-0.188588
270	-0.172962
269.5	-0.168619
269	-0.163436
268.5	-0.144651
268	-0.140801
267.5	-0.129447
267	-0.13825
266.5	-0.13782
266	-0.14732
265.5	-0.130502
265	-0.142942
264.5	-0.146499
264	-0.152696
263.5	-0.157985
263	-0.161515
262.5	-0.159127
262	-0.160747
261.5	-0.178673
261	-0.188786
260.5	-0.19597
260	-0.187306
259.5	-0.193991
259	-0.192171
258.5	-0.20848
258	-0.220096
257.5	-0.229083
257	-0.233819
256.5	-0.22536
256	-0.231209
255.5	-0.225294
255	-0.221955
254.5	-0.211914
254	-0.20552
253.5	-0.196807
253	-0.17943
252.5	-0.184895
252	-0.178019
251.5	-0.157777
251	-0.169971
250.5	-0.159567
250	-0.173992
249.5	-0.169226
249	-0.172228
248.5	-0.172041
248	-0.181821
247.5	-0.183154
247	-0.183313
246.5	-0.18318
246	-0.175689
245.5	-0.183149
245	-0.174785
244.5	-0.196379
244	-0.219452
243.5	-0.237159
243	-0.247007
242.5	-0.256374
242	-0.268699
241.5	-0.269842
241	-0.276789
240.5	-0.29538
240	-0.298879
239.5	-0.29869
239	-0.312542
238.5	-0.313263
238	-0.321841
237.5	-0.347375
237	-0.347795
236.5	-0.357443
236	-0.377038
235.5	-0.392295
235	-0.389817
234.5	-0.407296
234	-0.42412
233.5	-0.425991
233	-0.429417
232.5	-0.489697
232	-0.389508
231.5	-0.231748
231	-0.245293
230.5	-0.645086
230	-0.896065
229.5	-0.62328
229	-0.699012
228.5	-1.17571
228	-1.37486
227.5	-1.39249
227	-0.732224
226.5	0.275942
226	-0.167598
225.5	-0.773333
225	-1.07014
224.5	-0.136188
224	-0.328859
223.5	0.27091
223	0.938681
222.5	0.789539
222	2.46512
221.5	2.49046
221	1.82868
220.5	2.72005
220	3.31395
219.5	2.18139
219	2.55605
218.5	3.19161
218	1.86275
217.5	1.07261
217	1.59573
216.5	2.54812
216	1.8105
215.5	1.1149
215	2.22943
214.5	3.35044
214	0.459861
213.5	-0.356727
213	-0.334801
212.5	-2.46056
212	-3.28648
211.5	-0.102009
211	-2.54012
210.5	-5.0319
210	-3.49997
209.5	-0.498054
209	-2.01719
208.5	-4.53972
208	-1.42827
207.5	-2.62412
207	-2.07571
206.5	-3.03284
206	-3.02708
205.5	-2.30052
205	1.51803
204.5	1.52261
204	3.68143
203.5	3.53585
203	2.75706
202.5	5.54835
202	8.63549
201.5	8.77214
201	7.61588
200.5	7.40509
200	5.77605
199.5	4.64882
199	1.30609
198.5	2.63664
198	-1.75386
197.5	-4.11754
197	-1.59876
196.5	-7.38019
196	-7.27716
195.5	-14.3297
195	-17.0866
194.5	-18.4786
194	-17.914
193.5	-17.8634
193	-19.299
192.5	-12.2683
192	-12.2917
191.5	-14.263
191	-7.60498
190.5	46.2292
190	6.24894
