# Supplementary material for: Accelerated discovery of highly active enzyme nanohybrids with parallelized Bayesian optimization in hybrid space
Source: Nat Commun. 2026 Mar 7;17:3634. doi: 10.1038/s41467-026-70251-3 (PMC13096166; doi:10.1038/s41467-026-70251-3)
Supplement: Supplementary file 3 — Supplementary Dataset 1 [file 41467_2026_70251_MOESM3_ESM.zip › Raw data/CD/SupplFig12g-FreeGOx.csv]

280	0.709615
279.5	0.621896
279	0.65895
278.5	0.660961
278	0.688312
277.5	0.644363
277	0.669131
276.5	0.695721
276	0.712212
275.5	0.717674
275	0.71739
274.5	0.719791
274	0.727472
273.5	0.72812
273	0.721771
272.5	0.716858
272	0.717675
271.5	0.718297
271	0.729369
270.5	0.717931
270	0.724599
269.5	0.734454
269	0.730612
268.5	0.740836
268	0.72948
267.5	0.722343
267	0.724211
266.5	0.721177
266	0.71711
265.5	0.717562
265	0.703278
264.5	0.689867
264	0.680319
263.5	0.691897
263	0.679939
262.5	0.683736
262	0.673955
261.5	0.650377
261	0.642753
260.5	0.632642
260	0.632453
259.5	0.621497
259	0.613692
258.5	0.601844
258	0.593647
257.5	0.592729
257	0.579634
256.5	0.575579
256	0.575892
255.5	0.575996
255	0.583534
254.5	0.590946
254	0.569916
253.5	0.577993
253	0.565853
252.5	0.55626
252	0.563735
251.5	0.566572
251	0.547791
250.5	0.551148
250	0.53953
249.5	0.53544
249	0.541822
248.5	0.547067
248	0.524342
247.5	0.512145
247	0.481296
246.5	0.453705
246	0.4425
245.5	0.421684
245	0.415787
244.5	0.380799
244	0.336773
243.5	0.288047
243	0.248289
242.5	0.20488
242	0.148689
241.5	0.0961809
241	0.065674
240.5	0.023729
240	-0.0258443
239.5	-0.074609
239	-0.125256
238.5	-0.160006
238	-0.200381
237.5	-0.240119
237	-0.272034
236.5	-0.31863
236	-0.363164
235.5	-0.40245
235	-0.454111
234.5	-0.51409
234	-0.589488
233.5	-0.687644
233	-0.799965
232.5	-0.923918
232	-1.05159
231.5	-1.19699
231	-1.36036
230.5	-1.56666
230	-1.78744
229.5	-2.04294
229	-2.32388
228.5	-2.5965
228	-2.89907
227.5	-3.19915
227	-3.52681
226.5	-3.84943
226	-4.15121
225.5	-4.48246
225	-4.79084
224.5	-5.09248
224	-5.36504
223.5	-5.63921
223	-5.8903
222.5	-6.11384
222	-6.29971
221.5	-6.4702
221	-6.63128
220.5	-6.73846
220	-6.84859
219.5	-6.92284
219	-6.99335
218.5	-7.05049
218	-7.06849
217.5	-7.08728
217	-7.09508
216.5	-7.10847
216	-7.13853
215.5	-7.15336
215	-7.17585
214.5	-7.21026
214	-7.24694
213.5	-7.28899
213	-7.34308
212.5	-7.3946
212	-7.44719
211.5	-7.5179
211	-7.53798
210.5	-7.53046
210	-7.48189
209.5	-7.43937
209	-7.36548
208.5	-7.22521
208	-7.01437
207.5	-6.70754
207	-6.37532
206.5	-5.99729
206	-5.52977
205.5	-4.95308
205	-4.33586
204.5	-3.65008
204	-2.90423
203.5	-2.03617
203	-1.16165
202.5	-0.255564
202	0.704521
201.5	1.67251
201	2.66006
200.5	3.68282
200	4.64315
199.5	5.56602
199	6.53089
198.5	7.41024
198	8.23902
197.5	9.04497
197	9.80529
196.5	10.5509
196	11.1282
195.5	11.69
195	12.1604
194.5	12.4635
194	12.7886
193.5	12.9846
193	13.2644
192.5	13.2513
192	13.2488
191.5	13.3295
191	12.9494
190.5	13.1738
190	12.1544
