# Supplementary material for: Accelerated discovery of highly active enzyme nanohybrids with parallelized Bayesian optimization in hybrid space
Source: Nat Commun. 2026 Mar 7;17:3634. doi: 10.1038/s41467-026-70251-3 (PMC13096166; doi:10.1038/s41467-026-70251-3)
Supplement: Supplementary file 3 — Supplementary Dataset 1 [file 41467_2026_70251_MOESM3_ESM.zip › Raw data/CD/Fig7g-CALBZndmIM.csv]

280	0.696352
279.5	0.701088
279	0.627483
278.5	0.681087
278	0.681338
277.5	0.68018
277	0.679678
276.5	0.685002
276	0.670377
275.5	0.652669
275	0.633855
274.5	0.645989
274	0.649247
273.5	0.647461
273	0.663443
272.5	0.671253
272	0.671447
271.5	0.682887
271	0.687637
270.5	0.688633
270	0.699822
269.5	0.705516
269	0.712439
268.5	0.7273
268	0.738411
267.5	0.743489
267	0.744516
266.5	0.75195
266	0.765383
265.5	0.766413
265	0.761574
264.5	0.75337
264	0.753515
263.5	0.74804
263	0.747029
262.5	0.765756
262	0.762509
261.5	0.755699
261	0.757308
260.5	0.768725
260	0.778697
259.5	0.780864
259	0.789675
258.5	0.788567
258	0.795704
257.5	0.790493
257	0.795142
256.5	0.807536
256	0.798886
255.5	0.795336
255	0.805698
254.5	0.806202
254	0.815815
253.5	0.829223
253	0.840986
252.5	0.828891
252	0.839864
251.5	0.85005
251	0.846944
250.5	0.837079
250	0.837207
249.5	0.836516
249	0.841589
248.5	0.83725
248	0.824723
247.5	0.827477
247	0.805141
246.5	0.801835
246	0.808303
245.5	0.784371
245	0.772757
244.5	0.743269
244	0.716417
243.5	0.678323
243	0.652151
242.5	0.610636
242	0.573412
241.5	0.531648
241	0.485004
240.5	0.452448
240	0.42382
239.5	0.368321
239	0.304203
238.5	0.267373
238	0.191394
237.5	0.1212
237	0.0538945
236.5	-0.0124077
236	-0.0731953
235.5	-0.129832
235	-0.22455
234.5	-0.299995
234	-0.423134
233.5	-0.532211
233	-0.607791
232.5	-0.702387
232	-0.877416
231.5	-0.976068
231	-1.10545
230.5	-1.1849
230	-1.24213
229.5	-1.33364
229	-1.41963
228.5	-1.52794
228	-1.5615
227.5	-1.59771
227	-1.68699
226.5	-1.68181
226	-1.7545
225.5	-1.65899
225	-1.64656
224.5	-1.60601
224	-1.63785
223.5	-1.5382
223	-1.60286
222.5	-1.58014
222	-1.58146
221.5	-1.52052
221	-1.54011
220.5	-1.45588
220	-1.48612
219.5	-1.37963
219	-1.42101
218.5	-1.18648
218	-1.00072
217.5	-1.0062
217	-1.04182
216.5	-0.817839
216	-0.765701
215.5	-0.723655
215	-0.705986
214.5	-0.653656
214	-0.688201
213.5	-0.623619
213	-0.609966
212.5	-0.660048
212	-0.691786
211.5	-0.662344
211	-0.68397
210.5	-0.501188
210	-0.589782
209.5	-0.552286
209	-0.553104
208.5	-0.463824
208	-0.527103
207.5	-0.467505
207	-0.376346
206.5	-0.168021
206	0.0132525
205.5	0.248535
205	0.524363
204.5	0.934358
204	1.29824
203.5	1.82164
203	2.22155
202.5	2.50597
202	3.05361
201.5	3.64643
201	4.06797
200.5	4.54806
200	5.06446
199.5	5.62835
199	6.0519
198.5	6.62536
198	7.03878
197.5	7.46104
197	7.93124
196.5	8.44668
196	8.81303
195.5	9.09104
195	9.26271
194.5	9.551
194	9.55604
193.5	9.70296
193	9.65623
192.5	9.51761
192	9.58421
191.5	9.22595
191	8.92122
190.5	8.4654
190	8.94879
