# Supplementary material for: Accelerated discovery of highly active enzyme nanohybrids with parallelized Bayesian optimization in hybrid space
Source: Nat Commun. 2026 Mar 7;17:3634. doi: 10.1038/s41467-026-70251-3 (PMC13096166; doi:10.1038/s41467-026-70251-3)
Supplement: Supplementary file 3 — Supplementary Dataset 1 [file 41467_2026_70251_MOESM3_ESM.zip › Raw data/CD/Fig7g-FreeCALB.csv]

280	0.815601
279.5	0.807272
279	0.774639
278.5	0.768716
278	0.788282
277.5	0.796187
277	0.815314
276.5	0.832448
276	0.820738
275.5	0.808009
275	0.802277
274.5	0.797677
274	0.787609
273.5	0.790133
273	0.792741
272.5	0.79038
272	0.788896
271.5	0.791636
271	0.801326
270.5	0.792512
270	0.804564
269.5	0.807509
269	0.809343
268.5	0.83179
268	0.838276
267.5	0.851661
267	0.856289
266.5	0.868581
266	0.87526
265.5	0.878313
265	0.869694
264.5	0.869926
264	0.870962
263.5	0.87405
263	0.86968
262.5	0.876231
262	0.878087
261.5	0.872773
261	0.876234
260.5	0.890439
260	0.90278
259.5	0.908692
259	0.910457
258.5	0.902872
258	0.907951
257.5	0.910646
257	0.915898
256.5	0.92424
256	0.926027
255.5	0.930899
255	0.945222
254.5	0.944997
254	0.93977
253.5	0.94724
253	0.94973
252.5	0.939461
252	0.932484
251.5	0.944485
251	0.927402
250.5	0.919943
250	0.908242
249.5	0.9028
249	0.899298
248.5	0.894335
248	0.888269
247.5	0.892908
247	0.883544
246.5	0.874324
246	0.871604
245.5	0.862535
245	0.862309
244.5	0.850706
244	0.822786
243.5	0.791039
243	0.768232
242.5	0.734854
242	0.693314
241.5	0.655235
241	0.609103
240.5	0.561991
240	0.508388
239.5	0.44707
239	0.36761
238.5	0.31364
238	0.237881
237.5	0.157752
237	0.0796131
236.5	-0.011459
236	-0.105612
235.5	-0.217979
235	-0.313266
234.5	-0.419064
234	-0.516161
233.5	-0.622326
233	-0.730479
232.5	-0.84159
232	-0.951341
231.5	-1.05189
231	-1.1391
230.5	-1.24827
230	-1.34367
229.5	-1.45576
229	-1.56295
228.5	-1.6362
228	-1.71204
227.5	-1.78094
227	-1.8413
226.5	-1.88471
226	-1.91408
225.5	-1.9529
225	-1.96623
224.5	-1.98401
224	-1.99385
223.5	-1.97215
223	-1.96739
222.5	-1.9417
222	-1.91522
221.5	-1.89693
221	-1.86975
220.5	-1.83635
220	-1.78566
219.5	-1.73522
219	-1.69704
218.5	-1.66729
218	-1.62463
217.5	-1.59106
217	-1.54531
216.5	-1.51889
216	-1.49576
215.5	-1.48794
215	-1.467
214.5	-1.46137
214	-1.43738
213.5	-1.42088
213	-1.43551
212.5	-1.43096
212	-1.41626
211.5	-1.40926
211	-1.40335
210.5	-1.37002
210	-1.31897
209.5	-1.26819
209	-1.19316
208.5	-1.10742
208	-0.995324
207.5	-0.871874
207	-0.703655
206.5	-0.506012
206	-0.258787
205.5	0.019145
205	0.30902
204.5	0.641258
204	1.00986
203.5	1.44655
203	1.90893
202.5	2.39657
202	2.90868
201.5	3.43044
201	3.99257
200.5	4.55598
200	5.1155
199.5	5.66871
199	6.2272
198.5	6.76414
198	7.27056
197.5	7.75849
197	8.23726
196.5	8.71619
196	9.10476
195.5	9.43567
195	9.70912
194.5	9.9587
194	10.0696
193.5	10.1312
193	10.2163
192.5	10.1688
192	10.0627
191.5	9.93808
191	9.67572
190.5	9.51697
190	9.39856
