# Supplementary material for: Accelerated discovery of highly active enzyme nanohybrids with parallelized Bayesian optimization in hybrid space
Source: Nat Commun. 2026 Mar 7;17:3634. doi: 10.1038/s41467-026-70251-3 (PMC13096166; doi:10.1038/s41467-026-70251-3)
Supplement: Supplementary file 3 — Supplementary Dataset 1 [file 41467_2026_70251_MOESM3_ESM.zip › Raw data/CD/SupplFig13g-FreeCAT.csv]

280	0.111088
279.5	0.162047
279	0.0902322
278.5	0.164092
278	0.173031
277.5	0.195789
277	0.143642
276.5	0.137255
276	0.137115
275.5	0.115877
275	0.0906572
274.5	0.0658771
274	0.0853753
273.5	0.084132
273	0.0973944
272.5	0.0907356
272	0.0851494
271.5	0.089111
271	0.0870675
270.5	0.087822
270	0.106027
269.5	0.118747
269	0.128636
268.5	0.145675
268	0.157933
267.5	0.178236
267	0.168844
266.5	0.18514
266	0.182909
265.5	0.196954
265	0.200191
264.5	0.204027
264	0.200014
263.5	0.200196
263	0.188825
262.5	0.178739
262	0.185424
261.5	0.188496
261	0.188237
260.5	0.198353
260	0.181251
259.5	0.19396
259	0.188672
258.5	0.196922
258	0.189099
257.5	0.182626
257	0.179309
256.5	0.191035
256	0.195406
255.5	0.199141
255	0.212783
254.5	0.213938
254	0.217621
253.5	0.225677
253	0.230227
252.5	0.252473
252	0.245135
251.5	0.250887
251	0.23721
250.5	0.237291
250	0.222911
249.5	0.212001
249	0.20372
248.5	0.183136
248	0.159482
247.5	0.14892
247	0.137976
246.5	0.106923
246	0.0725865
245.5	0.0447294
245	0.000568816
244.5	-0.0403474
244	-0.0832368
243.5	-0.133592
243	-0.206903
242.5	-0.275227
242	-0.357305
241.5	-0.433623
241	-0.512615
240.5	-0.609772
240	-0.708529
239.5	-0.809025
239	-0.920646
238.5	-1.02265
238	-1.13386
237.5	-1.26331
237	-1.40853
236.5	-1.55025
236	-1.70644
235.5	-1.84771
235	-1.98756
234.5	-2.15406
234	-2.32855
233.5	-2.49009
233	-2.65767
232.5	-2.84907
232	-3.03026
231.5	-3.24423
231	-3.46017
230.5	-3.68812
230	-3.90159
229.5	-4.13337
229	-4.34752
228.5	-4.59968
228	-4.84837
227.5	-5.07481
227	-5.35351
226.5	-5.55878
226	-5.79734
225.5	-6.0414
225	-6.26754
224.5	-6.46419
224	-6.69056
223.5	-6.85369
223	-6.99893
222.5	-7.16185
222	-7.31707
221.5	-7.46466
221	-7.60204
220.5	-7.69167
220	-7.7802
219.5	-7.9172
219	-7.99146
218.5	-8.13069
218	-8.25766
217.5	-8.34047
217	-8.39925
216.5	-8.52297
216	-8.62475
215.5	-8.76172
215	-8.8934
214.5	-9.07546
214	-9.24219
213.5	-9.57904
213	-9.73273
212.5	-9.88849
212	-10.0313
211.5	-10.1245
211	-10.405
210.5	-10.6083
210	-10.6808
209.5	-10.91
209	-10.9574
208.5	-11.0516
208	-11.0836
207.5	-10.9774
207	-10.8007
206.5	-10.7163
206	-10.4378
205.5	-10.0386
205	-9.84325
204.5	-9.80389
204	-9.61179
203.5	-8.87239
203	-8.1794
202.5	-7.34635
202	-6.43852
201.5	-5.77454
201	-4.32177
200.5	-3.63857
200	-3.09529
199.5	-1.87124
199	-0.827454
198.5	1.18188
198	2.15332
197.5	3.84704
197	5.0263
196.5	6.1889
196	7.33674
195.5	8.63129
195	10.1029
194.5	11.0382
194	11.8643
193.5	11.5808
193	13.1437
192.5	13.7304
192	13.8968
191.5	11.8718
191	8.59098
190.5	18.2404
190	-0.648479
