# Supplementary material for: Accelerated discovery of highly active enzyme nanohybrids with parallelized Bayesian optimization in hybrid space
Source: Nat Commun. 2026 Mar 7;17:3634. doi: 10.1038/s41467-026-70251-3 (PMC13096166; doi:10.1038/s41467-026-70251-3)
Supplement: Supplementary file 3 — Supplementary Dataset 1 [file 41467_2026_70251_MOESM3_ESM.zip › Raw data/CD/SupplFig12g-GOxZntIM.csv]

280	-0.232996
279.5	-0.212482
279	-0.202591
278.5	-0.24819
278	-0.196681
277.5	-0.227347
277	-0.225092
276.5	-0.214065
276	-0.224144
275.5	-0.228666
275	-0.192154
274.5	-0.223555
274	-0.168492
273.5	-0.138032
273	-0.146944
272.5	-0.103258
272	-0.167643
271.5	-0.145885
271	-0.146508
270.5	-0.0945353
270	-0.201476
269.5	-0.0399568
269	0.0538243
268.5	0.039369
268	0.223052
267.5	0.20626
267	0.190787
266.5	0.0293271
266	0.151565
265.5	0.247075
265	-0.183543
264.5	0.0592975
264	-0.0659997
263.5	-0.319894
263	-0.263585
262.5	-0.454008
262	-0.864302
261.5	-1.10712
261	-0.856907
260.5	-1.17876
260	-1.27994
259.5	-1.37634
259	-1.19002
258.5	-0.794538
258	-0.71746
257.5	-1.13561
257	-1.21068
256.5	-0.925877
256	-0.7299
255.5	-0.793283
255	-0.97732
254.5	-1.00792
254	-0.933796
253.5	-0.643528
253	-0.665888
252.5	-0.543613
252	-0.857961
251.5	-0.829047
251	-0.358077
250.5	-0.430072
250	-0.844997
249.5	-0.88986
249	-1.38923
248.5	-1.65338
248	-1.59078
247.5	-1.56157
247	-1.62462
246.5	-1.28783
246	-0.996252
245.5	-1.37808
245	-1.12961
244.5	-0.936344
244	-0.654757
243.5	-0.651815
243	-0.842737
242.5	-1.02652
242	-0.668753
241.5	-0.510334
241	-0.719823
240.5	-1.00507
240	-1.00569
239.5	-0.908463
239	-0.523837
238.5	-0.500335
238	-0.72809
237.5	-0.492633
237	-0.8285
236.5	-0.609632
236	-0.566317
235.5	-1.03522
235	-1.40629
234.5	-1.60526
234	-1.5093
233.5	-1.47553
233	-1.34572
232.5	-1.29436
232	-1.59748
231.5	-1.72976
231	-1.99806
230.5	-2.30253
230	-2.3639
229.5	-2.47864
229	-2.61297
228.5	-2.84917
228	-2.9755
227.5	-3.24157
227	-3.53097
226.5	-3.77418
226	-4.08864
225.5	-4.26852
225	-4.46412
224.5	-4.73864
224	-4.91724
223.5	-5.19724
223	-5.34276
222.5	-5.46785
222	-5.70235
221.5	-5.85371
221	-5.95215
220.5	-6.1608
220	-6.18089
219.5	-6.28049
219	-6.32452
218.5	-6.30506
218	-6.31433
217.5	-6.32626
217	-6.33456
216.5	-6.38719
216	-6.27106
215.5	-6.27844
215	-6.25481
214.5	-6.30624
214	-6.41995
213.5	-6.4539
213	-6.54823
212.5	-6.77052
212	-6.87502
211.5	-7.12172
211	-7.12793
210.5	-7.08187
210	-7.08282
209.5	-7.12126
209	-7.0419
208.5	-6.89194
208	-6.68675
207.5	-6.41249
207	-6.23055
206.5	-5.98205
206	-5.69923
205.5	-5.28005
205	-4.80141
204.5	-4.37972
204	-3.7552
203.5	-3.11006
203	-2.50357
202.5	-1.78936
202	-1.07033
201.5	-0.375207
201	0.50231
200.5	1.19881
200	1.86952
199.5	2.40635
199	2.99792
198.5	3.65671
198	4.13483
197.5	4.62542
197	5.17354
196.5	5.89934
196	6.29697
195.5	6.81206
195	7.11072
194.5	7.16036
194	7.29494
193.5	7.24502
193	7.29573
192.5	7.37608
192	7.3848
191.5	7.98014
191	6.9694
190.5	7.29828
190	7.53932
