# Supplementary material for: Accelerated discovery of highly active enzyme nanohybrids with parallelized Bayesian optimization in hybrid space
Source: Nat Commun. 2026 Mar 7;17:3634. doi: 10.1038/s41467-026-70251-3 (PMC13096166; doi:10.1038/s41467-026-70251-3)
Supplement: Supplementary file 3 — Supplementary Dataset 1 [file 41467_2026_70251_MOESM3_ESM.zip › Raw data/CD/Fig7g-CALBZIF.csv]

280	-0.118771
279.5	-0.197967
279	-0.215753
278.5	-0.203531
278	-0.158464
277.5	-0.148973
277	-0.167395
276.5	-0.166622
276	-0.173425
275.5	-0.19032
275	-0.208575
274.5	-0.206092
274	-0.205733
273.5	-0.191608
273	-0.192912
272.5	-0.188564
272	-0.182704
271.5	-0.183072
271	-0.177974
270.5	-0.174452
270	-0.170335
269.5	-0.162712
269	-0.15441
268.5	-0.1414
268	-0.135196
267.5	-0.138474
267	-0.141154
266.5	-0.140562
266	-0.146842
265.5	-0.133821
265	-0.147292
264.5	-0.150788
264	-0.155466
263.5	-0.153818
263	-0.160393
262.5	-0.151004
262	-0.148002
261.5	-0.162201
261	-0.166716
260.5	-0.157629
260	-0.145316
259.5	-0.129559
259	-0.138027
258.5	-0.13619
258	-0.131753
257.5	-0.126208
257	-0.125682
256.5	-0.118278
256	-0.107106
255.5	-0.100419
255	-0.091246
254.5	-0.0811048
254	-0.0751093
253.5	-0.0651864
253	-0.0517407
252.5	-0.0598802
252	-0.0539426
251.5	-0.0462677
251	-0.0616981
250.5	-0.0569289
250	-0.0665662
249.5	-0.0633656
249	-0.0656249
248.5	-0.0792046
248	-0.0869279
247.5	-0.102582
247	-0.118729
246.5	-0.131697
246	-0.138546
245.5	-0.143685
245	-0.141741
244.5	-0.151449
244	-0.173832
243.5	-0.197531
243	-0.215894
242.5	-0.229238
242	-0.247786
241.5	-0.255602
241	-0.274392
240.5	-0.288025
240	-0.296692
239.5	-0.312568
239	-0.335533
238.5	-0.342003
238	-0.367078
237.5	-0.399392
237	-0.431987
236.5	-0.457348
236	-0.479533
235.5	-0.515088
235	-0.533678
234.5	-0.559186
234	-0.600824
233.5	-0.633498
233	-0.671185
232.5	-0.705487
232	-0.741136
231.5	-0.762479
231	-0.795394
230.5	-0.832348
230	-0.867472
229.5	-0.891292
229	-0.935118
228.5	-0.964839
228	-1.003
227.5	-1.02196
227	-1.0577
226.5	-1.06992
226	-1.08102
225.5	-1.09313
225	-1.10038
224.5	-1.08078
224	-1.11878
223.5	-1.1353
223	-1.16744
222.5	-1.15231
222	-1.17421
221.5	-1.13539
221	-1.15308
220.5	-1.07465
220	-1.10773
219.5	-1.00394
219	-0.939911
218.5	-0.907309
218	-0.823154
217.5	-0.762807
217	-0.754379
216.5	-0.762776
216	-0.820787
215.5	-0.809966
215	-0.804447
214.5	-0.813354
214	-0.740666
213.5	-0.745954
213	-0.841616
212.5	-0.86772
212	-0.950323
211.5	-1.02554
211	-1.04918
210.5	-1.07635
210	-1.10044
209.5	-1.17334
209	-1.26457
208.5	-1.33063
208	-1.34095
207.5	-1.28804
207	-1.18822
206.5	-1.17974
206	-1.09917
205.5	-0.989789
205	-0.939614
204.5	-0.689837
204	-0.611096
203.5	-0.48141
203	-0.35232
202.5	-0.234585
202	-0.135292
201.5	-0.0177552
201	0.169289
200.5	0.353037
200	0.575186
199.5	0.77169
199	0.913878
198.5	0.944
198	1.0486
197.5	1.20132
197	1.31709
196.5	1.47346
196	1.4982
195.5	1.58394
195	1.80497
194.5	1.75767
194	1.8469
193.5	1.98295
193	1.9604
192.5	1.98201
192	1.90788
191.5	1.93378
191	2.47552
190.5	1.60878
190	1.87469
