# Supplementary material for: Accelerated discovery of highly active enzyme nanohybrids with parallelized Bayesian optimization in hybrid space
Source: Nat Commun. 2026 Mar 7;17:3634. doi: 10.1038/s41467-026-70251-3 (PMC13096166; doi:10.1038/s41467-026-70251-3)
Supplement: Supplementary file 3 — Supplementary Dataset 1 [file 41467_2026_70251_MOESM3_ESM.zip › Raw data/CD/SupplFig13g-CATZIF.csv]

280	-0.17731
279.5	0.180362
279	0.011242
278.5	-0.0274889
278	-0.0153325
277.5	0.0097804
277	-0.00347222
276.5	-0.00643417
276	-0.0157988
275.5	-0.0333297
275	-0.0427721
274.5	-0.054164
274	-0.0549365
273.5	-0.0410948
273	-0.0294712
272.5	-0.0289674
272	-0.0343889
271.5	-0.0258075
271	-0.0274665
270.5	-0.0228998
270	-0.0180019
269.5	-0.0117159
269	-0.0111223
268.5	-0.0146009
268	-0.00404962
267.5	-0.00123173
267	-0.000512128
266.5	0.000621293
266	-0.00975372
265.5	-0.0136888
265	-0.00628527
264.5	-0.0147263
264	-0.0307856
263.5	-0.0310234
263	-0.0406764
262.5	-0.0529511
262	-0.0575135
261.5	-0.0598024
261	-0.0660829
260.5	-0.0638675
260	-0.071296
259.5	-0.0717587
259	-0.0832485
258.5	-0.092481
258	-0.106312
257.5	-0.126353
257	-0.130605
256.5	-0.130707
256	-0.124024
255.5	-0.122351
255	-0.126704
254.5	-0.142266
254	-0.156734
253.5	-0.154614
253	-0.155787
252.5	-0.166055
252	-0.175034
251.5	-0.199425
251	-0.217195
250.5	-0.219759
250	-0.237483
249.5	-0.261871
249	-0.272577
248.5	-0.292114
248	-0.319108
247.5	-0.347597
247	-0.384649
246.5	-0.422455
246	-0.467369
245.5	-0.526581
245	-0.584326
244.5	-0.622794
244	-0.678038
243.5	-0.730082
243	-0.797921
242.5	-0.850014
242	-0.885605
241.5	-0.932951
241	-0.991245
240.5	-1.05183
240	-1.10528
239.5	-1.19484
239	-1.23809
238.5	-1.33657
238	-1.45338
237.5	-1.53155
237	-1.65122
236.5	-1.7021
236	-1.76405
235.5	-1.81538
235	-1.84437
234.5	-1.87457
234	-1.93503
233.5	-2.05591
233	-2.32095
232.5	-2.37558
232	-2.56501
231.5	-2.39997
231	-2.13311
230.5	-2.40098
230	-1.86206
229.5	-1.19971
229	-1.39657
228.5	-2.41291
228	-2.02273
227.5	-1.64901
227	-1.66675
226.5	-1.72902
226	-1.32627
225.5	-0.82592
225	-1.72665
224.5	-2.71152
224	-2.99825
223.5	-3.41533
223	-2.75234
222.5	-2.69643
222	-3.65254
221.5	-2.5735
221	-2.37663
220.5	-0.779518
220	-0.22591
219.5	0.0678399
219	-0.519304
218.5	-0.0709437
218	0.103808
217.5	0.371838
217	-0.342165
216.5	-0.743886
216	-1.08951
215.5	-1.79929
215	-0.4587
214.5	0.485539
214	-0.0118218
213.5	0.338738
213	1.52556
212.5	1.69288
212	0.993901
211.5	3.02652
211	3.47873
210.5	2.04315
210	0.457599
209.5	0.61687
209	0.538525
208.5	0.401857
208	1.19956
207.5	-2.31416
207	-3.15198
206.5	-3.66614
206	-2.96226
205.5	-2.50547
205	-5.24475
204.5	-6.92564
204	-7.39336
203.5	-5.58643
203	-5.32759
202.5	-6.07291
202	-7.3788
201.5	-7.13304
201	-7.20789
200.5	-5.34012
200	-5.15448
199.5	-2.83514
199	-2.5365
198.5	0.822403
198	2.3463
197.5	5.71904
197	9.48601
196.5	9.14174
196	11.6024
195.5	12.11
195	8.98924
194.5	11.2396
194	13.0004
193.5	14.3385
193	23.1898
192.5	22.5511
192	20.8555
191.5	17.0088
191	7.83086
190.5	11.8302
190	-24.2765
