# Supplementary material for: Accelerated discovery of highly active enzyme nanohybrids with parallelized Bayesian optimization in hybrid space
Source: Nat Commun. 2026 Mar 7;17:3634. doi: 10.1038/s41467-026-70251-3 (PMC13096166; doi:10.1038/s41467-026-70251-3)
Supplement: Supplementary file 3 — Supplementary Dataset 1 [file 41467_2026_70251_MOESM3_ESM.zip › Raw data/CD/SupplFig13g-CATZnHTM.csv]

280	-0.175207
279.5	-0.00535221
279	-0.195944
278.5	-0.190628
278	-0.156163
277.5	-0.132658
277	-0.174209
276.5	-0.18504
276	-0.190994
275.5	-0.192448
275	-0.212941
274.5	-0.220773
274	-0.213146
273.5	-0.2126
273	-0.207282
272.5	-0.207962
272	-0.21256
271.5	-0.20071
271	-0.200376
270.5	-0.199717
270	-0.186937
269.5	-0.183654
269	-0.176817
268.5	-0.161224
268	-0.153346
267.5	-0.134384
267	-0.140772
266.5	-0.134853
266	-0.134803
265.5	-0.135586
265	-0.125515
264.5	-0.118071
264	-0.121793
263.5	-0.11971
263	-0.133955
262.5	-0.136322
262	-0.130707
261.5	-0.128223
261	-0.137054
260.5	-0.143034
260	-0.153782
259.5	-0.138165
259	-0.146215
258.5	-0.140604
258	-0.145829
257.5	-0.154223
257	-0.15533
256.5	-0.151756
256	-0.148158
255.5	-0.135042
255	-0.127644
254.5	-0.122324
254	-0.0985043
253.5	-0.0789531
253	-0.073162
252.5	-0.0670583
252	-0.0794599
251.5	-0.084355
251	-0.10002
250.5	-0.116532
250	-0.121836
249.5	-0.129467
249	-0.130733
248.5	-0.144542
248	-0.16426
247.5	-0.172676
247	-0.199398
246.5	-0.242658
246	-0.269462
245.5	-0.296208
245	-0.316683
244.5	-0.350216
244	-0.388559
243.5	-0.421192
243	-0.475522
242.5	-0.527189
242	-0.590861
241.5	-0.647429
241	-0.714495
240.5	-0.776894
240	-0.837679
239.5	-0.907159
239	-0.995949
238.5	-1.08347
238	-1.1852
237.5	-1.26267
237	-1.37578
236.5	-1.49872
236	-1.63896
235.5	-1.74471
235	-1.86183
234.5	-1.96496
234	-2.11798
233.5	-2.25505
233	-2.4164
232.5	-2.60166
232	-2.77668
231.5	-2.9306
231	-3.08826
230.5	-3.2574
230	-3.42417
229.5	-3.61633
229	-3.82851
228.5	-4.02925
228	-4.23751
227.5	-4.3972
227	-4.49723
226.5	-4.60928
226	-4.80575
225.5	-4.95693
225	-5.08102
224.5	-5.25982
224	-5.38048
223.5	-5.47563
223	-5.49124
222.5	-5.57787
222	-5.72079
221.5	-5.90576
221	-5.98805
220.5	-5.95604
220	-6.0734
219.5	-6.28181
219	-6.43724
218.5	-6.66948
218	-6.83252
217.5	-6.97697
217	-7.1676
216.5	-7.22885
216	-7.46195
215.5	-7.52174
215	-7.61789
214.5	-7.94017
214	-8.08805
213.5	-7.8736
213	-7.89449
212.5	-7.88384
212	-7.88948
211.5	-7.9913
211	-8.14924
210.5	-7.9196
210	-7.98652
209.5	-8.03074
209	-7.72757
208.5	-7.56412
208	-7.55467
207.5	-7.22983
207	-6.47765
206.5	-6.59368
206	-7.00012
205.5	-7.02819
205	-6.00891
204.5	-4.91872
204	-5.04623
203.5	-5.10732
203	-3.23147
202.5	-2.66194
202	-3.27357
201.5	-0.774161
201	-2.21448
200.5	-4.33887
200	-4.11656
199.5	-4.02361
199	-4.27691
198.5	-4.13953
198	-3.73437
197.5	-2.17457
197	-2.51173
196.5	-2.77823
196	-3.44141
195.5	-4.01483
195	-4.30914
194.5	-6.34558
194	-5.65246
193.5	-3.57852
193	-2.20609
192.5	1.94835
192	8.4432
191.5	-9.17696
191	-7.36625
190.5	-26.1417
190	-58.088
