# Supplementary material for: Accelerated discovery of highly active enzyme nanohybrids with parallelized Bayesian optimization in hybrid space
Source: Nat Commun. 2026 Mar 7;17:3634. doi: 10.1038/s41467-026-70251-3 (PMC13096166; doi:10.1038/s41467-026-70251-3)
Supplement: Supplementary file 6 — Source Data [file 41467_2026_70251_MOESM6_ESM.zip › Source Data/Source Data 1.xlsx]

## Sheet: Figure 4a-h
Due to the difficulty in presenting multi-dimensional data in graphs, we present this set of data in different ways. Figure 4a is calculated from the data in Figures 4e-f, and the data for the mean and standard deviation are listed below. Similarly, the original data for Figure 4b is in Suppl Fig 3, and the original data for Figure 4c is in Figures 4g-h. Figure 4d shows the evolution of the highe…
Figure 4a	OVAT	Average AR (%)	Std. (%)	Average AR (%)	Std. (%)	Average AR (%)	Std. (%)	Average AR (%)	Std. (%)	Average AR (%)	Std. (%)	Average AR (%)	Std. (%)	Average AR (%)	Std. (%)	Average AR (%)	Std. (%)	Average AR (%)	Std. (%)	Average AR (%)	Std. (%)	Average AR (%)	Std. (%)
	1	5.14524	0.07477	5.79877	0.37367	11.4432	0.16674	2.26085	0.09559	0.50022	0.03896	5.04571	0.13121
	2	6.09036	0.17263	4.65314	0.05832	51.8723	0.2972	14.1446	0.13702	37.8086	0.77352	56.8987	1.66572	39.404	2.47912	1.86464	0.04533	0	0	10.0867	0.12774	1.86297	0.21004
	3	5.50426	0.32134	15.8572	1.18677	12.5765	0.29366	60.0211	1.34983	18.0485	0.60762	16.9988	1.45951	83.2158	2.17217	13.2325	0.63145	2.54666	0.04536
	4	4.20076	0.2688	3.49458	0.05161	3.43926	0.09802	37.9575	0.67463	28.6807	0.52178	2.14548	0.10227	69.5166	3.71854	70.1643	1.35544	64.8019	0.33429
	5	40.0304	1.91302	78.4677	0.51723
	6	76.5259	0.65506	26.9977	1.26499	69.1389	1.13223	61.7928	0.55	56.3696	1.45746	0	0	76.1221	0.83365	80.6286	1.5653	87.3981	1.94665	84.5182	1.07333
Figure 4b	LocalSearch	Average AR (%)	Std. (%)	Average AR (%)	Std. (%)	Average AR (%)	Std. (%)	Average AR (%)	Std. (%)	Average AR (%)	Std. (%)	Average AR (%)	Std. (%)	Average AR (%)	Std. (%)	Average AR (%)	Std. (%)
	1	5.14524	0.07477	5.79877	0.37367	11.4432	0.16674	2.26085	0.09559	0.50022	0.03896	5.04571	0.13121
	2	0	0	0.13384	0.07308	10.0699	1.55947	0.26793	0.03547	0.09843	0.07597	14.1796	0.94387	2.32952	0.33989	0	0
	3	8.9249	0.03709	11.051	0.34749	8.00163	0.48136	61.5692	1.34843	0.15831	0.12082	1.98922	1.80747	7.09103	0.49356	73.0762	0.83452
	4	2.34713	0.27666	0	0	0.34102	0.12364	0.13734	0.30505	0	0	0.21032	0.04403	0	0	13.155	0.91028
	5	3.94835	0.46016	3.47267	0.15591	2.41797	0.082	0	0	3.77202	0.18622	2.23469	0.20596	0	0	2.39122	0.13047
	6	39.6479	0.62783	0	0	0.18108	0.02623	0.21552	0.03599	31.0944	0.18898	0	0.15755	2.2879	0.03754	43.0472	0.08646
	7	0.48667	0.1096	0.3515	0.15203	0.22848	0.04259	0.25755	0.27889	0.38128	0.23709	15.9751	0.47108	0.02846	0.28475	2.04967	0.12812
	8	101.299	0.88594	33.0976	0.5423	84.7607	1.2937	86.6848	0.56634	5.3961	0.06365	0	0.02312	0.14522	0.0635	27.1036	1.05755
	9	104.046	1.46721	91.2945	1.20684	28.6102	0.67949	88.0935	3.51852	37.4039	0.19015	1.42353	0.12159	1.84931	0.21912	86.3881	0.33746
Figure 4c	PHBO	Average AR (%)	Std. (%)	Average AR (%)	Std. (%)	Average AR (%)	Std. (%)	Average AR (%)	Std. (%)	Average AR (%)	Std. (%)	Average AR (%)	Std. (%)	Average AR (%)	Std. (%)	Average AR (%)	Std. (%)
	1	5.14524	0.07477	5.79877	0.37367	11.4432	0.16674	2.26085	0.09559	0.50022	0.03896	5.04571	0.13121
	2	28.1208	0.97307	1.59811	0.02295	80.5839	0.81211	68.4603	1.08121	57.8221	4.01354	60.9414	5.00766	52.2533	6.71177	0.03828	0.01053
	3	45.4504	1.62778	34.4424	2.73376	47.7056	2.03378	24.0641	0.71595	34.244	0.86234	11.0521	0.78876	0.32051	0.02892	0.10417	0.0184
	4	25.9688	0.23558	4.87958	0.14009	34.6164	1.99895	82.2943	1.34975	48.4307	0.4553	86.7509	0.39851	18.3052	0.39825	83.6352	1.04608
	5	9.07419	0.12858	0.26962	0.00557	0.20238	0.0103	19.2904	1.02992	9.80963	0.31922	8.4833	0.1545	85.6286	0.37094	9.10351	0.09057
	6	59.1067	0.35926	57.0057	2.2194	0	0	0	0	0	0	0	0	0	0	35.4523	0.37223
	7	52.1711	0.63222	58.8411	0.81217	1.28535	0.20145	0	0	57.2536	1.78876	94.1138	9.48489	12.894	1.28888	36.7661	5.49621
	8	0	0	68.0822	3.38017	23.2381	1.64694	0	0	91.2816	1.01515	0	0	0	0	96.5905	0.57129
	9	0.61989	0.0384	92.9803	0.73214	33.6931	1.81212	0.44673	0.22475	1.36839	0.83536	1.73959	0.25197	2.37035	0.09678	96.993	1.29412
	10	15.5145	1.66193	28.0645	1.48175	8.48429	0.33278	0.11785	0	0.05823	0	47.6797	2.80015	0.09635	0	2.65071	0.09113
	11	81.3874	0.57872	75.5891	4.4756	46.0698	0.59995	29.0009	0.20189	104.97	0.65442	72.987	1.30452	106.554	1.18135	99.3036	0.64121
Figure 4d
		OVAT		LocalSearch		PHBO
		Average AR (%)	Std. (%)	Average AR (%)	Std. (%)	Average AR (%)	Std. (%)
	1	11.4432	0.16674	11.4432	0.16674	11.4432	0.16674
	2	56.8987	1.66572	14.1796	0.94387	80.5839	0.81211
	3	83.2158	2.17217	73.0762	0.83452	80.5839	0.81211
	4	83.2158	2.17217	73.0762	0.83452	86.7509	0.39851
	5	83.2158	2.17217	73.0762	0.83452	86.7509	0.39851
	6	87.3981	1.94665	73.0762	0.83452	86.7509	0.39851
	7			73.0762	0.83452	94.1138	9.48489
	8			101.299	0.88594	96.5905	0.57129
	9			104.046	1.46721	96.993	1.29412
	10					96.993	1.29412
	11					106.554	1.18135
Figure 4e-f	OVAT
	Round	No.	Zinc type	Zn concentration (M)	Ligand type	Ligand concentration (M)	Molar ratio of ligand/Zn	Reaction time (min)	Activity recover 1 (%)	Activity recover 2 (%)	Activity recover 3 (%)	Average activity recovery (%)	Std. (%)
	1	1	Zn(NO3)2	0.31	2-mIM	1.25	40.3226	30	5.08486	5.10025	5.25061	5.14524	0.0747686
		2	ZnCl2	3	2-mIM	1.25	4.16667	30	6.23383	5.32146	5.84101	5.79877	0.373669
		3	Zn(Ac)2	0.31	2-mIM	1.25	40.3226	30	11.2126	11.5159	11.6011	11.4432	0.166736
		4	ZnSO4	0.31	2-mIM	1.25	40.3226	30	2.27872	2.13587	2.36796	2.26085	0.0955897
		5	Zn(H2PO4)2	0.31	2-mIM	1.25	40.3226	30	0.445224	0.524806	0.530643	0.500224	0.0389641
		6	Zn(C3H5O3)2	0.1	2-mIM	1.25	125	30	5.2287	4.92756	4.98088	5.04571	0.131211
	2	1	Zn(NO3)2	0.31	IM	1.25	40.3226	30	5.84827	6.18403	6.23877	6.09036	0.172635
		2	Zn(NO3)2	0.31	2-mIM	1.25	40.3226	30	4.57105	4.68729	4.70107	4.65314	0.0583164
		3	Zn(NO3)2	0.31	2-eIM	1.25	40.3226	30	51.9032	52.2199	51.4939	51.8723	0.297198
		4	Zn(NO3)2	0.31	2-pIM	1.25	40.3226	30	14.2873	14.1868	13.9597	14.1446	0.137025
		5	Zn(NO3)2	0.31	4-mIM	1.25	40.3226	30	38.871	37.5034	37.0515	37.8086	0.773522
		6	Zn(NO3)2	0.31	2,4-dmIM	1.25	40.3226	30	58.8589	54.7872	57.0502	56.8987	1.66572
		7	Zn(NO3)2	0.31	4,5-dmIM	0.5	16.129	30	42.8986	37.901	37.4123	39.404	2.47912
		8	Zn(NO3)2	0.31	2,4,5-tmIM	1.25	40.3226	30	1.83124	1.83394	1.92873	1.86464	0.0453348
		9	Zn(NO3)2	0.31	2-mtIM	1.25	40.3226	30	0	0	0	0	0
		10	Zn(NO3)2	0.31	1-mOmIM	1.25	40.3226	30	0	0	0	0	0
		11	Zn(NO3)2	0.31	2-tIM	0.6	19.3548	30	0	0	0	0	0
		12	Zn(NO3)2	0.31	PR	1.25	40.3226	30	10.2669	10.0077	9.98558	10.0867	0.127736
		13	Zn(NO3)2	0.31	HTM	1.25	40.3226	30	1.88135	2.11053	1.59702	1.86297	0.210043
		14	Zn(NO3)2	0.31	2-IMdn	1.25	40.3226	30	0	0	0	0	0
		15	Zn(NO3)2	0.31	TZ	1.25	40.3226	30	0	0	0	0	0
		16	Zn(NO3)2	0.31	2-mTZ	1.25	40.3226	30	0	0	0	0	0
		17	Zn(NO3)2	0.31	His	0.25	8.06452	30	0	0	0	0	0
	3	1	Zn(NO3)2	0.31	2-mIM	1.25	40.3226	30	5.95686	5.31327	5.24264	5.50426	0.321337
		2	Zn(Ac)2	0.31	IM	1.25	40.3226	30	14.964	17.5344	15.0733	15.8572	1.18677
		3	Zn(Ac)2	0.31	2-mIM	1.25	40.3226	30	12.5803	12.9343	12.215	12.5765	0.293663
		4	Zn(Ac)2	0.31	2-eIM	1.25	40.3226	30	60.0034	58.3768	61.6831	60.0211	1.34983
		5	Zn(Ac)2	0.31	2-pIM	1.25	40.3226	30	17.4388	17.8289	18.8778	18.0485	0.607622
		6	Zn(Ac)2	0.31	4-mIM	1.25	40.3226	30	15.7323	19.0435	16.2205	16.9988	1.45951
		7	Zn(Ac)2	0.31	2,4-dmIM	1.25	40.3226	30	86.2476	82.1286	81.2713	83.2158	2.17217
		8	Zn(Ac)2	0.31	4,5-dmIM	1	32.2581	30	13.9273	13.371	12.3993	13.2325	0.631454
		9	Zn(Ac)2	0.31	2,4,5-tmIM	1.25	40.3226	30	2.5999	2.55102	2.48906	2.54666	0.0453574
	4	1	Zn(NO3)2	0.31	2-mIM	1.25	40.3226	30	4.57815	3.97258	4.05154	4.20076	0.268798
		2	Zn(NO3)2	0.31	2-mIM	1.25	40.3226	60	3.55884	3.43249	3.49241	3.49458	0.0516052
		3	Zn(NO3)2	0.31	2-mIM	1.25	40.3226	120	3.5525	3.45188	3.31339	3.43926	0.0980227
		4	Zn(NO3)2	0.31	2-eIM	1.25	40.3226	30	38.9107	37.516	37.4458	37.9575	0.674626
		5	Zn(NO3)2	0.31	2-eIM	1.25	40.3226	60	29.1853	28.8948	27.9621	28.6807	0.521785
		6	Zn(NO3)2	0.31	2-eIM	1.25	40.3226	120	2.00692	2.25064	2.17889	2.14548	0.102265
		7	Zn(Ac)2	0.31	2,4-dmIM	1.25	40.3226	30	72.3217	71.9664	64.2618	69.5166	3.71854
		8	Zn(Ac)2	0.31	2,4-dmIM	1.25	40.3226	60	71.9739	68.712	69.8068	70.1643	1.35544
		9	Zn(Ac)2	0.31	2,4-dmIM	1.25	40.3226	120	65.222	64.7798	64.404	64.8019	0.334287
	5	1	Zn(Ac)2	0.31	2-eIM	1.25	40.3226	30	37.6802	42.3661	40.0449	40.0304	1.91302
		2	Zn(Ac)2	0.31	2,4-dmIM	1.25	40.3226	30	79.1719	77.9441	78.2872	78.4677	0.517235
	6	1	Zn(Ac)2	0.31	2,4-dmIM	1.25	40.3226	30	76.6111	77.2822	75.6845	76.5259	0.655065
		2	Zn(Ac)2	0.125	2,4-dmIM	0.05	4	30	26.4448	25.8007	28.7476	26.9977	1.26499
		3	Zn(Ac)2	0.31	2,4-dmIM	0.125	4.03226	30	69.9674	69.9112	67.538	69.1389	1.13223
		4	Zn(Ac)2	0.31	2,4-dmIM	0.3125	10.0806	30	62.5687	61.3579	61.4518	61.7928	0.549997
		5	Zn(Ac)2	0.31	2,4-dmIM	0.625	20.1613	30	57.7571	56.9958	54.3558	56.3696	1.45746
		6	Zn(Ac)2	0.31	2,4-dmIM	1.875	60.4839	30	0	0	0	0	0
		7	Zn(Ac)2	0.31	2,4-dmIM	2.5	80.6452	30	0	0	0	0	0
		8	Zn(Ac)2	0.31	2,4-dmIM	3.125	100.806	30	0	0	0	0	0
		9	Zn(Ac)2	0.248	2,4-dmIM	1	40.3226	30	75.3598	75.7244	77.2821	76.1221	0.833654
		10	Zn(Ac)2	0.206667	2,4-dmIM	0.833333	40.3226	30	82.2452	81.1299	78.5106	80.6286	1.5653
		11	Zn(Ac)2	0.155	2,4-dmIM	0.625	40.3226	30	88.3913	89.1251	84.6779	87.3981	1.94665
		12	Zn(Ac)2	0.0775	2,4-dmIM	0.3125	40.3226	30	84.343	83.3001	85.9116	84.5182	1.07333
Figure 4g-h	PHBO
	Round	No.	Zinc type	Zn concentration (M)	Ligand type	Ligand concentration (M)	Molar ratio of ligand/Zn	Reaction time (min)	Activity recover 1 (%)	Activity recover 2 (%)	Activity recover 3 (%)	Average activity recovery (%)	Std. (%)
	1	1	Zn(NO3)2	0.31	2-mIM	1.25	40.3	30	5.08	5.1	5.25	5.15	0.07
		2	ZnCl2	3	2-mIM	1.25	4.2	30	6.23	5.32	5.84	5.8	0.37
		3	Zn(Ac)2	0.31	2-mIM	1.25	40.3	30	11.21	11.52	11.6	11.44	0.17
		4	ZnSO4	0.31	2-mIM	1.25	40.3	30	2.28	2.14	2.37	2.26	0.1
		5	Zn(H2PO4)2	0.31	2-mIM	1.25	40.3	30	0.45	0.52	0.53	0.5	0.04
		6	Zn(C3H5O3)2	0.1	2-mIM	1.25	125	30	5.23	4.93	4.98	5.05	0.13
	2	1	Zn(C3H5O3)2	0.00726316	2,4-dmIM	0.527263	725.942	68	29.4041	27.9092	27.0489	28.1207	0.973073
		2	Zn(Ac)2	0.0430526	2,4-dmIM	0.527263	122.469	30	1.62666	1.59721	1.57046	1.59811	0.022952
		3	Zn(Ac)2	0.0851053	2,4-dmIM	0.527263	61.9542	30	80.299	79.7628	81.6899	80.5839	0.812107
		4	Zn(Ac)2	0.0851053	2-eIM	0.527263	61.9542	30	67.1161	69.7635	68.5014	68.4603	1.08121
		5	ZnBr2	2.10605	2,4-dmIM	1.05353	5.00237	30	59.3066	61.8243	52.3354	57.8221	4.01354
		6	Zn(Ac)2	0.421526	2,4-dmIM	0.001	0.0237233	30	54.0389	63.0211	65.7643	60.9414	5.00766
		7	ZnCl2	5.78947	2,4-dmIM	0.001	0.00172727	120	61.7037	46.7601	48.2962	52.2533	6.71177
		8	Zn(C3H5O3)2	0.0260526	2,4-dmIM	1.05353	404.384	30	0.0357281	0.0268535	0.0522731	0.0382849	0.0105338
	3	1	Zn(Ac)2	0.425789	2,4-dmIM	0.01	0.234858	30	47.1502	43.256	45.9448	45.4504	1.62778
		2	ZnCl2	2.42105	2,4-dmIM	0.535789	2.21304	30	37.0407	35.6225	30.664	34.4424	2.73376
		3	Zn(Ac)2	0.467368	2,4-dmIM	1.06158	22.714	30	49.3242	48.9553	44.8373	47.7056	2.03378
		4	ZnSO4	1.9	2-eIM	0.01	0.0526316	30	24.9542	23.2011	24.0371	24.0641	0.715946
		5	ZnSO4	3.16	2,4-dmIM	0.535789	1.69554	120	33.5569	33.7149	35.4601	34.244	0.862337
		6	Zn(Ac)2	0.0515789	2,4-dmIM	0.535789	103.878	30	12.1574	10.6298	10.3691	11.0521	0.788758
		7	Zn(NO3)2	6.84526	2-eIM	0.535789	0.782716	105	0.309523	0.291893	0.360125	0.320514	0.0289193
		8	Zn(H2PO4)2	0.384211	2,4-dmIM	0.01	0.260274	115	0.0820752	0.103317	0.127129	0.104174	0.018403
	4	1	ZnCl2	3.26316	2,4-dmIM	1.06158	3.25323	30	26.3011	25.7813	25.8242	25.9688	0.235583
		2	Zn(Ac)2	0.134737	2,4-dmIM	1.06158	78.7891	30	4.7114	4.873	5.05435	4.87958	0.140088
		3	Zn(Ac)2	0.176316	2-eIM	1.06158	60.209	30	33.1195	33.2881	37.4417	34.6164	1.99895
		4	Zn(NO3)2	1.06158	2,4-dmIM	0.535789	5.0471	30	83.0893	80.3939	83.3997	82.2943	1.34975
		5	Zn(Ac)2	0.0931579	4-mIM	0.535789	57.5141	30	48.9904	47.8751	48.4265	48.4307	0.455301
		6	ZnBr2	1.06158	2,4-dmIM	0.535789	5.0471	30	86.4876	86.4509	87.3141	86.7509	0.398506
		7	Zn(C3H5O3)2	0.0331579	HTM	0.0352632	10.6349	30	18.7863	18.3183	17.811	18.3052	0.398249
		8	Zn(Ac)2	0.259474	2,4-dmIM	0.01	0.385396	110	82.5164	85.0328	83.3565	83.6352	1.04608
	5	1	ZnCl2	3.84925	2,4-dmIM	0.51201	1.33016	120	9.23077	9.07597	8.91582	9.07419	0.128583
		2	ZnCl2	2.84422	2-pIM	3.09427	10.8792	120	0.277068	0.268129	0.263666	0.269621	0.00557226
		3	ZnSO4	4	2-tIM	0.01	0.025	50	0.19149	0.216207	0.199451	0.202383	0.0103014
		4	Zn(Ac)2	0.454623	2-pIM	1.33899	29.4529	30	20.6452	18.1499	19.076	19.2904	1.02992
		5	Zn(Ac)2	0.260101	2-mIM	2.73683	105.222	60	10.068	10.001	9.35986	9.80963	0.319215
		6	ZnSO4	0.350854	2-eIM	0.01	0.285019	35	8.67607	8.29784	8.476	8.4833	0.1545
		7	Zn(Ac)2	0.260101	2-eIM	0.01	0.384467	40	85.8957	85.104	85.886	85.6286	0.370938
		8	ZnSO4	4	2,4-dmIM	1.76704	4.41759	100	9.21539	9.10159	8.99356	9.10351	0.0905715
	6	1	Zn(H2PO4)2	0.089397	2,4-dmIM	0.361407	40.4272	120	59.4736	58.6189	59.2275	59.1067	0.359264
		2	ZnBr2	0.813216	2,4-dmIM	0.01	0.122969	120	54.3476	59.7803	56.8893	57.0057	2.2194
		3	ZnBr2	5.78312	2,4-dmIM	1.01402	1.75341	50	0.00494506	0	0	0	0
		4	ZnBr2	5.2309	2,4-dmIM	1.11442	2.13046	30	1.98116	0	0	0	0
		3	ZnBr2	5.83332	2,4-dmIM	1.71683	2.94315	60	5.7209	0	0	0	0
		4	ZnBr2	5.68271	2-eIM	1.26503	2.22609	35	0.200455	0	0	0	0
		5	ZnBr2	5.58231	2-pIM	0.712111	1.27566	40	0.188079	0	0	0	0
		8	ZnBr2	5.53211	HTM	0.0449749	0.0812979	100	35.9714	35.2687	35.1169	35.4523	0.372235
	7	1	Zn(Ac)2	0.192613	2-pIM	0.260754	13.5377	120	52.2615	51.3556	52.8963	52.1711	0.632222
		2	Zn(NO3)2	2.16864	2,4-dmIM	0.612412	2.82394	120	59.5505	59.2687	57.7041	58.8411	0.812166
		3	Zn(C3H5O3)2	0.019397	2,4-dmIM	0.261005	134.56	50	1.15211	1.13389	1.57006	1.28535	0.201455
		4	Zn(C3H5O3)2	0.0238191	TZ	6.73161	2826.14	30	0	0	0	0	0
		5	Zn(Ac)2	0.696784	HTM	0.0208543	0.299293	60	58.3464	58.683	54.7313	57.2536	1.78876
		6	Zn(Ac)2	0.633266	HTM	0.0341206	0.538803	35	99.7833	84.0615	106.723	94.1138	9.48489
		7	ZnBr2	2.77106	2-eIM	0.261005	0.941898	40	14.6718	12.3532	11.6569	12.894	1.28888
		8	ZnCl2	8.91457	HTM	0.0292965	0.0328636	100	31.8634	44.441	33.994	36.7661	5.49621
	8	1	Zn(Ac)2	0.641206	2,4,5-tmIM	1.46583	22.8605	120	0	0	0	0	0
		2	Zn(Ac)2	0.621357	HTM	0.0244724	0.393854	30	72.7727	66.5355	64.9384	68.0822	3.38017
		3	Zn(Ac)2	0.613417	HTM	0.0244724	0.398951	110	22.2388	25.5597	21.9156	23.238	1.64694
		4	Zn(Ac)2	0.637236	2-mtIM	0.763015	11.9738	30	0	0	0	0	0
		5	Zn(Ac)2	0.637236	2-tIM	0.0426131	0.668717	30	89.8518	92.1082	91.8849	91.2816	1.01515
		6	Zn(Ac)2	0.633266	1-mOmIM	0.79794	12.6004	30	0	0	0	0	0
		7	Zn(Ac)2	0.649146	4,5-dmIM	0.0696985	1.0737	35	0	0	0	0	0
		8	Zn(Ac)2	0.597538	2-tIM	0.0515075	0.861996	30	96.6446	97.2616	95.8653	96.5905	0.571288
	9	1	Zn(Ac)2	0.26804	2-tIM	0.01	0.373078	106	0.577611	0.670555	0.611518	0.619895	0.0384039
		2	Zn(Ac)2	0.581658	2-tIM	0.0811558	1.39525	30	93.9365	92.8461	92.1582	92.9803	0.732143
		3	Zn(Ac)2	0.621357	HTM	0.0558291	0.898504	40	31.929	36.185	32.9652	33.6931	1.81212
		4	Zn(Ac)2	0.220402	2-tIM	0.0159296	0.722754	30	0.721857	0.171323	0.447018	0.446732	0.224755
		5	Zn(Ac)2	0.26804	2-tIM	0.01	0.373078	30	1.62772	2.23688	0.240582	1.36839	0.835358
		6	Zn(Ac)2	0.236281	2-tIM	0.01	0.423224	120	1.45239	1.7005	2.06587	1.73959	0.251971
		7	Zn(Ac)2	0.244221	2-tIM	0.01	0.409465	45	2.49058	2.25359	2.36687	2.37035	0.096784
		8	Zn(Ac)2	0.645176	2-tIM	0.0811558	1.25789	50	96.0148	96.1426	98.8217	96.993	1.29412
	10	1	Zn(NO3)2	3.22286	2-pIM	0.01	0.0310283	120	17.5619	15.4904	13.4912	15.5145	1.66193
		2	ZnCl2	8.15075	2-tIM	0.0722613	0.088656	30	26.1327	29.7336	28.3273	28.0645	1.48175
		3	ZnCl2	7.74874	2-tIM	0.0485427	0.0626459	50	8.07535	8.89047	8.48705	8.48429	0.332776
		4	Zn(H2PO4)2	0.621357	2-tIM	0.0663317	1.06753	80	0.117849	0	0	0.117849	0
		5	Zn(C3H5O3)2	0.0973367	2-tIM	0.060402	6.20547	30	0.0582324	0	0	0.0582324	0
		6	ZnCl2	7.46734	HTM	0.01	0.0133917	35	49.6557	49.6638	43.7197	47.6797	2.80015
		7	ZnSO4	3.07769	2-tIM	0.0692965	0.225158	30	0.0963546	0	0	0.0963546	0
		8	Zn(C3H5O3)2	0.0962312	2-IMdn	1.11442	115.807	30	2.62401	2.77325	2.55487	2.65071	0.0911319
	11	1	Zn(Ac)2	0.613417	PR	0.165779	2.70255	30	82.2027	81.0416	80.9179	81.3874	0.578716
		2	Zn(Ac)2	0.688844	HTM	0.0389447	0.565363	30	72.9815	81.8876	71.8982	75.5891	4.4756
		3	Zn(Ac)2	0.553869	2-tIM	0.0515075	0.929958	30	46.8829	45.8732	45.4533	46.0698	0.599949
		4	ZnBr2	1.96784	2,4-dmIM	0.562211	2.857	85	28.7174	29.1131	29.1721	29.0009	0.201886
		5	Zn(Ac)2	0.617387	2-tIM	0.0752261	1.21846	30	105.122	104.104	105.685	104.97	0.65442
		6	ZnBr2	0.913618	2-eIM	0.361407	3.95578	80	74.7023	72.7174	71.5412	72.987	1.30452
		7	Zn(Ac)2	0.657085	2-tIM	0.0692965	1.0546	120	104.911	107.638	107.113	106.554	1.18135
		8	Zn(Ac)2	0.52608	2-tIM	0.0989447	1.88079	45	99.5328	99.9488	98.4292	99.3036	0.641206

## Sheet: Figure 4j-m
Figure 4j	XRD								Figure 4k	IR							Figure 4l	BET											Figure 4m
	2 theta (degree)	Intensity (a. u.)	2 theta (degree)	Intensity (a. u.)						Wavenumber (cm-1)	% Transmittance							Relative pressure (P/P0)	Volume@STP (cc/g)	Relative pressure (P/P0)	Volume@STP (cc/g)	Relative pressure (P/P0)	Volume@STP (cc/g)	Relative pressure (P/P0)	Volume@STP (cc/g)	Relative pressure (P/P0)	Volume@STP (cc/g)			Diameter (nm)	dV(d) (cc/nm/g)	Diameter (nm)	dV(d) (cc/nm/g)	Diameter (nm)	dV(d) (cc/nm/g)	Diameter (nm)	dV(d) (cc/nm/g)	Diameter (nm)	dV(d) (cc/nm/g)
		Simulated ZIF-8		GOx@ZIF-8	GOx@A1	GOx@A6	GOx@B6				GOx	GOx@ZIF-8	GOx@A1	GOx@A6	GOx@B6			GOx@ZIF-8		GOx@amZIF-8		GOx@A1		GOx@A6		GOx@B6				GOx@ZIF-8		GOx@amZIF-8		GOx@A1		GOx@A6		GOx@B6
	5	-1780	5	34.2274	2494	4609	6551			3997.75	1.3978	0.99966	0.59916	0.19972	-0.20132			9.90428e-06	1.9691	3.96646e-05	0.4021	2.50647e-05	0.3288	1.75517e-05	0.3872	6.40479e-05	0.0247			0.982	0.10172	1.061	0	1.061	0	1.061	0	1.114	0
	5.0198	-1791	5.02046	26.1825	2509	4628	6578			3995.82	1.39792	0.99969	0.59916	0.19992	-0.20131			2.55393e-05	5.6514	8.50326e-05	0.6011	5.14591e-05	0.605	4.82047e-05	0.6299	0.00301	0.1127			1.022	0.15375	1.114	0	1.114	0	1.114	0	1.167	0
	5.0396	-1765	5.04093	36.5677	2487	4624	6588			3993.89	1.39805	0.99972	0.59918	0.2	-0.20125			4.89503e-05	11.276	0.000124687	0.6714	7.0778e-05	0.8702	7.46803e-05	0.8316	0.00502	0.2036			1.061	0.2728	1.167	0	1.167	0	1.167	0	1.22	0
	5.0594	-1789	5.06139	26.0362	2512	4619	6587			3991.96	1.39818	0.99977	0.59925	0.19995	-0.20114			6.87057e-05	16.5247	0.00504	1.3779	9.1133e-05	1.0793	9.86546e-05	0.9759	0.00703	0.2788			1.114	0.36136	1.22	0	1.22	0	1.22	0	1.273	0
	5.0792	-1783	5.08186	30.8632	2462	4661	6566			3990.03	1.39834	0.99984	0.59935	0.19988	-0.20107			8.70362e-05	22.0387	0.00705	1.8705	0.000112659	1.2269	0.000128325	1.0006	0.00902	0.3522			1.167	0.3963	1.273	0	1.273	0	1.273	0	1.326	0
	5.099	-1784	5.10232	29.5467	2513	4616	6554			3988.1	1.39851	0.99987	0.59944	0.19981	-0.20099			0.000200344	74.3735	0.00904	2.2965	0.000511051	1.6801	0.000204394	1.0922	0.01003	0.3779			1.22	0.42136	1.326	0	1.326	0	1.326	0	1.379	0
	5.1188	-1802	5.12278	36.5677	2479	4719	6574			3986.17	1.39865	0.99993	0.5995	0.19975	-0.20089			0.000412671	161.63	0.01002	2.3166	0.0031	3.2075	0.000489835	1.6664	0.05441	1.7873			1.273	0.42446	1.379	0	1.379	0	1.379	0	1.432	0
	5.1386	-1787	5.14325	35.6901	2483	4661	6612			3984.25	1.39876	1	0.59956	0.19979	-0.20079			0.000598747	188.415	0.05376	11.6768	0.00512	4.2342	0.000611301	1.7697	0.10374	3.216			1.326	0.43339	1.432	0	1.432	0	1.432	0	1.498	0
	5.1585	-1807	5.16371	35.9827	2523	4610	6587			3982.32	1.39885	0.99999	0.5996	0.19987	-0.20073			0.00080518	204.921	0.10351	19.5969	0.00712	4.75	0.000806416	1.9419	0.1537	4.6635			1.379	0.45796	1.498	0	1.498	0	1.498	0	1.564	0
	5.1783	-1797	5.18418	37.7379	2496	4637	6570			3980.39	1.39895	0.99992	0.59963	0.1999	-0.20065			0.00104	216.972	0.15361	27.1643	0.00912	4.8158	0.00102	2.1125	0.20399	6.2473			1.432	0.50595	1.564	0	1.564	0	1.564	0	1.631	0
	5.1981	-1798	5.20464	38.7618	2505	4639	6587			3978.46	1.39899	0.99992	0.59961	0.19995	-0.20058			0.00322	251.256	0.20339	34.2525	0.05287	16.9844	0.00302	3.8087	0.25397	7.6251			1.498	0.43821	1.631	0	1.631	0	1.631	0	1.697	0
	5.2179	-1800	5.2251	36.4215	2508	4629	6594			3976.53	1.39898	0.99996	0.5996	0.2	-0.20058			0.00513	259.627	0.25367	41.7367	0.10302	25.4162	0.00501	4.9122	0.30313	9.2197			1.564	0.45325	1.697	0	1.697	0	1.697	0	1.78	0
	5.2377	-1796	5.24557	32.7647	2453	4639	6578			3974.6	1.39904	0.99996	0.59967	0.19997	-0.2006			0.00703	289.589	0.30322	48.1045	0.15336	32.1408	0.00702	5.8349	0.35369	10.9873			1.631	0.43295	1.78	0	1.78	0	1.78	0	1.868	0
	5.2575	-1806	5.26603	30.7169	2476	4658	6540			3972.67	1.39919	0.99994	0.59974	0.19994	-0.20062			0.00919	300.322	0.3534	55.6879	0.20315	38.1267	0.00902	6.95	0.40301	12.2981			1.697	0.39867	1.868	0	1.868	0	1.868	0	1.948	0
	5.2773	-1833	5.2865	31.8871	2465	4660	6607			3970.75	1.3993	0.99992	0.59973	0.19988	-0.20062			0.01011	302.761	0.40353	62.2458	0.25322	43.7087	0.01	7.6713	0.45335	13.6244			1.78	0.32215	1.948	0	1.948	0	1.948	0	2.027	0
	5.2971	-1785	5.30696	36.714	2503	4635	6574			3968.82	1.39939	0.99989	0.59971	0.19979	-0.2005			0.04746	366.457	0.45296	70.4678	0.30326	48.9342	0.05234	19.2638	0.50392	14.8563			1.868	0.32676	2.027	0	2.027	0	2.027	0	2.107	0
	5.3169	-1808	5.32742	32.3259	2460	4651	6603			3966.89	1.39948	0.99991	0.59975	0.19975	-0.20031			0.1031	370.777	0.50314	77.243	0.35262	55.1043	0.10228	31.1168	0.55305	16.0893			1.948	0.3438	2.107	0	2.107	0	2.107	0	2.186	0
	5.3367	-1818	5.34789	31.0095	2507	4608	6564			3964.96	1.3995	0.99997	0.5998	0.19981	-0.20022			0.15323	373.901	0.55245	83.4969	0.40287	61.9247	0.15207	43.3478	0.60332	17.152			2.027	0.31979	2.186	0	2.186	0	2.186	0	2.266	0
	5.3565	-1817	5.36835	28.3766	2518	4599	6612			3963.03	1.39947	1	0.59989	0.1999	-0.20023			0.20338	376.632	0.60321	92.7851	0.4529	68.1085	0.20239	54.5378	0.65356	18.4482			2.107	0.27572	2.266	0	2.266	0	2.266	0	2.345	0
	5.3763	-1817	5.38882	32.6184	2495	4627	6587			3961.1	1.39955	1	0.60001	0.19994	-0.2002			0.2536	379.089	0.65328	99.7476	0.50276	74.2595	0.25187	67.8791	0.70293	19.4171			2.186	0.26055	2.345	0	2.345	0	2.345	0	2.425	0
	5.3961	-1821	5.40928	30.7169	2492	4675	6598			3959.18	1.39971	0.99994	0.6001	0.19988	-0.20011			0.30313	381.507	0.70234	109.713	0.55291	80.9163	0.30174	80.0575	0.75339	20.5974			2.266	0.24629	2.425	0	2.425	0	2.425	0	2.504	0
	5.4159	-1818	5.42974	24.4273	2459	4648	6582			3957.25	1.39983	0.9999	0.60008	0.19983	-0.20005			0.35311	383.799	0.75289	120.511	0.60242	88.4211	0.35249	89.274	0.80408	22.0763			2.345	0.24211	2.504	0	2.504	0	2.504	0	2.583	0
	5.4358	-1817	5.45021	31.8871	2467	4665	6538			3955.32	1.39997	0.99988	0.60005	0.19984	-0.20001			0.40356	385.966	0.80281	131.619	0.65246	96.7852	0.40138	103.176	0.85294	23.6153			2.425	0.22076	2.583	0	2.583	0	2.583	0	2.703	0
	5.4556	-1836	5.47067	41.1022	2521	4656	6558			3953.39	1.40009	0.9998	0.60006	0.1998	-0.19997			0.45321	388.07	0.85054	153.116	0.70221	106.994	0.45242	112.033	0.90184	25.666			2.504	0.21737	2.703	0	2.703	0	2.703	0	2.822	0
	5.4754	-1817	5.49114	30.2781	2521	4687	6583			3951.46	1.40009	0.99974	0.60005	0.19976	-0.2			0.50336	390.11	0.90073	194.771	0.75186	119.245	0.50073	130.278	0.95294	28.7439			2.583	0.18229	2.822	0	2.822	0	2.822	0	2.941	0
	5.4952	-1808	5.5116	35.9827	2504	4629	6574			3949.53	1.4	0.99983	0.59999	0.19981	-0.20013			0.55308	392.019	0.9493	335.235	0.80113	134.825	0.5523	139.819	0.99488	130.546			2.703	0.09254	2.941	0	2.941	0	2.941	0	3.06	0
	5.515	-1825	5.53206	32.7647	2476	4614	6540			3947.6	1.4	0.9999	0.6	0.19989	-0.20015			0.6032	394.125	0.99505	822.085	0.85056	155.891	0.60247	147.55	0.94814	29.831			2.822	0.04258	3.06	0	3.06	0	3.06	0	3.179	0
	5.5348	-1854	5.55253	32.1796	2495	4583	6560			3945.68	1.40008	0.99984	0.60013	0.19991	-0.19999			0.65313	396.065	0.95098	386.968	0.89914	187.405	0.64991	167.966	0.90223	27.5796			2.941	0	3.179	0	3.179	0	3.179	0	3.298	0
	5.5546	-1821	5.57299	31.5945	2459	4612	6514			3943.75	1.40011	0.99976	0.60021	0.19986	-0.19992			0.7024	398.049	0.9006	309.596	0.95057	268.214	0.70226	176.92	0.84657	25.4703			3.06	0	3.298	0	3.298	0	3.298	0	3.418	0
	5.5744	-1822	5.59346	33.7886	2480	4594	6547			3941.82	1.40017	0.99972	0.60021	0.1998	-0.19993			0.75255	400.118	0.85339	179.929	0.99455	918.335	0.75228	184.761	0.80104	23.8059			3.179	0	3.418	0	3.418	0	3.418	0	3.537	0
	5.5942	-1841	5.61392	30.7169	2487	4596	6577			3939.89	1.4003	0.99974	0.60024	0.19983	-0.19985			0.80307	402.484	0.79779	148.925	0.95223	312.03	0.79924	209.087	0.7537	21.9944			3.298	0	3.537	0	3.537	0	3.537	0	3.656	0
	5.614	-1843	5.63438	32.7647	2475	4608	6555			3937.96	1.40036	0.99982	0.60028	0.19987	-0.19978			0.85202	404.886	0.75358	135.084	0.90188	208.065	0.85237	221.046	0.69636	20.0423			3.418	0	3.656	0	3.656	0	3.656	0	3.775	0
	5.6338	-1833	5.65485	29.8393	2471	4624	6581			3936.03	1.40031	0.99987	0.60026	0.19981	-0.19982			0.90211	408.406	0.69696	126.741	0.85346	172.093	0.90149	234.379	0.64828	19.1646			3.537	0	3.775	0	3.775	0	3.775	0	3.934	0
	5.6536	-1822	5.67531	32.911	2441	4628	6564			3934.11	1.4002	0.99988	0.6002	0.19973	-0.19993			0.95208	414.812	0.6524	118.507	0.80236	147.884	0.94739	279.76	0.60118	18.2949			3.656	0	3.934	0	3.934	0	3.934	0	4.093	0
	5.6734	-1851	5.69578	29.1079	2456	4616	6591			3932.18	1.40011	0.9999	0.60012	0.19975	-0.20008			0.99424	540.319	0.59689	107.185	0.75146	129.902	0.99478	782.543	0.54538	16.8395			3.775	0	4.093	0	4.093	0	4.093	0	4.252	0.00163
	5.6932	-1848	5.71624	27.499	2457	4635	6605			3930.25	1.40017	0.99991	0.60011	0.19974	-0.2001			0.94777	417.008	0.55192	99.4179	0.70079	115.995	0.94799	289.595	0.49731	15.4278			3.934	0	4.252	0	4.252	0	4.252	0.00653	4.411	0.00308
	5.713	-1831	5.7367	33.4961	2444	4598	6571			3928.32	1.40028	0.99984	0.6002	0.19968	-0.19994			0.896	409.75	0.49648	92.5631	0.64738	103.382	0.89594	252.055	0.45005	13.9801			4.093	0	4.411	0	4.411	0	4.411	0.02122	4.57	0.00429
	5.7329	-1832	5.75717	31.4483	2492	4629	6561			3926.39	1.40028	0.99973	0.60027	0.19966	-0.19979			0.85115	406.791	0.4514	85.1629	0.59502	94.5148	0.84953	230.339	0.40317	12.6716			4.252	0	4.57	0	4.57	0	4.57	0.03462	4.728	0.00556
	5.7527	-1841	5.77763	32.3259	2470	4618	6544			3924.46	1.40028	0.99964	0.60024	0.19972	-0.1998			0.79677	403.846	0.39659	75.7997	0.55176	87.1387	0.79715	208.66	0.34612	10.8866			4.411	0	4.728	0	4.728	0	4.728	0.04925	4.887	0.00617
	5.7725	-1839	5.7981	28.084	2456	4592	6584			3922.53	1.40036	0.9996	0.60022	0.19976	-0.19989			0.75173	401.711	0.35152	67.9588	0.49958	78.6395	0.747	209.323	0.29829	9.4379			4.57	0	4.887	0	4.887	0	4.887	0.05987	5.086	0.00564
	5.7923	-1840	5.81856	30.5706	2490	4591	6592			3920.61	1.40037	0.99962	0.60024	0.19971	-0.19997			0.69681	399.21	0.29568	60.3444	0.44634	69.8028	0.70128	195.796	0.2508	7.99			4.728	0	5.086	0	5.086	0	5.086	0.05532	5.285	0.00606
	5.8121	-1831	5.83902	26.9139	2483	4577	6573			3918.68	1.4003	0.99973	0.6002	0.19965	-0.20005			0.65179	397.261	0.25025	52.266	0.40223	62.3136	0.65429	180.577	0.20303	6.4789			4.887	0	5.285	0	5.285	0	5.285	0.05869	5.483	0.0062
	5.8319	-1846	5.85949	31.1557	2453	4605	6530			3916.75	1.4003	0.99985	0.60014	0.19967	-0.20008			0.59683	395.031	0.1963	42.588	0.3494	54.3547	0.60319	164.903	0.14632	4.7074			5.086	0	5.483	0	5.483	0	5.483	0.0609	5.682	0.00663
	5.8517	-1846	5.87995	38.9081	2438	4603	6528			3914.82	1.40039	0.9999	0.60015	0.19971	-0.19999			0.55082	393.172	0.15061	34.3523	0.29587	46.7955	0.55341	150.91	0.0984	3.0834			5.285	0	5.682	0	5.682	0	5.682	0.06667	5.88	0.00653
	5.8715	-1839	5.90042	30.1318	2477	4599	6519			3912.89	1.40044	0.99988	0.60016	0.19968	-0.19989			0.49628	390.941	0.09601	23.6168	0.25165	40.1895	0.5005	145.53	0.04945	1.3483			5.483	0	5.88	0	5.88	0	5.88	0.07066	6.079	0.00633
	5.8913	-1859	5.92088	30.4244	2438	4590	6541			3910.96	1.40043	0.99981	0.60014	0.19966	-0.19987			0.45071	388.938	0.04608	13.1744	0.19782	31.7569	0.45243	133.772					5.682	0	6.079	0.00528	6.079	0.00454	6.079	0.07474	6.317	0.00526
	5.9111	-1848	5.94134	30.4244	2433	4603	6533			3909.03	1.40038	0.99972	0.60012	0.19969	-0.19994			0.39662	386.341			0.15344	24.5191	0.40232	119.729					5.88	0	6.317	0.01291	6.317	0.01291	6.317	0.06383	6.556	0.00466
	5.9309	-1840	5.96181	26.7676	2516	4582	6519			3907.11	1.4002	0.99966	0.60007	0.19974	-0.20004			0.35084	384.23			0.0974	15.1387	0.35108	105.157					6.079	0	6.556	0.01807	6.556	0.01876	6.556	0.05477	6.794	0.00407
	5.9507	-1843	5.98227	36.5677	2473	4620	6563			3905.18	1.39994	0.99971	0.59996	0.19978	-0.20022			0.29613	381.618			0.0477	3.9703	0.30324	91.89					6.317	0	6.794	0.02089	6.794	0.02235	6.794	0.04602	7.032	0.00352
	5.9705	-1864	6.00274	38.0305	2456	4546	6548			3903.25	1.39979	0.99982	0.59986	0.1998	-0.20039			0.25019	379.507					0.25381	79.1492					6.556	0	7.032	0.02106	7.032	0.02385	7.032	0.03825	7.31	0.00276
	5.9903	-1853	6.0232	30.1318	2492	4595	6591			3901.32	1.39983	0.99984	0.5999	0.19974	-0.20043			0.1958	376.772					0.20194	68.8754					6.794	0	7.31	0.01887	7.31	0.02255	7.31	0.02911	7.588	0.00215
	6.0102	-1849	6.04366	27.6452	2475	4572	6530			3899.39	1.39996	0.99985	0.59999	0.19973	-0.20037			0.14968	374.318					0.14714	54.1157					7.032	0	7.588	0.01412	7.588	0.01945	7.588	0.02485	7.867	0.00198
	6.03	-1838	6.06413	29.8393	2475	4606	6564			3897.46	1.40005	0.99991	0.6	0.1998	-0.20032			0.10345	371.517					0.097	39.3503					7.31	0	7.867	0.0137	7.867	0.0199	7.867	0.02683	8.145	0.00212
	6.0498	-1851	6.08459	27.7915	2483	4651	6535			3895.54	1.4	0.99989	0.59996	0.19983	-0.20028			0.05032	367.534					0.04997	24.5611					7.588	0	8.145	0.01622	8.145	0.02333	8.145	0.03328	8.462	0.00182
	6.0696	-1858	6.10506	39.6394	2448	4650	6562			3893.61	1.39998	0.99977	0.59992	0.19977	-0.20021															7.867	0	8.462	0.01426	8.462	0.0213	8.462	0.03299	8.78	0.00168
	6.0894	-1850	6.12552	29.693	2466	4632	6571			3891.68	1.39997	0.99969	0.59988	0.19975	-0.20024															8.145	0	8.78	0.01373	8.78	0.02065	8.78	0.03236	9.098	0.00177
	6.1092	-1844	6.14598	32.7647	2468	4616	6573			3889.75	1.40001	0.99967	0.59994	0.19978	-0.20023															8.462	0	9.098	0.01684	9.098	0.02308	9.098	0.0323	9.416	0.00126
	6.129	-1854	6.16645	35.8364	2474	4617	6529			3887.82	1.40002	0.99967	0.60002	0.19982	-0.20015															8.78	0	9.416	0.01391	9.416	0.01855	9.416	0.02044	9.773	0.00124
	6.1488	-1857	6.18691	40.6633	2467	4609	6534			3885.89	1.40002	0.99973	0.59999	0.1999	-0.2002															9.098	0	9.773	0.01739	9.773	0.01939	9.773	0.01582	10.131	0.00115
	6.1686	-1856	6.20738	33.2035	2486	4607	6535			3883.96	1.40006	0.99982	0.59992	0.19996	-0.20027															9.416	0	10.131	0.01848	10.131	0.019	10.131	0.01224	10.488	0.00104
	6.1884	-1868	6.22784	34.9588	2444	4591	6557			3882.04	1.40005	0.99987	0.59989	0.19993	-0.2003															9.773	0	10.488	0.01837	10.488	0.018	10.488	0.00971	10.885	0.00086798
	6.2082	-1856	6.2483	37.0066	2484	4613	6529			3880.11	1.40011	0.99986	0.59989	0.19985	-0.20039															10.131	0	10.885	0.01681	10.885	0.01576	10.885	0.0074	11.283	0.00082103
	6.228	-1853	6.26877	37.5917	2440	4624	6521			3878.18	1.4003	0.99979	0.59996	0.19979	-0.20031															10.488	0	11.283	0.01783	11.283	0.01582	11.283	0.00652	11.68	0.00081888
	6.2478	-1849	6.28923	43.8813	2478	4562	6541			3876.25	1.40038	0.99966	0.60001	0.19973	-0.20009															10.885	0	11.68	0.02112	11.68	0.01722	11.68	0.00604	12.117	0.00081739
	6.2676	-1863	6.3097	44.0276	2444	4550	6572			3874.32	1.40031	0.99954	0.59998	0.19969	-0.20007															11.283	0	12.117	0.022	12.117	0.01698	12.117	0.00557	12.554	0.00079352
	6.2874	-1847	6.33016	43.2962	2410	4577	6545			3872.39	1.40025	0.99949	0.59998	0.19966	-0.20017															11.68	0	12.554	0.02209	12.554	0.01662	12.554	0.00518	12.991	0.00065249
	6.3073	-1881	6.35062	42.5649	2426	4613	6578			3870.47	1.40029	0.99954	0.60002	0.19971	-0.20025															12.117	0.00065838	12.991	0.01916	12.991	0.01415	12.991	0.00412	13.467	0.00063638
	6.3271	-1865	6.37109	44.9052	2444	4585	6528			3868.54	1.40034	0.99964	0.60003	0.19981	-0.2003															12.554	0.00123	13.467	0.01819	13.467	0.01351	13.467	0.00415	13.944	0.00056888
	6.3469	-1872	6.39155	54.8516	2479	4590	6555			3866.61	1.40028	0.99969	0.60005	0.19981	-0.20022															12.991	0.00092408	13.944	0.01745	13.944	0.01278	13.944	0.00367	14.46	0.00043887
	6.3667	-1871	6.41202	50.3172	2509	4607	6555			3864.68	1.40021	0.99971	0.6	0.19973	-0.20011															13.467	0.00094529	14.46	0.01482	14.46	0.01074	14.46	0.00293	14.977	0.00045494
	6.3865	-1863	6.43248	55.583	2500	4593	6527			3862.75	1.40026	0.99977	0.59991	0.19972	-0.20005															13.944	0.00090706	14.977	0.01603	14.977	0.01168	14.977	0.00347	15.533	0.0004081
	6.4063	-1863	6.45294	54.5591	2426	4569	6528			3860.82	1.40033	0.9998	0.5999	0.19973	-0.19999															14.46	0.0006642	15.533	0.01931	15.533	0.01389	15.533	0.00428	16.089	0.00043705
	6.4261	-1855	6.47341	62.0189	2449	4606	6554			3858.89	1.40032	0.99978	0.59995	0.19969	-0.1999															14.977	0.00066833	16.089	0.03158	16.089	0.01903	16.089	0.00819	16.685	0.00051281
	6.4459	-1850	6.49387	62.7503	2468	4607	6545			3856.97	1.40027	0.99969	0.59998	0.19966	-0.19981															15.533	0.00062478	16.685	0.03628	16.685	0.01973	16.685	0.01071	17.281	0.00042986
	6.4657	-1873	6.51434	63.9204	2462	4560	6531			3855.04	1.40027	0.99952	0.59991	0.19972	-0.19985															16.089	0.0009302	17.281	0.03523	17.281	0.01802	17.281	0.01051	17.916	0.00038852
	6.4855	-1861	6.5348	81.9118	2470	4556	6541			3853.11	1.40029	0.99951	0.59966	0.19979	-0.20029															16.685	0.0013	17.916	0.0308	17.916	0.01572	17.916	0.00933	18.552	0.00040693
	6.5053	-1834	6.55526	81.3267	2512	4592	6578			3851.18	1.40021	0.99963	0.59963	0.19979	-0.20057															17.281	0.00113	18.552	0.03149	18.552	0.0161	18.552	0.00961	19.227	0.00030871
	6.5251	-1846	6.57573	83.8133	2457	4614	6510			3849.25	1.40011	0.99967	0.59985	0.19977	-0.20039															17.916	0.00092908	19.227	0.02708	19.227	0.01354	19.227	0.00811	19.902	0.0002903
	6.5449	-1854	6.59619	100.634	2478	4586	6533			3847.32	1.40006	0.99964	0.60001	0.19977	-0.20015															18.552	0.00101	19.902	0.02475	19.902	0.01245	19.902	0.00744	20.617	0.00029566
	6.5647	-1846	6.61666	106.924	2446	4609	6581			3845.39	1.40002	0.99959	0.6	0.19976	-0.20009															19.227	0.0008289	20.617	0.02418	20.617	0.01227	20.617	0.00732	21.372	0.00021315
	6.5846	-1817	6.63712	123.453	2469	4576	6504			3843.47	1.39995	0.99954	0.59994	0.19974	-0.20017															19.902	0.0007179	21.372	0.02092	21.372	0.01034	21.372	0.00616	22.127	0.0001836
	6.6044	-1813	6.65758	124.184	2440	4556	6524			3841.54	1.39996	0.99948	0.59988	0.19971	-0.20028															20.617	0.00075886	22.127	0.01873	22.127	0.00926	22.127	0.00548	22.921	0.00018812
	6.6242	-1817	6.67805	120.088	2457	4547	6553			3839.61	1.40005	0.99944	0.59983	0.19976	-0.2003															21.372	0.00062028	22.921	0.01896	22.921	0.00943	22.921	0.00556	23.755	0.0001552
	6.644	-1804	6.69851	125.939	2447	4569	6505			3837.68	1.40021	0.99945	0.59983	0.19986	-0.20028															22.127	0.00049523	23.755	0.01852	23.755	0.00904	23.755	0.00536	24.629	0.00013054
	6.6638	-1807	6.71898	136.763	2447	4587	6535			3835.75	1.40027	0.99953	0.59985	0.19989	-0.20018															22.921	0.00052646	24.629	0.0171	24.629	0.00829	24.629	0.00519	25.503	0.00011803
	6.6836	-1803	6.73944	152.414	2452	4573	6544			3833.82	1.40026	0.99965	0.59985	0.19981	-0.20006															23.755	0.00049349	25.503	0.01627	25.503	0.00785	25.503	0.00694	26.417	0.00011873
	6.7034	-1794	6.7599	164.994	2477	4550	6507			3831.9	1.40034	0.99972	0.59987	0.19973	-0.19998															24.629	0.00043585	26.417	0.01653	26.417	0.00799	26.417	0.02108	27.37	0.00019599
	6.7232	-1805	6.78037	183.278	2478	4590	6546			3829.97	1.4004	0.99967	0.59994	0.19968	-0.19987															25.503	0.00040059	27.37	0.0271	27.37	0.0132	27.37	0.04094	28.363	0.00082551
	6.743	-1773	6.80083	195.857	2455	4583	6535			3828.04	1.40039	0.99965	0.60006	0.19971	-0.19973															26.417	0.00036917	28.363	0.03654	28.363	0.03936	28.363	0.03856	29.396	0.00506
	6.7628	-1778	6.8213	231.693	2452	4556	6539			3826.11	1.40037	0.9997	0.60015	0.19975	-0.19969															27.37	0.00033993	29.396	0.03883	29.396	0.05216	29.396	0.03889	30.468	0.00782
	6.7826	-1769	6.84176	245.443	2467	4548	6509			3824.18	1.40032	0.99975	0.60016	0.19976	-0.19971															28.363	0.00184	30.468	0.03587	30.468	0.04978	30.468	0.03582	31.541	0.00696
	6.8024	-1734	6.86222	275.428	2493	4595	6589			3822.25	1.4003	0.99973	0.60011	0.19977	-0.19981															29.396	0.00983	31.541	0.03065	31.541	0.04261	31.541	0.03052	32.653	0.00627
	6.8222	-1728	6.88269	308.778	2469	4616	6592			3820.32	1.40042	0.99967	0.60007	0.19976	-0.20003															30.468	0.01021	32.653	0.02748	32.653	0.0382	32.653	0.02735	33.805	0.00672
	6.842	-1723	6.90315	345.2	2483	4551	6601			3818.4	1.40054	0.9996	0.60009	0.19965	-0.20006															31.541	0.00842	33.805	0.02949	33.805	0.04094	33.805	0.02928	34.997	0.00625
	6.8618	-1660	6.92362	389.081	2471	4562	6547			3816.47	1.4005	0.99954	0.60005	0.19955	-0.20004															32.653	0.0075	34.997	0.02724	34.997	0.03795	34.997	0.02718	36.228	0.00479
	6.8817	-1658	6.94408	438.52	2482	4541	6559			3814.54	1.40036	0.99953	0.60001	0.1996	-0.20008															33.805	0.0083	36.228	0.02093	36.228	0.02912	36.228	0.02084	37.499	0.00459
	6.9015	-1634	6.96454	495.566	2463	4610	6488			3812.61	1.40029	0.99954	0.60007	0.19972	-0.2															34.997	0.00778	37.499	0.02007	37.499	0.0279	37.499	0.01997	38.81	0.00506
	6.9213	-1566	6.98501	568.263	2490	4572	6567			3810.68	1.40031	0.99948	0.60014	0.19981	-0.19986															36.228	0.00569	38.81	0.02222	38.81	0.03084	38.81	0.02206	40.16	0.00446
	6.9411	-1533	7.00547	627.064	2514	4556	6539			3808.75	1.40037	0.99941	0.60014	0.19979	-0.19981															37.499	0.00553	40.16	0.01942	40.16	0.02706	40.16	0.01938	41.551	0.00349
	6.9609	-1467	7.02594	705.173	2467	4557	6548			3806.83	1.4004	0.99948	0.60008	0.19974	-0.19987															38.81	0.00627	41.551	0.01525	41.551	0.02121	41.551	0.01519	42.981	0.00338
	6.9807	-1408	7.0464	805.514	2484	4624	6570			3804.9	1.40041	0.9996	0.60003	0.19978	-0.19984															40.16	0.0055	42.981	0.0148	42.981	0.02058	42.981	0.01473	44.45	0.00285
	7.0005	-1350	7.06686	883.769	2480	4524	6545			3802.97	1.40036	0.99962	0.59997	0.19984	-0.1998															41.551	0.00419	44.45	0.01235	44.45	0.01726	44.45	0.01237	45.96	0.00271
	7.0203	-1265	7.08733	946.52	2477	4554	6548			3801.04	1.40029	0.99969	0.59978	0.19977	-0.20002															42.981	0.00417	45.96	0.01196	45.96	0.01655	45.96	0.01183	47.509	0.00251
	7.0401	-1235	7.10779	1066.17	2492	4566	6549			3799.11	1.40023	0.99979	0.59968	0.19969	-0.20014															44.45	0.00346	47.509	0.01098	47.509	0.01526	47.509	0.01092	49.098	0.0024
	7.0599	-1100	7.12826	1211.71	2496	4564	6565			3797.18	1.40017	0.99978	0.59974	0.19972	-0.20004															45.96	0.0033	49.098	0.01047	49.098	0.01457	49.098	0.01043	50.727	0.002
	7.0797	-984	7.14872	1371.73	2481	4581	6549			3795.25	1.40007	0.99969	0.59982	0.19976	-0.2															47.509	0.00306	50.727	0.00866	50.727	0.0121	50.727	0.00868	52.395	0.00164
	7.0995	-834	7.16918	1596.55	2491	4587	6557			3793.33	1.39999	0.99966	0.59993	0.19976	-0.19999															49.098	0.00294	52.395	0.00717	52.395	0.00998	52.395	0.00714	54.103	0.00161
	7.1193	-632	7.18965	1864.22	2456	4585	6642			3791.4	1.39998	0.9997	0.6	0.19976	-0.2															50.727	0.00246	54.103	0.00704	54.103	0.00978	54.103	0.007	55.851	0.0016
	7.1391	-517	7.21011	2145.36	2501	4610	6568			3789.47	1.40008	0.99972	0.60003	0.19975	-0.19999															52.395	0.00198	55.851	0.00702	55.851	0.00976	55.851	0.00698	57.638	0.00158
	7.159	-269	7.23058	2549.65	2498	4551	6526			3787.54	1.40013	0.99968	0.60008	0.19973	-0.19998															54.103	0.00196	57.638	0.00697	57.638	0.00965	57.638	0.00689	59.465	0.00137
	7.1788	-6	7.25104	3027.52	2503	4522	6565			3785.61	1.40014	0.99966	0.60017	0.19974	-0.19994															55.851	0.00196	59.465	0.00594	59.465	0.0083	59.465	0.00595	61.332	0.00133
	7.1986	271	7.2715	3725.67	2545	4556	6553			3783.68	1.40013	0.99969	0.60023	0.19981	-0.19985															57.638	0.00193	61.332	0.00586	61.332	0.00811	61.332	0.00579	63.239	0.00157
	7.2184	684	7.29197	4630.79	2512	4562	6619			3781.75	1.40012	0.9997	0.6002	0.19988	-0.19974															59.465	0.00167	63.239	0.00685	63.239	0.00952	63.239	0.00682	65.185	0.00133
	7.2382	1130	7.31243	5913.74	2524	4537	6611			3779.83	1.40011	0.99967	0.60007	0.19987	-0.19979															61.332	0.0016	65.185	0.00578	65.185	0.00807	65.185	0.00579	67.171	0.00135
	7.258	1647	7.3329	7335.05	2512	4567	6609			3777.9	1.40011	0.99965	0.59996	0.19979	-0.19995															63.239	0.00193	67.171	0.00593	67.171	0.00822	67.171	0.00587	69.197	0.00133
	7.2778	2207	7.35336	8000	2543	4528	6556			3775.97	1.40016	0.99964	0.6	0.19976	-0.19997															65.185	0.00162	69.197	0.00578	69.197	0.00807	69.197	0.00579	71.263	0.00107
	7.2976	3020	7.37382	5657.18	2517	4605	6569			3774.04	1.40024	0.99965	0.6001	0.19977	-0.19984															67.171	0.00164	71.263	0.00467	71.263	0.00649	71.263	0.00464	73.368	0.00124
	7.3174	3613	7.39429	2394.9	2490	4536	6584			3772.11	1.40026	0.99962	0.60016	0.19975	-0.19968															69.197	0.00164	73.368	0.00546	73.368	0.00757	73.368	0.0054	75.513	0.00109
	7.3372	4145	7.41475	956.905	2511	4543	6554			3770.18	1.40024	0.99959	0.60013	0.19969	-0.1997															71.263	0.00128	75.513	0.00407	75.513	0.00654	75.513	0.0047	77.698	0.00049519
	7.357	4277	7.43522	563.143	2485	4557	6593			3768.26	1.40021	0.99958	0.60008	0.19967	-0.19993															73.368	0.00152	77.698	0	77.698	0.0005578	77.698	0.00105
	7.3768	4421	7.45568	428.574	2470	4602	6577			3766.33	1.40022	0.99955	0.60006	0.19967	-0.20009															75.513	0.00134
	7.3966	3811	7.47614	341.104	2476	4590	6579			3764.4	1.40026	0.99954	0.60009	0.19966	-0.20004															77.698	0.00076823
	7.4164	2994	7.49661	275.721	2483	4556	6600			3762.47	1.40026	0.99959	0.60014	0.19966	-0.19988
	7.4362	2278	7.51707	215.311	2519	4569	6600			3760.54	1.40023	0.99966	0.60014	0.19969	-0.19984
	7.4561	1339	7.53754	183.863	2521	4540	6568			3758.61	1.40022	0.99968	0.60007	0.19976	-0.19999
	7.4759	500	7.558	159.435	2477	4570	6557			3756.68	1.40021	0.99961	0.60002	0.19981	-0.20006
	7.4957	-89	7.57846	127.402	2450	4591	6585			3754.76	1.40015	0.99946	0.60003	0.19978	-0.2
	7.5155	-462	7.59893	114.969	2501	4560	6604			3752.83	1.40006	0.99934	0.6	0.19976	-0.2
	7.5353	-814	7.61939	101.22	2480	4571	6584			3750.9	1.4	0.99941	0.59984	0.19974	-0.20016
	7.5551	-1062	7.63986	91.1268	2485	4520	6574			3748.97	1.39993	0.99945	0.59972	0.19955	-0.20035
	7.5749	-1220	7.66032	79.1326	2495	4620	6572			3747.04	1.39982	0.99935	0.59978	0.19936	-0.2003
	7.5947	-1340	7.68078	81.4729	2487	4560	6575			3745.11	1.39959	0.99936	0.59973	0.19951	-0.20036
	7.6145	-1420	7.70125	66.2608	2512	4598	6552			3743.19	1.39931	0.99944	0.59957	0.19974	-0.20073
	7.6343	-1574	7.72171	66.9921	2492	4524	6570			3741.26	1.39908	0.99941	0.5996	0.19978	-0.20093
	7.6541	-1549	7.74218	63.9204	2503	4571	6547			3739.33	1.39878	0.9993	0.59969	0.19972	-0.20096
	7.6739	-1691	7.76264	56.0218	2501	4571	6600			3737.4	1.39825	0.99925	0.59961	0.19964	-0.20116
	7.6937	-1661	7.7831	57.6308	2514	4545	6563			3735.47	1.39767	0.99936	0.59935	0.19966	-0.20164
	7.7135	-1688	7.80357	48.8545	2505	4576	6620			3733.54	1.39752	0.99948	0.59926	0.19974	-0.20198
	7.7334	-1742	7.82403	43.4425	2513	4595	6627			3731.61	1.39757	0.99945	0.59935	0.1997	-0.20206
	7.7532	-1738	7.8445	40.0782	2467	4523	6632			3729.69	1.39742	0.99932	0.59936	0.19958	-0.20212
	7.773	-1781	7.86496	39.932	2504	4608	6652			3727.76	1.39721	0.99919	0.5993	0.1995	-0.20219
	7.7928	-1760	7.88542	37.5917	2486	4589	6606			3725.83	1.39721	0.99913	0.59923	0.19948	-0.20219
	7.8126	-1784	7.90589	32.7647	2510	4511	6526			3723.9	1.39753	0.99917	0.59929	0.19947	-0.202
	7.8324	-1796	7.92635	29.8393	2491	4601	6620			3721.97	1.39815	0.99923	0.59949	0.19949	-0.20159
	7.8522	-1822	7.94682	35.105	2479	4533	6629			3720.04	1.39894	0.99925	0.59967	0.19951	-0.20107
	7.872	-1828	7.96728	28.9617	2497	4602	6575			3718.12	1.39976	0.99929	0.59979	0.19953	-0.20055
	7.8918	-1792	7.98774	23.4034	2534	4526	6607			3716.19	1.40045	0.99939	0.59994	0.19958	-0.20011
	7.9116	-1815	8.00821	27.9378	2486	4545	6653			3714.26	1.40075	0.99941	0.6	0.19957	-0.1999
	7.9314	-1824	8.02867	32.0333	2493	4530	6631			3712.33	1.40053	0.99934	0.59988	0.1995	-0.20011
	7.9512	-1838	8.04914	26.1825	2459	4535	6619			3710.4	1.39993	0.99928	0.59955	0.19954	-0.20072
	7.971	-1851	8.0696	17.1137	2512	4572	6661			3708.47	1.39945	0.99917	0.59936	0.19961	-0.2011
	7.9908	-1837	8.09006	27.6452	2489	4550	6612			3706.54	1.3992	0.99906	0.59933	0.19961	-0.20116
	8.0106	-1862	8.11053	23.1108	2492	4517	6621			3704.62	1.39905	0.9991	0.59934	0.19959	-0.20111
	8.0305	-1830	8.13099	19.0152	2494	4567	6616			3702.69	1.39897	0.99922	0.59926	0.19959	-0.2011
	8.0503	-1854	8.15146	19.3078	2497	4588	6637			3700.76	1.39896	0.9993	0.59908	0.19962	-0.20116
	8.0701	-1856	8.17192	22.3795	2474	4549	6645			3698.83	1.39901	0.9993	0.599	0.19966	-0.20107
	8.0899	-1872	8.19238	19.0152	2499	4584	6607			3696.9	1.39914	0.99918	0.59899	0.19968	-0.20087
	8.1097	-1889	8.21285	17.5525	2493	4584	6615			3694.97	1.39923	0.99893	0.59893	0.19964	-0.20076
	8.1295	-1875	8.23331	15.5047	2515	4532	6668			3693.04	1.39922	0.99866	0.59878	0.19959	-0.20074
	8.1493	-1855	8.25378	14.7734	2528	4563	6598			3691.12	1.39929	0.99854	0.59856	0.19955	-0.2007
	8.1691	-1881	8.27424	18.7227	2523	4543	6658			3689.19	1.39967	0.99868	0.59844	0.19951	-0.20063
	8.1889	-1875	8.2947	19.1615	2530	4617	6638			3687.26	1.4	0.9988	0.59853	0.19951	-0.20056
	8.2087	-1855	8.31517	16.2361	2515	4535	6645			3685.33	1.4001	0.99884	0.59864	0.19952	-0.2004
	8.2285	-1884	8.33563	15.3585	2510	4554	6667			3683.4	1.40021	0.99887	0.59869	0.19952	-0.20016
	8.2483	-1897	8.3561	15.5047	2527	4563	6656			3681.47	1.40039	0.99891	0.59879	0.19955	-0.19992
	8.2681	-1901	8.37656	17.26	2474	4532	6644			3679.55	1.40048	0.99896	0.59883	0.19958	-0.19984
	8.2879	-1897	8.39702	15.5047	2511	4593	6670			3677.62	1.40036	0.99903	0.59864	0.19969	-0.20002
	8.3078	-1898	8.41749	17.26	2496	4590	6681			3675.69	1.4003	0.99908	0.59831	0.19983	-0.20035
	8.3276	-1876	8.43795	13.6032	2536	4575	6665			3673.76	1.40052	0.99905	0.59829	0.19982	-0.20032
	8.3474	-1887	8.45842	13.4569	2555	4583	6678			3671.83	1.40066	0.99894	0.59844	0.19972	-0.20006
	8.3672	-1918	8.47888	20.7705	2501	4546	6689			3669.9	1.40066	0.99881	0.59844	0.19966	-0.19999
	8.387	-1895	8.49934	16.5286	2570	4548	6713			3667.97	1.40065	0.99877	0.59845	0.19965	-0.19999
	8.4068	-1902	8.51981	15.5047	2516	4591	6638			3666.05	1.4006	0.9988	0.59856	0.19961	-0.1999
	8.4266	-1914	8.54027	11.4091	2530	4551	6725			3664.12	1.40051	0.99882	0.5986	0.19954	-0.19988
	8.4464	-1909	8.56074	14.3346	2557	4607	6711			3662.19	1.40039	0.99877	0.59859	0.19945	-0.1999
	8.4662	-1901	8.5812	16.5286	2521	4576	6654			3660.26	1.4003	0.99871	0.59868	0.19938	-0.19986
	8.486	-1915	8.60166	9.94643	2518	4562	6694			3658.33	1.40024	0.99867	0.59883	0.19936	-0.19978
	8.5058	-1911	8.62213	15.7973	2518	4517	6696			3656.4	1.40019	0.99865	0.59897	0.19932	-0.19981
	8.5256	-1898	8.64259	12.433	2521	4577	6640			3654.48	1.40017	0.99864	0.59913	0.19928	-0.19982
	8.5454	-1903	8.66306	14.6271	2531	4539	6679			3652.55	1.40014	0.99859	0.59926	0.19923	-0.19975
	8.5652	-1914	8.68352	13.0181	2548	4564	6717			3650.62	1.40006	0.99844	0.59925	0.19905	-0.1998
	8.585	-1922	8.70398	9.80016	2497	4562	6661			3648.69	1.39998	0.99841	0.59919	0.19898	-0.20011
	8.6049	-1912	8.72445	11.4091	2560	4534	6728			3646.76	1.39997	0.99855	0.59935	0.19913	-0.2002
	8.6247	-1913	8.74491	12.1405	2547	4594	6654			3644.83	1.39991	0.99863	0.59957	0.19924	-0.20006
	8.6445	-1921	8.76538	11.848	2497	4574	6703			3642.9	1.39981	0.99863	0.59973	0.19926	-0.2
	8.6643	-1914	8.78584	8.19118	2536	4584	6665			3640.98	1.39973	0.99857	0.59986	0.19924	-0.20007
	8.6841	-1944	8.8063	17.5525	2542	4604	6697			3639.05	1.39965	0.99844	0.59997	0.1992	-0.20014
	8.7039	-1930	8.82677	8.33745	2581	4569	6698			3637.12	1.39954	0.99824	0.60003	0.19914	-0.20022
	8.7237	-1925	8.84723	9.80016	2525	4615	6727			3635.19	1.39925	0.99807	0.6	0.19915	-0.2004
	8.7435	-1916	8.8677	10.6778	2514	4553	6665			3633.26	1.39894	0.99799	0.59995	0.19921	-0.20057
	8.7633	-1910	8.88816	11.848	2555	4594	6695			3631.33	1.39872	0.99797	0.59992	0.19923	-0.20066
	8.7831	-1907	8.90862	13.0181	2539	4580	6732			3629.4	1.39853	0.99808	0.5998	0.19916	-0.20098
	8.8029	-1931	8.92909	15.0659	2564	4574	6709			3627.48	1.39856	0.99824	0.59962	0.19912	-0.20129
	8.8227	-1935	8.94955	9.21507	2546	4593	6708			3625.55	1.39882	0.99833	0.59966	0.19913	-0.20106
	8.8425	-1934	8.97002	13.0181	2527	4584	6730			3623.62	1.39909	0.99838	0.59983	0.19915	-0.20065
	8.8623	-1914	8.99048	12.7256	2566	4559	6703			3621.69	1.39942	0.99843	0.60005	0.19907	-0.20035
	8.8822	-1904	9.01094	15.7973	2534	4596	6719			3619.76	1.39974	0.99848	0.60019	0.19898	-0.20024
	8.902	-1914	9.03141	16.2361	2528	4579	6746			3617.83	1.4	0.99857	0.60024	0.19897	-0.20023
	8.9218	-1928	9.05187	14.3346	2581	4588	6713			3615.91	1.40029	0.9986	0.60032	0.19889	-0.20001
	8.9416	-1921	9.07233	12.433	2567	4636	6774			3613.98	1.40061	0.99858	0.60037	0.19873	-0.19978
	8.9614	-1920	9.0928	14.1883	2600	4570	6744			3612.05	1.40076	0.99855	0.60035	0.1987	-0.19978
	8.9812	-1918	9.11326	16.2361	2562	4593	6700			3610.12	1.40067	0.9985	0.60029	0.19872	-0.2
	9.001	-1927	9.13373	11.2629	2537	4592	6700			3608.19	1.40032	0.99848	0.60014	0.19867	-0.20029
	9.0208	-1909	9.15419	14.7734	2559	4599	6759			3606.26	1.39999	0.99856	0.60006	0.19859	-0.20039
	9.0406	-1934	9.17465	11.9942	2569	4574	6711			3604.33	1.39986	0.99866	0.60013	0.19855	-0.20028
	9.0604	-1927	9.19512	11.9942	2537	4555	6764			3602.41	1.39975	0.99872	0.60016	0.19854	-0.20028
	9.0802	-1915	9.21558	18.4302	2572	4624	6750			3600.48	1.39963	0.99874	0.60007	0.1985	-0.20042
	9.1	-1912	9.23605	17.26	2585	4623	6727			3598.55	1.39957	0.99871	0.59999	0.19845	-0.20051
	9.1198	-1931	9.25651	10.0927	2554	4573	6765			3596.62	1.39947	0.9987	0.59987	0.19843	-0.20058
	9.1396	-1921	9.27697	13.8957	2597	4617	6748			3594.69	1.39932	0.99877	0.59976	0.19842	-0.20069
	9.1594	-1929	9.29744	15.7973	2555	4621	6778			3592.76	1.39938	0.99889	0.59986	0.19838	-0.2006
	9.1793	-1920	9.3179	17.4062	2605	4603	6775			3590.84	1.39959	0.99902	0.60007	0.19838	-0.20036
	9.1991	-1932	9.33837	19.6003	2557	4599	6748			3588.91	1.39964	0.99911	0.60007	0.19842	-0.2003
	9.2189	-1937	9.35883	20.3317	2552	4574	6810			3586.98	1.3996	0.99911	0.59988	0.19839	-0.2004
	9.2387	-1928	9.37929	19.454	2535	4644	6739			3585.05	1.39977	0.99914	0.59986	0.19834	-0.2003
	9.2585	-1935	9.39976	19.3078	2572	4598	6777			3583.12	1.4	0.99917	0.59998	0.19835	-0.20005
	9.2783	-1928	9.42022	19.8929	2555	4578	6755			3581.19	1.40025	0.99913	0.60007	0.19833	-0.19983
	9.2981	-1936	9.44069	18.869	2557	4568	6764			3579.26	1.40039	0.9991	0.6001	0.19834	-0.19972
	9.3179	-1940	9.46115	17.8451	2588	4588	6721			3577.34	1.40049	0.99914	0.60012	0.19841	-0.19965
	9.3377	-1921	9.48161	11.9942	2568	4610	6848			3575.41	1.40055	0.99914	0.60011	0.19836	-0.19965
	9.3575	-1932	9.50208	14.7734	2609	4623	6793			3573.48	1.40056	0.99911	0.60011	0.19819	-0.19964
	9.3773	-1944	9.52254	13.1644	2560	4582	6780			3571.55	1.40062	0.9991	0.60018	0.19809	-0.19955
	9.3971	-1922	9.54301	14.1883	2530	4552	6844			3569.62	1.40059	0.99904	0.60022	0.19804	-0.19954
	9.4169	-1943	9.56347	17.6988	2548	4591	6817			3567.69	1.40035	0.99892	0.60008	0.19792	-0.19983
	9.4367	-1909	9.58393	12.8719	2576	4588	6801			3565.76	1.40019	0.99885	0.59996	0.19781	-0.20013
	9.4566	-1939	9.6044	17.6988	2553	4603	6814			3563.84	1.40036	0.99886	0.60004	0.19776	-0.20001
	9.4764	-1924	9.62486	4.82694	2573	4588	6867			3561.91	1.40056	0.999	0.60015	0.1978	-0.19979
	9.4962	-1933	9.64533	18.4302	2574	4583	6869			3559.98	1.40068	0.99918	0.60018	0.19789	-0.19975
	9.516	-1935	9.66579	15.9435	2582	4596	6884			3558.05	1.40078	0.99924	0.60022	0.19792	-0.19976
	9.5358	-1934	9.68625	20.1854	2582	4563	6845			3556.12	1.40082	0.99926	0.60026	0.19792	-0.19977
	9.5556	-1937	9.70672	21.3556	2577	4547	6912			3554.19	1.40072	0.9993	0.60019	0.19794	-0.19986
	9.5754	-1930	9.72718	18.2839	2620	4567	6806			3552.27	1.40057	0.99926	0.60012	0.19785	-0.19994
	9.5952	-1936	9.74765	17.6988	2608	4560	6860			3550.34	1.40056	0.99911	0.60018	0.19764	-0.19989
	9.615	-1916	9.76811	22.672	2563	4590	6855			3548.41	1.40053	0.999	0.60024	0.19753	-0.19988
	9.6348	-1928	9.78857	21.7944	2608	4600	6920			3546.48	1.40035	0.99902	0.60012	0.19758	-0.20007
	9.6546	-1944	9.80904	28.5228	2573	4552	6849			3544.55	1.40021	0.9991	0.59997	0.19761	-0.20027
	9.6744	-1929	9.8295	30.8632	2582	4593	6930			3542.62	1.40026	0.99918	0.60002	0.19755	-0.20022
	9.6942	-1922	9.84997	33.9349	2604	4537	6934			3540.69	1.40031	0.99921	0.6001	0.19751	-0.20008
	9.714	-1936	9.87043	43.8813	2617	4592	6890			3538.77	1.40025	0.9992	0.60006	0.19748	-0.20008
	9.7338	-1919	9.89089	45.344	2595	4569	6946			3536.84	1.40014	0.99919	0.6	0.19744	-0.20018
	9.7537	-1923	9.91136	49.4396	2576	4576	7005			3534.91	1.40012	0.99914	0.6	0.19736	-0.20026
	9.7735	-1921	9.93182	61.1413	2620	4592	6975			3532.98	1.40006	0.99903	0.60001	0.19725	-0.20025
	9.7933	-1925	9.95229	65.3831	2584	4589	6990			3531.05	1.4	0.99894	0.6	0.19717	-0.20026
	9.8131	-1927	9.97275	64.7981	2650	4535	7010			3529.12	1.3999	0.99893	0.60002	0.19714	-0.20024
	9.8329	-1929	9.99321	68.3086	2582	4587	7004			3527.2	1.39986	0.99895	0.60004	0.19708	-0.2002
	9.8527	-1923	10.0137	65.5294	2608	4577	7015			3525.27	1.39987	0.99899	0.60004	0.19697	-0.20012
	9.8725	-1924	10.0341	73.428	2627	4541	6955			3523.34	1.39993	0.99901	0.60002	0.19686	-0.20005
	9.8923	-1919	10.0546	82.058	2605	4554	7091			3521.41	1.40008	0.99903	0.59999	0.19683	-0.2
	9.9121	-1921	10.0751	91.4194	2569	4581	7051			3519.48	1.40024	0.99902	0.59998	0.19689	-0.19993
	9.9319	-1931	10.0955	103.414	2628	4619	7094			3517.55	1.40033	0.99894	0.59999	0.19688	-0.19985
	9.9517	-1931	10.116	122.721	2619	4586	7093			3515.62	1.40033	0.99886	0.6	0.19676	-0.19984
	9.9715	-1910	10.1365	143.931	2587	4581	7135			3513.7	1.40029	0.99887	0.60003	0.19668	-0.19986
	9.9913	-1904	10.1569	155.779	2633	4569	7070			3511.77	1.40024	0.99894	0.60009	0.19662	-0.19986
	10.0111	-1911	10.1774	200.83	2627	4561	7087			3509.84	1.40018	0.99897	0.6001	0.19652	-0.19987
	10.031	-1905	10.1979	233.449	2663	4599	7127			3507.91	1.40015	0.99899	0.60008	0.19648	-0.19984
	10.0508	-1880	10.2183	289.909	2597	4580	7186			3505.98	1.40018	0.99901	0.60011	0.19655	-0.19978
	10.0706	-1898	10.2388	354.853	2609	4589	7185			3504.05	1.40013	0.999	0.60004	0.19658	-0.19986
	10.0904	-1864	10.2592	437.789	2634	4579	7124			3502.12	1.39999	0.99891	0.59989	0.19649	-0.19998
	10.1102	-1867	10.2797	526.283	2703	4564	7189			3500.2	1.39992	0.9988	0.59984	0.19631	-0.19993
	10.13	-1843	10.3002	656.025	2693	4537	7156			3498.27	1.3999	0.99877	0.59991	0.19618	-0.19984
	10.1498	-1820	10.3206	836.231	2629	4558	7236			3496.34	1.39986	0.99887	0.59994	0.1962	-0.19989
	10.1696	-1816	10.3411	1059.15	2599	4596	7179			3494.41	1.39983	0.99896	0.59993	0.19624	-0.19998
	10.1894	-1781	10.3616	1354.32	2639	4571	7225			3492.48	1.39982	0.999	0.59994	0.19617	-0.19999
	10.2092	-1755	10.382	1658.42	2631	4602	7217			3490.55	1.39975	0.99903	0.59998	0.19608	-0.2
	10.229	-1757	10.4025	1706.54	2640	4584	7232			3488.63	1.39961	0.99905	0.60002	0.196	-0.20004
	10.2488	-1713	10.423	1136.09	2638	4590	7200			3486.7	1.39952	0.99904	0.6	0.19589	-0.20009
	10.2686	-1666	10.4434	586.108	2642	4595	7281			3484.77	1.39952	0.99898	0.59996	0.19577	-0.20015
	10.2884	-1601	10.4639	230.962	2646	4551	7276			3482.84	1.39951	0.99886	0.59992	0.19568	-0.20016
	10.3082	-1486	10.4843	129.742	2650	4603	7183			3480.91	1.39936	0.99875	0.59989	0.19563	-0.20017
	10.3281	-1335	10.5048	96.6851	2605	4611	7281			3478.98	1.39914	0.99868	0.59986	0.19562	-0.20021
	10.3479	-1225	10.5253	78.9863	2645	4610	7254			3477.05	1.39899	0.99865	0.59985	0.19559	-0.20026
	10.3677	-1201	10.5457	57.6308	2681	4557	7281			3475.13	1.39893	0.99865	0.59987	0.19552	-0.20036
	10.3875	-1099	10.5662	58.3621	2665	4524	7369			3473.2	1.39888	0.99869	0.5999	0.19543	-0.20043
	10.4073	-1037	10.5867	38.1767	2691	4611	7317			3471.27	1.39879	0.99873	0.59994	0.19535	-0.20044
	10.4271	-1106	10.6071	38.0305	2615	4576	7332			3469.34	1.39865	0.99874	0.59998	0.19526	-0.20047
	10.4469	-1145	10.6276	38.1767	2658	4553	7300			3467.41	1.39848	0.99871	0.59999	0.1952	-0.20057
	10.4667	-1211	10.6481	26.7676	2708	4538	7284			3465.48	1.39837	0.99868	0.59994	0.19517	-0.20071
	10.4865	-1378	10.6685	32.911	2685	4577	7322			3463.56	1.39831	0.9987	0.59991	0.19516	-0.20087
	10.5063	-1490	10.689	24.281	2662	4559	7327			3461.63	1.39824	0.99875	0.59994	0.19517	-0.20101
	10.5261	-1601	10.7095	26.6213	2664	4561	7374			3459.7	1.39818	0.99878	0.6	0.19515	-0.20109
	10.5459	-1661	10.7299	27.7915	2658	4587	7301			3457.77	1.39813	0.99873	0.60006	0.1951	-0.20117
	10.5657	-1735	10.7504	31.4483	2631	4587	7283			3455.84	1.39807	0.9987	0.6001	0.19507	-0.20131
	10.5855	-1775	10.7708	20.9168	2673	4597	7228			3453.91	1.39801	0.99872	0.60011	0.19499	-0.20151
	10.6054	-1813	10.7913	14.4808	2651	4566	7248			3451.98	1.39792	0.99872	0.60009	0.19483	-0.20176
	10.6252	-1853	10.8118	22.8183	2664	4570	7265			3450.06	1.39776	0.99865	0.60007	0.19467	-0.20202
	10.645	-1857	10.8322	22.9645	2720	4583	7245			3448.13	1.39751	0.99854	0.60001	0.19457	-0.20233
	10.6648	-1878	10.8527	23.1108	2694	4593	7229			3446.2	1.39728	0.99846	0.59996	0.1945	-0.20265
	10.6846	-1868	10.8732	15.5047	2685	4602	7239			3444.27	1.3972	0.99846	0.6	0.19442	-0.20291
	10.7044	-1895	10.8936	17.5525	2655	4588	7167			3442.34	1.39714	0.99853	0.6	0.19433	-0.20322
	10.7242	-1907	10.9141	17.4062	2714	4645	7233			3440.41	1.39696	0.99858	0.59988	0.19425	-0.20364
	10.744	-1889	10.9346	15.7973	2715	4621	7161			3438.49	1.39674	0.99858	0.59977	0.19422	-0.20401
	10.7638	-1896	10.955	20.0391	2722	4573	7098			3436.56	1.39652	0.99852	0.59975	0.19419	-0.20429
	10.7836	-1909	10.9755	18.1376	2714	4602	7135			3434.63	1.39626	0.99849	0.59972	0.19415	-0.20457
	10.8034	-1932	10.996	16.0898	2670	4692	7067			3432.7	1.39598	0.99848	0.59966	0.1941	-0.20488
	10.8232	-1920	11.0164	11.1166	2735	4570	7139			3430.77	1.39567	0.9984	0.5996	0.19405	-0.20521
	10.843	-1932	11.0369	10.824	2693	4616	7043			3428.84	1.39534	0.99833	0.59954	0.19404	-0.20554
	10.8628	-1940	11.0573	15.9435	2702	4568	7019			3426.91	1.39503	0.99833	0.59947	0.19403	-0.20584
	10.8826	-1928	11.0778	19.1615	2736	4600	6963			3424.99	1.39475	0.99832	0.5994	0.19396	-0.20611
	10.9025	-1931	11.0983	14.3346	2708	4617	7025			3423.06	1.39448	0.9983	0.5993	0.19388	-0.2064
	10.9223	-1927	11.1187	13.7495	2740	4634	6973			3421.13	1.39425	0.99831	0.59919	0.19384	-0.20669
	10.9421	-1925	11.1392	20.1854	2728	4658	7004			3419.2	1.39405	0.99828	0.59913	0.19375	-0.20693
	10.9619	-1929	11.1597	16.2361	2691	4635	7001			3417.27	1.39382	0.99821	0.59907	0.19363	-0.20714
	10.9817	-1929	11.1801	14.4808	2761	4595	6912			3415.34	1.39355	0.99822	0.59897	0.1936	-0.2074
	11.0015	-1923	11.2006	13.7495	2727	4590	6935			3413.41	1.39326	0.99827	0.59887	0.19361	-0.20774
	11.0213	-1939	11.221	8.04491	2745	4583	6936			3411.49	1.39294	0.9983	0.59876	0.19359	-0.2081
	11.0411	-1938	11.2415	13.1644	2724	4621	6882			3409.56	1.39267	0.99835	0.59865	0.19359	-0.20841
	11.0609	-1923	11.262	19.454	2740	4583	6817			3407.63	1.39246	0.99832	0.59857	0.19353	-0.20864
	11.0807	-1940	11.2825	15.7973	2720	4542	6841			3405.7	1.39224	0.99819	0.59849	0.19343	-0.20886
	11.1005	-1917	11.3029	16.2361	2733	4640	6809			3403.77	1.39193	0.99809	0.59841	0.19337	-0.20911
	11.1203	-1938	11.3234	23.1108	2738	4639	6836			3401.84	1.39158	0.99802	0.59832	0.1933	-0.2094
	11.1401	-1935	11.3438	11.5554	2724	4554	6773			3399.92	1.39127	0.99798	0.5982	0.19323	-0.20967
	11.1599	-1938	11.3643	18.7227	2744	4611	6760			3397.99	1.39095	0.99804	0.59807	0.19324	-0.20992
	11.1798	-1929	11.3848	17.4062	2799	4557	6718			3396.06	1.39057	0.99809	0.59794	0.19321	-0.21014
	11.1996	-1944	11.4052	23.5496	2786	4583	6731			3394.13	1.3902	0.99807	0.59784	0.19314	-0.21037
	11.2194	-1938	11.4257	17.26	2772	4641	6754			3392.2	1.38983	0.99803	0.59773	0.19315	-0.21062
	11.2392	-1937	11.4462	25.1586	2761	4628	6737			3390.27	1.38943	0.99794	0.59759	0.19315	-0.21082
	11.259	-1934	11.4666	23.9884	2786	4599	6672			3388.34	1.38898	0.99785	0.59748	0.19308	-0.21097
	11.2788	-1937	11.4871	20.1854	2822	4654	6738			3386.42	1.3885	0.99786	0.59745	0.19303	-0.21115
	11.2986	-1942	11.5076	29.1079	2778	4660	6686			3384.49	1.38807	0.99787	0.59745	0.19302	-0.21136
	11.3184	-1943	11.528	20.1854	2763	4601	6656			3382.56	1.38761	0.99783	0.59736	0.19304	-0.21162
	11.3382	-1939	11.5485	18.4302	2769	4584	6662			3380.63	1.38708	0.99783	0.59718	0.19308	-0.21189
	11.358	-1925	11.5689	18.1376	2751	4602	6701			3378.7	1.38646	0.99788	0.59697	0.19307	-0.21216
	11.3778	-1930	11.5894	17.4062	2792	4606	6651			3376.77	1.38583	0.99787	0.5968	0.19301	-0.21242
	11.3976	-1949	11.6099	13.6032	2789	4615	6612			3374.85	1.38519	0.99784	0.59668	0.19297	-0.21268
	11.4174	-1946	11.6303	20.3317	2757	4644	6618			3372.92	1.38458	0.99783	0.59663	0.19297	-0.21296
	11.4372	-1926	11.6508	17.4062	2788	4667	6639			3370.99	1.38402	0.99782	0.59662	0.19298	-0.21325
	11.457	-1932	11.6713	9.50762	2820	4562	6628			3369.06	1.38341	0.99779	0.59657	0.19301	-0.21355
	11.4769	-1947	11.6917	13.3107	2754	4617	6571			3367.13	1.38264	0.99771	0.59638	0.19306	-0.21389
	11.4967	-1932	11.7122	15.9435	2788	4677	6607			3365.2	1.38173	0.99766	0.59609	0.1931	-0.2143
	11.5165	-1920	11.7326	15.7973	2781	4634	6592			3363.27	1.38079	0.9977	0.59583	0.19311	-0.21475
	11.5363	-1938	11.7531	19.0152	2793	4603	6599			3361.35	1.3799	0.99772	0.59564	0.19308	-0.21517
	11.5561	-1939	11.7736	17.9913	2834	4597	6542			3359.42	1.379	0.99771	0.5954	0.19307	-0.21559
	11.5759	-1930	11.7941	22.8183	2802	4617	6557			3357.49	1.37811	0.99771	0.59515	0.19313	-0.21605
	11.5957	-1937	11.8145	18.5764	2800	4634	6576			3355.56	1.37727	0.99771	0.59497	0.19319	-0.2165
	11.6155	-1939	11.835	27.3527	2797	4606	6555			3353.63	1.3765	0.99772	0.59487	0.19321	-0.21689
	11.6353	-1930	11.8554	18.7227	2850	4620	6621			3351.7	1.37572	0.99771	0.59481	0.19317	-0.21729
	11.6551	-1937	11.8759	17.1137	2821	4640	6605			3349.77	1.37488	0.9976	0.59469	0.19305	-0.21777
	11.6749	-1942	11.8964	22.8183	2761	4602	6563			3347.85	1.37398	0.99745	0.59451	0.19294	-0.21827
	11.6947	-1946	11.9168	28.2303	2821	4610	6564			3345.92	1.37306	0.99739	0.5943	0.19296	-0.21878
	11.7145	-1938	11.9373	27.6452	2847	4599	6546			3343.99	1.37219	0.9974	0.59414	0.19308	-0.21929
	11.7343	-1949	11.9578	27.9378	2791	4643	6511			3342.06	1.37136	0.99743	0.59403	0.19314	-0.21976
	11.7542	-1939	11.9782	32.0333	2813	4611	6536			3340.13	1.37051	0.99749	0.59392	0.19314	-0.22021
	11.774	-1939	11.9987	35.5438	2818	4594	6534			3338.2	1.3696	0.99754	0.59373	0.19315	-0.22067
	11.7938	-1945	12.0191	35.6901	2782	4614	6515			3336.28	1.3686	0.99752	0.59347	0.19313	-0.22118
	11.8136	-1936	12.0396	36.714	2818	4592	6565			3334.35	1.36755	0.99747	0.59321	0.19308	-0.22171
	11.8334	-1939	12.0601	45.344	2820	4640	6554			3332.42	1.36649	0.99744	0.59301	0.19305	-0.22227
	11.8532	-1938	12.0805	46.3679	2790	4621	6503			3330.49	1.36546	0.99745	0.59283	0.19309	-0.22282
	11.873	-1938	12.101	54.8516	2798	4630	6529			3328.56	1.36447	0.99751	0.59267	0.19318	-0.2233
	11.8928	-1943	12.1215	63.6279	2846	4593	6508			3326.63	1.36348	0.99756	0.59256	0.19324	-0.22372
	11.9126	-1947	12.1419	70.3564	2854	4661	6542			3324.7	1.36244	0.99753	0.59247	0.19321	-0.22418
	11.9324	-1952	12.1624	88.7865	2827	4629	6549			3322.78	1.36132	0.99745	0.59231	0.19314	-0.22469
	11.9522	-1934	12.1829	101.22	2844	4653	6513			3320.85	1.36016	0.99741	0.59208	0.19314	-0.2252
	11.972	-1928	12.2033	101.805	2887	4614	6500			3318.92	1.35897	0.99744	0.59187	0.19321	-0.2257
	11.9918	-1927	12.2238	97.709	2824	4662	6466			3316.99	1.35781	0.99748	0.59175	0.19329	-0.22618
	12.0116	-1941	12.2442	70.7952	2894	4635	6481			3315.06	1.35676	0.99747	0.59165	0.19333	-0.2266
	12.0314	-1949	12.2647	69.0399	2816	4630	6482			3313.13	1.35579	0.99743	0.59156	0.19333	-0.22695
	12.0513	-1944	12.2852	77.8162	2856	4689	6489			3311.21	1.35488	0.99739	0.59154	0.19329	-0.2273
	12.0711	-1915	12.3056	76.646	2936	4668	6554			3309.28	1.354	0.99737	0.59159	0.19322	-0.22769
	12.0909	-1948	12.3261	83.3745	2818	4688	6490			3307.35	1.35308	0.99734	0.59161	0.19317	-0.22819
	12.1107	-1911	12.3466	101.512	2802	4650	6520			3305.42	1.3521	0.9973	0.59156	0.19316	-0.22874
	12.1305	-1930	12.367	104.584	2900	4650	6525			3303.49	1.35106	0.99728	0.59146	0.19322	-0.22925
	12.1503	-1946	12.3875	118.772	2879	4632	6501			3301.56	1.35008	0.99732	0.59133	0.1933	-0.2297
	12.1701	-1932	12.408	133.107	2898	4630	6478			3299.63	1.34926	0.99733	0.59119	0.19337	-0.23013
	12.1899	-1916	12.4284	173.624	2862	4701	6510			3297.71	1.34861	0.99728	0.59116	0.19342	-0.23051
	12.2097	-1910	12.4489	205.072	2849	4628	6491			3295.78	1.34807	0.9972	0.59126	0.19341	-0.23088
	12.2295	-1906	12.4694	222.039	2874	4648	6481			3293.85	1.34761	0.99713	0.59137	0.19333	-0.23128
	12.2493	-1904	12.4898	300.294	2869	4660	6498			3291.92	1.34716	0.99712	0.59138	0.19327	-0.2317
	12.2691	-1901	12.5103	352.221	2879	4643	6475			3289.99	1.34669	0.99714	0.59132	0.19326	-0.2321
	12.2889	-1916	12.5307	419.798	2810	4678	6468			3288.06	1.34631	0.99713	0.59131	0.19332	-0.2325
	12.3087	-1881	12.5512	519.847	2858	4636	6497			3286.13	1.34615	0.99714	0.59138	0.1934	-0.23286
	12.3286	-1887	12.5717	657.196	2856	4684	6463			3284.21	1.34618	0.99716	0.59148	0.19347	-0.23316
	12.3484	-1897	12.5921	804.344	2889	4657	6482			3282.28	1.34634	0.99717	0.59159	0.19353	-0.23344
	12.3682	-1845	12.6126	1055.64	2967	4621	6502			3280.35	1.34664	0.99717	0.5917	0.19355	-0.23373
	12.388	-1842	12.6331	1309.13	2898	4668	6449			3278.42	1.34713	0.99714	0.59186	0.19355	-0.23401
	12.4078	-1835	12.6535	1741.5	2884	4677	6475			3276.49	1.34776	0.99709	0.59212	0.19357	-0.23426
	12.4276	-1848	12.674	2216.44	2879	4660	6503			3274.56	1.3485	0.99709	0.5924	0.19363	-0.23454
	12.4474	-1799	12.6945	2900.99	2892	4642	6493			3272.64	1.34935	0.99712	0.59262	0.19368	-0.23482
	12.4672	-1785	12.7149	3573.55	2900	4659	6474			3270.71	1.35025	0.99714	0.59284	0.19368	-0.23504
	12.487	-1781	12.7354	4004.9	2933	4658	6492			3268.78	1.35117	0.99718	0.59307	0.19366	-0.23522
	12.5068	-1756	12.7559	3375.35	2921	4677	6479			3266.85	1.3522	0.99724	0.59332	0.19369	-0.23533
	12.5266	-1701	12.7763	2075.44	2868	4656	6489			3264.92	1.35334	0.99724	0.59358	0.19378	-0.23541
	12.5464	-1657	12.7968	1026.24	2928	4674	6522			3262.99	1.3545	0.9972	0.59379	0.19384	-0.23552
	12.5662	-1581	12.8172	442.909	2871	4635	6470			3261.06	1.35573	0.99718	0.594	0.19385	-0.23566
	12.586	-1527	12.8377	291.372	2974	4644	6511			3259.14	1.35707	0.9972	0.59424	0.19385	-0.23574
	12.6058	-1455	12.8582	214.141	2910	4663	6453			3257.21	1.35849	0.99726	0.59448	0.19391	-0.23575
	12.6257	-1264	12.8786	162.8	2889	4666	6489			3255.28	1.35987	0.99727	0.5947	0.19396	-0.23578
	12.6455	-1174	12.8991	144.808	2934	4679	6457			3253.35	1.36115	0.99719	0.59491	0.194	-0.23583
	12.6653	-931	12.9196	117.602	2887	4630	6488			3251.42	1.36241	0.99719	0.59512	0.19406	-0.23585
	12.6851	-729	12.94	95.515	2892	4674	6447			3249.49	1.36376	0.99722	0.59536	0.19406	-0.23579
	12.7049	-500	12.9605	86.1536	2923	4630	6414			3247.57	1.36514	0.99718	0.5956	0.19399	-0.2357
	12.7247	-274	12.981	73.1355	2925	4658	6458			3245.64	1.36636	0.99714	0.59576	0.19399	-0.23568
	12.7445	-173	13.0014	65.6757	2872	4655	6471			3243.71	1.36736	0.99714	0.59586	0.19404	-0.23571
	12.7643	-123	13.0219	61.5801	2878	4659	6470			3241.78	1.36829	0.9971	0.59596	0.19403	-0.23568
	12.7841	-213	13.0424	58.6547	2893	4644	6497			3239.85	1.36929	0.99706	0.5961	0.19403	-0.2356
	12.8039	-369	13.0628	52.8038	2827	4693	6443			3237.92	1.37034	0.997	0.59631	0.19404	-0.23548
	12.8237	-592	13.0833	54.9979	2926	4648	6490			3235.99	1.37132	0.99692	0.59656	0.194	-0.23536
	12.8435	-889	13.1037	60.7025	2985	4656	6444			3234.07	1.3722	0.9969	0.59678	0.19398	-0.23527
	12.8633	-1076	13.1242	42.2723	2907	4665	6445			3232.14	1.37294	0.99694	0.5969	0.19401	-0.2352
	12.8831	-1305	13.1447	46.6604	2932	4644	6446			3230.21	1.37356	0.99694	0.59698	0.19407	-0.23508
	12.903	-1408	13.1651	44.0276	2872	4667	6438			3228.28	1.37415	0.99687	0.59714	0.19409	-0.23486
	12.9228	-1565	13.1856	44.7589	2898	4661	6460			3226.35	1.37476	0.99675	0.5973	0.19403	-0.23461
	12.9426	-1615	13.2061	45.344	2986	4675	6420			3224.42	1.37531	0.99666	0.59736	0.19397	-0.23445
	12.9624	-1694	13.2265	37.1528	2916	4670	6476			3222.49	1.37581	0.99668	0.59733	0.19402	-0.23437
	12.9822	-1744	13.247	47.6844	2903	4682	6449			3220.57	1.37632	0.99672	0.59732	0.19409	-0.23423
	13.002	-1797	13.2675	38.323	2967	4638	6438			3218.64	1.37686	0.99669	0.5974	0.19406	-0.23397
	13.0218	-1813	13.2879	35.6901	2912	4665	6418			3216.71	1.37741	0.99664	0.5975	0.19403	-0.23365
	13.0416	-1829	13.3084	39.2006	2943	4639	6453			3214.78	1.37796	0.99668	0.59761	0.19407	-0.2333
	13.0614	-1841	13.3288	42.7111	2922	4711	6434			3212.85	1.37851	0.99674	0.59772	0.19412	-0.23296
	13.0812	-1850	13.3493	39.932	2911	4701	6479			3210.92	1.37901	0.99676	0.59779	0.19418	-0.23263
	13.101	-1849	13.3698	34.2274	2968	4669	6464			3209	1.37948	0.99673	0.59783	0.19424	-0.23231
	13.1208	-1874	13.3902	30.8632	2897	4681	6469			3207.07	1.37995	0.99667	0.59784	0.19424	-0.23196
	13.1406	-1893	13.4107	31.302	2901	4661	6466			3205.14	1.38045	0.99666	0.59786	0.19426	-0.23157
	13.1604	-1911	13.4312	34.8125	2922	4639	6394			3203.21	1.38097	0.99669	0.5979	0.19429	-0.2311
	13.1802	-1889	13.4516	31.8871	2894	4668	6464			3201.28	1.38146	0.99668	0.59795	0.19424	-0.2306
	13.2001	-1905	13.4721	32.6184	2914	4662	6434			3199.35	1.38192	0.9967	0.59797	0.19422	-0.23015
	13.2199	-1889	13.4926	26.0362	2903	4704	6465			3197.42	1.38238	0.99673	0.59797	0.19425	-0.22975
	13.2397	-1900	13.513	30.1318	2961	4696	6401			3195.5	1.38295	0.99672	0.59802	0.19431	-0.22928
	13.2595	-1917	13.5335	29.4005	2873	4676	6466			3193.57	1.3836	0.99674	0.59814	0.19441	-0.22874
	13.2793	-1915	13.554	27.6452	2841	4670	6443			3191.64	1.38422	0.99677	0.59823	0.19449	-0.2282
	13.2991	-1912	13.5744	29.4005	2943	4670	6442			3189.71	1.38481	0.99674	0.59831	0.19448	-0.22768
	13.3189	-1899	13.5949	33.6423	2923	4656	6412			3187.78	1.38545	0.99668	0.59841	0.19445	-0.22711
	13.3387	-1909	13.6153	27.6452	2931	4617	6391			3185.85	1.38613	0.99664	0.5985	0.19445	-0.2265
	13.3585	-1928	13.6358	30.8632	2932	4697	6414			3183.93	1.38677	0.99661	0.59857	0.19445	-0.2259
	13.3783	-1925	13.6563	27.0601	2951	4650	6414			3182	1.38736	0.99662	0.5986	0.19446	-0.22533
	13.3981	-1904	13.6767	18.5764	2911	4678	6393			3180.07	1.38792	0.99663	0.59859	0.1945	-0.22483
	13.4179	-1916	13.6972	24.4273	2916	4670	6429			3178.14	1.38852	0.9966	0.59861	0.19454	-0.22433
	13.4377	-1924	13.7177	21.9407	2896	4676	6450			3176.21	1.38924	0.99662	0.59874	0.19461	-0.22375
	13.4575	-1928	13.7381	19.6003	2837	4680	6408			3174.28	1.38996	0.9967	0.59889	0.19472	-0.22315
	13.4774	-1930	13.7586	27.6452	2922	4671	6415			3172.35	1.39057	0.99678	0.59893	0.19481	-0.22261
	13.4972	-1929	13.779	28.6691	2885	4666	6443			3170.43	1.39112	0.99685	0.59892	0.19489	-0.22212
	13.517	-1909	13.7995	23.4034	2926	4695	6383			3168.5	1.39172	0.99687	0.599	0.19497	-0.22162
	13.5368	-1931	13.82	25.5974	2907	4648	6382			3166.57	1.39232	0.99686	0.59914	0.19502	-0.22113
	13.5566	-1937	13.8405	31.302	2923	4655	6417			3164.64	1.39289	0.99685	0.59924	0.19503	-0.22072
	13.5764	-1931	13.8609	20.7705	2897	4679	6389			3162.71	1.39345	0.99683	0.59928	0.19497	-0.22037
	13.5962	-1928	13.8814	24.5735	2939	4604	6387			3160.78	1.39401	0.99681	0.59931	0.19492	-0.22006
	13.616	-1941	13.9018	29.4005	2892	4688	6439			3158.86	1.39454	0.99686	0.59938	0.19492	-0.21976
	13.6358	-1940	13.9223	21.6481	2938	4694	6373			3156.93	1.39502	0.99689	0.59947	0.19491	-0.21951
	13.6556	-1937	13.9428	22.8183	2907	4710	6367			3155	1.3955	0.99689	0.59957	0.19487	-0.2192
	13.6754	-1926	13.9632	26.9139	2892	4625	6401			3153.07	1.39598	0.9969	0.59968	0.19486	-0.21879
	13.6952	-1927	13.9837	30.5706	2856	4744	6351			3151.14	1.3964	0.99688	0.59974	0.19481	-0.21832
	13.715	-1928	14.0042	31.8871	2913	4638	6423			3149.21	1.39678	0.99685	0.59974	0.19469	-0.21782
	13.7348	-1934	14.0246	31.1557	2891	4749	6396			3147.28	1.39712	0.99683	0.59975	0.19463	-0.21725
	13.7546	-1937	14.0451	32.7647	2930	4652	6436			3145.36	1.39748	0.99674	0.59983	0.19462	-0.21656
	13.7745	-1945	14.0655	31.5945	2872	4697	6398			3143.43	1.39786	0.9964	0.59994	0.19463	-0.21578
	13.7943	-1939	14.086	37.7379	2885	4677	6364			3141.5	1.39828	0.99525	0.6	0.19464	-0.215
	13.8141	-1929	14.1065	37.4454	2906	4645	6372			3139.57	1.39866	0.99292	0.59998	0.19455	-0.21431
	13.8339	-1951	14.1269	28.3766	2963	4690	6376			3137.64	1.3989	0.99102	0.59988	0.19442	-0.21379
	13.8537	-1931	14.1474	23.9884	2946	4668	6419			3135.71	1.39903	0.99162	0.59975	0.19436	-0.21349
	13.8735	-1933	14.1679	28.2303	2903	4673	6385			3133.78	1.39915	0.99369	0.59963	0.19431	-0.21347
	13.8933	-1926	14.1883	30.5706	2878	4716	6357			3131.86	1.39931	0.99514	0.59958	0.19424	-0.21368
	13.9131	-1938	14.2088	31.0095	2939	4718	6332			3129.93	1.39951	0.99584	0.5996	0.19421	-0.21409
	13.9329	-1937	14.2293	30.8632	2929	4636	6351			3128	1.39964	0.99627	0.59961	0.19419	-0.21475
	13.9527	-1944	14.2497	28.6691	2908	4675	6396			3126.07	1.3997	0.99652	0.59956	0.1942	-0.21556
	13.9725	-1935	14.2702	23.1108	2903	4678	6401			3124.14	1.39979	0.99665	0.59957	0.19422	-0.2163
	13.9923	-1933	14.2906	31.1557	2857	4676	6359			3122.21	1.39991	0.99667	0.59963	0.19417	-0.21678
	14.0121	-1940	14.3111	32.4722	2917	4699	6378			3120.29	1.4	0.99664	0.59973	0.19405	-0.21679
	14.0319	-1923	14.3316	33.9349	2881	4698	6377			3118.36	1.4	0.99668	0.59981	0.19399	-0.21619
	14.0518	-1952	14.3521	32.3259	2931	4696	6397			3116.43	1.39995	0.99675	0.5998	0.19397	-0.21507
	14.0716	-1938	14.3725	42.5649	2893	4722	6372			3114.5	1.39991	0.99673	0.59978	0.19391	-0.21362
	14.0914	-1924	14.393	41.3947	2839	4692	6370			3112.57	1.39984	0.99663	0.59973	0.19384	-0.21203
	14.1112	-1933	14.4134	43.0037	2944	4661	6395			3110.64	1.39984	0.99648	0.59973	0.19372	-0.21044
	14.131	-1941	14.4339	47.8306	2903	4680	6349			3108.71	1.39989	0.99634	0.59975	0.19358	-0.20893
	14.1508	-1948	14.4544	58.5084	2868	4705	6357			3106.79	1.39983	0.99633	0.59971	0.19348	-0.20759
	14.1706	-1935	14.4748	69.3325	2866	4706	6325			3104.86	1.39968	0.99641	0.59964	0.19336	-0.20641
	14.1904	-1946	14.4953	81.7655	2843	4670	6369			3102.93	1.39955	0.99648	0.59959	0.19319	-0.20539
	14.2102	-1931	14.5158	93.906	2839	4695	6353			3101	1.39948	0.99652	0.59959	0.19305	-0.20452
	14.23	-1931	14.5362	121.99	2872	4692	6346			3099.07	1.39934	0.99654	0.59957	0.19298	-0.2038
	14.2498	-1934	14.5567	144.808	2800	4721	6384			3097.14	1.39907	0.9965	0.59953	0.19302	-0.20323
	14.2696	-1942	14.5771	171.283	2856	4679	6373			3095.22	1.39879	0.99644	0.59951	0.19315	-0.20275
	14.2894	-1933	14.5976	237.252	2796	4691	6340			3093.29	1.39859	0.99639	0.59954	0.19329	-0.20231
	14.3092	-1937	14.6181	283.912	2845	4707	6329			3091.36	1.39846	0.99643	0.59962	0.19341	-0.20194
	14.329	-1937	14.6385	389.081	2856	4678	6364			3089.43	1.39833	0.99653	0.5997	0.19354	-0.20168
	14.3489	-1929	14.659	497.906	2845	4714	6346			3087.5	1.39814	0.99654	0.59978	0.19362	-0.20161
	14.3687	-1935	14.6795	636.718	2826	4681	6341			3085.57	1.39793	0.99645	0.59986	0.19364	-0.20172
	14.3885	-1928	14.6999	741.887	2878	4679	6354			3083.64	1.39769	0.99639	0.59991	0.19364	-0.202
	14.4083	-1929	14.7204	772.603	2848	4627	6367			3081.72	1.3974	0.99634	0.59993	0.19354	-0.2024
	14.4281	-1936	14.7409	588.009	2848	4658	6365			3079.79	1.39719	0.99627	0.59996	0.19337	-0.20285
	14.4479	-1919	14.7613	358.656	2818	4669	6347			3077.86	1.39699	0.99625	0.59998	0.19329	-0.20335
	14.4677	-1911	14.7818	199.952	2837	4722	6320			3075.93	1.39671	0.99631	0.59995	0.19332	-0.2039
	14.4875	-1924	14.8023	98.8792	2839	4650	6372			3074	1.39639	0.99631	0.59988	0.19334	-0.20439
	14.5073	-1905	14.8227	74.1594	2831	4683	6324			3072.07	1.39617	0.99626	0.59986	0.19337	-0.20469
	14.5271	-1903	14.8432	52.0725	2854	4730	6370			3070.14	1.39615	0.99622	0.5999	0.1934	-0.20479
	14.5469	-1888	14.8636	49.7321	2837	4708	6420			3068.22	1.3962	0.99619	0.59993	0.1934	-0.20475
	14.5667	-1894	14.8841	40.6633	2813	4683	6358			3066.29	1.39614	0.99621	0.59985	0.19342	-0.20466
	14.5865	-1871	14.9046	39.4932	2854	4678	6419			3064.36	1.39596	0.99622	0.59973	0.19346	-0.20448
	14.6063	-1859	14.925	36.714	2827	4677	6324			3062.43	1.39584	0.99618	0.59969	0.19347	-0.20413
	14.6262	-1831	14.9455	25.0123	2835	4689	6393			3060.5	1.39587	0.99616	0.5997	0.1935	-0.20367
	14.646	-1815	14.966	32.3259	2867	4671	6350			3058.57	1.39607	0.99619	0.59972	0.19353	-0.20317
	14.6658	-1757	14.9864	26.9139	2821	4660	6291			3056.65	1.39634	0.99621	0.59974	0.19353	-0.2027
	14.6856	-1732	15.0069	31.0095	2784	4672	6376			3054.72	1.39663	0.99619	0.59977	0.19351	-0.20225
	14.7054	-1718	15.0274	23.5496	2831	4667	6370			3052.79	1.39698	0.99613	0.59987	0.19344	-0.20177
	14.7252	-1721	15.0478	30.7169	2834	4689	6363			3050.86	1.39734	0.99607	0.59999	0.19337	-0.20134
	14.745	-1704	15.0683	26.0362	2809	4721	6346			3048.93	1.39758	0.99609	0.60003	0.19337	-0.20103
	14.7648	-1741	15.0887	23.2571	2834	4676	6352			3047	1.39782	0.99612	0.60002	0.19338	-0.20079
	14.7846	-1713	15.1092	27.0601	2822	4668	6363			3045.07	1.39817	0.99606	0.6	0.19337	-0.20057
	14.8044	-1765	15.1297	26.1825	2861	4677	6349			3043.15	1.39853	0.996	0.59999	0.19337	-0.20035
	14.8242	-1787	15.1501	21.2093	2798	4723	6353			3041.22	1.39876	0.99598	0.59998	0.19337	-0.20019
	14.844	-1830	15.1706	24.4273	2781	4708	6325			3039.29	1.39886	0.99594	0.59993	0.1934	-0.20012
	14.8638	-1851	15.1911	20.6242	2806	4660	6350			3037.36	1.39896	0.99587	0.59988	0.1935	-0.20011
	14.8836	-1867	15.2115	21.9407	2758	4722	6351			3035.43	1.39918	0.99575	0.59989	0.19362	-0.20007
	14.9034	-1873	15.232	18.7227	2816	4720	6377			3033.5	1.39937	0.99562	0.5999	0.19377	-0.20001
	14.9233	-1912	15.2525	21.6481	2798	4686	6355			3031.58	1.39944	0.99553	0.5998	0.19393	-0.2
	14.9431	-1901	15.2729	23.8422	2807	4708	6365			3029.65	1.39945	0.99545	0.59962	0.19404	-0.20003
	14.9629	-1942	15.2934	23.9884	2793	4718	6342			3027.72	1.39956	0.99536	0.59945	0.19414	-0.20006
	14.9827	-1929	15.3139	26.7676	2796	4701	6413			3025.79	1.39975	0.99526	0.5993	0.19427	-0.20009
	15.0025	-1936	15.3343	23.5496	2816	4708	6371			3023.86	1.3999	0.99512	0.59911	0.19438	-0.20012
	15.0223	-1928	15.3548	16.8212	2774	4746	6363			3021.93	1.39998	0.99497	0.59887	0.19447	-0.20015
	15.0421	-1958	15.3752	23.5496	2770	4728	6353			3020	1.40004	0.99489	0.59862	0.19461	-0.20015
	15.0619	-1941	15.3957	25.7437	2795	4676	6359			3018.08	1.40008	0.99486	0.5983	0.19477	-0.20017
	15.0817	-1928	15.4162	27.2064	2778	4709	6342			3016.15	1.40008	0.99478	0.59785	0.1949	-0.20019
	15.1015	-1952	15.4366	18.7227	2812	4678	6367			3014.22	1.40004	0.99465	0.59734	0.19501	-0.20021
	15.1213	-1935	15.4571	20.4779	2835	4712	6352			3012.29	1.40001	0.99452	0.59676	0.19509	-0.20024
	15.1411	-1955	15.4776	19.7466	2811	4683	6385			3010.36	1.39998	0.99442	0.59607	0.19515	-0.20036
	15.1609	-1938	15.498	23.8422	2717	4675	6370			3008.43	1.40001	0.99435	0.59531	0.19524	-0.20048
	15.1807	-1942	15.5185	23.6959	2798	4700	6378			3006.5	1.4	0.99426	0.59453	0.19535	-0.20058
	15.2006	-1941	15.539	32.0333	2782	4686	6348			3004.58	1.39996	0.99416	0.59373	0.19547	-0.20073
	15.2204	-1942	15.5594	20.0391	2811	4721	6378			3002.65	1.39987	0.9941	0.59294	0.1956	-0.20095
	15.2402	-1941	15.5799	21.5018	2783	4710	6364			3000.72	1.39971	0.99406	0.59218	0.19568	-0.20122
	15.26	-1949	15.6004	23.1108	2782	4698	6316			2998.79	1.39945	0.99401	0.59142	0.19573	-0.20155
	15.2798	-1943	15.6208	30.7169	2789	4700	6386			2996.86	1.39907	0.99404	0.59066	0.19581	-0.20194
	15.2996	-1947	15.6413	26.6213	2764	4662	6373			2994.93	1.39861	0.9941	0.58996	0.1959	-0.20237
	15.3194	-1951	15.6617	25.5974	2800	4725	6369			2993.01	1.39795	0.99404	0.58911	0.19593	-0.20301
	15.3392	-1940	15.6822	24.7198	2743	4663	6348			2991.08	1.39685	0.99394	0.58766	0.19596	-0.20415
	15.359	-1934	15.7027	30.1318	2766	4731	6378			2989.15	1.39545	0.99394	0.58596	0.196	-0.20552
	15.3788	-1954	15.7231	31.7408	2774	4727	6368			2987.22	1.39426	0.99402	0.58487	0.19604	-0.20656
	15.3986	-1948	15.7436	41.6872	2758	4692	6370			2985.29	1.39334	0.99415	0.5844	0.1961	-0.20726
	15.4184	-1937	15.7641	41.8335	2773	4746	6368			2983.36	1.39233	0.99427	0.58397	0.19619	-0.20789
	15.4382	-1941	15.7845	38.6155	2767	4676	6366			2981.43	1.39104	0.99436	0.58325	0.19632	-0.20861
	15.458	-1947	15.805	24.1347	2735	4721	6356			2979.51	1.38952	0.99441	0.58226	0.1965	-0.20945
	15.4779	-1937	15.8255	27.6452	2754	4710	6412			2977.58	1.38784	0.99441	0.58117	0.19662	-0.21028
	15.4977	-1954	15.8459	24.281	2741	4739	6366			2975.65	1.38607	0.99435	0.58011	0.19664	-0.21093
	15.5175	-1950	15.8664	24.1347	2802	4726	6375			2973.72	1.38429	0.99424	0.57907	0.19657	-0.21143
	15.5373	-1935	15.8868	26.475	2723	4738	6380			2971.79	1.38254	0.99411	0.57817	0.19649	-0.21176
	15.5571	-1949	15.9073	26.1825	2718	4737	6379			2969.86	1.38087	0.99397	0.5776	0.19644	-0.21187
	15.5769	-1942	15.9278	29.9856	2737	4715	6381			2967.94	1.37929	0.99383	0.57741	0.19645	-0.2118
	15.5967	-1940	15.9482	28.5228	2723	4700	6381			2966.01	1.37785	0.99372	0.57754	0.19654	-0.21163
	15.6165	-1942	15.9687	21.3556	2727	4723	6385			2964.08	1.37661	0.99362	0.57785	0.19666	-0.21139
	15.6363	-1956	15.9892	29.4005	2715	4697	6410			2962.15	1.37559	0.99349	0.57812	0.19674	-0.21113
	15.6561	-1943	16.0096	27.9378	2733	4749	6367			2960.22	1.37479	0.99335	0.57829	0.19674	-0.21091
	15.6759	-1956	16.0301	32.0333	2740	4699	6350			2958.29	1.37425	0.99327	0.57848	0.19675	-0.2107
	15.6957	-1950	16.0506	25.5974	2712	4735	6375			2956.36	1.37404	0.99327	0.57882	0.19684	-0.21044
	15.7155	-1927	16.071	42.2723	2708	4746	6406			2954.44	1.3741	0.99331	0.5792	0.19694	-0.21013
	15.7353	-1955	16.0915	34.8125	2732	4696	6409			2952.51	1.37425	0.99339	0.57952	0.19701	-0.20979
	15.7551	-1930	16.112	42.2723	2680	4762	6398			2950.58	1.37438	0.99347	0.57982	0.1971	-0.2094
	15.775	-1943	16.1324	52.6576	2672	4737	6380			2948.65	1.37439	0.99349	0.58015	0.19716	-0.20899
	15.7948	-1958	16.1529	44.7589	2682	4701	6393			2946.72	1.37417	0.99345	0.58032	0.19715	-0.20873
	15.8146	-1941	16.1733	56.6069	2727	4688	6426			2944.79	1.37367	0.99338	0.58023	0.19713	-0.20864
	15.8344	-1947	16.1938	64.7981	2675	4752	6400			2942.86	1.37293	0.99327	0.57999	0.19714	-0.20861
	15.8542	-1943	16.2143	83.0819	2642	4759	6390			2940.94	1.37199	0.99311	0.57974	0.1972	-0.20859
	15.874	-1951	16.2347	89.5178	2712	4757	6398			2939.01	1.37094	0.99286	0.57943	0.19731	-0.20862
	15.8938	-1944	16.2552	119.942	2753	4706	6379			2937.08	1.3699	0.99248	0.579	0.19746	-0.20874
	15.9136	-1942	16.2757	151.39	2710	4759	6386			2935.15	1.36901	0.99204	0.57847	0.19764	-0.20887
	15.9334	-1944	16.2961	175.671	2703	4666	6399			2933.22	1.36831	0.99166	0.57793	0.19779	-0.20899
	15.9532	-1953	16.3166	223.941	2716	4762	6420			2931.29	1.36779	0.99146	0.57735	0.19785	-0.20913
	15.973	-1941	16.3371	281.718	2735	4779	6423			2929.37	1.3674	0.99147	0.57666	0.19789	-0.20934
	15.9928	-1915	16.3575	369.334	2686	4722	6401			2927.44	1.36711	0.99162	0.57594	0.19795	-0.20955
	16.0126	-1942	16.378	482.402	2689	4665	6402			2925.51	1.36691	0.99177	0.5754	0.19794	-0.20972
	16.0324	-1934	16.3984	679.575	2691	4762	6396			2923.58	1.36678	0.99182	0.57515	0.1978	-0.20986
	16.0523	-1942	16.4189	876.748	2673	4748	6388			2921.65	1.36672	0.99181	0.57522	0.1976	-0.20998
	16.0721	-1945	16.4394	1044.23	2678	4716	6394			2919.72	1.36677	0.99185	0.57565	0.19743	-0.21006
	16.0919	-1932	16.4598	1134.62	2681	4767	6393			2917.79	1.36686	0.99203	0.57638	0.19732	-0.21011
	16.1117	-1937	16.4803	1003.57	2693	4781	6376			2915.87	1.36688	0.99233	0.57728	0.19728	-0.2102
	16.1315	-1941	16.5008	668.751	2753	4742	6360			2913.94	1.36675	0.99268	0.5782	0.19731	-0.21037
	16.1513	-1940	16.5212	403.123	2686	4752	6360			2912.01	1.36657	0.993	0.57918	0.19735	-0.21059
	16.1711	-1927	16.5417	205.95	2694	4761	6413			2910.08	1.36644	0.99327	0.58025	0.19735	-0.21075
	16.1909	-1931	16.5622	102.536	2688	4795	6418			2908.15	1.36632	0.99342	0.58127	0.19733	-0.21088
	16.2107	-1913	16.5826	85.1297	2648	4734	6423			2906.22	1.36613	0.99346	0.58209	0.19735	-0.21104
	16.2305	-1921	16.6031	71.3803	2666	4784	6373			2904.3	1.36582	0.99344	0.58258	0.19737	-0.21131
	16.2503	-1900	16.6236	57.7771	2694	4757	6399			2902.37	1.36531	0.99347	0.58273	0.19734	-0.2117
	16.2701	-1913	16.644	46.2216	2714	4780	6414			2900.44	1.3648	0.99364	0.5831	0.1973	-0.21192
	16.2899	-1891	16.6645	41.8335	2706	4802	6404			2898.51	1.36451	0.99382	0.58406	0.19727	-0.21169
	16.3097	-1877	16.6849	39.0544	2675	4800	6397			2896.58	1.36422	0.99393	0.58509	0.19723	-0.21132
	16.3295	-1870	16.7054	37.4454	2619	4739	6426			2894.65	1.3637	0.99399	0.58566	0.19719	-0.2112
	16.3494	-1855	16.7259	28.084	2675	4850	6409			2892.72	1.36308	0.99407	0.58595	0.19714	-0.21127
	16.3692	-1820	16.7463	34.8125	2669	4768	6375			2890.8	1.36256	0.99415	0.58625	0.1971	-0.21131
	16.389	-1805	16.7668	36.1289	2684	4783	6411			2888.87	1.3621	0.99422	0.5865	0.19709	-0.21132
	16.4088	-1752	16.7873	29.2542	2674	4783	6376			2886.94	1.36158	0.99424	0.58653	0.19708	-0.2114
	16.4286	-1677	16.8077	35.2513	2662	4848	6384			2885.01	1.36097	0.99422	0.58647	0.19706	-0.21153
	16.4484	-1658	16.8282	28.9617	2659	4809	6372			2883.08	1.3603	0.99423	0.58655	0.19706	-0.2116
	16.4682	-1613	16.8486	32.7647	2681	4825	6393			2881.15	1.35959	0.99431	0.58675	0.19705	-0.21163
	16.488	-1621	16.8691	34.8125	2711	4796	6396			2879.22	1.35892	0.99442	0.58697	0.19704	-0.21165
	16.5078	-1613	16.8896	29.2542	2647	4773	6399			2877.3	1.35839	0.99453	0.58719	0.19704	-0.2116
	16.5276	-1613	16.91	33.2035	2598	4824	6371			2875.37	1.35812	0.99462	0.58736	0.19706	-0.21151
	16.5474	-1644	16.9305	27.9378	2680	4896	6401			2873.44	1.35825	0.99473	0.58752	0.19709	-0.2114
	16.5672	-1707	16.951	26.9139	2652	4839	6404			2871.51	1.35884	0.99486	0.5877	0.19713	-0.21126
	16.587	-1725	16.9714	31.0095	2656	4873	6355			2869.58	1.35988	0.99501	0.58798	0.19714	-0.21102
	16.6068	-1771	16.9919	29.2542	2664	4841	6378			2867.65	1.36133	0.99513	0.5884	0.19715	-0.21062
	16.6267	-1822	17.0124	34.52	2678	4827	6362			2865.73	1.36312	0.9952	0.58899	0.19721	-0.21005
	16.6465	-1842	17.0328	33.0573	2681	4834	6380			2863.8	1.36508	0.99527	0.58968	0.19729	-0.20938
	16.6663	-1876	17.0533	29.9856	2666	4792	6386			2861.87	1.36711	0.99533	0.59041	0.19731	-0.20869
	16.6861	-1885	17.0738	33.3498	2655	4819	6371			2859.94	1.36923	0.9953	0.59116	0.19726	-0.20803
	16.7059	-1892	17.0942	27.7915	2686	4844	6382			2858.01	1.37145	0.99516	0.59189	0.19715	-0.20741
	16.7257	-1908	17.1147	35.5438	2640	4810	6387			2856.08	1.37379	0.99497	0.5926	0.19705	-0.20685
	16.7455	-1926	17.1351	32.0333	2585	4833	6371			2854.15	1.37624	0.99473	0.59338	0.19692	-0.20628
	16.7653	-1935	17.1556	31.1557	2622	4811	6381			2852.23	1.3787	0.99446	0.59421	0.19675	-0.2057
	16.7851	-1942	17.1761	38.9081	2656	4792	6401			2850.3	1.38103	0.99437	0.59505	0.19662	-0.20509
	16.8049	-1939	17.1965	38.323	2675	4760	6380			2848.37	1.3832	0.99457	0.59588	0.19661	-0.20444
	16.8247	-1937	17.217	45.344	2627	4832	6415			2846.44	1.38513	0.9949	0.59664	0.19663	-0.20378
	16.8445	-1928	17.2375	43.1499	2621	4803	6368			2844.51	1.38681	0.99521	0.59729	0.19665	-0.20318
	16.8643	-1939	17.2579	63.7742	2670	4799	6407			2842.58	1.38829	0.99537	0.59786	0.19665	-0.20265
	16.8841	-1947	17.2784	62.8965	2617	4811	6342			2840.66	1.38963	0.99537	0.59839	0.19661	-0.20214
	16.9039	-1945	17.2989	62.3115	2565	4762	6368			2838.73	1.39078	0.99533	0.59887	0.19659	-0.20167
	16.9238	-1945	17.3193	46.6604	2613	4834	6393			2836.8	1.3917	0.99529	0.59922	0.19656	-0.20132
	16.9436	-1950	17.3398	40.6633	2657	4810	6366			2834.87	1.39243	0.99524	0.59943	0.19654	-0.20105
	16.9634	-1939	17.3603	39.0544	2625	4860	6367			2832.94	1.39301	0.99522	0.59956	0.19654	-0.20083
	16.9832	-1960	17.3807	46.2216	2663	4782	6369			2831.01	1.3935	0.9952	0.59965	0.19653	-0.20064
	17.003	-1943	17.4012	38.1767	2607	4838	6371			2829.08	1.39397	0.99524	0.59973	0.19649	-0.20047
	17.0228	-1938	17.4216	39.4932	2654	4875	6428			2827.16	1.39437	0.99539	0.59978	0.19653	-0.20034
	17.0426	-1946	17.4421	42.2723	2686	4846	6384			2825.23	1.39469	0.9956	0.59979	0.1966	-0.20024
	17.0624	-1943	17.4626	35.5438	2617	4797	6335			2823.3	1.39494	0.99574	0.59979	0.19658	-0.20019
	17.0822	-1949	17.483	33.7886	2639	4830	6397			2821.37	1.39519	0.99586	0.59979	0.19652	-0.20018
	17.102	-1936	17.5035	32.3259	2649	4779	6345			2819.44	1.39547	0.996	0.5998	0.19649	-0.20015
	17.1218	-1929	17.524	39.0544	2648	4751	6377			2817.51	1.39574	0.99605	0.59984	0.19646	-0.20008
	17.1416	-1942	17.5444	38.4693	2621	4840	6397			2815.59	1.396	0.99603	0.59988	0.19643	-0.20003
	17.1614	-1952	17.5649	33.3498	2623	4803	6346			2813.66	1.39627	0.99605	0.59994	0.19643	-0.2
	17.1812	-1938	17.5854	46.0754	2608	4764	6392			2811.73	1.39652	0.99612	0.60001	0.19641	-0.2
	17.2011	-1948	17.6058	43.735	2634	4831	6393			2809.8	1.39672	0.99621	0.60005	0.19636	-0.20002
	17.2209	-1951	17.6263	42.8574	2598	4803	6349			2807.87	1.39687	0.99631	0.60004	0.19633	-0.20004
	17.2407	-1941	17.6468	47.5381	2601	4780	6372			2805.94	1.39701	0.99638	0.60003	0.19631	-0.20006
	17.2605	-1941	17.6672	46.2216	2623	4855	6381			2804.01	1.39718	0.99644	0.59999	0.1963	-0.20009
	17.2803	-1946	17.6877	50.0247	2633	4789	6381			2802.09	1.39743	0.99647	0.6	0.1963	-0.20011
	17.3001	-1937	17.7081	60.995	2680	4795	6391			2800.16	1.39776	0.99649	0.60007	0.19628	-0.20004
	17.3199	-1935	17.7286	68.8936	2630	4836	6395			2798.23	1.39812	0.99654	0.60011	0.19631	-0.19998
	17.3397	-1939	17.7491	82.9357	2615	4779	6378			2796.3	1.39842	0.99655	0.6001	0.19636	-0.19998
	17.3595	-1941	17.7695	99.0255	2595	4846	6408			2794.37	1.39867	0.9965	0.60005	0.19636	-0.2
	17.3793	-1929	17.79	102.829	2587	4835	6373			2792.44	1.39894	0.99646	0.60003	0.19637	-0.19996
	17.3991	-1931	17.8105	138.372	2618	4856	6414			2790.51	1.39919	0.99643	0.60003	0.19639	-0.19989
	17.4189	-1941	17.8309	176.842	2605	4844	6381			2788.59	1.39938	0.99638	0.60001	0.19639	-0.19985
	17.4387	-1937	17.8514	218.821	2620	4809	6362			2786.66	1.39952	0.99637	0.59998	0.1964	-0.19985
	17.4585	-1942	17.8718	262.849	2601	4833	6376			2784.73	1.39966	0.99639	0.59995	0.19644	-0.19988
	17.4783	-1936	17.8923	347.54	2619	4817	6380			2782.8	1.39981	0.99636	0.59994	0.19645	-0.19989
	17.4982	-1949	17.9128	461.192	2586	4837	6363			2780.87	1.39993	0.99631	0.59995	0.1965	-0.19989
	17.518	-1941	17.9332	615.655	2591	4806	6366			2778.94	1.39999	0.99625	0.59997	0.19657	-0.19992
	17.5378	-1951	17.9537	830.527	2614	4799	6376			2777.02	1.4	0.99617	0.6	0.19658	-0.19997
	17.5576	-1937	17.9742	1124.82	2582	4801	6386			2775.09	1.40002	0.99605	0.6	0.19657	-0.20001
	17.5774	-1940	17.9946	1505.42	2574	4789	6402			2773.16	1.40002	0.99584	0.59999	0.19655	-0.20005
	17.5972	-1935	18.0151	1849.45	2606	4798	6407			2771.23	1.40003	0.99564	0.59997	0.1966	-0.20009
	17.617	-1930	18.0356	2161.59	2637	4759	6375			2769.3	1.4	0.99559	0.59994	0.19672	-0.2001
	17.6368	-1930	18.056	2048.53	2583	4839	6368			2767.37	1.39998	0.99567	0.59988	0.19676	-0.2001
	17.6566	-1935	18.0765	1523.27	2570	4819	6397			2765.44	1.39996	0.99581	0.59981	0.19672	-0.2001
	17.6764	-1924	18.097	1035.74	2629	4861	6393			2763.52	1.39993	0.99606	0.59975	0.19676	-0.2001
	17.6962	-1907	18.1174	595.03	2591	4842	6402			2761.59	1.3999	0.99632	0.59965	0.19685	-0.20008
	17.716	-1933	18.1379	282.888	2585	4806	6424			2759.66	1.39987	0.99647	0.59949	0.19692	-0.20006
	17.7358	-1928	18.1583	172.746	2586	4848	6385			2757.73	1.39986	0.99656	0.59933	0.19698	-0.20003
	17.7556	-1904	18.1788	121.405	2602	4841	6372			2755.8	1.39983	0.99662	0.59921	0.19704	-0.20002
	17.7755	-1898	18.1993	105.9	2641	4880	6390			2753.87	1.39979	0.9966	0.59913	0.19704	-0.20005
	17.7953	-1910	18.2197	87.7626	2595	4876	6381			2751.95	1.39974	0.99656	0.59911	0.197	-0.20007
	17.8151	-1891	18.2402	68.3086	2627	4868	6398			2750.02	1.39971	0.99655	0.59917	0.19699	-0.20008
	17.8349	-1873	18.2607	62.1652	2610	4841	6386			2748.09	1.39971	0.99658	0.59924	0.19703	-0.2
	17.8547	-1876	18.2811	62.3115	2571	4821	6372			2746.16	1.39967	0.99664	0.59931	0.1971	-0.19992
	17.8745	-1839	18.3016	54.1203	2555	4817	6456			2744.23	1.39959	0.99667	0.59935	0.19711	-0.19984
	17.8943	-1806	18.3221	48.2694	2576	4826	6374			2742.3	1.39951	0.99669	0.5994	0.19708	-0.19982
	17.9141	-1769	18.3425	51.7799	2572	4847	6414			2740.37	1.39945	0.9968	0.59947	0.19709	-0.19983
	17.9339	-1732	18.363	39.2006	2606	4841	6406			2738.45	1.39943	0.99691	0.59955	0.19712	-0.19985
	17.9537	-1668	18.3834	44.1738	2537	4836	6381			2736.52	1.39946	0.99696	0.59958	0.19711	-0.19988
	17.9735	-1632	18.4039	40.9559	2569	4869	6375			2734.59	1.39954	0.99699	0.5996	0.1971	-0.19991
	17.9933	-1493	18.4244	34.52	2615	4853	6368			2732.66	1.39968	0.997	0.59964	0.19705	-0.19991
	18.0131	-1414	18.4448	34.8125	2593	4811	6442			2730.73	1.39981	0.997	0.59971	0.19698	-0.1999
	18.0329	-1322	18.4653	35.105	2564	4840	6382			2728.8	1.39993	0.99703	0.59979	0.19697	-0.1999
	18.0527	-1234	18.4858	28.3766	2553	4891	6404			2726.87	1.40003	0.997	0.59986	0.19696	-0.19992
	18.0726	-1254	18.5062	28.6691	2585	4827	6411			2724.95	1.40006	0.99694	0.5999	0.19692	-0.19993
	18.0924	-1225	18.5267	35.5438	2548	4841	6364			2723.02	1.40004	0.99695	0.59992	0.19695	-0.19995
	18.1122	-1312	18.5472	32.6184	2561	4838	6430			2721.09	1.40002	0.99698	0.59995	0.19699	-0.19994
	18.132	-1350	18.5676	26.0362	2586	4785	6406			2719.16	1.4	0.99696	0.59996	0.19696	-0.19998
	18.1518	-1465	18.5881	27.7915	2574	4836	6410			2717.23	1.39998	0.99695	0.59995	0.19693	-0.20001
	18.1716	-1551	18.6086	35.2513	2594	4864	6424			2715.3	1.39997	0.99695	0.59995	0.19689	-0.20001
	18.1914	-1625	18.629	36.2752	2545	4864	6399			2713.38	1.39994	0.99694	0.59998	0.19685	-0.2
	18.2112	-1711	18.6495	30.7169	2516	4836	6405			2711.45	1.39992	0.99694	0.6	0.19685	-0.2
	18.231	-1759	18.67	27.9378	2525	4824	6409			2709.52	1.39991	0.99695	0.59999	0.19686	-0.2
	18.2508	-1795	18.6904	34.2274	2625	4880	6438			2707.59	1.39989	0.99696	0.59998	0.19689	-0.20002
	18.2706	-1823	18.7109	24.5735	2535	4859	6410			2705.66	1.39987	0.99696	0.59997	0.19693	-0.20009
	18.2904	-1855	18.7313	24.4273	2604	4855	6393			2703.73	1.39985	0.99694	0.59995	0.19696	-0.20015
	18.3102	-1879	18.7518	23.8422	2591	4872	6416			2701.8	1.39983	0.99689	0.59994	0.19696	-0.2002
	18.33	-1872	18.7723	26.0362	2548	4820	6476			2699.88	1.3998	0.99683	0.59993	0.19698	-0.20026
	18.3499	-1894	18.7927	26.475	2531	4839	6418			2697.95	1.3997	0.9967	0.59993	0.19697	-0.20032
	18.3697	-1902	18.8132	23.9884	2571	4828	6413			2696.02	1.39959	0.99653	0.5999	0.19687	-0.20034
	18.3895	-1925	18.8337	35.9827	2582	4837	6423			2694.09	1.39957	0.99645	0.59987	0.19683	-0.20035
	18.4093	-1916	18.8541	24.281	2554	4834	6416			2692.16	1.39969	0.99647	0.59987	0.19688	-0.20037
	18.4291	-1931	18.8746	28.6691	2571	4825	6426			2690.23	1.39984	0.99653	0.59988	0.19696	-0.2004
	18.4489	-1939	18.8951	25.1586	2580	4883	6421			2688.31	1.39995	0.99661	0.59989	0.19701	-0.20039
	18.4687	-1922	18.9155	27.3527	2573	4848	6406			2686.38	1.40004	0.99666	0.59992	0.197	-0.20032
	18.4885	-1928	18.936	22.672	2582	4880	6442			2684.45	1.40008	0.99669	0.59996	0.19697	-0.20024
	18.5083	-1936	18.9564	21.3556	2607	4795	6413			2682.52	1.40009	0.99674	0.59999	0.19697	-0.20018
	18.5281	-1920	18.9769	21.063	2544	4834	6463			2680.59	1.40012	0.99676	0.59999	0.19696	-0.20014
	18.5479	-1941	18.9974	22.8183	2569	4855	6387			2678.66	1.40017	0.99675	0.59999	0.19695	-0.2001
	18.5677	-1932	19.0178	21.6481	2571	4853	6416			2676.73	1.40021	0.99678	0.59999	0.19698	-0.20005
	18.5875	-1936	19.0383	18.5764	2537	4869	6442			2674.81	1.40021	0.9968	0.6	0.19701	-0.19998
	18.6073	-1947	19.0588	20.3317	2578	4827	6449			2672.88	1.4002	0.99682	0.59999	0.19699	-0.19995
	18.6271	-1940	19.0792	30.1318	2534	4853	6492			2670.95	1.40017	0.99686	0.59997	0.197	-0.19994
	18.647	-1931	19.0997	24.1347	2527	4901	6422			2669.02	1.40015	0.99692	0.59996	0.19702	-0.19992
	18.6668	-1919	19.1202	29.1079	2553	4797	6463			2667.09	1.40014	0.99696	0.59997	0.19704	-0.19989
	18.6866	-1943	19.1406	26.3288	2539	4857	6436			2665.16	1.4001	0.99697	0.59997	0.19704	-0.1999
	18.7064	-1942	19.1611	23.6959	2589	4852	6452			2663.23	1.4001	0.99689	0.59991	0.19701	-0.19991
	18.7262	-1951	19.1816	23.9884	2583	4896	6426			2661.31	1.4001	0.99679	0.59982	0.197	-0.19992
	18.746	-1940	19.202	25.1586	2571	4899	6452			2659.38	1.4001	0.99675	0.59973	0.19705	-0.19993
	18.7658	-1939	19.2225	25.0123	2577	4802	6461			2657.45	1.40009	0.99673	0.59966	0.1971	-0.19994
	18.7856	-1928	19.2429	24.281	2564	4820	6454			2655.52	1.40007	0.99669	0.5996	0.1971	-0.19995
	18.8054	-1944	19.2634	20.1854	2542	4859	6449			2653.59	1.40005	0.99665	0.59958	0.19707	-0.19997
	18.8252	-1937	19.2839	26.1825	2539	4829	6449			2651.66	1.40002	0.99661	0.59957	0.19705	-0.19998
	18.845	-1937	19.3043	31.1557	2583	4856	6483			2649.74	1.40001	0.99658	0.59956	0.19705	-0.19999
	18.8648	-1946	19.3248	37.1528	2528	4842	6470			2647.81	1.40001	0.99655	0.59954	0.19705	-0.2
	18.8846	-1948	19.3453	41.541	2578	4823	6476			2645.88	1.4	0.99653	0.59952	0.19701	-0.20002
	18.9044	-1950	19.3657	49.2933	2580	4866	6452			2643.95	1.40005	0.99655	0.5995	0.19694	-0.20006
	18.9243	-1949	19.3862	69.0399	2513	4873	6441			2642.02	1.40012	0.9966	0.5995	0.19691	-0.20009
	18.9441	-1937	19.4066	80.0102	2542	4866	6447			2640.09	1.40016	0.99663	0.59949	0.19688	-0.20015
	18.9639	-1950	19.4271	110.142	2551	4834	6473			2638.16	1.40014	0.99665	0.59945	0.19684	-0.20026
	18.9837	-1937	19.4476	125.793	2571	4819	6500			2636.24	1.40011	0.99671	0.59946	0.19688	-0.20037
	19.0035	-1923	19.468	177.573	2528	4861	6462			2634.31	1.40011	0.99675	0.59953	0.19693	-0.20046
	19.0233	-1948	19.4885	188.836	2560	4888	6471			2632.38	1.4001	0.99675	0.59962	0.19692	-0.20055
	19.0431	-1946	19.509	201.708	2569	4881	6502			2630.45	1.40004	0.99675	0.59969	0.19687	-0.20064
	19.0629	-1950	19.5294	166.749	2568	4869	6446			2628.52	1.39999	0.99673	0.59975	0.19683	-0.20074
	19.0827	-1947	19.5499	119.211	2542	4875	6475			2626.59	1.39998	0.99672	0.59981	0.19686	-0.20083
	19.1025	-1930	19.5704	77.5236	2515	4828	6457			2624.67	1.40001	0.9967	0.59981	0.19692	-0.20089
	19.1223	-1944	19.5908	55.4367	2580	4856	6500			2622.74	1.40004	0.99662	0.59976	0.19693	-0.20093
	19.1421	-1941	19.6113	30.2781	2556	4850	6484			2620.81	1.40003	0.99657	0.59975	0.19692	-0.20093
	19.1619	-1931	19.6318	24.8661	2524	4839	6513			2618.88	1.4	0.99666	0.59979	0.197	-0.2009
	19.1817	-1941	19.6522	23.8422	2535	4807	6462			2616.95	1.39999	0.99676	0.59985	0.19707	-0.20082
	19.2015	-1950	19.6727	19.0152	2571	4862	6471			2615.02	1.40002	0.99682	0.59989	0.1971	-0.20071
	19.2214	-1940	19.6931	23.8422	2557	4824	6509			2613.09	1.40005	0.99685	0.59988	0.19711	-0.20061
	19.2412	-1941	19.7136	21.9407	2553	4782	6499			2611.17	1.40006	0.9968	0.59986	0.19708	-0.20052
	19.261	-1934	19.7341	17.5525	2548	4821	6499			2609.24	1.40005	0.99672	0.59987	0.19707	-0.20041
	19.2808	-1940	19.7545	22.3795	2538	4863	6488			2607.31	1.40002	0.99672	0.59987	0.19712	-0.20029
	19.3006	-1931	19.775	16.3823	2543	4818	6512			2605.38	1.39996	0.99677	0.59982	0.19715	-0.20024
	19.3204	-1955	19.7955	19.3078	2564	4810	6493			2603.45	1.39993	0.99682	0.59978	0.19713	-0.20021
	19.3402	-1919	19.8159	15.5047	2528	4847	6501			2601.52	1.39991	0.99691	0.59978	0.19711	-0.20019
	19.36	-1944	19.8364	18.1376	2520	4850	6494			2599.59	1.39991	0.997	0.59979	0.19711	-0.20017
	19.3798	-1910	19.8569	14.042	2560	4848	6484			2597.67	1.39995	0.99707	0.5998	0.19713	-0.20011
	19.3996	-1926	19.8773	20.4779	2535	4849	6517			2595.74	1.4	0.99712	0.59982	0.19714	-0.20005
	19.4194	-1908	19.8978	18.5764	2484	4876	6530			2593.81	1.39999	0.99711	0.59984	0.19714	-0.20005
	19.4392	-1903	19.9183	19.0152	2532	4843	6515			2591.88	1.39998	0.99708	0.59986	0.19713	-0.20007
	19.459	-1905	19.9387	18.869	2543	4870	6521			2589.95	1.39995	0.99703	0.5999	0.19711	-0.20007
	19.4788	-1892	19.9592	13.4569	2559	4846	6534			2588.02	1.39993	0.99702	0.5999	0.19712	-0.20004
	19.4987	-1898	19.9796	14.9196	2552	4794	6518			2586.1	1.39992	0.99709	0.59988	0.19715	-0.20001
	19.5185	-1902	20.0001	13.7495	2518	4809	6510			2584.17	1.39993	0.9972	0.59991	0.1972	-0.20001
	19.5383	-1899	20.0206	20.4779	2510	4789	6577			2582.24	1.39995	0.99724	0.59999	0.19723	-0.20001
	19.5581	-1893	20.041	12.8719	2539	4842	6521			2580.31	1.39999	0.99724	0.60005	0.19721	-0.19998
	19.5779	-1902	20.0615	14.3346	2558	4878	6567			2578.38	1.40005	0.99727	0.60003	0.19718	-0.19997
	19.5977	-1908	20.082	18.2839	2513	4894	6536			2576.45	1.40009	0.99732	0.59993	0.19718	-0.19999
	19.6175	-1912	20.1024	13.7495	2541	4873	6559			2574.52	1.4001	0.99732	0.59987	0.19718	-0.2
	19.6373	-1903	20.1229	12.5793	2540	4867	6565			2572.6	1.40007	0.99729	0.59986	0.19712	-0.2
	19.6571	-1909	20.1434	11.9942	2545	4833	6519			2570.67	1.40004	0.99732	0.59982	0.19707	-0.20002
	19.6769	-1919	20.1638	15.3585	2506	4860	6606			2568.74	1.40004	0.99738	0.59978	0.19709	-0.20009
	19.6967	-1945	20.1843	14.1883	2553	4840	6561			2566.81	1.40004	0.99737	0.59975	0.19712	-0.20015
	19.7165	-1950	20.2048	15.0659	2493	4804	6552			2564.88	1.40001	0.99734	0.59969	0.19711	-0.2002
	19.7363	-1924	20.2252	10.3852	2561	4862	6599			2562.95	1.39996	0.99736	0.59968	0.19707	-0.20023
	19.7561	-1940	20.2457	15.5047	2534	4842	6552			2561.03	1.39993	0.99745	0.59976	0.19702	-0.20023
	19.7759	-1937	20.2661	15.651	2562	4820	6564			2559.1	1.39993	0.99748	0.59982	0.19695	-0.20021
	19.7958	-1943	20.2866	14.1883	2556	4853	6552			2557.17	1.39996	0.9974	0.59987	0.19688	-0.20018
	19.8156	-1936	20.3071	12.2868	2552	4888	6585			2555.24	1.40001	0.99731	0.59995	0.19688	-0.20014
	19.8354	-1946	20.3275	18.1376	2536	4884	6578			2553.31	1.39999	0.99729	0.6	0.19692	-0.20012
	19.8552	-1940	20.348	19.7466	2496	4836	6586			2551.38	1.3999	0.99739	0.6	0.19696	-0.20014
	19.875	-1934	20.3685	14.4808	2554	4829	6624			2549.45	1.3998	0.99752	0.59993	0.19697	-0.20018
	19.8948	-1941	20.3889	16.5286	2532	4841	6613			2547.53	1.39976	0.99753	0.59988	0.19694	-0.20025
	19.9146	-1941	20.4094	18.2839	2475	4825	6584			2545.6	1.39982	0.99747	0.59987	0.19691	-0.20028
	19.9344	-1946	20.4298	18.7227	2525	4837	6541			2543.67	1.39992	0.99746	0.59993	0.19692	-0.20024
	19.9542	-1932	20.4503	14.3346	2503	4825	6609			2541.74	1.39996	0.99745	0.59998	0.19686	-0.20019
	19.974	-1942	20.4708	16.0898	2562	4867	6614			2539.81	1.39999	0.99744	0.60004	0.19674	-0.20017
	19.9938	-1954	20.4912	13.7495	2516	4855	6609			2537.88	1.39999	0.99746	0.60002	0.19668	-0.20018
	20.0136	-1946	20.5117	16.9674	2500	4870	6627			2535.96	1.39999	0.9975	0.59994	0.19673	-0.20019
	20.0334	-1947	20.5322	17.1137	2496	4850	6601			2534.03	1.40001	0.99749	0.59986	0.19683	-0.20019
	20.0532	-1945	20.5526	19.1615	2549	4850	6628			2532.1	1.40004	0.99749	0.59985	0.19693	-0.20019
	20.0731	-1930	20.5731	15.0659	2525	4874	6605			2530.17	1.40005	0.9975	0.59991	0.197	-0.20021
	20.0929	-1955	20.5936	19.0152	2532	4867	6643			2528.24	1.40004	0.9975	0.59996	0.19702	-0.20029
	20.1127	-1940	20.614	21.9407	2520	4872	6616			2526.31	1.40005	0.99752	0.59994	0.19701	-0.20038
	20.1325	-1942	20.6345	11.9942	2529	4848	6702			2524.38	1.40008	0.99754	0.59991	0.19699	-0.20043
	20.1523	-1945	20.6549	22.2332	2537	4803	6622			2522.46	1.40009	0.99752	0.59994	0.19698	-0.20046
	20.1721	-1937	20.6754	12.433	2554	4857	6642			2520.53	1.40008	0.99739	0.59998	0.19695	-0.20048
	20.1919	-1950	20.6959	17.5525	2534	4809	6655			2518.6	1.40008	0.99724	0.59997	0.19691	-0.20046
	20.2117	-1959	20.7163	13.7495	2541	4839	6671			2516.67	1.40006	0.99714	0.59997	0.19686	-0.20042
	20.2315	-1947	20.7368	15.2122	2505	4877	6623			2514.74	1.40004	0.99714	0.6	0.19686	-0.20034
	20.2513	-1948	20.7573	15.5047	2528	4877	6664			2512.81	1.40001	0.99723	0.6	0.19692	-0.20025
	20.2711	-1956	20.7777	11.5554	2526	4830	6626			2510.88	1.39996	0.99734	0.59998	0.19699	-0.20024
	20.2909	-1949	20.7982	20.0391	2498	4815	6705			2508.96	1.39992	0.99737	0.59999	0.197	-0.20025
	20.3107	-1938	20.8187	21.2093	2510	4857	6681			2507.03	1.39991	0.99731	0.60002	0.19696	-0.2002
	20.3305	-1948	20.8391	10.824	2520	4920	6714			2505.1	1.39993	0.99721	0.60001	0.19689	-0.20014
	20.3503	-1953	20.8596	15.5047	2512	4838	6654			2503.17	1.39995	0.99708	0.59997	0.1968	-0.20011
	20.3702	-1946	20.8801	15.2122	2517	4817	6729			2501.24	1.39998	0.99693	0.59997	0.19677	-0.20008
	20.39	-1942	20.9005	13.3107	2503	4802	6622			2499.31	1.40001	0.99682	0.59999	0.19682	-0.20003
	20.4098	-1947	20.921	18.2839	2491	4834	6686			2497.39	1.40001	0.99673	0.6	0.19685	-0.2
	20.4296	-1960	20.9414	9.21507	2537	4835	6686			2495.46	1.4	0.99657	0.6	0.19683	-0.20002
	20.4494	-1945	20.9619	13.8957	2474	4794	6721			2493.53	1.39993	0.99632	0.59995	0.1968	-0.20009
	20.4692	-1936	20.9824	16.6749	2557	4799	6690			2491.6	1.39989	0.99603	0.59991	0.19676	-0.20009
	20.489	-1951	21.0028	16.6749	2495	4789	6653			2489.67	1.39993	0.99586	0.59993	0.19669	-0.20003
	20.5088	-1950	21.0233	9.80016	2499	4787	6688			2487.74	1.39998	0.99593	0.59995	0.1966	-0.20002
	20.5286	-1939	21.0438	18.869	2522	4794	6724			2485.81	1.39999	0.99618	0.59995	0.19656	-0.20006
	20.5484	-1943	21.0642	16.8212	2494	4817	6725			2483.89	1.40001	0.99647	0.59996	0.1966	-0.20005
	20.5682	-1937	21.0847	17.8451	2542	4792	6683			2481.96	1.40005	0.99671	0.59999	0.19662	-0.2
	20.588	-1943	21.1052	12.8719	2491	4797	6681			2480.03	1.40007	0.99689	0.60001	0.19663	-0.19998
	20.6078	-1948	21.1256	15.651	2502	4798	6709			2478.1	1.40008	0.99703	0.59998	0.19662	-0.19998
	20.6276	-1952	21.1461	17.6988	2552	4808	6728			2476.17	1.40007	0.99709	0.59995	0.19656	-0.19999
	20.6475	-1942	21.1666	23.4034	2498	4781	6753			2474.24	1.40007	0.9971	0.59996	0.19649	-0.2
	20.6673	-1951	21.187	17.8451	2494	4805	6760			2472.32	1.40007	0.9971	0.59998	0.19647	-0.2
	20.6871	-1934	21.2075	19.8929	2529	4853	6764			2470.39	1.40007	0.99711	0.59994	0.19649	-0.20005
	20.7069	-1945	21.2279	20.0391	2468	4805	6744			2468.46	1.40007	0.99714	0.59992	0.19652	-0.20016
	20.7267	-1956	21.2484	16.9674	2524	4788	6741			2466.53	1.40009	0.99716	0.59996	0.19655	-0.20026
	20.7465	-1944	21.2689	15.651	2521	4786	6739			2464.6	1.40009	0.99706	0.60002	0.19657	-0.20038
	20.7663	-1943	21.2893	11.4091	2479	4789	6724			2462.67	1.40008	0.99679	0.60003	0.19658	-0.20054
	20.7861	-1956	21.3098	16.3823	2461	4805	6756			2460.74	1.40004	0.99641	0.60003	0.19659	-0.20064
	20.8059	-1940	21.3303	17.5525	2531	4740	6722			2458.82	1.4	0.99605	0.60002	0.19658	-0.20069
	20.8257	-1948	21.3507	15.7973	2529	4809	6727			2456.89	1.39993	0.99581	0.59993	0.19657	-0.20077
	20.8455	-1930	21.3712	17.1137	2545	4742	6762			2454.96	1.39988	0.99578	0.59984	0.19662	-0.20085
	20.8653	-1943	21.3917	16.8212	2528	4851	6705			2453.03	1.3999	0.99597	0.59984	0.19669	-0.2009
	20.8851	-1949	21.4121	16.2361	2462	4771	6702			2451.1	1.39996	0.99627	0.59988	0.19672	-0.20088
	20.9049	-1951	21.4326	17.4062	2482	4819	6727			2449.17	1.40002	0.9966	0.59993	0.19674	-0.20076
	20.9247	-1928	21.4531	13.7495	2532	4783	6716			2447.24	1.40004	0.9969	0.59998	0.19678	-0.20063
	20.9446	-1946	21.4735	15.7973	2497	4770	6755			2445.32	1.39998	0.99708	0.6	0.19682	-0.20058
	20.9644	-1949	21.494	18.4302	2526	4770	6742			2443.39	1.3999	0.99722	0.59997	0.19685	-0.20056
	20.9842	-1942	21.5144	13.6032	2516	4784	6735			2441.46	1.39992	0.99735	0.59991	0.19685	-0.20053
	21.004	-1941	21.5349	13.3107	2525	4792	6733			2439.53	1.39998	0.99741	0.59989	0.19682	-0.20052
	21.0238	-1945	21.5554	22.0869	2494	4763	6656			2437.6	1.4	0.99741	0.59989	0.19685	-0.20053
	21.0436	-1939	21.5758	16.6749	2515	4789	6742			2435.67	1.39998	0.99742	0.59992	0.19691	-0.20052
	21.0634	-1938	21.5963	13.1644	2488	4813	6775			2433.75	1.39995	0.99742	0.59996	0.19693	-0.20047
	21.0832	-1939	21.6168	10.239	2533	4798	6777			2431.82	1.39992	0.99747	0.59997	0.19691	-0.20041
	21.103	-1962	21.6372	18.869	2471	4802	6727			2429.89	1.39996	0.99747	0.59997	0.19691	-0.20036
	21.1228	-1943	21.6577	19.6003	2522	4772	6726			2427.96	1.40005	0.99747	0.6	0.19692	-0.20029
	21.1426	-1936	21.6781	14.9196	2529	4758	6716			2426.03	1.40007	0.99746	0.60001	0.19693	-0.20019
	21.1624	-1945	21.6986	14.042	2497	4813	6731			2424.1	1.40005	0.99746	0.6	0.19694	-0.20011
	21.1822	-1943	21.7191	15.3585	2513	4681	6749			2422.17	1.40005	0.99746	0.60001	0.19694	-0.20005
	21.202	-1941	21.7396	21.6481	2513	4790	6777			2420.25	1.40005	0.99745	0.60002	0.19695	-0.19997
	21.2219	-1952	21.76	24.5735	2476	4779	6698			2418.32	1.40003	0.99745	0.60002	0.19696	-0.19997
	21.2417	-1942	21.7805	22.3795	2501	4795	6736			2416.39	1.4	0.99745	0.59998	0.19696	-0.20001
	21.2615	-1940	21.8009	20.4779	2502	4770	6720			2414.46	1.39999	0.99744	0.59996	0.19697	-0.20005
	21.2813	-1946	21.8214	24.4273	2474	4799	6720			2412.53	1.39998	0.99744	0.59995	0.19698	-0.20008
	21.3011	-1940	21.8419	20.7705	2500	4710	6789			2410.6	1.39993	0.99744	0.59988	0.19699	-0.2001
	21.3209	-1936	21.8623	27.7915	2473	4763	6771			2408.68	1.39991	0.99743	0.59985	0.19699	-0.20009
	21.3407	-1945	21.8828	28.9617	2511	4813	6729			2406.75	1.39996	0.99743	0.59991	0.197	-0.20005
	21.3605	-1948	21.9033	37.8842	2511	4732	6732			2404.82	1.40001	0.99743	0.6	0.19701	-0.19999
	21.3803	-1952	21.9237	33.0573	2497	4738	6747			2402.89	1.4	0.99742	0.6	0.19702	-0.2
	21.4001	-1945	21.9442	41.6872	2511	4735	6704			2400.96	1.4	0.99742	0.6	0.19702	-0.2
	21.4199	-1947	21.9646	64.3592	2504	4799	6743			2399.03	1.40013	0.99742	0.60006	0.19703	-0.19991
	21.4397	-1927	21.9851	72.9892	2494	4808	6689			2397.1	1.40026	0.99742	0.60012	0.19704	-0.19982
	21.4595	-1941	22.0056	87.3238	2503	4757	6697			2395.18	1.40038	0.99741	0.60017	0.19705	-0.19973
	21.4793	-1943	22.026	114.969	2480	4747	6723			2393.25	1.4005	0.99741	0.60022	0.19705	-0.19965
	21.4991	-1936	22.0465	149.928	2482	4787	6707			2391.32	1.40062	0.99741	0.60027	0.19706	-0.19957
	21.519	-1937	22.067	213.409	2523	4759	6689			2389.39	1.40073	0.9974	0.60032	0.19707	-0.19949
	21.5388	-1941	22.0874	283.912	2496	4787	6683			2387.46	1.40084	0.9974	0.60037	0.19707	-0.19942
	21.5586	-1930	22.1079	363.191	2512	4746	6668			2385.53	1.40094	0.9974	0.60042	0.19708	-0.19934
	21.5784	-1956	22.1284	429.89	2500	4687	6720			2383.6	1.40104	0.99739	0.60046	0.19709	-0.19927
	21.5982	-1935	22.1488	458.998	2511	4773	6679			2381.68	1.40113	0.99739	0.6005	0.1971	-0.19921
	21.618	-1936	22.1693	375.185	2520	4765	6684			2379.75	1.40123	0.99739	0.60054	0.1971	-0.19914
	21.6378	-1936	22.1898	267.676	2518	4758	6702			2377.82	1.40131	0.99738	0.60058	0.19711	-0.19908
	21.6576	-1929	22.2102	196.881	2520	4726	6724			2375.89	1.4014	0.99738	0.60062	0.19712	-0.19903
	21.6774	-1941	22.2307	123.453	2461	4772	6701			2373.96	1.40147	0.99738	0.60065	0.19713	-0.19897
	21.6972	-1943	22.2511	71.5265	2490	4740	6679			2372.03	1.40155	0.99737	0.60068	0.19713	-0.19892
	21.717	-1938	22.2716	50.0247	2479	4778	6732			2370.11	1.40162	0.99737	0.60071	0.19714	-0.19887
	21.7368	-1937	22.2921	37.0066	2517	4735	6697			2368.18	1.40169	0.99737	0.60074	0.19715	-0.19882
	21.7566	-1938	22.3125	37.1528	2504	4751	6665			2366.25	1.40175	0.99736	0.60077	0.19716	-0.19878
	21.7764	-1937	22.333	24.7198	2464	4721	6665			2364.32	1.40181	0.99736	0.60079	0.19716	-0.19874
	21.7963	-1941	22.3535	28.9617	2450	4790	6711			2362.39	1.40186	0.99736	0.60082	0.19717	-0.1987
	21.8161	-1947	22.3739	23.9884	2465	4761	6627			2360.46	1.40191	0.99735	0.60084	0.19718	-0.19866
	21.8359	-1931	22.3944	23.1108	2501	4767	6675			2358.53	1.40196	0.99735	0.60086	0.19718	-0.19863
	21.8557	-1929	22.4149	24.281	2455	4728	6691			2356.61	1.402	0.99735	0.60087	0.19719	-0.1986
	21.8755	-1932	22.4353	24.4273	2480	4736	6690			2354.68	1.40204	0.99734	0.60089	0.1972	-0.19857
	21.8953	-1939	22.4558	21.7944	2453	4745	6669			2352.75	1.40208	0.99734	0.6009	0.19721	-0.19855
	21.9151	-1914	22.4763	17.1137	2510	4721	6646			2350.82	1.40211	0.99734	0.60092	0.19721	-0.19853
	21.9349	-1927	22.4967	18.5764	2487	4732	6656			2348.89	1.40213	0.99733	0.60093	0.19722	-0.19851
	21.9547	-1938	22.5172	24.5735	2485	4728	6659			2346.96	1.40216	0.99733	0.60093	0.19723	-0.19849
	21.9745	-1934	22.5376	17.5525	2484	4730	6669			2345.04	1.40217	0.99733	0.60094	0.19724	-0.19848
	21.9943	-1922	22.5581	18.4302	2498	4766	6644			2343.11	1.40219	0.99732	0.60094	0.19724	-0.19847
	22.0141	-1929	22.5786	23.5496	2512	4740	6655			2341.18	1.4022	0.99732	0.60095	0.19725	-0.19846
	22.0339	-1905	22.599	15.651	2498	4756	6703			2339.25	1.4022	0.99732	0.60095	0.19726	-0.19846
	22.0537	-1886	22.6195	18.4302	2482	4698	6671			2337.32	1.40221	0.99732	0.60095	0.19726	-0.19846
	22.0735	-1894	22.64	17.26	2488	4763	6661			2335.39	1.4022	0.99731	0.60094	0.19727	-0.19846
	22.0934	-1871	22.6604	17.6988	2486	4752	6650			2333.46	1.4022	0.99731	0.60094	0.19728	-0.19846
	22.1132	-1847	22.6809	24.4273	2500	4732	6641			2331.54	1.40219	0.99731	0.60093	0.19729	-0.19847
	22.133	-1832	22.7014	18.869	2484	4722	6632			2329.61	1.40217	0.9973	0.60092	0.19729	-0.19848
	22.1528	-1819	22.7218	16.8212	2479	4725	6605			2327.68	1.40216	0.9973	0.60091	0.1973	-0.19849
	22.1726	-1806	22.7423	22.8183	2521	4752	6652			2325.75	1.40213	0.9973	0.6009	0.19731	-0.19851
	22.1924	-1789	22.7628	19.0152	2510	4709	6619			2323.82	1.40211	0.99729	0.60088	0.19732	-0.19853
	22.2122	-1793	22.7832	19.7466	2481	4732	6637			2321.89	1.40208	0.99729	0.60087	0.19732	-0.19855
	22.232	-1833	22.8037	14.1883	2433	4762	6623			2319.96	1.40204	0.99729	0.60085	0.19733	-0.19857
	22.2518	-1832	22.8241	17.5525	2504	4731	6646			2318.04	1.402	0.99728	0.60083	0.19734	-0.1986
	22.2716	-1857	22.8446	20.1854	2491	4744	6622			2316.11	1.40196	0.99728	0.60081	0.19735	-0.19863
	22.2914	-1878	22.8651	19.454	2496	4742	6620			2314.18	1.40191	0.99728	0.60078	0.19735	-0.19866
	22.3112	-1886	22.8855	18.5764	2475	4731	6645			2312.25	1.40186	0.99727	0.60076	0.19736	-0.1987
	22.331	-1892	22.906	21.2093	2474	4707	6633			2310.32	1.40181	0.99727	0.60073	0.19737	-0.19873
	22.3508	-1913	22.9265	18.2839	2483	4757	6614			2308.39	1.40175	0.99727	0.6007	0.19737	-0.19877
	22.3707	-1905	22.9469	17.26	2489	4687	6597			2306.47	1.40169	0.99726	0.60067	0.19738	-0.19882
	22.3905	-1922	22.9674	22.8183	2473	4705	6602			2304.54	1.40162	0.99726	0.60063	0.19739	-0.19886
	22.4103	-1924	22.9879	20.4779	2552	4692	6668			2302.61	1.40155	0.99726	0.6006	0.1974	-0.19891
	22.4301	-1922	23.0083	24.5735	2528	4728	6609			2300.68	1.40147	0.99725	0.60056	0.1974	-0.19897
	22.4499	-1931	23.0288	22.3795	2491	4680	6605			2298.75	1.4014	0.99725	0.60052	0.19741	-0.19902
	22.4697	-1937	23.0492	15.0659	2515	4656	6599			2296.82	1.40131	0.99725	0.60048	0.19742	-0.19908
	22.4895	-1924	23.0697	20.6242	2463	4680	6625			2294.89	1.40123	0.99724	0.60044	0.19743	-0.19914
	22.5093	-1921	23.0902	17.5525	2450	4684	6603			2292.97	1.40113	0.99724	0.60039	0.19743	-0.1992
	22.5291	-1921	23.1106	19.0152	2470	4761	6604			2291.04	1.40104	0.99724	0.60035	0.19744	-0.19927
	22.5489	-1938	23.1311	29.5467	2484	4729	6608			2289.11	1.40094	0.99723	0.6003	0.19745	-0.19934
	22.5687	-1932	23.1516	27.9378	2492	4687	6651			2287.18	1.40084	0.99723	0.60025	0.19746	-0.19941
	22.5885	-1955	23.172	22.5257	2523	4715	6652			2285.25	1.40073	0.99723	0.6002	0.19746	-0.19949
	22.6083	-1925	23.1925	25.89	2530	4743	6618			2283.32	1.40062	0.99722	0.60014	0.19747	-0.19956
	22.6281	-1930	23.2129	33.2035	2472	4699	6598			2281.4	1.4005	0.99722	0.60009	0.19748	-0.19964
	22.6479	-1940	23.2334	33.6423	2483	4705	6592			2279.47	1.40038	0.99722	0.60003	0.19748	-0.19973
	22.6678	-1940	23.2539	39.0544	2500	4734	6558			2277.54	1.40026	0.9971	0.59997	0.19736	-0.19981
	22.6876	-1931	23.2743	42.8574	2484	4671	6639			2275.61	1.40013	0.99708	0.59991	0.1973	-0.1999
	22.7074	-1937	23.2948	52.0725	2461	4708	6606			2273.68	1.4	0.99719	0.59985	0.19737	-0.19999
	22.7272	-1942	23.3153	68.6011	2506	4709	6581			2271.75	1.39988	0.99732	0.59978	0.19747	-0.20005
	22.747	-1943	23.3357	86.1536	2467	4685	6624			2269.82	1.39976	0.99742	0.59971	0.19759	-0.20011
	22.7668	-1950	23.3562	83.5207	2465	4729	6603			2267.9	1.39977	0.99735	0.5997	0.19753	-0.20021
	22.7866	-1926	23.3767	88.0551	2471	4718	6645			2265.97	1.3999	0.99717	0.59985	0.19727	-0.20014
	22.8064	-1929	23.3971	77.2311	2474	4679	6591			2264.04	1.4	0.99715	0.6	0.19712	-0.20001
	22.8262	-1939	23.4176	57.3382	2491	4692	6620			2262.11	1.39989	0.99728	0.59997	0.19709	-0.2
	22.846	-1933	23.4381	48.562	2501	4719	6607			2260.18	1.39964	0.9974	0.59978	0.19709	-0.20013
	22.8658	-1945	23.4585	37.4454	2466	4731	6583			2258.25	1.39944	0.99756	0.59951	0.19716	-0.20038
	22.8856	-1927	23.479	33.3498	2496	4702	6586			2256.33	1.39944	0.99766	0.59938	0.19714	-0.2005
	22.9054	-1941	23.4994	35.2513	2493	4697	6610			2254.4	1.39968	0.99766	0.59962	0.19704	-0.20029
	22.9252	-1946	23.5199	31.7408	2476	4670	6604			2252.47	1.39997	0.99774	0.59997	0.1971	-0.20006
	22.9451	-1947	23.5404	22.5257	2513	4716	6656			2250.54	1.40001	0.9978	0.6	0.19719	-0.20013
	22.9649	-1946	23.5608	25.7437	2489	4697	6625			2248.61	1.39997	0.99767	0.59986	0.19713	-0.20032
	22.9847	-1938	23.5813	23.1108	2477	4699	6601			2246.68	1.39996	0.99752	0.59979	0.19713	-0.20043
	23.0045	-1930	23.6018	23.5496	2457	4694	6554			2244.75	1.40001	0.99746	0.5997	0.19725	-0.2006
	23.0243	-1939	23.6222	23.1108	2437	4743	6641			2242.83	1.39998	0.99743	0.59956	0.19738	-0.2009
	23.0441	-1935	23.6427	19.1615	2463	4702	6601			2240.9	1.39991	0.99748	0.59951	0.19749	-0.20115
	23.0639	-1948	23.6632	20.9168	2482	4675	6592			2238.97	1.39994	0.99756	0.59958	0.19752	-0.20126
	23.0837	-1939	23.6836	19.6003	2493	4737	6602			2237.04	1.40001	0.99756	0.59961	0.19752	-0.20133
	23.1035	-1939	23.7041	19.1615	2471	4713	6632			2235.11	1.40003	0.99758	0.59949	0.19756	-0.20146
	23.1233	-1955	23.7246	28.8154	2476	4741	6600			2233.18	1.39993	0.99759	0.59928	0.19752	-0.20165
	23.1431	-1926	23.745	25.1586	2505	4690	6690			2231.25	1.39985	0.99759	0.59913	0.19736	-0.20185
	23.1629	-1936	23.7655	24.8661	2484	4701	6610			2229.33	1.39989	0.99767	0.59906	0.19735	-0.20197
	23.1827	-1934	23.7859	27.499	2442	4733	6644			2227.4	1.39994	0.99771	0.59898	0.19739	-0.20202
	23.2025	-1943	23.8064	23.9884	2427	4721	6610			2225.47	1.39983	0.99763	0.59886	0.19734	-0.202
	23.2223	-1935	23.8269	25.89	2510	4712	6649			2223.54	1.39964	0.99758	0.59875	0.19731	-0.20192
	23.2422	-1935	23.8473	22.3795	2470	4690	6584			2221.61	1.39956	0.99762	0.59875	0.19733	-0.20189
	23.262	-1929	23.8678	22.5257	2476	4623	6630			2219.68	1.39961	0.99774	0.59878	0.19738	-0.20191
	23.2818	-1935	23.8883	19.6003	2455	4661	6639			2217.76	1.39967	0.99786	0.59871	0.19752	-0.20198
	23.3016	-1944	23.9087	24.7198	2473	4728	6603			2215.83	1.39967	0.99785	0.59858	0.19763	-0.20213
	23.3214	-1930	23.9292	21.9407	2508	4711	6637			2213.9	1.39966	0.99781	0.59847	0.19771	-0.20231
	23.3412	-1922	23.9497	26.9139	2486	4629	6658			2211.97	1.39966	0.9979	0.59843	0.19786	-0.2024
	23.361	-1914	23.9701	29.8393	2495	4692	6662			2210.04	1.39957	0.9979	0.59838	0.19792	-0.2024
	23.3808	-1909	23.9906	29.8393	2486	4762	6636			2208.11	1.3994	0.99769	0.59822	0.19782	-0.20243
	23.4006	-1931	24.0111	27.499	2463	4679	6615			2206.18	1.39927	0.99757	0.59801	0.19773	-0.20255
	23.4204	-1924	24.0315	26.7676	2422	4693	6659			2204.26	1.39916	0.99769	0.59786	0.19761	-0.20275
	23.4402	-1921	24.052	34.9588	2500	4684	6677			2202.33	1.39906	0.99786	0.59772	0.19749	-0.20296
	23.46	-1929	24.0724	29.5467	2451	4681	6634			2200.4	1.39893	0.99793	0.5975	0.19751	-0.20308
	23.4798	-1928	24.0929	22.8183	2489	4688	6675			2198.47	1.39873	0.99785	0.59733	0.19751	-0.20319
	23.4996	-1920	24.1134	24.281	2440	4707	6661			2196.54	1.39852	0.9977	0.59727	0.19744	-0.20347
	23.5195	-1931	24.1338	23.9884	2439	4722	6630			2194.61	1.39834	0.99762	0.59711	0.19745	-0.20389
	23.5393	-1936	24.1543	31.0095	2459	4708	6665			2192.69	1.39816	0.99756	0.59685	0.19744	-0.20427
	23.5591	-1934	24.1748	37.0066	2423	4670	6630			2190.76	1.398	0.99761	0.59672	0.19738	-0.20452
	23.5789	-1928	24.1952	33.2035	2420	4681	6647			2188.83	1.39786	0.99783	0.59664	0.19741	-0.2046
	23.5987	-1941	24.2157	37.5917	2502	4678	6695			2186.9	1.39762	0.99797	0.59642	0.19747	-0.2046
	23.6185	-1929	24.2361	37.8842	2482	4661	6677			2184.97	1.39738	0.99784	0.59628	0.19751	-0.20458
	23.6383	-1929	24.2566	47.3918	2476	4667	6601			2183.04	1.39737	0.99762	0.59644	0.19759	-0.20443
	23.6581	-1943	24.2771	49.7321	2426	4695	6668			2181.11	1.39766	0.99739	0.59677	0.19757	-0.20414
	23.6779	-1928	24.2976	54.2665	2500	4635	6609			2179.19	1.39794	0.99726	0.59685	0.19737	-0.20412
	23.6977	-1937	24.318	65.2369	2519	4696	6671			2177.26	1.39787	0.99735	0.59661	0.19728	-0.20442
	23.7175	-1938	24.3385	93.6134	2441	4645	6677			2175.33	1.39769	0.99744	0.59655	0.19741	-0.20459
	23.7373	-1939	24.3589	110.435	2469	4712	6685			2173.4	1.3977	0.99734	0.59672	0.19756	-0.2045
	23.7571	-1929	24.3794	140.566	2447	4704	6655			2171.47	1.39753	0.99718	0.59663	0.19758	-0.20474
	23.7769	-1939	24.3999	191.469	2477	4629	6702			2169.54	1.39685	0.99703	0.59603	0.19747	-0.20565
	23.7967	-1945	24.4203	272.649	2489	4655	6674			2167.61	1.39582	0.99701	0.59503	0.19737	-0.20685
	23.8166	-1952	24.4408	366.994	2471	4679	6683			2165.69	1.3948	0.99721	0.59408	0.19744	-0.20777
	23.8364	-1935	24.4613	485.912	2465	4704	6684			2163.76	1.39389	0.99725	0.59339	0.19754	-0.20861
	23.8562	-1938	24.4817	629.258	2465	4660	6710			2161.83	1.39324	0.99718	0.59312	0.19742	-0.2095
	23.876	-1937	24.5022	737.498	2468	4699	6664			2159.9	1.39429	0.99748	0.59452	0.19731	-0.20893
	23.8958	-1937	24.5226	734.719	2420	4714	6677			2157.97	1.39747	0.99779	0.59766	0.19737	-0.20601
	23.9156	-1941	24.5431	613.168	2476	4645	6636			2156.04	1.3999	0.9977	0.59989	0.19743	-0.20315
	23.9354	-1941	24.5636	457.536	2471	4725	6727			2154.12	1.4	0.99753	0.6	0.1975	-0.20219
	23.9552	-1924	24.584	345.053	2484	4673	6686			2152.19	1.39927	0.99747	0.59934	0.19758	-0.20239
	23.975	-1935	24.6045	240.323	2441	4679	6711			2150.26	1.39862	0.99732	0.59865	0.19756	-0.2028
	23.9948	-1925	24.625	128.133	2441	4658	6688			2148.33	1.39833	0.99717	0.59826	0.19749	-0.20297
	24.0146	-1949	24.6454	90.688	2494	4696	6657			2146.4	1.39841	0.99724	0.59816	0.19743	-0.20277
	24.0344	-1932	24.6659	61.4338	2465	4705	6688			2144.47	1.39846	0.99735	0.59815	0.19734	-0.2025
	24.0542	-1941	24.6864	50.756	2453	4704	6735			2142.54	1.3984	0.99731	0.59815	0.19723	-0.20244
	24.074	-1938	24.7068	51.0486	2481	4652	6752			2140.62	1.3985	0.99712	0.59818	0.19708	-0.20242
	24.0939	-1921	24.7273	38.7618	2423	4648	6729			2138.69	1.39873	0.99696	0.59824	0.19691	-0.2022
	24.1137	-1929	24.7477	44.9052	2464	4693	6714			2136.76	1.39903	0.99707	0.5986	0.19692	-0.20172
	24.1335	-1945	24.7682	39.7857	2433	4633	6722			2134.83	1.39957	0.99734	0.59938	0.19713	-0.20094
	24.1533	-1923	24.7887	35.3976	2455	4604	6741			2132.9	1.40008	0.99738	0.60005	0.19727	-0.20019
	24.1731	-1933	24.8091	31.5945	2476	4641	6753			2130.97	1.40009	0.99729	0.60006	0.19736	-0.2
	24.1929	-1931	24.8296	37.0066	2436	4696	6700			2129.05	1.39993	0.9973	0.59961	0.19749	-0.20002
	24.2127	-1900	24.8501	41.2484	2493	4658	6726			2127.12	1.3998	0.9973	0.5991	0.19759	-0.20005
	24.2325	-1913	24.8705	29.8393	2457	4701	6659			2125.19	1.39962	0.9973	0.59868	0.19763	-0.20007
	24.2523	-1926	24.891	27.7915	2453	4656	6678			2123.26	1.39938	0.9973	0.59839	0.19764	-0.20012
	24.2721	-1926	24.9115	34.6662	2443	4688	6730			2121.33	1.39919	0.99726	0.59828	0.19753	-0.20016
	24.2919	-1922	24.9319	32.4722	2478	4695	6757			2119.4	1.39899	0.99724	0.59817	0.19739	-0.20028
	24.3117	-1928	24.9524	38.7618	2490	4645	6691			2117.47	1.39869	0.99726	0.59791	0.19735	-0.20052
	24.3315	-1912	24.9729	27.499	2454	4627	6735			2115.55	1.39851	0.99728	0.59764	0.19739	-0.20075
	24.3513	-1916	24.9933	39.4932	2470	4673	6731			2113.62	1.39857	0.99729	0.59757	0.19752	-0.20091
	24.3711	-1896	25.0138	23.6959	2428	4659	6738			2111.69	1.39869	0.99732	0.59771	0.19772	-0.20097
	24.391	-1891	25.0343	31.5945	2458	4679	6713			2109.76	1.39875	0.99735	0.5979	0.19783	-0.20094
	24.4108	-1878	25.0547	29.9856	2456	4704	6680			2107.83	1.39873	0.9974	0.59796	0.19789	-0.2009
	24.4306	-1844	25.0752	22.672	2422	4656	6759			2105.9	1.39871	0.9974	0.59788	0.19796	-0.20088
	24.4504	-1830	25.0956	25.5974	2480	4672	6706			2103.97	1.39871	0.99725	0.59775	0.19788	-0.20085
	24.4702	-1800	25.1161	25.7437	2466	4680	6731			2102.05	1.39871	0.99707	0.59768	0.19769	-0.20088
	24.49	-1783	25.1366	26.475	2463	4674	6696			2100.12	1.39873	0.99702	0.59777	0.19756	-0.20095
	24.5098	-1769	25.157	32.1796	2475	4693	6705			2098.19	1.39891	0.99709	0.59808	0.19753	-0.20085
	24.5296	-1749	25.1775	22.2332	2430	4678	6719			2096.26	1.39936	0.99729	0.59857	0.19754	-0.20052
	24.5494	-1738	25.198	28.9617	2407	4657	6728			2094.33	1.39985	0.99743	0.59901	0.19757	-0.20012
	24.5692	-1748	25.2184	26.6213	2478	4659	6712			2092.4	1.4	0.99734	0.59911	0.19759	-0.2
	24.589	-1738	25.2389	28.3766	2489	4679	6672			2090.48	1.39987	0.99722	0.59892	0.19764	-0.20017
	24.6088	-1788	25.2594	29.1079	2459	4599	6727			2088.55	1.39972	0.9972	0.59872	0.19765	-0.20035
	24.6286	-1766	25.2798	26.7676	2447	4712	6695			2086.62	1.39965	0.99719	0.59859	0.19756	-0.20033
	24.6484	-1811	25.3003	34.52	2447	4629	6751			2084.69	1.39957	0.99717	0.59844	0.19749	-0.20033
	24.6683	-1821	25.3207	27.499	2425	4682	6701			2082.76	1.39946	0.9971	0.5983	0.19752	-0.20048
	24.6881	-1850	25.3412	33.6423	2460	4622	6739			2080.83	1.39937	0.99697	0.59821	0.1975	-0.20068
	24.7079	-1877	25.3617	40.5171	2449	4687	6692			2078.9	1.39936	0.9969	0.59817	0.19748	-0.20077
	24.7277	-1893	25.3821	42.8574	2434	4665	6706			2076.98	1.39939	0.99694	0.59822	0.19754	-0.20079
	24.7475	-1906	25.4026	41.9798	2428	4638	6668			2075.05	1.39943	0.99693	0.59834	0.19759	-0.20076
	24.7673	-1899	25.4231	51.9262	2393	4691	6681			2073.12	1.39956	0.99688	0.59847	0.19758	-0.20073
	24.7871	-1898	25.4435	66.8458	2411	4647	6695			2071.19	1.39975	0.99689	0.59855	0.19755	-0.20081
	24.8069	-1931	25.464	73.1355	2455	4647	6709			2069.26	1.3999	0.99697	0.59861	0.19756	-0.20091
	24.8267	-1921	25.4845	92.297	2458	4681	6730			2067.33	1.39983	0.9972	0.59861	0.19777	-0.20095
	24.8465	-1925	25.5049	114.53	2449	4619	6721			2065.41	1.39968	0.99741	0.59856	0.19801	-0.20099
	24.8663	-1927	25.5254	158.411	2471	4713	6748			2063.48	1.39975	0.99746	0.59861	0.19802	-0.20103
	24.8861	-1942	25.5459	195.857	2481	4689	6734			2061.55	1.39994	0.99752	0.5987	0.19793	-0.20106
	24.9059	-1931	25.5663	264.165	2446	4652	6692			2059.62	1.4	0.99754	0.5987	0.19786	-0.2011
	24.9257	-1926	25.5868	311.557	2423	4611	6683			2057.69	1.39987	0.99733	0.59865	0.19777	-0.20122
	24.9455	-1934	25.6072	368.895	2480	4638	6701			2055.76	1.3997	0.9971	0.59865	0.1977	-0.20139
	24.9654	-1931	25.6277	349.003	2475	4670	6680			2053.83	1.39943	0.99695	0.59848	0.19761	-0.20172
	24.9852	-1924	25.6482	320.041	2464	4679	6736			2051.91	1.39879	0.99676	0.59779	0.19746	-0.20256
	25.005	-1927	25.6686	248.368	2432	4627	6743			2049.98	1.39819	0.99679	0.59711	0.1975	-0.20353
	25.0248	-1919	25.6891	194.979	2477	4637	6738			2048.05	1.39833	0.99701	0.5972	0.19768	-0.20384
	25.0446	-1920	25.7096	147.587	2453	4665	6706			2046.12	1.39873	0.99705	0.59764	0.19768	-0.20378
	25.0644	-1910	25.73	91.7119	2448	4669	6712			2044.19	1.39871	0.99701	0.59781	0.19766	-0.20386
	25.0842	-1915	25.7505	61.8726	2428	4664	6703			2042.26	1.39852	0.99707	0.59784	0.19774	-0.204
	25.104	-1913	25.7709	52.2188	2468	4656	6653			2040.33	1.3984	0.99708	0.5977	0.19771	-0.20417
	25.1238	-1927	25.7914	47.3918	2466	4643	6718			2038.41	1.39837	0.99711	0.59746	0.19766	-0.20441
	25.1436	-1938	25.8119	44.1738	2416	4656	6724			2036.48	1.39846	0.99725	0.59755	0.19771	-0.2045
	25.1634	-1929	25.8323	35.6901	2499	4655	6714			2034.55	1.39877	0.99732	0.59799	0.19775	-0.20436
	25.1832	-1916	25.8528	34.3737	2476	4641	6691			2032.62	1.39915	0.99728	0.59831	0.19775	-0.20416
	25.203	-1931	25.8733	33.3498	2427	4607	6698			2030.69	1.39934	0.9973	0.59826	0.19773	-0.20396
	25.2228	-1942	25.8937	21.063	2461	4624	6670			2028.76	1.39942	0.99737	0.59821	0.19766	-0.20373
	25.2427	-1943	25.9142	31.7408	2397	4663	6683			2026.84	1.39939	0.99741	0.59837	0.1977	-0.20359
	25.2625	-1934	25.9347	35.9827	2401	4674	6683			2024.91	1.3993	0.99752	0.59861	0.1979	-0.20352
	25.2823	-1930	25.9551	28.9617	2439	4629	6657			2022.98	1.39928	0.99773	0.59883	0.19808	-0.20346
	25.3021	-1930	25.9756	27.6452	2417	4610	6693			2021.05	1.39935	0.99787	0.5991	0.19794	-0.20336
	25.3219	-1928	25.9961	35.6901	2460	4646	6722			2019.12	1.39946	0.99787	0.59931	0.19758	-0.20326
	25.3417	-1936	26.0165	36.5677	2436	4665	6697			2017.19	1.3996	0.99782	0.59937	0.19754	-0.20317
	25.3615	-1936	26.037	26.3288	2438	4651	6682			2015.26	1.39966	0.99784	0.59937	0.19783	-0.20317
	25.3813	-1931	26.0574	30.5706	2413	4660	6703			2013.34	1.39947	0.99785	0.59932	0.19798	-0.2033
	25.4011	-1926	26.0779	24.281	2414	4660	6721			2011.41	1.39918	0.99778	0.59913	0.19788	-0.20345
	25.4209	-1920	26.0984	29.2542	2437	4629	6720			2009.48	1.399	0.99765	0.59888	0.19772	-0.2034
	25.4407	-1914	26.1188	31.302	2465	4612	6724			2007.55	1.39923	0.99751	0.59907	0.19757	-0.20285
	25.4605	-1927	26.1393	26.6213	2425	4634	6646			2005.62	1.39975	0.9974	0.59968	0.19746	-0.20201
	25.4803	-1929	26.1598	32.911	2474	4627	6693			2003.69	1.4	0.99736	0.6	0.19746	-0.20153
	25.5001	-1912	26.1802	30.2781	2424	4645	6674			2001.77	1.39993	0.99741	0.59983	0.1976	-0.2015
	25.5199	-1898	26.2007	27.0601	2446	4647	6714			1999.84	1.39962	0.99746	0.59934	0.19775	-0.20164
	25.5398	-1868	26.2212	29.8393	2398	4587	6674			1997.91	1.39929	0.99736	0.59886	0.1977	-0.20181
	25.5596	-1867	26.2416	33.0573	2435	4649	6689			1995.98	1.39902	0.99728	0.59855	0.19756	-0.20197
	25.5794	-1874	26.2621	35.105	2443	4644	6705			1994.05	1.39871	0.99738	0.59832	0.19752	-0.20222
	25.5992	-1865	26.2826	33.4961	2453	4684	6680			1992.12	1.39843	0.99746	0.59814	0.19749	-0.20271
	25.619	-1863	26.303	37.2991	2471	4651	6686			1990.19	1.39827	0.99745	0.59804	0.19755	-0.20325
	25.6388	-1835	26.3235	41.6872	2460	4713	6685			1988.27	1.39815	0.99747	0.59787	0.19775	-0.20357
	25.6586	-1850	26.3439	38.4693	2451	4707	6687			1986.34	1.39789	0.99741	0.59752	0.19775	-0.20363
	25.6784	-1837	26.3644	40.9559	2454	4632	6659			1984.41	1.3975	0.99727	0.59718	0.1976	-0.20374
	25.6982	-1829	26.3849	47.9769	2470	4637	6723			1982.48	1.39691	0.99712	0.59673	0.1976	-0.20447
	25.718	-1858	26.4053	48.1232	2451	4647	6638			1980.55	1.39621	0.99691	0.59618	0.19756	-0.20558
	25.7378	-1853	26.4258	49.8784	2428	4636	6721			1978.62	1.39618	0.99704	0.59637	0.19751	-0.20582
	25.7576	-1875	26.4463	53.2426	2425	4623	6657			1976.69	1.39713	0.99755	0.59749	0.19762	-0.20487
	25.7774	-1908	26.4667	67.7235	2457	4579	6689			1974.77	1.39813	0.99771	0.59848	0.19756	-0.20396
	25.7972	-1891	26.4872	98.2941	2401	4616	6672			1972.84	1.39868	0.99748	0.59892	0.19736	-0.20353
	25.8171	-1901	26.5077	112.336	2428	4639	6670			1970.91	1.39892	0.99733	0.59921	0.19731	-0.20316
	25.8369	-1917	26.5281	134.862	2454	4676	6677			1968.98	1.39896	0.99722	0.59932	0.19727	-0.2028
	25.8567	-1882	26.5486	183.57	2450	4647	6626			1967.05	1.3989	0.99722	0.59921	0.19731	-0.20258
	25.8765	-1909	26.5691	250.708	2486	4646	6655			1965.12	1.39882	0.99733	0.59908	0.19742	-0.20251
	25.8963	-1928	26.5895	336.131	2438	4637	6652			1963.2	1.39889	0.99711	0.59911	0.19719	-0.20245
	25.9161	-1917	26.61	476.258	2476	4654	6658			1961.27	1.39928	0.99686	0.59942	0.19694	-0.20214
	25.9359	-1920	26.6304	659.536	2438	4610	6687			1959.34	1.39979	0.99702	0.59984	0.19713	-0.20163
	25.9557	-1917	26.6509	841.497	2445	4618	6656			1957.41	1.4	0.99723	0.6	0.19731	-0.20134
	25.9755	-1933	26.6714	974.75	2406	4631	6690			1955.48	1.39987	0.99735	0.59989	0.19736	-0.2014
	25.9953	-1923	26.6918	1015.56	2419	4643	6599			1953.55	1.39971	0.99747	0.59969	0.19742	-0.2015
	26.0151	-1925	26.7123	865.047	2442	4648	6665			1951.62	1.39966	0.99734	0.59954	0.19737	-0.20154
	26.0349	-1918	26.7328	659.682	2450	4635	6627			1949.7	1.39962	0.99709	0.59943	0.19734	-0.20154
	26.0547	-1924	26.7532	550.71	2441	4667	6638			1947.77	1.39953	0.99693	0.59937	0.19734	-0.20147
	26.0745	-1932	26.7737	419.213	2410	4645	6689			1945.84	1.3995	0.99683	0.59937	0.19713	-0.20133
	26.0943	-1918	26.7941	240.177	2421	4605	6653			1943.91	1.39958	0.99694	0.59945	0.19692	-0.20119
	26.1142	-1923	26.8146	147.295	2464	4629	6601			1941.98	1.39975	0.99717	0.5996	0.19698	-0.20106
	26.134	-1929	26.8351	106.485	2446	4629	6627			1940.05	1.39989	0.99723	0.5997	0.19707	-0.20094
	26.1538	-1927	26.8555	80.8879	2433	4640	6574			1938.13	1.39988	0.99722	0.5997	0.19713	-0.20086
	26.1736	-1933	26.876	67.4309	2477	4628	6641			1936.2	1.39979	0.99724	0.59968	0.19717	-0.20081
	26.1934	-1918	26.8965	54.9979	2433	4627	6615			1934.27	1.39973	0.99723	0.59965	0.19712	-0.20073
	26.2132	-1930	26.9169	51.7799	2451	4638	6671			1932.34	1.39978	0.99733	0.59961	0.19709	-0.2006
	26.233	-1919	26.9374	52.0725	2450	4647	6689			1930.41	1.39994	0.99747	0.59968	0.19714	-0.2004
	26.2528	-1914	26.9579	34.8125	2448	4618	6668			1928.48	1.40014	0.9974	0.59983	0.1971	-0.20019
	26.2726	-1928	26.9783	37.0066	2453	4639	6627			1926.55	1.40019	0.99729	0.59987	0.1971	-0.20006
	26.2924	-1937	26.9988	35.105	2419	4615	6671			1924.63	1.40009	0.99725	0.5998	0.19717	-0.20005
	26.3122	-1940	27.0193	32.6184	2401	4637	6579			1922.7	1.3999	0.99717	0.5997	0.19712	-0.20016
	26.332	-1919	27.0397	34.2274	2454	4649	6620			1920.77	1.39977	0.99717	0.59958	0.19708	-0.20033
	26.3518	-1914	27.0602	33.7886	2468	4684	6606			1918.84	1.39974	0.99725	0.59953	0.19718	-0.20042
	26.3716	-1912	27.0806	30.5706	2430	4652	6624			1916.91	1.39977	0.99722	0.5996	0.19708	-0.20042
	26.3915	-1916	27.1011	40.9559	2459	4627	6592			1914.98	1.39984	0.99718	0.5997	0.19685	-0.20034
	26.4113	-1915	27.1216	35.105	2438	4646	6653			1913.06	1.39994	0.99717	0.59978	0.1967	-0.2002
	26.4311	-1907	27.142	31.8871	2475	4656	6605			1911.13	1.4	0.99711	0.59983	0.19658	-0.20007
	26.4509	-1899	27.1625	33.0573	2437	4660	6627			1909.2	1.4	0.99717	0.59981	0.19655	-0.20005
	26.4707	-1914	27.183	36.2752	2419	4646	6639			1907.27	1.39994	0.99724	0.59975	0.19661	-0.20007
	26.4905	-1892	27.2034	23.8422	2458	4676	6595			1905.34	1.39996	0.99713	0.59973	0.19655	-0.20006
	26.5103	-1881	27.2239	26.3288	2422	4694	6635			1903.41	1.40003	0.99706	0.59979	0.19649	-0.20002
	26.5301	-1903	27.2444	23.4034	2445	4697	6609			1901.48	1.4001	0.99708	0.5999	0.19649	-0.2
	26.5499	-1859	27.2648	33.9349	2406	4623	6627			1899.56	1.40013	0.99696	0.59997	0.19643	-0.20001
	26.5697	-1836	27.2853	24.5735	2418	4656	6638			1897.63	1.40015	0.99688	0.59996	0.19645	-0.20004
	26.5895	-1846	27.3057	21.5018	2477	4668	6654			1895.7	1.40015	0.99692	0.5999	0.19655	-0.20007
	26.6093	-1825	27.3262	31.4483	2437	4666	6642			1893.77	1.40013	0.9969	0.59992	0.19652	-0.20006
	26.6291	-1787	27.3467	25.5974	2428	4624	6577			1891.84	1.40014	0.99695	0.59999	0.1965	-0.20001
	26.6489	-1717	27.3671	24.281	2427	4697	6577			1889.91	1.40016	0.99707	0.59995	0.19654	-0.20005
	26.6687	-1717	27.3876	32.3259	2468	4660	6627			1887.98	1.40019	0.99706	0.59987	0.19645	-0.20011
	26.6886	-1688	27.4081	23.9884	2477	4679	6607			1886.06	1.40018	0.99702	0.59987	0.19639	-0.20007
	26.7084	-1669	27.4285	28.9617	2443	4601	6605			1884.13	1.40016	0.99702	0.59989	0.19642	-0.19997
	26.7282	-1662	27.449	25.5974	2455	4623	6601			1882.2	1.40021	0.99703	0.59988	0.19645	-0.19991
	26.748	-1644	27.4695	20.9168	2445	4609	6628			1880.27	1.40027	0.99713	0.59989	0.19654	-0.1999
	26.7678	-1668	27.4899	38.9081	2426	4606	6606			1878.34	1.40032	0.99726	0.59998	0.19664	-0.1999
	26.7876	-1710	27.5104	22.3795	2467	4646	6603			1876.41	1.4003	0.99722	0.60006	0.19659	-0.19995
	26.8074	-1698	27.5309	20.1854	2472	4648	6566			1874.49	1.40028	0.99715	0.60007	0.19656	-0.20001
	26.8272	-1802	27.5513	29.5467	2419	4644	6630			1872.56	1.40023	0.99711	0.59998	0.1966	-0.20004
	26.847	-1787	27.5718	28.3766	2445	4672	6617			1870.63	1.40013	0.997	0.59986	0.19654	-0.20008
	26.8668	-1817	27.5922	24.1347	2411	4650	6621			1868.7	1.40006	0.99701	0.5998	0.19651	-0.20015
	26.8866	-1821	27.6127	27.3527	2419	4655	6598			1866.77	1.40008	0.99706	0.59985	0.19653	-0.20017
	26.9064	-1847	27.6332	20.1854	2453	4687	6591			1864.84	1.40007	0.99701	0.59993	0.19645	-0.20012
	26.9262	-1883	27.6536	28.8154	2421	4619	6598			1862.91	1.4	0.99698	0.59995	0.19639	-0.2001
	26.946	-1909	27.6741	25.0123	2445	4677	6619			1860.99	1.4	0.997	0.59995	0.19644	-0.20011
	26.9659	-1914	27.6946	25.4511	2452	4660	6616			1859.06	1.40002	0.99696	0.59997	0.19647	-0.2001
	26.9857	-1887	27.715	20.0391	2444	4666	6623			1857.13	1.40006	0.99699	0.6	0.19653	-0.20006
	27.0055	-1887	27.7355	23.4034	2436	4665	6615			1855.2	1.40008	0.9971	0.60001	0.19664	-0.20004
	27.0253	-1907	27.756	30.1318	2434	4654	6600			1853.27	1.4001	0.99712	0.59999	0.19672	-0.20007
	27.0451	-1906	27.7764	22.0869	2401	4680	6558			1851.34	1.40011	0.99708	0.59998	0.19679	-0.20009
	27.0649	-1924	27.7969	25.4511	2458	4687	6584			1849.42	1.4001	0.997	0.6	0.19677	-0.20012
	27.0847	-1930	27.8174	22.9645	2389	4680	6664			1847.49	1.40007	0.99688	0.60003	0.19667	-0.20014
	27.1045	-1922	27.8378	28.5228	2432	4626	6570			1845.56	1.40006	0.99696	0.60001	0.19675	-0.20018
	27.1243	-1919	27.8583	25.4511	2441	4641	6593			1843.63	1.40011	0.99714	0.59996	0.19692	-0.20026
	27.1441	-1922	27.8787	21.6481	2464	4665	6608			1841.7	1.40013	0.99718	0.59992	0.19693	-0.20026
	27.1639	-1935	27.8992	28.6691	2473	4657	6591			1839.77	1.40013	0.99717	0.59994	0.1969	-0.20017
	27.1837	-1936	27.9197	18.1376	2415	4684	6609			1837.84	1.40014	0.99716	0.59997	0.19688	-0.20012
	27.2035	-1923	27.9401	25.3049	2440	4607	6561			1835.92	1.40015	0.99709	0.59999	0.19682	-0.20019
	27.2233	-1916	27.9606	17.5525	2408	4617	6579			1833.99	1.40017	0.997	0.60003	0.19679	-0.20028
	27.2431	-1923	27.9811	28.3766	2423	4617	6580			1832.06	1.40013	0.99694	0.60002	0.19678	-0.2004
	27.263	-1923	28.0015	25.89	2480	4636	6551			1830.13	1.40006	0.99688	0.59993	0.19676	-0.20065
	27.2828	-1925	28.022	22.0869	2438	4650	6570			1828.2	1.39999	0.99693	0.59985	0.19679	-0.2009
	27.3026	-1923	28.0425	21.5018	2412	4669	6566			1826.27	1.39992	0.99699	0.59982	0.19682	-0.20107
	27.3224	-1933	28.0629	26.475	2437	4624	6489			1824.34	1.39989	0.99695	0.59979	0.19679	-0.2012
	27.3422	-1920	28.0834	19.7466	2402	4627	6580			1822.42	1.39987	0.99699	0.59978	0.19681	-0.20124
	27.362	-1925	28.1039	24.7198	2441	4631	6605			1820.49	1.39991	0.9971	0.59989	0.19686	-0.20112
	27.3818	-1929	28.1243	22.8183	2417	4630	6582			1818.56	1.40001	0.99713	0.60008	0.19684	-0.20087
	27.4016	-1933	28.1448	26.1825	2418	4651	6573			1816.63	1.40013	0.9971	0.60022	0.19683	-0.20057
	27.4214	-1934	28.1652	31.4483	2436	4633	6610			1814.7	1.40015	0.99708	0.60019	0.19684	-0.20041
	27.4412	-1943	28.1857	26.3288	2451	4617	6564			1812.77	1.39999	0.99702	0.60003	0.19682	-0.2004
	27.461	-1920	28.2062	23.2571	2448	4633	6588			1810.85	1.39987	0.99698	0.59987	0.19684	-0.20042
	27.4808	-1935	28.2266	26.475	2404	4653	6593			1808.92	1.39984	0.99698	0.59986	0.19687	-0.20036
	27.5006	-1931	28.2471	20.4779	2458	4627	6550			1806.99	1.39991	0.99695	0.59995	0.19687	-0.20025
	27.5204	-1930	28.2676	25.1586	2426	4649	6593			1805.06	1.39994	0.99696	0.6	0.1969	-0.20021
	27.5403	-1928	28.288	29.8393	2467	4615	6587			1803.13	1.3999	0.99698	0.59996	0.19694	-0.20023
	27.5601	-1925	28.3085	30.8632	2410	4614	6572			1801.2	1.39986	0.99695	0.59989	0.19694	-0.20029
	27.5799	-1930	28.3289	33.2035	2457	4673	6590			1799.27	1.3999	0.99693	0.5999	0.19694	-0.20029
	27.5997	-1923	28.3494	28.3766	2441	4654	6557			1797.35	1.39996	0.99691	0.59995	0.19695	-0.20024
	27.6195	-1939	28.3699	30.5706	2450	4584	6563			1795.42	1.39996	0.99684	0.59997	0.19693	-0.2002
	27.6393	-1940	28.3903	31.5945	2480	4596	6525			1793.49	1.39996	0.99682	0.59995	0.19698	-0.20019
	27.6591	-1952	28.4108	39.6394	2426	4599	6559			1791.56	1.39993	0.99686	0.59993	0.19705	-0.20025
	27.6789	-1938	28.4313	36.714	2415	4541	6557			1789.63	1.39997	0.99685	0.59999	0.19705	-0.20024
	27.6987	-1935	28.4517	31.302	2409	4644	6557			1787.7	1.40003	0.99686	0.60006	0.19708	-0.20016
	27.7185	-1932	28.4722	29.693	2423	4625	6567			1785.78	1.40003	0.99691	0.60005	0.19716	-0.2001
	27.7383	-1936	28.4927	25.89	2466	4593	6570			1783.85	1.40001	0.99696	0.60002	0.19722	-0.2001
	27.7581	-1941	28.5131	36.1289	2453	4604	6527			1781.92	1.39998	0.99698	0.6	0.19729	-0.20015
	27.7779	-1933	28.5336	27.6452	2418	4616	6574			1779.99	1.40002	0.99698	0.60002	0.19734	-0.20016
	27.7977	-1928	28.5541	31.302	2457	4603	6515			1778.06	1.40008	0.99693	0.60007	0.19734	-0.20009
	27.8175	-1937	28.5745	42.8574	2411	4609	6536			1776.13	1.40015	0.99688	0.60011	0.19736	-0.2
	27.8374	-1916	28.595	50.756	2465	4576	6539			1774.2	1.40016	0.99684	0.6001	0.19741	-0.20001
	27.8572	-1928	28.6154	60.8487	2429	4629	6543			1772.28	1.40011	0.99678	0.60001	0.19742	-0.20012
	27.877	-1938	28.6359	70.7952	2423	4662	6566			1770.35	1.39996	0.9968	0.59996	0.19744	-0.20027
	27.8968	-1936	28.6564	93.7597	2454	4630	6605			1768.42	1.39977	0.99684	0.59995	0.19744	-0.20034
	27.9166	-1943	28.6768	111.166	2443	4614	6567			1766.49	1.39972	0.99682	0.59997	0.19742	-0.20031
	27.9364	-1917	28.6973	137.641	2459	4602	6583			1764.56	1.39967	0.99679	0.59999	0.19744	-0.20027
	27.9562	-1933	28.7178	128.28	2392	4558	6577			1762.63	1.39958	0.99679	0.59996	0.19749	-0.20031
	27.976	-1933	28.7382	111.166	2418	4617	6535			1760.7	1.39941	0.99681	0.59988	0.1975	-0.20039
	27.9958	-1935	28.7587	91.4194	2470	4682	6588			1758.78	1.39922	0.99681	0.59983	0.19749	-0.20042
	28.0156	-1939	28.7792	75.4758	2389	4568	6542			1756.85	1.39926	0.9968	0.59985	0.19746	-0.20039
	28.0354	-1935	28.7996	64.213	2416	4580	6531			1754.92	1.39931	0.99677	0.59986	0.19741	-0.20037
	28.0552	-1931	28.8201	52.2188	2373	4598	6566			1752.99	1.39937	0.99673	0.59988	0.19735	-0.20034
	28.075	-1931	28.8406	42.4186	2442	4604	6615			1751.06	1.39939	0.99671	0.59986	0.19731	-0.20048
	28.0948	-1936	28.861	29.5467	2480	4562	6575			1749.13	1.39942	0.99666	0.59978	0.19725	-0.20067
	28.1147	-1936	28.8815	31.1557	2426	4608	6580			1747.21	1.39952	0.99662	0.59976	0.19721	-0.20069
	28.1345	-1928	28.9019	33.6423	2425	4557	6527			1745.28	1.39956	0.99656	0.59983	0.19719	-0.2006
	28.1543	-1938	28.9224	30.2781	2418	4596	6513			1743.35	1.39959	0.99647	0.59992	0.19717	-0.2005
	28.1741	-1923	28.9429	26.0362	2408	4572	6521			1741.42	1.39964	0.99642	0.59995	0.19713	-0.20046
	28.1939	-1945	28.9633	19.454	2414	4618	6540			1739.49	1.39968	0.99643	0.59996	0.19706	-0.20048
	28.2137	-1946	28.9838	22.2332	2398	4571	6536			1737.56	1.39967	0.9964	0.59998	0.197	-0.20045
	28.2335	-1932	29.0043	21.5018	2429	4601	6540			1735.63	1.39976	0.99639	0.6	0.19697	-0.20041
	28.2533	-1936	29.0247	31.1557	2386	4567	6578			1733.71	1.39965	0.99639	0.59985	0.19689	-0.20056
	28.2731	-1942	29.0452	24.8661	2475	4616	6599			1731.78	1.39954	0.99638	0.59973	0.19676	-0.20064
	28.2929	-1948	29.0657	28.9617	2434	4523	6562			1729.85	1.39969	0.99642	0.59984	0.19667	-0.20045
	28.3127	-1926	29.0861	33.0573	2451	4581	6531			1727.92	1.39986	0.99649	0.5999	0.19662	-0.20024
	28.3325	-1924	29.1066	21.5018	2429	4606	6612			1725.99	1.39994	0.99654	0.59989	0.19654	-0.20014
	28.3523	-1932	29.1271	31.302	2415	4562	6539			1724.06	1.39997	0.99656	0.59973	0.19645	-0.20005
	28.3721	-1949	29.1475	28.084	2405	4589	6536			1722.14	1.4	0.99655	0.59949	0.19635	-0.20002
	28.3919	-1935	29.168	28.3766	2421	4562	6580			1720.21	1.40001	0.9965	0.59918	0.19621	-0.2
	28.4118	-1917	29.1884	28.5228	2416	4605	6534			1718.28	1.39954	0.99646	0.59843	0.19607	-0.20007
	28.4316	-1934	29.2089	30.1318	2399	4621	6470			1716.35	1.3982	0.99647	0.59712	0.19597	-0.20072
	28.4514	-1933	29.2294	30.8632	2386	4553	6568			1714.42	1.39672	0.99646	0.59598	0.19588	-0.20124
	28.4712	-1943	29.2498	36.5677	2435	4587	6497			1712.49	1.39539	0.99644	0.59506	0.19578	-0.20153
	28.491	-1941	29.2703	39.3469	2423	4588	6545			1710.56	1.39356	0.9964	0.59388	0.19567	-0.20206
	28.5108	-1940	29.2908	43.5888	2417	4620	6572			1708.64	1.39112	0.99627	0.59234	0.19551	-0.20295
	28.5306	-1925	29.3112	30.7169	2426	4603	6552			1706.71	1.38733	0.9961	0.59015	0.19531	-0.20442
	28.5504	-1937	29.3317	36.8603	2407	4626	6518			1704.78	1.38224	0.99602	0.58739	0.19517	-0.20639
	28.5702	-1929	29.3522	38.0305	2440	4597	6520			1702.85	1.37737	0.99594	0.58491	0.19497	-0.20815
	28.59	-1925	29.3726	33.4961	2433	4553	6525			1700.92	1.37065	0.99575	0.5816	0.19462	-0.21065
	28.6098	-1940	29.3931	34.2274	2391	4584	6530			1698.99	1.36086	0.99558	0.57686	0.1943	-0.2144
	28.6296	-1923	29.4135	47.9769	2400	4620	6553			1697.06	1.35143	0.99543	0.5725	0.19402	-0.21779
	28.6494	-1921	29.434	47.9769	2394	4591	6533			1695.14	1.34114	0.99528	0.56789	0.1938	-0.22137
	28.6692	-1927	29.4545	58.8009	2411	4633	6558			1693.21	1.33211	0.99508	0.5639	0.19357	-0.22441
	28.6891	-1926	29.4749	65.0906	2449	4614	6564			1691.28	1.32459	0.99482	0.56064	0.19325	-0.22687
	28.7089	-1926	29.4954	86.885	2430	4584	6524			1689.35	1.31589	0.99462	0.55688	0.19296	-0.22984
	28.7287	-1922	29.5159	110.727	2411	4605	6523			1687.42	1.30763	0.99442	0.55331	0.19269	-0.23265
	28.7485	-1922	29.5363	132.814	2414	4597	6546			1685.49	1.29902	0.994	0.54947	0.19227	-0.23577
	28.7683	-1900	29.5568	173.185	2431	4530	6532			1683.57	1.28587	0.99368	0.54349	0.19193	-0.24108
	28.7881	-1914	29.5773	242.956	2402	4643	6509			1681.64	1.27487	0.9935	0.53867	0.19171	-0.24541
	28.8079	-1932	29.5977	366.263	2432	4559	6547			1679.71	1.26764	0.99324	0.53567	0.19147	-0.2479
	28.8277	-1925	29.6182	456.219	2403	4566	6560			1677.78	1.26053	0.99275	0.53275	0.19116	-0.25024
	28.8475	-1903	29.6386	583.182	2384	4549	6512			1675.85	1.2514	0.99207	0.52903	0.1908	-0.25337
	28.8673	-1935	29.6591	678.99	2410	4548	6583			1673.92	1.24067	0.9914	0.5248	0.19053	-0.25701
	28.8871	-1924	29.6796	642.569	2421	4593	6519			1671.99	1.23134	0.9907	0.52135	0.19024	-0.25987
	28.9069	-1929	29.7	554.806	2418	4574	6548			1670.07	1.22043	0.99033	0.51749	0.18989	-0.26307
	28.9267	-1915	29.7205	438.374	2412	4593	6525			1668.14	1.20707	0.99058	0.51301	0.18965	-0.26684
	28.9465	-1931	29.741	364.507	2433	4589	6522			1666.21	1.19664	0.99112	0.51002	0.18943	-0.26919
	28.9663	-1940	29.7614	296.638	2414	4583	6530			1664.28	1.18645	0.99174	0.50753	0.18916	-0.27104
	28.9862	-1940	29.7819	176.257	2440	4587	6538			1662.35	1.17229	0.99222	0.50429	0.18893	-0.27364
	29.006	-1914	29.8024	110.435	2427	4605	6553			1660.42	1.15774	0.99249	0.50138	0.18878	-0.27602
	29.0258	-1924	29.8228	78.5475	2401	4598	6531			1658.5	1.14655	0.99265	0.49969	0.18865	-0.27729
	29.0456	-1939	29.8433	62.3115	2435	4586	6530			1656.57	1.13804	0.99276	0.49881	0.18852	-0.27783
	29.0654	-1943	29.8637	52.365	2406	4542	6540			1654.64	1.12962	0.99296	0.49806	0.18836	-0.27845
	29.0852	-1927	29.8842	47.8306	2418	4567	6503			1652.71	1.11729	0.99315	0.49669	0.18833	-0.28019
	29.105	-1931	29.9047	47.6844	2423	4561	6502			1650.78	1.11079	0.99325	0.49644	0.18837	-0.28068
	29.1248	-1934	29.9251	46.953	2437	4518	6559			1648.85	1.11027	0.99339	0.49735	0.18836	-0.27975
	29.1446	-1934	29.9456	38.1767	2362	4596	6540			1646.92	1.10961	0.99353	0.49857	0.18827	-0.27881
	29.1644	-1932	29.9661	33.4961	2398	4593	6530			1645	1.10849	0.99362	0.50018	0.18814	-0.2777
	29.1842	-1919	29.9865	43.2962	2410	4554	6538			1643.07	1.10868	0.99369	0.50222	0.18797	-0.27597
	29.204	-1944	30.007	27.7915	2433	4605	6537			1641.14	1.10985	0.99373	0.50467	0.18775	-0.27382
	29.2238	-1945	30.0275	37.2991	2401	4563	6497			1639.21	1.11209	0.99376	0.50749	0.18737	-0.27139
	29.2436	-1935	30.0479	34.2274	2412	4578	6537			1637.28	1.11655	0.99396	0.51097	0.18661	-0.26856
	29.2635	-1927	30.0684	36.5677	2389	4566	6511			1635.35	1.12574	0.99433	0.516	0.18576	-0.26479
	29.2833	-1929	30.0889	32.0333	2389	4575	6550			1633.43	1.13729	0.99463	0.52105	0.18497	-0.26084
	29.3031	-1938	30.1093	36.714	2393	4570	6546			1631.5	1.14814	0.99487	0.52493	0.18388	-0.25739
	29.3229	-1930	30.1298	33.9349	2408	4574	6505			1629.57	1.16063	0.99515	0.52858	0.18245	-0.2539
	29.3427	-1912	30.1502	34.6662	2426	4569	6554			1627.64	1.17548	0.99549	0.53212	0.18106	-0.2503
	29.3625	-1930	30.1707	40.2245	2403	4550	6497			1625.71	1.19046	0.99594	0.53503	0.17967	-0.24696
	29.3823	-1927	30.1912	42.8574	2426	4596	6568			1623.78	1.20588	0.99653	0.53729	0.1783	-0.24384
	29.4021	-1915	30.2116	37.0066	2406	4617	6569			1621.85	1.22156	0.99704	0.53914	0.17721	-0.24088
	29.4219	-1946	30.2321	36.1289	2411	4567	6547			1619.93	1.23404	0.99733	0.54067	0.17564	-0.23836
	29.4417	-1918	30.2526	36.5677	2416	4597	6545			1618	1.2455	0.99737	0.54222	0.17251	-0.23609
	29.4615	-1916	30.273	35.8364	2410	4586	6503			1616.07	1.25891	0.99714	0.54421	0.16912	-0.2338
	29.4813	-1918	30.2935	36.5677	2354	4588	6555			1614.14	1.27036	0.99667	0.5464	0.16641	-0.23172
	29.5011	-1920	30.314	36.4215	2394	4571	6532			1612.21	1.27952	0.99601	0.54855	0.16395	-0.22973
	29.5209	-1902	30.3344	33.0573	2404	4630	6562			1610.28	1.28867	0.99533	0.55066	0.16146	-0.22772
	29.5407	-1901	30.3549	35.9827	2444	4584	6522			1608.35	1.29761	0.99469	0.55253	0.15861	-0.22575
	29.5606	-1908	30.3754	46.8067	2406	4612	6496			1606.43	1.3051	0.99403	0.55399	0.15511	-0.22392
	29.5804	-1901	30.3958	55.7293	2416	4544	6563			1604.5	1.31084	0.99322	0.55504	0.15099	-0.22231
	29.6002	-1865	30.4163	60.1174	2405	4583	6554			1602.57	1.31508	0.99212	0.55584	0.14677	-0.22095
	29.62	-1855	30.4367	70.0638	2402	4561	6536			1600.64	1.31798	0.99066	0.55651	0.14306	-0.2198
	29.6398	-1840	30.4572	77.5236	2443	4604	6562			1598.71	1.31997	0.98883	0.55714	0.14003	-0.2188
	29.6596	-1826	30.4777	108.533	2406	4544	6521			1596.78	1.32158	0.98679	0.55769	0.13776	-0.21795
	29.6794	-1795	30.4981	150.22	2419	4552	6524			1594.86	1.32325	0.98486	0.55819	0.1367	-0.21722
	29.6992	-1794	30.5186	197.027	2399	4575	6553			1592.93	1.32487	0.98284	0.55861	0.13724	-0.21655
	29.719	-1802	30.5391	268.992	2457	4556	6529			1591	1.32608	0.98016	0.55891	0.1395	-0.21596
	29.7388	-1792	30.5595	365.824	2423	4557	6504			1589.07	1.32661	0.97701	0.559	0.14338	-0.21551
	29.7586	-1804	30.58	424.478	2405	4579	6544			1587.14	1.32643	0.97442	0.55888	0.14843	-0.21519
	29.7784	-1798	30.6005	480.647	2394	4589	6561			1585.21	1.32569	0.97361	0.55857	0.15384	-0.21492
	29.7982	-1839	30.6209	445.541	2389	4556	6523			1583.28	1.32444	0.97496	0.55808	0.15869	-0.21464
	29.818	-1855	30.6414	360.997	2437	4544	6563			1581.36	1.32294	0.97744	0.55747	0.16225	-0.21421
	29.8379	-1877	30.6619	285.375	2409	4590	6514			1579.43	1.32143	0.98029	0.55681	0.16438	-0.21362
	29.8577	-1870	30.6823	264.751	2425	4597	6523			1577.5	1.31927	0.98349	0.55573	0.16493	-0.21308
	29.8775	-1887	30.7028	205.072	2394	4561	6485			1575.57	1.31538	0.98573	0.5538	0.16407	-0.21278
	29.8973	-1903	30.7232	125.793	2404	4560	6534			1573.64	1.31186	0.98684	0.55232	0.16244	-0.21238
	29.9171	-1888	30.7437	78.6938	2383	4596	6521			1571.71	1.30914	0.98773	0.55152	0.15991	-0.21186
	29.9369	-1895	30.7642	61.7264	2406	4556	6507			1569.79	1.30462	0.98849	0.55038	0.1576	-0.21171
	29.9567	-1930	30.7846	54.1203	2416	4563	6540			1567.86	1.29881	0.98891	0.54913	0.15748	-0.21177
	29.9765	-1917	30.8051	42.7111	2381	4626	6478			1565.93	1.29358	0.98925	0.54829	0.15972	-0.21172
	29.9963	-1915	30.8256	48.4157	2412	4584	6537			1564	1.28837	0.98957	0.54754	0.16298	-0.21169
	30.0161	-1920	30.846	38.0305	2425	4557	6499			1562.07	1.28384	0.98996	0.54692	0.16695	-0.21165
	30.0359	-1908	30.8665	35.9827	2404	4548	6544			1560.14	1.2773	0.991	0.54571	0.17318	-0.2125
	30.0557	-1926	30.8869	39.6394	2385	4573	6551			1558.21	1.26194	0.99196	0.54243	0.17708	-0.21646
	30.0755	-1930	30.9074	35.9827	2400	4601	6524			1556.29	1.24945	0.99242	0.54035	0.17879	-0.22088
	30.0953	-1918	30.9279	36.4215	2443	4591	6523			1554.36	1.24105	0.99279	0.53956	0.18024	-0.22587
	30.1151	-1922	30.9483	40.5171	2399	4618	6557			1552.43	1.23215	0.99307	0.53868	0.18155	-0.23365
	30.135	-1929	30.9688	34.0811	2452	4582	6513			1550.5	1.22316	0.99313	0.53759	0.18262	-0.24541
	30.1548	-1932	30.9893	31.8871	2396	4575	6551			1548.57	1.21497	0.99307	0.53642	0.18341	-0.26017
	30.1746	-1941	31.0097	29.2542	2400	4576	6505			1546.64	1.20885	0.99298	0.53542	0.1841	-0.27438
	30.1944	-1931	31.0302	30.2781	2380	4584	6531			1544.71	1.20396	0.99282	0.53444	0.18472	-0.2881
	30.2142	-1937	31.0507	37.0066	2416	4605	6534			1542.79	1.19956	0.99274	0.53339	0.1855	-0.30088
	30.234	-1927	31.0711	41.9798	2427	4547	6540			1540.86	1.19523	0.99301	0.53231	0.18658	-0.30985
	30.2538	-1930	31.0916	32.6184	2401	4587	6553			1538.93	1.19141	0.99326	0.53154	0.18721	-0.3109
	30.2736	-1933	31.112	34.52	2403	4584	6538			1537	1.19075	0.9935	0.5318	0.18771	-0.30514
	30.2934	-1920	31.1325	30.8632	2394	4579	6528			1535.07	1.19162	0.99392	0.53227	0.1885	-0.29578
	30.3132	-1933	31.153	32.0333	2423	4559	6547			1533.14	1.19281	0.99428	0.53241	0.18931	-0.28214
	30.333	-1929	31.1734	28.084	2418	4611	6539			1531.22	1.19458	0.99453	0.5325	0.18993	-0.26996
	30.3528	-1938	31.1939	27.9378	2411	4540	6522			1529.29	1.19703	0.99473	0.53279	0.19055	-0.26274
	30.3726	-1928	31.2144	42.5649	2408	4578	6574			1527.36	1.19987	0.99471	0.5331	0.19101	-0.25783
	30.3924	-1931	31.2348	34.8125	2419	4654	6526			1525.43	1.2029	0.99451	0.53348	0.19128	-0.2543
	30.4123	-1932	31.2553	39.7857	2401	4568	6557			1523.5	1.20541	0.99405	0.53404	0.19146	-0.25199
	30.4321	-1914	31.2758	45.1977	2403	4562	6538			1521.57	1.20661	0.99322	0.53467	0.19147	-0.25042
	30.4519	-1927	31.2962	43.8813	2389	4561	6500			1519.64	1.20679	0.99204	0.53541	0.19156	-0.24923
	30.4717	-1919	31.3167	40.2245	2425	4574	6548			1517.72	1.20783	0.99035	0.53651	0.19181	-0.2481
	30.4915	-1912	31.3372	52.9501	2439	4585	6526			1515.79	1.21119	0.98861	0.53818	0.19207	-0.24663
	30.5113	-1907	31.3576	69.4787	2388	4588	6486			1513.86	1.21698	0.98746	0.54011	0.19236	-0.24466
	30.5311	-1901	31.3781	83.2282	2406	4561	6527			1511.93	1.22443	0.98723	0.54191	0.19271	-0.24228
	30.5509	-1867	31.3986	100.781	2407	4589	6551			1510	1.23239	0.98821	0.54331	0.19314	-0.23981
	30.5707	-1869	31.419	140.566	2367	4579	6529			1508.07	1.24196	0.99048	0.54384	0.19388	-0.23708
	30.5905	-1827	31.4395	187.958	2382	4630	6517			1506.15	1.25593	0.99167	0.54312	0.19438	-0.23335
	30.6103	-1851	31.4599	255.535	2391	4558	6558			1504.22	1.26673	0.99179	0.54248	0.19452	-0.23016
	30.6301	-1857	31.4804	313.898	2426	4568	6558			1502.29	1.27422	0.99161	0.5422	0.19462	-0.22761
	30.6499	-1841	31.5009	359.973	2423	4545	6542			1500.36	1.28225	0.9912	0.54185	0.19451	-0.22498
	30.6697	-1835	31.5213	381.475	2403	4572	6594			1498.43	1.292	0.99045	0.54162	0.19378	-0.22204
	30.6895	-1847	31.5418	303.22	2383	4593	6545			1496.5	1.30337	0.98962	0.54221	0.19264	-0.21879
	30.7094	-1844	31.5623	247.637	2422	4552	6545			1494.57	1.31373	0.98882	0.54363	0.19124	-0.2157
	30.7292	-1856	31.5827	207.559	2372	4603	6534			1492.65	1.32194	0.98763	0.54511	0.18865	-0.21308
	30.749	-1869	31.6032	189.713	2430	4550	6581			1490.72	1.33034	0.98603	0.54608	0.18414	-0.21054
	30.7688	-1871	31.6237	126.378	2394	4589	6547			1488.79	1.33976	0.98462	0.54588	0.17899	-0.20783
	30.7886	-1901	31.6441	80.7416	2394	4590	6542			1486.86	1.34748	0.98343	0.54456	0.17422	-0.20546
	30.8084	-1893	31.6646	62.4577	2405	4608	6535			1484.93	1.3529	0.98228	0.54287	0.16983	-0.20358
	30.8282	-1900	31.6851	44.0276	2409	4572	6539			1483	1.35671	0.98107	0.54115	0.16584	-0.20214
	30.848	-1915	31.7055	44.6127	2397	4557	6527			1481.07	1.35902	0.97988	0.53978	0.16278	-0.2011
	30.8678	-1928	31.726	36.5677	2423	4550	6530			1479.15	1.3597	0.97878	0.53939	0.16113	-0.20038
	30.8876	-1919	31.7464	29.8393	2362	4581	6544			1477.22	1.35864	0.97772	0.54013	0.16092	-0.20007
	30.9074	-1933	31.7669	30.2781	2382	4571	6541			1475.29	1.35603	0.97644	0.54166	0.16288	-0.20026
	30.9272	-1933	31.7874	36.8603	2395	4551	6519			1473.36	1.35185	0.97514	0.5436	0.16768	-0.20137
	30.947	-1932	31.8078	31.8871	2410	4609	6555			1471.43	1.34701	0.974	0.54546	0.17306	-0.20338
	30.9668	-1937	31.8283	30.5706	2425	4586	6523			1469.5	1.34377	0.97208	0.54666	0.17812	-0.20518
	30.9867	-1936	31.8488	29.8393	2408	4578	6551			1467.58	1.34204	0.96665	0.54712	0.18358	-0.20711
	31.0065	-1942	31.8692	33.2035	2386	4605	6549			1465.65	1.34104	0.95571	0.5465	0.18845	-0.21054
	31.0263	-1938	31.8897	35.105	2400	4589	6568			1463.72	1.34056	0.9444	0.54462	0.19114	-0.21577
	31.0461	-1940	31.9102	28.8154	2395	4603	6566			1461.79	1.34026	0.93668	0.54256	0.19242	-0.22084
	31.0659	-1931	31.9306	26.9139	2395	4584	6540			1459.86	1.33949	0.93275	0.54051	0.19311	-0.22605
	31.0857	-1944	31.9511	21.6481	2390	4571	6557			1457.93	1.33686	0.93241	0.53704	0.19302	-0.23557
	31.1055	-1943	31.9715	28.084	2396	4603	6557			1456	1.33267	0.9328	0.53232	0.19248	-0.25035
	31.1253	-1938	31.992	21.063	2371	4574	6574			1454.08	1.33105	0.93272	0.5295	0.19172	-0.26174
	31.1451	-1946	32.0125	27.6452	2373	4604	6550			1452.15	1.3314	0.93239	0.52766	0.19088	-0.2712
	31.1649	-1933	32.0329	25.7437	2406	4571	6570			1450.22	1.33246	0.93223	0.52579	0.19057	-0.2819
	31.1847	-1943	32.0534	31.8871	2356	4556	6604			1448.29	1.33401	0.93243	0.52424	0.19124	-0.2943
	31.2045	-1935	32.0739	30.2781	2405	4568	6555			1446.36	1.33601	0.93278	0.52381	0.19248	-0.30669
	31.2243	-1949	32.0943	28.6691	2374	4566	6586			1444.43	1.33819	0.93315	0.52479	0.19381	-0.3164
	31.2441	-1934	32.1148	29.4005	2418	4534	6520			1442.51	1.34039	0.93337	0.52675	0.19486	-0.32335
	31.2639	-1933	32.1352	34.9588	2413	4549	6636			1440.58	1.34258	0.93319	0.52912	0.19539	-0.32763
	31.2838	-1928	32.1557	32.6184	2383	4574	6564			1438.65	1.345	0.93239	0.53156	0.19554	-0.32876
	31.3036	-1936	32.1762	49.0008	2370	4558	6593			1436.72	1.34827	0.93125	0.5343	0.19539	-0.32626
	31.3234	-1933	32.1966	45.7828	2386	4528	6580			1434.79	1.35202	0.93018	0.53688	0.195	-0.3201
	31.3432	-1935	32.2171	58.3621	2426	4572	6525			1432.86	1.35517	0.92915	0.53854	0.19443	-0.31231
	31.363	-1935	32.2376	67.5772	2412	4578	6561			1430.93	1.35784	0.92835	0.53918	0.19362	-0.30344
	31.3828	-1934	32.258	87.6163	2398	4560	6599			1429.01	1.35992	0.92822	0.53858	0.19267	-0.29479
	31.4026	-1915	32.2785	111.459	2424	4590	6577			1427.08	1.36114	0.92919	0.53689	0.19156	-0.28918
	31.4224	-1922	32.299	139.981	2394	4552	6566			1425.15	1.36148	0.93138	0.53402	0.19022	-0.28752
	31.4422	-1906	32.3194	193.078	2384	4602	6551			1423.22	1.36102	0.93462	0.52989	0.18866	-0.28946
	31.462	-1908	32.3399	270.309	2389	4544	6561			1421.29	1.35998	0.94002	0.5249	0.18635	-0.29413
	31.4818	-1882	32.3604	357.486	2399	4554	6598			1419.36	1.35785	0.94772	0.51739	0.18314	-0.30227
	31.5016	-1880	32.3808	406.048	2402	4536	6561			1417.43	1.35496	0.95501	0.50731	0.1799	-0.3118
	31.5214	-1866	32.4013	440.422	2398	4577	6606			1415.51	1.35274	0.96211	0.4983	0.17613	-0.31723
	31.5412	-1870	32.4218	389.227	2393	4527	6607			1413.58	1.35075	0.96966	0.48998	0.17049	-0.3188
	31.5611	-1866	32.4422	303.22	2404	4591	6644			1411.65	1.3484	0.97684	0.48176	0.16207	-0.31699
	31.5809	-1845	32.4627	266.652	2406	4580	6561			1409.72	1.34593	0.98268	0.47524	0.15087	-0.31137
	31.6007	-1860	32.4831	231.693	2418	4568	6559			1407.79	1.34363	0.98706	0.47212	0.13645	-0.30277
	31.6205	-1871	32.5036	183.131	2416	4586	6557			1405.86	1.34119	0.98994	0.47315	0.12047	-0.29202
	31.6403	-1896	32.5241	118.333	2373	4566	6585			1403.94	1.33871	0.99126	0.4785	0.1085	-0.28032
	31.6601	-1883	32.5445	71.6728	2358	4564	6583			1402.01	1.33686	0.99163	0.48657	0.1026	-0.27024
	31.6799	-1903	32.565	55.8755	2384	4586	6585			1400.08	1.33542	0.99161	0.49623	0.10293	-0.26201
	31.6997	-1912	32.5855	50.4635	2430	4630	6575			1398.15	1.33404	0.99156	0.50653	0.11005	-0.25514
	31.7195	-1918	32.6059	43.8813	2373	4580	6590			1396.22	1.33281	0.99164	0.51497	0.12345	-0.25015
	31.7393	-1912	32.6264	37.5917	2375	4553	6598			1394.29	1.33189	0.99197	0.52131	0.13818	-0.24632
	31.7591	-1918	32.6469	37.2991	2362	4562	6611			1392.36	1.33171	0.99228	0.52613	0.15037	-0.24284
	31.7789	-1933	32.6673	33.0573	2384	4603	6618			1390.44	1.33214	0.99146	0.52951	0.16102	-0.23985
	31.7987	-1934	32.6878	28.3766	2385	4536	6524			1388.51	1.33281	0.98704	0.53225	0.17016	-0.23744
	31.8185	-1935	32.7082	32.6184	2405	4604	6562			1386.58	1.33407	0.97987	0.5355	0.17641	-0.23542
	31.8383	-1933	32.7287	31.302	2427	4553	6578			1384.65	1.33633	0.97655	0.53953	0.18051	-0.23355
	31.8582	-1936	32.7492	32.1796	2403	4538	6545			1382.72	1.33931	0.98051	0.54358	0.18388	-0.23174
	31.878	-1931	32.7696	28.084	2402	4542	6529			1380.79	1.34266	0.98735	0.5468	0.18691	-0.22999
	31.8978	-1944	32.7901	29.693	2377	4585	6577			1378.87	1.34612	0.9919	0.5486	0.18951	-0.22826
	31.9176	-1942	32.8106	25.5974	2401	4587	6577			1376.94	1.34948	0.9943	0.54938	0.19171	-0.22656
	31.9374	-1934	32.831	21.3556	2408	4592	6559			1375.01	1.35269	0.99564	0.55039	0.1934	-0.22492
	31.9572	-1937	32.8515	30.1318	2409	4555	6639			1373.08	1.35566	0.99599	0.55286	0.19435	-0.22322
	31.977	-1942	32.872	28.5228	2367	4563	6565			1371.15	1.35816	0.99573	0.55673	0.19486	-0.2215
	31.9968	-1929	32.8924	26.9139	2393	4570	6582			1369.22	1.36043	0.99529	0.56123	0.19529	-0.21972
	32.0166	-1947	32.9129	19.0152	2374	4548	6571			1367.29	1.36286	0.99496	0.56561	0.19569	-0.2179
	32.0364	-1948	32.9333	26.1825	2408	4571	6579			1365.37	1.36501	0.99491	0.56921	0.19606	-0.21616
	32.0562	-1945	32.9538	31.1557	2382	4552	6637			1363.44	1.36588	0.99517	0.5722	0.1964	-0.21458
	32.076	-1936	32.9743	28.3766	2389	4530	6570			1361.51	1.36516	0.99557	0.57481	0.19668	-0.21318
	32.0958	-1938	32.9947	22.8183	2377	4538	6598			1359.58	1.36457	0.99602	0.57685	0.19687	-0.21198
	32.1156	-1937	33.0152	23.8422	2378	4556	6619			1357.65	1.36513	0.99652	0.57835	0.19694	-0.21108
	32.1355	-1936	33.0357	27.499	2396	4550	6582			1355.72	1.3659	0.99706	0.5795	0.19688	-0.21043
	32.1553	-1936	33.0561	31.302	2396	4545	6581			1353.8	1.36578	0.99759	0.58039	0.19667	-0.20995
	32.1751	-1933	33.0766	28.8154	2382	4566	6650			1351.87	1.36478	0.99807	0.58106	0.19627	-0.20954
	32.1949	-1928	33.0971	29.693	2369	4554	6639			1349.94	1.36346	0.99854	0.58156	0.1957	-0.20906
	32.2147	-1925	33.1175	33.2035	2402	4534	6592			1348.01	1.36184	0.99898	0.58192	0.19499	-0.20835
	32.2345	-1923	33.138	28.3766	2385	4543	6572			1346.08	1.35891	0.99936	0.58218	0.19417	-0.2072
	32.2543	-1921	33.1585	36.4215	2409	4615	6623			1344.15	1.35448	0.99964	0.58237	0.19334	-0.20568
	32.2741	-1903	33.1789	44.4664	2353	4584	6571			1342.22	1.35222	0.99976	0.58254	0.19243	-0.20408
	32.2939	-1916	33.1994	53.3889	2399	4518	6593			1340.3	1.35639	0.99961	0.58271	0.19124	-0.20268
	32.3137	-1897	33.2199	58.8009	2393	4573	6595			1338.37	1.36488	0.99944	0.58307	0.18978	-0.20152
	32.3335	-1906	33.2403	81.1804	2366	4547	6653			1336.44	1.37141	0.99953	0.58375	0.1879	-0.20056
	32.3533	-1886	33.2608	80.7416	2395	4552	6614			1334.51	1.37465	0.99982	0.58453	0.18539	-0.2
	32.3731	-1879	33.2812	84.2521	2434	4560	6597			1332.58	1.37627	1	0.58517	0.18222	-0.20008
	32.3929	-1862	33.3017	70.0638	2389	4565	6591			1330.65	1.37714	0.99988	0.58559	0.17846	-0.20146
	32.4127	-1834	33.3222	63.0428	2401	4540	6580			1328.72	1.37754	0.99952	0.58572	0.17427	-0.20519
	32.4326	-1836	33.3426	62.0189	2368	4570	6599			1326.8	1.3776	0.99898	0.5855	0.1698	-0.21296
	32.4524	-1845	33.3631	45.6365	2358	4550	6582			1324.87	1.37736	0.99792	0.58489	0.16514	-0.2264
	32.4722	-1852	33.3836	45.7828	2377	4549	6566			1322.94	1.37684	0.99574	0.58392	0.16008	-0.24556
	32.492	-1889	33.404	43.0037	2404	4561	6647			1321.01	1.37596	0.99128	0.58256	0.15442	-0.26871
	32.5118	-1874	33.4245	36.714	2358	4541	6642			1319.08	1.37464	0.98208	0.58087	0.14845	-0.29328
	32.5316	-1869	33.4449	29.9856	2342	4586	6606			1317.15	1.37291	0.96467	0.57902	0.14269	-0.31495
	32.5514	-1870	33.4654	30.5706	2387	4589	6629			1315.23	1.37087	0.93958	0.5773	0.13778	-0.32891
	32.5712	-1902	33.4859	26.3288	2367	4542	6596			1313.3	1.36851	0.91921	0.57601	0.1353	-0.33312
	32.591	-1911	33.5063	26.7676	2399	4585	6568			1311.37	1.36604	0.91851	0.57555	0.13665	-0.3286
	32.6108	-1932	33.5268	28.6691	2374	4566	6645			1309.44	1.36368	0.93572	0.57605	0.14153	-0.31845
	32.6306	-1922	33.5473	25.1586	2427	4542	6577			1307.51	1.36152	0.95655	0.5771	0.14827	-0.3057
	32.6504	-1937	33.5677	28.6691	2367	4549	6610			1305.58	1.35979	0.97165	0.57808	0.15495	-0.2925
	32.6702	-1930	33.5882	22.672	2407	4593	6669			1303.65	1.35873	0.98077	0.57863	0.16046	-0.28022
	32.69	-1929	33.6087	21.9407	2354	4544	6659			1301.73	1.35835	0.9863	0.5788	0.16471	-0.26948
	32.7099	-1936	33.6291	25.1586	2368	4603	6618			1299.8	1.35852	0.9899	0.57888	0.1682	-0.26039
	32.7297	-1935	33.6496	24.281	2363	4549	6624			1297.87	1.35901	0.99225	0.57914	0.17133	-0.25279
	32.7495	-1946	33.6701	22.8183	2364	4528	6625			1295.94	1.35959	0.99361	0.57972	0.17395	-0.24645
	32.7693	-1932	33.6905	19.6003	2352	4548	6633			1294.01	1.35995	0.99425	0.58043	0.17572	-0.24121
	32.7891	-1930	33.711	27.6452	2350	4556	6640			1292.08	1.3598	0.99453	0.58102	0.1769	-0.23695
	32.8089	-1936	33.7315	19.1615	2387	4564	6636			1290.16	1.35898	0.99465	0.58131	0.17818	-0.23347
	32.8287	-1931	33.7519	21.6481	2391	4569	6640			1288.23	1.35747	0.99473	0.58133	0.18011	-0.23058
	32.8485	-1936	33.7724	20.0391	2362	4524	6640			1286.3	1.35548	0.99493	0.58123	0.18264	-0.22816
	32.8683	-1936	33.7928	29.5467	2374	4600	6623			1284.37	1.35327	0.9952	0.58121	0.18528	-0.2261
	32.8881	-1932	33.8133	25.1586	2366	4581	6614			1282.44	1.35115	0.99543	0.58146	0.1875	-0.22435
	32.9079	-1931	33.8338	23.5496	2344	4519	6636			1280.51	1.34964	0.99562	0.58205	0.1891	-0.2228
	32.9277	-1953	33.8542	29.2542	2378	4543	6624			1278.58	1.34927	0.99573	0.58287	0.19006	-0.22141
	32.9475	-1943	33.8747	30.7169	2376	4562	6584			1276.66	1.35003	0.99575	0.5837	0.19053	-0.22017
	32.9673	-1944	33.8952	32.3259	2373	4555	6622			1274.73	1.35139	0.99579	0.5843	0.1908	-0.2191
	32.9871	-1954	33.9156	31.0095	2318	4562	6639			1272.8	1.35274	0.99587	0.58449	0.191	-0.21824
	33.007	-1945	33.9361	27.2064	2369	4574	6608			1270.87	1.3537	0.99594	0.58417	0.19119	-0.21761
	33.0268	-1942	33.9566	33.0573	2374	4540	6594			1268.94	1.35406	0.99607	0.58323	0.19144	-0.21727
	33.0466	-1933	33.977	39.0544	2378	4503	6622			1267.01	1.35377	0.99633	0.58155	0.19178	-0.21725
	33.0664	-1938	33.9975	50.3172	2390	4549	6597			1265.08	1.35284	0.99676	0.57904	0.19218	-0.21757
	33.0862	-1942	34.0179	63.1891	2347	4536	6607			1263.16	1.35128	0.99735	0.57574	0.19262	-0.21822
	33.106	-1937	34.0384	88.0551	2371	4555	6604			1261.23	1.34912	0.9979	0.57192	0.19286	-0.21916
	33.1258	-1938	34.0589	119.357	2404	4554	6636			1259.3	1.34639	0.99821	0.56804	0.19258	-0.22034
	33.1456	-1943	34.0793	151.244	2357	4527	6633			1257.37	1.34317	0.99828	0.5647	0.1916	-0.22171
	33.1654	-1943	34.0998	173.916	2386	4533	6659			1255.44	1.33972	0.99808	0.56224	0.18976	-0.22326
	33.1852	-1944	34.1203	173.331	2363	4496	6636			1253.51	1.33637	0.99763	0.56073	0.18699	-0.22497
	33.205	-1943	34.1407	145.978	2346	4497	6601			1251.59	1.33345	0.99719	0.56017	0.18326	-0.22679
	33.2248	-1939	34.1612	125.939	2354	4542	6623			1249.66	1.33121	0.99685	0.56079	0.17849	-0.22856
	33.2446	-1953	34.1816	103.414	2404	4525	6667			1247.73	1.32965	0.99651	0.5628	0.17297	-0.23012
	33.2644	-1926	34.2021	108.387	2315	4527	6604			1245.8	1.3283	0.99618	0.56566	0.16726	-0.2315
	33.2843	-1928	34.2226	76.2072	2373	4538	6651			1243.87	1.32682	0.99593	0.56823	0.16174	-0.23288
	33.3041	-1912	34.243	58.5084	2378	4556	6614			1241.94	1.32594	0.99593	0.56965	0.15682	-0.23425
	33.3239	-1929	34.2635	38.7618	2393	4491	6589			1240.01	1.32657	0.99625	0.5696	0.15285	-0.23546
	33.3437	-1944	34.284	36.714	2354	4519	6659			1238.09	1.32811	0.99672	0.5676	0.14987	-0.23668
	33.3635	-1923	34.3044	34.2274	2350	4580	6635			1236.16	1.32951	0.99719	0.56339	0.14778	-0.23819
	33.3833	-1929	34.3249	27.6452	2386	4571	6629			1234.23	1.33094	0.99765	0.55775	0.14633	-0.2398
	33.4031	-1931	34.3454	28.3766	2380	4545	6624			1232.3	1.33313	0.998	0.55191	0.14467	-0.24117
	33.4229	-1950	34.3658	30.8632	2375	4485	6676			1230.37	1.33629	0.99813	0.54705	0.14199	-0.24203
	33.4427	-1942	34.3863	28.3766	2343	4535	6706			1228.44	1.34018	0.99798	0.54433	0.13793	-0.24223
	33.4625	-1940	34.4068	21.3556	2330	4549	6632			1226.52	1.34449	0.99751	0.54469	0.13266	-0.24177
	33.4823	-1944	34.4272	21.9407	2407	4519	6698			1224.59	1.34901	0.99683	0.54859	0.12695	-0.24063
	33.5021	-1947	34.4477	21.6481	2364	4526	6673			1222.66	1.35359	0.99618	0.55564	0.12215	-0.23879
	33.5219	-1939	34.4682	24.1347	2320	4461	6618			1220.73	1.35808	0.99565	0.56445	0.11944	-0.23635
	33.5417	-1946	34.4886	26.3288	2368	4552	6635			1218.8	1.36242	0.99527	0.57315	0.11909	-0.23349
	33.5615	-1948	34.5091	21.3556	2356	4545	6683			1216.87	1.36663	0.99501	0.58026	0.12033	-0.23038
	33.5814	-1936	34.5295	22.3795	2378	4555	6670			1214.94	1.37061	0.99486	0.58536	0.12184	-0.22724
	33.6012	-1944	34.55	21.7944	2392	4515	6628			1213.02	1.37422	0.99478	0.58886	0.12298	-0.22425
	33.621	-1949	34.5705	22.5257	2376	4574	6629			1211.09	1.3774	0.99471	0.59134	0.12457	-0.22149
	33.6408	-1951	34.5909	28.084	2352	4536	6642			1209.16	1.38016	0.99456	0.59322	0.12883	-0.219
	33.6606	-1939	34.6114	29.4005	2353	4540	6645			1207.23	1.38261	0.99432	0.59471	0.13691	-0.21676
	33.6804	-1936	34.6319	31.0095	2377	4532	6639			1205.3	1.38494	0.99405	0.59593	0.14588	-0.2147
	33.7002	-1946	34.6523	36.4215	2368	4510	6696			1203.37	1.38726	0.99379	0.59696	0.15051	-0.21278
	33.72	-1954	34.6728	34.6662	2392	4492	6669			1201.44	1.38952	0.99347	0.59782	0.149	-0.211
	33.7398	-1937	34.6932	36.8603	2339	4554	6626			1199.52	1.39163	0.99302	0.5985	0.14475	-0.20941
	33.7596	-1942	34.7137	43.1499	2358	4528	6648			1197.59	1.39354	0.9924	0.59897	0.14201	-0.20797
	33.7794	-1939	34.7342	44.0276	2355	4571	6715			1195.66	1.39516	0.99144	0.5993	0.14215	-0.20666
	33.7992	-1943	34.7546	51.4874	2360	4494	6669			1193.73	1.39649	0.98991	0.59953	0.14491	-0.20543
	33.819	-1943	34.7751	63.9204	2341	4511	6665			1191.8	1.39754	0.98729	0.59972	0.15002	-0.20429
	33.8388	-1942	34.7956	84.6909	2351	4531	6651			1189.87	1.3984	0.98258	0.5999	0.15685	-0.20326
	33.8587	-1946	34.816	97.1239	2352	4512	6622			1187.95	1.3991	0.97426	0.6	0.16428	-0.20239
	33.8785	-1946	34.8365	124.623	2359	4503	6688			1186.02	1.39966	0.96064	0.6	0.17113	-0.20166
	33.8983	-1950	34.857	185.764	2333	4510	6659			1184.09	1.4	0.94385	0.60002	0.17657	-0.20103
	33.9181	-1943	34.8774	278.793	2368	4505	6702			1182.16	1.40005	0.9336	0.59985	0.18049	-0.20051
	33.9379	-1939	34.8979	363.191	2364	4518	6665			1180.23	1.39991	0.93827	0.59941	0.18324	-0.20016
	33.9577	-1942	34.9184	444.956	2389	4534	6642			1178.3	1.39899	0.95312	0.59868	0.18516	-0.2
	33.9775	-1933	34.9388	463.094	2349	4527	6708			1176.37	1.39741	0.96756	0.59766	0.18663	-0.19996
	33.9973	-1941	34.9593	428.574	2357	4489	6645			1174.45	1.39551	0.97745	0.59634	0.18794	-0.19993
	34.0171	-1930	34.9798	330.28	2383	4523	6662			1172.52	1.39377	0.98383	0.59458	0.18926	-0.19988
	34.0369	-1919	35.0002	301.318	2366	4502	6656			1170.59	1.39242	0.98814	0.59211	0.19076	-0.19983
	34.0567	-1924	35.0207	270.601	2367	4494	6676			1168.66	1.39125	0.99112	0.58846	0.19252	-0.19978
	34.0765	-1926	35.0411	216.627	2367	4507	6711			1166.73	1.3897	0.99327	0.58318	0.19447	-0.20002
	34.0963	-1914	35.0616	164.409	2330	4503	6668			1164.8	1.38731	0.99487	0.57625	0.19651	-0.20086
	34.1161	-1918	35.0821	92.7358	2354	4489	6688			1162.88	1.38395	0.9957	0.56859	0.19826	-0.20263
	34.1359	-1925	35.1025	61.5801	2332	4541	6676			1160.95	1.37957	0.99531	0.56201	0.19932	-0.20564
	34.1558	-1918	35.123	51.4874	2333	4486	6652			1159.02	1.37407	0.99322	0.55839	0.19953	-0.21021
	34.1756	-1910	35.1435	40.3708	2347	4485	6671			1157.09	1.36729	0.98851	0.55846	0.19908	-0.21653
	34.1954	-1926	35.1639	44.7589	2391	4500	6659			1155.16	1.35915	0.97757	0.56136	0.19842	-0.22445
	34.2152	-1921	35.1844	37.7379	2314	4461	6645			1153.23	1.34985	0.94751	0.56534	0.19789	-0.23315
	34.235	-1917	35.2049	26.6213	2345	4551	6630			1151.3	1.34047	0.88293	0.56905	0.19751	-0.24097
	34.2548	-1929	35.2253	34.2274	2326	4550	6653			1149.38	1.3325	0.80956	0.57211	0.19712	-0.24593
	34.2746	-1921	35.2458	28.3766	2344	4568	6653			1147.45	1.32653	0.79282	0.57467	0.19658	-0.2468
	34.2944	-1930	35.2662	21.7944	2361	4501	6689			1145.52	1.32205	0.84587	0.57695	0.19603	-0.24405
	34.3142	-1940	35.2867	27.499	2365	4504	6621			1143.59	1.31849	0.91188	0.57899	0.19554	-0.2395
	34.334	-1952	35.3072	33.3498	2329	4497	6620			1141.66	1.31561	0.95111	0.58071	0.19517	-0.23502
	34.3538	-1940	35.3276	26.6213	2302	4493	6726			1139.73	1.31301	0.96823	0.58197	0.19499	-0.2316
	34.3736	-1950	35.3481	24.8661	2321	4522	6644			1137.8	1.31016	0.97605	0.58264	0.19491	-0.22951
	34.3934	-1946	35.3686	14.4808	2323	4495	6723			1135.88	1.30677	0.98019	0.58264	0.19486	-0.22883
	34.4132	-1952	35.389	27.6452	2348	4518	6665			1133.95	1.30281	0.98257	0.58198	0.19499	-0.22995
	34.4331	-1952	35.4095	15.9435	2321	4565	6716			1132.02	1.29834	0.98417	0.58053	0.19529	-0.23378
	34.4529	-1941	35.43	22.3795	2327	4488	6667			1130.09	1.29332	0.98551	0.57797	0.1957	-0.24102
	34.4727	-1951	35.4504	23.6959	2345	4505	6680			1128.16	1.28756	0.98688	0.57365	0.19635	-0.2505
	34.4925	-1931	35.4709	20.7705	2311	4474	6647			1126.23	1.28104	0.98816	0.56681	0.19721	-0.25906
	34.5123	-1948	35.4913	19.7466	2363	4497	6630			1124.31	1.27413	0.98932	0.55709	0.19823	-0.2645
	34.5321	-1946	35.5118	18.1376	2324	4520	6650			1122.38	1.26725	0.99045	0.54499	0.19921	-0.26705
	34.5519	-1931	35.5323	24.8661	2372	4525	6641			1120.45	1.26041	0.99129	0.53219	0.19954	-0.26723
	34.5717	-1947	35.5527	27.9378	2361	4562	6692			1118.52	1.25338	0.99169	0.52148	0.19878	-0.26466
	34.5915	-1940	35.5732	25.4511	2337	4472	6628			1116.59	1.24615	0.99148	0.51586	0.19671	-0.25899
	34.6113	-1941	35.5937	30.4244	2353	4514	6685			1114.66	1.23903	0.99053	0.51721	0.19327	-0.25122
	34.6311	-1950	35.6141	20.6242	2394	4515	6715			1112.73	1.23212	0.98915	0.52517	0.18921	-0.24421
	34.6509	-1938	35.6346	27.6452	2332	4480	6704			1110.81	1.22525	0.98787	0.53699	0.18583	-0.24052
	34.6707	-1945	35.6551	32.3259	2351	4490	6639			1108.88	1.21851	0.98694	0.54905	0.18371	-0.24046
	34.6905	-1948	35.6755	46.3679	2318	4519	6623			1106.95	1.21225	0.98651	0.55886	0.18265	-0.24331
	34.7103	-1951	35.696	55.7293	2329	4519	6599			1105.02	1.20677	0.98668	0.56577	0.18237	-0.2487
	34.7302	-1934	35.7165	53.2426	2335	4474	6622			1103.09	1.20235	0.98719	0.57034	0.1827	-0.25656
	34.75	-1940	35.7369	63.1891	2290	4512	6605			1101.16	1.19944	0.98789	0.57332	0.18362	-0.26658
	34.7698	-1942	35.7574	67.8697	2317	4484	6691			1099.24	1.19842	0.98872	0.57523	0.18508	-0.27794
	34.7896	-1949	35.7779	56.3143	2336	4528	6601			1097.31	1.19926	0.98929	0.57628	0.18669	-0.2895
	34.8094	-1922	35.7983	54.9979	2346	4454	6619			1095.38	1.20142	0.98938	0.57658	0.18828	-0.30035
	34.8292	-1919	35.8188	46.8067	2321	4517	6632			1093.45	1.20409	0.98929	0.57623	0.1898	-0.31017
	34.849	-1922	35.8392	41.1022	2339	4495	6664			1091.52	1.20661	0.98943	0.57526	0.19101	-0.31909
	34.8688	-1913	35.8597	33.3498	2331	4499	6652			1089.59	1.20875	0.98984	0.57392	0.19189	-0.32722
	34.8886	-1898	35.8802	32.7647	2353	4476	6636			1087.66	1.21052	0.99027	0.57259	0.19261	-0.33447
	34.9084	-1894	35.9006	23.9884	2315	4481	6644			1085.74	1.21192	0.99041	0.57123	0.19308	-0.34079
	34.9282	-1885	35.9211	19.1615	2332	4495	6646			1083.81	1.21293	0.99033	0.56965	0.1933	-0.34616
	34.948	-1882	35.9416	23.9884	2320	4552	6619			1081.88	1.21359	0.99024	0.56798	0.19339	-0.3504
	34.9678	-1865	35.962	21.6481	2344	4502	6622			1079.95	1.21387	0.9901	0.5665	0.19332	-0.35325
	34.9876	-1866	35.9825	21.9407	2295	4491	6633			1078.02	1.21382	0.98994	0.56541	0.19316	-0.35427
	35.0075	-1861	36.0029	17.9913	2294	4555	6612			1076.09	1.21362	0.9899	0.56477	0.1931	-0.35285
	35.0273	-1875	36.0234	21.9407	2325	4505	6651			1074.16	1.21365	0.98985	0.56459	0.19306	-0.3484
	35.0471	-1879	36.0439	21.5018	2322	4501	6586			1072.24	1.21424	0.98967	0.56473	0.193	-0.34081
	35.0669	-1890	36.0643	22.5257	2359	4502	6637			1070.31	1.21524	0.98943	0.56454	0.19306	-0.33102
	35.0867	-1904	36.0848	23.9884	2298	4524	6600			1068.38	1.21609	0.98923	0.56336	0.19311	-0.3204
	35.1065	-1901	36.1053	20.3317	2313	4474	6627			1066.45	1.21666	0.98938	0.56182	0.1932	-0.30956
	35.1263	-1899	36.1257	13.7495	2374	4479	6641			1064.52	1.21707	0.99007	0.56107	0.19364	-0.29885
	35.1461	-1912	36.1462	16.3823	2302	4467	6616			1062.59	1.21762	0.99087	0.56042	0.19438	-0.2893
	35.1659	-1921	36.1667	19.454	2309	4502	6625			1060.67	1.21946	0.99175	0.55819	0.19539	-0.28183
	35.1857	-1928	36.1871	17.26	2316	4483	6604			1058.74	1.22377	0.99292	0.55407	0.19662	-0.27626
	35.2055	-1929	36.2076	21.063	2303	4499	6578			1056.81	1.23022	0.99406	0.54896	0.19766	-0.27167
	35.2253	-1940	36.2281	23.1108	2311	4475	6639			1054.88	1.2372	0.99487	0.54311	0.19841	-0.26752
	35.2451	-1934	36.2485	23.1108	2338	4503	6585			1052.95	1.24348	0.99539	0.53574	0.19905	-0.26388
	35.2649	-1948	36.269	19.8929	2337	4461	6618			1051.02	1.24876	0.9956	0.5265	0.19951	-0.26076
	35.2848	-1952	36.2894	25.7437	2318	4496	6555			1049.09	1.25317	0.99555	0.51629	0.19982	-0.25802
	35.3046	-1948	36.3099	23.9884	2334	4506	6632			1047.17	1.25692	0.9953	0.50726	0.2	-0.25559
	35.3244	-1943	36.3304	34.8125	2300	4469	6650			1045.24	1.26027	0.99472	0.50201	0.19983	-0.25339
	35.3442	-1943	36.3508	32.0333	2291	4483	6630			1043.31	1.26333	0.99393	0.50205	0.1993	-0.25136
	35.364	-1956	36.3713	45.344	2310	4480	6602			1041.38	1.2661	0.99323	0.50677	0.1987	-0.24947
	35.3838	-1950	36.3918	47.6844	2325	4457	6619			1039.45	1.26848	0.99273	0.51408	0.1981	-0.24777
	35.4036	-1943	36.4122	59.9711	2318	4470	6573			1037.52	1.27053	0.99256	0.52201	0.19758	-0.24614
	35.4234	-1939	36.4327	78.1087	2349	4490	6609			1035.6	1.27243	0.99278	0.52932	0.19737	-0.24434
	35.4432	-1950	36.4532	108.533	2300	4479	6568			1033.67	1.27431	0.99306	0.53516	0.19734	-0.24247
	35.463	-1957	36.4736	157.388	2297	4522	6555			1031.74	1.27627	0.99308	0.53905	0.19731	-0.24088
	35.4828	-1947	36.4941	202.732	2316	4473	6577			1029.81	1.27853	0.99278	0.54115	0.1971	-0.23976
	35.5026	-1950	36.5145	252.171	2310	4489	6626			1027.88	1.28156	0.99204	0.54272	0.19628	-0.23871
	35.5224	-1942	36.535	300.441	2341	4461	6576			1025.95	1.28576	0.99103	0.54541	0.19496	-0.23713
	35.5422	-1959	36.5555	305.706	2310	4482	6575			1024.02	1.29093	0.9901	0.54935	0.19353	-0.23512
	35.562	-1956	36.5759	256.852	2280	4492	6568			1022.1	1.29652	0.98922	0.55358	0.19208	-0.23318
	35.5819	-1951	36.5964	200.83	2326	4471	6561			1020.17	1.3022	0.98844	0.55742	0.19102	-0.23142
	35.6017	-1950	36.6169	175.379	2310	4461	6613			1018.24	1.30783	0.98775	0.56029	0.19081	-0.22972
	35.6215	-1947	36.6373	163.677	2298	4484	6564			1016.31	1.31342	0.98699	0.56155	0.19146	-0.2281
	35.6413	-1943	36.6578	137.787	2302	4474	6590			1014.38	1.31899	0.98614	0.56079	0.19299	-0.22654
	35.6611	-1944	36.6783	108.826	2300	4451	6598			1012.45	1.3245	0.98487	0.55804	0.1951	-0.22498
	35.6809	-1945	36.6987	58.3621	2303	4484	6634			1010.53	1.33005	0.98243	0.55408	0.19705	-0.22333
	35.7007	-1951	36.7192	50.0247	2300	4498	6631			1008.6	1.33585	0.97797	0.55051	0.1982	-0.22157
	35.7205	-1943	36.7396	33.0573	2270	4483	6605			1006.67	1.3419	0.97063	0.54923	0.1983	-0.21976
	35.7403	-1935	36.7601	31.5945	2294	4464	6577			1004.74	1.34797	0.95982	0.55138	0.19755	-0.21797
	35.7601	-1940	36.7806	34.52	2307	4468	6605			1002.81	1.3538	0.94579	0.5565	0.19636	-0.21626
	35.7799	-1941	36.801	27.9378	2315	4484	6540			1000.88	1.35917	0.93026	0.56271	0.19518	-0.21471
	35.7997	-1935	36.8215	24.281	2322	4460	6591			998.954	1.36396	0.91684	0.56808	0.1943	-0.21339
	35.8195	-1934	36.842	21.7944	2273	4468	6608			997.026	1.36815	0.90991	0.57152	0.19377	-0.21237
	35.8393	-1950	36.8624	20.4779	2278	4478	6538			995.097	1.37172	0.91189	0.5731	0.19354	-0.21174
	35.8592	-1939	36.8829	19.0152	2301	4445	6565			993.169	1.37465	0.9213	0.57375	0.19353	-0.21165
	35.879	-1942	36.9034	20.4779	2305	4447	6564			991.24	1.37694	0.93408	0.57458	0.19359	-0.21242
	35.8988	-1948	36.9238	21.9407	2279	4473	6595			989.312	1.37865	0.94676	0.57604	0.19383	-0.21453
	35.9186	-1953	36.9443	19.6003	2292	4455	6526			987.383	1.3798	0.95761	0.57762	0.19423	-0.21858
	35.9384	-1961	36.9648	20.3317	2323	4533	6603			985.455	1.38044	0.96616	0.57843	0.19458	-0.22505
	35.9582	-1948	36.9852	19.454	2336	4475	6575			983.526	1.3807	0.97286	0.57781	0.19499	-0.23374
	35.978	-1943	37.0057	21.3556	2269	4432	6544			981.598	1.38077	0.97815	0.57549	0.19544	-0.24308
	35.9978	-1951	37.0262	14.6271	2278	4422	6515			979.669	1.38077	0.98218	0.57143	0.19574	-0.25038
	36.0176	-1950	37.0466	21.9407	2268	4496	6550			977.741	1.38081	0.98528	0.56577	0.196	-0.25318
	36.0374	-1954	37.0671	22.672	2303	4446	6575			975.812	1.38086	0.98762	0.55925	0.19615	-0.25061
	36.0572	-1941	37.0875	25.3049	2278	4461	6557			973.884	1.38067	0.98913	0.55359	0.19593	-0.24383
	36.077	-1950	37.108	27.6452	2293	4440	6589			971.955	1.37977	0.99007	0.55101	0.19537	-0.23515
	36.0968	-1965	37.1285	35.8364	2271	4454	6546			970.027	1.37749	0.9905	0.55282	0.19441	-0.22677
	36.1166	-1962	37.1489	33.0573	2279	4464	6545			968.098	1.37301	0.99042	0.5585	0.19293	-0.22001
	36.1364	-1946	37.1694	35.9827	2289	4460	6588			966.17	1.36625	0.99024	0.56623	0.19117	-0.21514
	36.1563	-1957	37.1899	43.2962	2304	4458	6534			964.241	1.35897	0.98993	0.57413	0.18912	-0.2118
	36.1761	-1942	37.2103	47.2455	2302	4446	6573			962.313	1.3538	0.98897	0.58094	0.18672	-0.20959
	36.1959	-1958	37.2308	68.016	2313	4449	6515			960.384	1.35174	0.98653	0.58618	0.18465	-0.20818
	36.2157	-1960	37.2512	92.5896	2299	4454	6538			958.456	1.35164	0.98117	0.58996	0.18351	-0.20736
	36.2355	-1956	37.2717	121.112	2301	4462	6573			956.528	1.3522	0.97522	0.59265	0.18325	-0.20695
	36.2553	-1958	37.2922	155.194	2282	4510	6562			954.599	1.353	0.97564	0.59456	0.18356	-0.20683
	36.2751	-1956	37.3126	174.794	2301	4464	6589			952.671	1.35401	0.98321	0.59593	0.18392	-0.20683
	36.2949	-1943	37.3331	175.233	2266	4451	6512			950.742	1.35518	0.99067	0.59702	0.18397	-0.20672
	36.3147	-1950	37.3536	157.388	2289	4482	6586			948.814	1.35667	0.99415	0.59796	0.18369	-0.20637
	36.3345	-1953	37.374	136.471	2260	4446	6531			946.885	1.3587	0.99512	0.59874	0.18287	-0.20584
	36.3543	-1951	37.3945	112.336	2292	4478	6522			944.957	1.36139	0.9952	0.5993	0.1814	-0.20528
	36.3741	-1942	37.415	111.02	2273	4424	6566			943.028	1.36462	0.99531	0.59966	0.17942	-0.2047
	36.3939	-1939	37.4354	92.297	2273	4443	6536			941.1	1.36805	0.99553	0.59988	0.17664	-0.20405
	36.4137	-1938	37.4559	67.7235	2311	4468	6516			939.171	1.37136	0.99564	0.6	0.17269	-0.20334
	36.4336	-1944	37.4764	41.9798	2290	4443	6507			937.243	1.37429	0.99572	0.60003	0.16745	-0.2027
	36.4534	-1929	37.4968	26.3288	2267	4388	6506			935.314	1.37676	0.99571	0.60006	0.16116	-0.20246
	36.4732	-1916	37.5173	27.9378	2329	4473	6591			933.386	1.37888	0.99558	0.59993	0.15542	-0.2037
	36.493	-1931	37.5378	23.9884	2266	4419	6529			931.457	1.38087	0.99558	0.59957	0.15163	-0.20772
	36.5128	-1913	37.5582	22.5257	2263	4424	6549			929.529	1.38268	0.9957	0.59895	0.14898	-0.21408
	36.5326	-1909	37.5787	15.7973	2277	4511	6528			927.6	1.38423	0.99582	0.59802	0.14667	-0.21967
	36.5524	-1919	37.5991	12.7256	2281	4444	6556			925.672	1.38565	0.99609	0.59676	0.14594	-0.22121
	36.5722	-1900	37.6196	13.8957	2319	4416	6557			923.743	1.38706	0.99629	0.59529	0.1482	-0.21828
	36.592	-1904	37.6401	13.0181	2244	4409	6524			921.815	1.38849	0.99623	0.59385	0.15318	-0.21344
	36.6118	-1889	37.6605	11.4091	2259	4457	6595			919.886	1.38998	0.99618	0.59273	0.15925	-0.20941
	36.6316	-1897	37.681	7.89863	2272	4418	6559			917.958	1.39155	0.99622	0.59216	0.16461	-0.207
	36.6514	-1902	37.7015	9.50762	2282	4418	6510			916.029	1.39312	0.9961	0.59222	0.16839	-0.20567
	36.6712	-1899	37.7219	16.3823	2295	4466	6572			914.101	1.39457	0.99602	0.59281	0.17085	-0.20489
	36.691	-1932	37.7424	8.19118	2287	4453	6498			912.172	1.39574	0.99605	0.59371	0.17174	-0.20436
	36.7108	-1919	37.7629	6.14338	2297	4442	6542			910.244	1.39664	0.99595	0.59464	0.17093	-0.20385
	36.7307	-1920	37.7833	12.1405	2291	4432	6514			908.315	1.39738	0.99588	0.59532	0.17136	-0.20321
	36.7505	-1927	37.8038	13.3107	2253	4444	6564			906.387	1.39801	0.99585	0.59557	0.17568	-0.20253
	36.7703	-1925	37.8242	14.042	2265	4444	6528			904.458	1.39856	0.99562	0.59532	0.18177	-0.20196
	36.7901	-1944	37.8447	10.5315	2279	4439	6535			902.53	1.39901	0.99551	0.5946	0.18652	-0.20153
	36.8099	-1936	37.8652	15.7973	2289	4401	6507			900.602	1.39938	0.99553	0.59361	0.18938	-0.20117
	36.8297	-1938	37.8856	11.5554	2281	4431	6553			898.673	1.3997	0.99539	0.59267	0.19106	-0.20081
	36.8495	-1950	37.9061	22.672	2283	4434	6548			896.745	1.39993	0.99542	0.59212	0.19237	-0.20049
	36.8693	-1945	37.9266	13.8957	2265	4414	6530			894.816	1.4	0.99545	0.59217	0.19334	-0.20025
	36.8891	-1954	37.947	13.4569	2252	4460	6468			892.888	1.40006	0.99522	0.59289	0.19384	-0.2001
	36.9089	-1948	37.9675	9.0688	2275	4437	6504			890.959	1.40004	0.99512	0.59416	0.19433	-0.2
	36.9287	-1947	37.988	16.9674	2296	4447	6535			889.031	1.39977	0.99497	0.59565	0.19468	-0.19995
	36.9485	-1942	38.0084	20.7705	2268	4465	6496			887.102	1.39926	0.99462	0.59686	0.19472	-0.19991
	36.9683	-1946	38.0289	20.1854	2251	4430	6521			885.174	1.3986	0.99456	0.59759	0.19491	-0.19987
	36.9881	-1947	38.0493	22.9645	2268	4396	6536			883.245	1.39805	0.99455	0.59802	0.19512	-0.19994
	37.008	-1958	38.0698	34.8125	2276	4439	6519			881.317	1.3977	0.99439	0.59829	0.1952	-0.20007
	37.0278	-1953	38.0903	34.9588	2294	4453	6527			879.388	1.39762	0.99445	0.59854	0.19543	-0.20016
	37.0476	-1954	38.1107	30.5706	2284	4463	6523			877.46	1.39793	0.99447	0.59893	0.19554	-0.20009
	37.0674	-1962	38.1312	25.1586	2280	4454	6482			875.531	1.39859	0.99427	0.59933	0.1955	-0.19997
	37.0872	-1966	38.1517	25.7437	2225	4417	6565			873.603	1.3993	0.99421	0.59956	0.19564	-0.2
	37.107	-1956	38.1721	22.3795	2273	4416	6518			871.674	1.39966	0.99408	0.59982	0.19571	-0.20008
	37.1268	-1961	38.1926	22.9645	2293	4427	6529			869.746	1.4	0.99385	0.59995	0.19568	-0.20036
	37.1466	-1954	38.2131	21.2093	2285	4445	6543			867.817	1.39988	0.9939	0.6	0.19594	-0.20084
	37.1664	-1948	38.2335	18.5764	2262	4449	6477			865.889	1.39922	0.99396	0.59999	0.19621	-0.20157
	37.1862	-1947	38.254	14.4808	2282	4445	6531			863.96	1.39818	0.99384	0.5998	0.19623	-0.20258
	37.206	-1940	38.2745	15.0659	2245	4455	6508			862.032	1.39682	0.99389	0.59945	0.19638	-0.20379
	37.2258	-1948	38.2949	16.2361	2265	4412	6487			860.103	1.39511	0.99396	0.59898	0.19647	-0.2052
	37.2456	-1922	38.3154	15.5047	2268	4418	6506			858.175	1.39303	0.9939	0.59832	0.19641	-0.20687
	37.2654	-1951	38.3358	9.80016	2246	4416	6531			856.246	1.39064	0.99401	0.59734	0.19666	-0.2088
	37.2852	-1937	38.3563	11.1166	2257	4447	6515			854.318	1.38808	0.99403	0.59603	0.19692	-0.21092
	37.3051	-1924	38.3768	11.5554	2268	4442	6530			852.389	1.38534	0.99393	0.59453	0.19701	-0.21309
	37.3249	-1933	38.3972	9.65389	2263	4449	6497			850.461	1.38213	0.99416	0.59284	0.19732	-0.21515
	37.3447	-1937	38.4177	16.2361	2291	4439	6535			848.532	1.37811	0.99437	0.591	0.19755	-0.21693
	37.3645	-1931	38.4382	9.0688	2235	4420	6467			846.604	1.37334	0.99451	0.58904	0.19763	-0.21831
	37.3843	-1928	38.4586	5.85084	2265	4479	6499			844.676	1.36866	0.99474	0.58701	0.19791	-0.21922
	37.4041	-1936	38.4791	10.9703	2254	4435	6477			842.747	1.36587	0.99439	0.58503	0.19797	-0.21943
	37.4239	-1936	38.4996	8.04491	2263	4423	6497			840.819	1.3665	0.99364	0.58322	0.19794	-0.21871
	37.4437	-1918	38.52	14.042	2255	4402	6489			838.89	1.36986	0.99369	0.58154	0.19825	-0.21695
	37.4635	-1934	38.5405	10.9703	2260	4391	6490			836.962	1.37356	0.99471	0.58011	0.19842	-0.21434
	37.4833	-1945	38.5609	11.9942	2268	4451	6519			835.033	1.3761	0.99614	0.57917	0.19848	-0.21127
	37.5031	-1939	38.5814	12.1405	2239	4401	6489			833.105	1.37764	0.99727	0.57882	0.19861	-0.20822
	37.5229	-1945	38.6019	17.26	2274	4429	6502			831.176	1.37882	0.99759	0.57906	0.19843	-0.20551
	37.5427	-1944	38.6223	16.0898	2272	4424	6530			829.248	1.38006	0.99756	0.57982	0.19812	-0.20342
	37.5625	-1946	38.6428	16.8212	2252	4432	6503			827.319	1.38161	0.99749	0.58101	0.19794	-0.202
	37.5824	-1955	38.6633	18.7227	2263	4479	6435			825.391	1.38352	0.99707	0.58252	0.1976	-0.20108
	37.6022	-1960	38.6837	21.5018	2253	4448	6539			823.462	1.38546	0.99666	0.58416	0.19742	-0.20052
	37.622	-1958	38.7042	27.7915	2278	4399	6538			821.534	1.38706	0.99657	0.58574	0.19754	-0.20025
	37.6418	-1953	38.7247	42.4186	2273	4399	6488			819.605	1.38815	0.99643	0.58716	0.19741	-0.20006
	37.6616	-1961	38.7451	49.2933	2265	4456	6524			817.677	1.38874	0.99637	0.58831	0.19708	-0.2
	37.6814	-1958	38.7656	60.5562	2245	4442	6472			815.748	1.38883	0.9965	0.58905	0.19652	-0.20004
	37.7012	-1959	38.7861	89.8104	2229	4445	6491			813.82	1.38852	0.99642	0.58931	0.19476	-0.20018
	37.721	-1956	38.8065	110.581	2281	4428	6497			811.891	1.38816	0.99635	0.58897	0.19014	-0.20035
	37.7408	-1942	38.827	138.519	2298	4393	6496			809.963	1.38815	0.99647	0.58805	0.17976	-0.20054
	37.7606	-1971	38.8474	136.91	2256	4401	6458			808.034	1.38876	0.9965	0.58671	0.16322	-0.20073
	37.7804	-1958	38.8679	124.623	2271	4400	6505			806.106	1.38987	0.99674	0.58506	0.14835	-0.20095
	37.8002	-1948	38.8884	107.509	2291	4438	6477			804.177	1.39122	0.9971	0.58318	0.14429	-0.2012
	37.82	-1950	38.9088	83.5207	2237	4419	6549			802.249	1.39265	0.99713	0.5812	0.15051	-0.20141
	37.8398	-1963	38.9293	81.4729	2250	4441	6491			800.32	1.39406	0.99741	0.57917	0.15882	-0.20154
	37.8596	-1957	38.9498	80.0102	2243	4418	6467			798.392	1.39541	0.99794	0.57699	0.1629	-0.20159
	37.8795	-1956	38.9702	64.213	2237	4384	6512			796.463	1.39671	0.99824	0.57447	0.1635	-0.20162
	37.8993	-1945	38.9907	40.0782	2250	4459	6474			794.535	1.39788	0.99865	0.5716	0.16532	-0.20166
	37.9191	-1961	39.0112	27.7915	2254	4419	6500			792.606	1.39879	0.999	0.56845	0.17096	-0.20183
	37.9389	-1956	39.0316	19.6003	2278	4407	6532			790.678	1.39935	0.99907	0.56517	0.17975	-0.2022
	37.9587	-1962	39.0521	18.2839	2255	4413	6494			788.75	1.3996	0.99927	0.56192	0.18885	-0.20264
	37.9785	-1952	39.0725	14.9196	2242	4400	6486			786.821	1.39969	0.99918	0.55902	0.19501	-0.20307
	37.9983	-1952	39.093	21.063	2227	4406	6521			784.893	1.39979	0.99849	0.55686	0.19789	-0.20357
	38.0181	-1956	39.1135	14.6271	2253	4415	6478			782.964	1.3999	0.99775	0.55566	0.19936	-0.2042
	38.0379	-1962	39.1339	5.99711	2227	4393	6480			781.036	1.4	0.99655	0.55554	0.2	-0.20488
	38.0577	-1961	39.1544	9.0688	2255	4405	6502			779.107	1.40007	0.99447	0.55664	0.2	-0.20565
	38.0775	-1954	39.1749	11.2629	2259	4413	6520			777.179	1.40015	0.99185	0.55901	0.19985	-0.20663
	38.0973	-1945	39.1953	8.92253	2255	4433	6478			775.25	1.40009	0.98823	0.56249	0.19933	-0.20795
	38.1171	-1953	39.2158	5.70457	2254	4405	6466			773.322	1.39984	0.98327	0.56682	0.19846	-0.20967
	38.1369	-1947	39.2363	8.04491	2242	4425	6463			771.393	1.39948	0.97697	0.57166	0.1979	-0.21184
	38.1568	-1958	39.2567	6.72847	2271	4405	6495			769.465	1.39904	0.96792	0.57651	0.19732	-0.21457
	38.1766	-1947	39.2772	10.239	2271	4410	6478			767.536	1.39945	0.95365	0.58078	0.19667	-0.21806
	38.1964	-1946	39.2976	10.5315	2245	4423	6506			765.608	1.39972	0.9283	0.58411	0.19656	-0.22248
	38.2162	-1946	39.3181	13.6032	2244	4446	6494			763.679	1.39991	0.8863	0.58645	0.19634	-0.22801
	38.236	-1955	39.3386	12.2868	2250	4384	6500			761.751	1.4	0.84666	0.58788	0.19599	-0.23484
	38.2558	-1956	39.359	8.33745	2237	4414	6469			759.822	1.39998	0.8442	0.58846	0.19623	-0.24299
	38.2756	-1961	39.3795	11.848	2280	4429	6529			757.894	1.39984	0.87641	0.58814	0.19648	-0.25243
	38.2954	-1959	39.4	8.62999	2269	4425	6525			755.965	1.3997	0.90902	0.58667	0.19696	-0.26304
	38.3152	-1952	39.4204	10.824	2251	4404	6533			754.037	1.39953	0.92846	0.58365	0.1982	-0.27452
	38.335	-1947	39.4409	14.042	2221	4414	6475			752.108	1.39915	0.94213	0.57888	0.19917	-0.28643
	38.3548	-1950	39.4614	26.475	2277	4428	6493			750.18	1.39844	0.95417	0.57342	0.19976	-0.29816
	38.3746	-1948	39.4818	27.6452	2247	4396	6518			748.251	1.39732	0.96283	0.56993	0.1998	-0.3091
	38.3944	-1949	39.5023	31.5945	2244	4415	6479			746.323	1.39584	0.96647	0.57102	0.19846	-0.31893
	38.4142	-1961	39.5228	45.0515	2238	4389	6495			744.394	1.3942	0.96741	0.57645	0.19707	-0.32764
	38.434	-1965	39.5432	49.5859	2245	4413	6511			742.466	1.39291	0.96763	0.58318	0.1965	-0.33518
	38.4539	-1961	39.5637	77.6699	2244	4413	6483			740.537	1.39269	0.96726	0.58846	0.19593	-0.34131
	38.4737	-1953	39.5842	82.6431	2209	4421	6484			738.609	1.39384	0.96767	0.59182	0.19585	-0.34554
	38.4935	-1951	39.6046	81.3267	2261	4391	6467			736.68	1.39594	0.96949	0.59413	0.19625	-0.34727
	38.5133	-1963	39.6251	64.9443	2238	4399	6527			734.752	1.39818	0.97193	0.59599	0.19611	-0.34606
	38.5331	-1955	39.6455	54.5591	2242	4396	6474			732.824	1.39991	0.97534	0.59752	0.196	-0.34165
	38.5529	-1954	39.666	49.0008	2240	4409	6479			730.895	1.40091	0.97928	0.59867	0.19586	-0.33396
	38.5727	-1963	39.6865	46.953	2243	4419	6504			728.967	1.40119	0.9825	0.59943	0.19522	-0.32311
	38.5925	-1959	39.7069	35.8364	2229	4409	6490			727.038	1.40085	0.98544	0.59983	0.19498	-0.30964
	38.6123	-1957	39.7274	26.0362	2276	4380	6488			725.11	1.39992	0.98778	0.6	0.19492	-0.29466
	38.6321	-1963	39.7479	21.7944	2222	4387	6473			723.181	1.39826	0.98907	0.60003	0.19448	-0.27961
	38.6519	-1946	39.7683	15.651	2237	4405	6484			721.253	1.396	0.99036	0.59988	0.19448	-0.26525
	38.6717	-1952	39.7888	9.80016	2239	4407	6489			719.324	1.39417	0.99143	0.59975	0.19458	-0.25184
	38.6915	-1952	39.8092	10.9703	2231	4396	6491			717.396	1.39326	0.99193	0.59977	0.19427	-0.24025
	38.7113	-1949	39.8297	13.3107	2243	4409	6486			715.467	1.3924	0.99251	0.59984	0.19427	-0.23084
	38.7312	-1956	39.8502	9.50762	2261	4392	6499			713.539	1.39115	0.99292	0.59994	0.19426	-0.22302
	38.751	-1956	39.8706	6.72847	2224	4406	6491			711.61	1.38961	0.99277	0.6	0.19378	-0.21634
	38.7708	-1954	39.8911	7.16728	2256	4409	6541			709.682	1.38769	0.99271	0.59988	0.19336	-0.21051
	38.7906	-1946	39.9116	8.62999	2227	4386	6483			707.753	1.38531	0.99261	0.59953	0.19278	-0.20544
	38.8104	-1949	39.932	10.824	2256	4386	6499			705.825	1.38269	0.99211	0.59903	0.19181	-0.2015
	38.8302	-1951	39.9525	9.50762	2246	4401	6466			703.896	1.38019	0.9914	0.59837	0.191	-0.2
	38.85	-1948	39.973	4.68067	2238	4382	6500			701.968	1.37819	0.98866	0.59752	0.18997	-0.2024
	38.8698	-1931	39.9934	7.75236	2271	4402	6530			700.039	1.37695	0.97679	0.59632	0.18836	-0.21139
	38.8896	-1932	40.0139	10.0927	2229	4408	6499			698.111	1.37652	0.94899	0.5943	0.18711	-0.2278
	38.9094	-1945	40.0344	11.4091	2235	4407	6477			696.182	1.37675	0.92239	0.59063	0.18639	-0.25052
	38.9292	-1939	40.0548	10.0927	2231	4350	6467			694.254	1.37731	0.92621	0.58466	0.18504	-0.27666
	38.949	-1952	40.0753	2.92542	2217	4374	6500			692.325	1.37778	0.95165	0.57774	0.18251	-0.30307
	38.9688	-1936	40.0958	6.43592	2218	4381	6493			690.397	1.37781	0.96251	0.57353	0.17833	-0.32779
	38.9886	-1930	40.1162	6.28965	2251	4428	6467			688.468	1.37725	0.95014	0.57398	0.17274	-0.34918
	39.0084	-1942	40.1367	2.92542	2215	4427	6489			686.54	1.37634	0.94075	0.57588	0.16878	-0.3642
	39.0283	-1946	40.1571	7.45982	2258	4403	6489			684.611	1.37533	0.95122	0.57424	0.16841	-0.36979
	39.0481	-1955	40.1776	4.09559	2240	4374	6471			682.683	1.37439	0.96752	0.56745	0.17114	-0.3655
	39.0679	-1950	40.1981	14.3346	2228	4379	6508			680.754	1.37366	0.97618	0.55749	0.17693	-0.35421
	39.0877	-1939	40.2185	4.97321	2257	4418	6531			678.826	1.37314	0.97955	0.54749	0.18331	-0.34044
	39.1075	-1950	40.239	14.4808	2222	4406	6485			676.898	1.37278	0.98118	0.53941	0.18749	-0.32737
	39.1273	-1966	40.2595	13.1644	2254	4404	6468			674.969	1.37261	0.98358	0.53303	0.19091	-0.31594
	39.1471	-1963	40.2799	15.7973	2243	4377	6461			673.041	1.37218	0.98609	0.52796	0.19336	-0.30661
	39.1669	-1952	40.3004	14.3346	2227	4401	6506			671.112	1.37034	0.98727	0.52556	0.19319	-0.30021
	39.1867	-1962	40.3209	17.26	2243	4377	6494			669.184	1.36705	0.98965	0.53161	0.19278	-0.29426
	39.2065	-1961	40.3413	15.5047	2231	4386	6481			667.255	1.36746	0.99132	0.55128	0.19272	-0.28433
	39.2263	-1959	40.3618	18.5764	2223	4392	6505			665.327	1.37109	0.99136	0.56672	0.19177	-0.27607
	39.2461	-1948	40.3822	13.3107	2238	4388	6533			663.398	1.37244	0.99218	0.57438	0.19121	-0.27119
	39.2659	-1959	40.4027	15.651	2251	4400	6515			661.47	1.37185	0.99339	0.5778	0.18986	-0.26736
	39.2857	-1966	40.4232	3.94932	2255	4410	6514			659.541	1.37108	0.994	0.57628	0.18598	-0.26392
	39.3056	-1965	40.4436	4.68067	2243	4389	6532			657.613	1.37088	0.99577	0.56954	0.18026	-0.26072
	39.3254	-1966	40.4641	4.09559	2220	4391	6503			655.684	1.37143	0.99761	0.55892	0.17083	-0.25758
	39.3452	-1963	40.4846	11.2629	2242	4384	6517			653.756	1.3727	0.99759	0.54882	0.15633	-0.25461
	39.365	-1963	40.505	2.34034	2237	4375	6521			651.827	1.37415	0.99726	0.54535	0.14007	-0.2522
	39.3848	-1960	40.5255	4.5344	2245	4366	6511			649.899	1.37556	0.99643	0.55139	0.12361	-0.25029
	39.4046	-1959	40.546	6.72847	2242	4367	6491			647.97	1.37752	0.9946	0.56341	0.10798	-0.24833
	39.4244	-1959	40.5664	3.94932	2229	4351	6505			646.042	1.37996	0.99458	0.57431	0.10119	-0.24614
	39.4442	-1957	40.5869	3.21796	2258	4399	6511			644.113	1.38206	0.99577	0.58007	0.11092	-0.24409
	39.464	-1954	40.6073	4.24186	2229	4391	6530			642.185	1.38378	0.9951	0.58176	0.13291	-0.24228
	39.4838	-1960	40.6278	3.21796	2209	4369	6513			640.256	1.38552	0.9949	0.58234	0.15716	-0.24045
	39.5036	-1958	40.6483	8.33745	2225	4441	6515			638.328	1.38706	0.99582	0.58357	0.17549	-0.2388
	39.5234	-1949	40.6687	4.68067	2238	4382	6513			636.399	1.38802	0.99483	0.58584	0.18422	-0.23745
	39.5432	-1948	40.6892	5.85084	2254	4379	6506			634.471	1.38858	0.99477	0.58868	0.1882	-0.23607
	39.563	-1949	40.7097	3.94932	2249	4352	6488			632.542	1.38904	0.99553	0.59127	0.18962	-0.23428
	39.5828	-1956	40.7301	6.5822	2232	4344	6504			630.614	1.38933	0.99363	0.59301	0.18599	-0.2321
	39.6027	-1954	40.7506	3.21796	2209	4369	6521			628.685	1.38942	0.99373	0.5941	0.18195	-0.22959
	39.6225	-1947	40.7711	9.21507	2239	4396	6496			626.757	1.38939	0.99549	0.59496	0.17775	-0.22647
	39.6423	-1951	40.7915	0	2256	4360	6476			624.828	1.3895	0.99324	0.59539	0.16967	-0.22224
	39.6621	-1958	40.812	8.33745	2212	4413	6496			622.9	1.38982	0.99366	0.59516	0.16602	-0.21689
	39.6819	-1956	40.8325	7.60609	2237	4374	6494			620.971	1.38974	0.99627	0.5941	0.1674	-0.21165
	39.7017	-1948	40.8529	2.04779	2241	4370	6504			619.043	1.3891	0.99461	0.59204	0.17027	-0.2082
	39.7215	-1958	40.8734	5.99711	2217	4376	6488			617.115	1.38943	0.99737	0.58917	0.18213	-0.20697
	39.7413	-1957	40.8938	8.92253	2252	4384	6532			615.186	1.39148	1	0.58621	0.19321	-0.20652
	39.7611	-1954	40.9143	2.04779	2253	4352	6501			613.258	1.39335	0.99711	0.58439	0.19492	-0.20574
	39.7809	-1952	40.9348	3.21796	2258	4422	6518			611.329	1.39393	0.99829	0.58496	0.19808	-0.20464
	39.8007	-1960	40.9552	8.77626	2236	4396	6519			609.401	1.39393	1	0.58772	0.2	-0.20364
	39.8205	-1963	40.9757	9.21507	2223	4401	6526			607.472	1.39453	0.99769	0.59125	0.19746	-0.20293
	39.8403	-1959	40.9962	6.14338	2224	4343	6558			605.544	1.39606	0.99903	0.59467	0.19896	-0.20215
	39.8601	-1956	41.0166	2.77915	2233	4412	6548			603.615	1.39756	1.00092	0.5972	0.20105	-0.2015
	39.88	-1961	41.0371	4.68067	2227	4396	6498			601.687	1.39861	1	0.59872	0.2	-0.201
	39.8998	-1965	41.0576	5.26576	2230	4359	6528
	39.9196	-1959	41.078	4.68067	2226	4396	6517
	39.9394	-1951	41.0985	3.07169	2237	4407	6491
	39.9592	-1966	41.1189	2.04779	2228	4443	6487
	39.979	-1965	41.1394	2.77915	2234	4386	6473
	39.9988	-1962	41.1599	3.36423	2253	4344	6551
	40.0186	-1961	41.1803	8.48372	2203	4418	6510
	40.0384	-1960	41.2008	7.45982	2258	4352	6509
	40.0582	-1962	41.2213	3.21796	2215	4343	6553
	40.078	-1953	41.2417	6.14338	2254	4405	6481
	40.0978	-1967	41.2622	9.65389	2215	4344	6530
	40.1176	-1968	41.2827	2.34034	2251	4344	6530
	40.1374	-1960	41.3031	10.6778	2228	4366	6512
	40.1572	-1960	41.3236	8.04491	2254	4377	6570
	40.1771	-1959	41.3441	6.72847	2228	4350	6512
	40.1969	-1958	41.3645	8.33745	2227	4374	6504
	40.2167	-1963	41.385	14.6271	2224	4371	6543
	40.2365	-1956	41.4054	11.4091	2245	4393	6506
	40.2563	-1958	41.4259	8.92253	2258	4400	6511
	40.2761	-1964	41.4464	11.7017	2247	4391	6516
	40.2959	-1958	41.4668	13.7495	2212	4375	6533
	40.3157	-1965	41.4873	8.33745	2203	4405	6529
	40.3355	-1971	41.5078	12.5793	2223	4413	6500
	40.3553	-1969	41.5282	14.9196	2218	4407	6510
	40.3751	-1968	41.5487	10.239	2210	4426	6495
	40.3949	-1967	41.5692	20.0391	2219	4355	6584
	40.4147	-1964	41.5896	19.6003	2275	4386	6535
	40.4345	-1955	41.6101	22.5257	2254	4360	6527
	40.4544	-1949	41.6305	39.7857	2205	4366	6535
	40.4742	-1972	41.651	47.5381	2252	4353	6515
	40.494	-1963	41.6715	69.1862	2257	4362	6540
	40.5138	-1971	41.6919	106.632	2247	4384	6502
	40.5336	-1960	41.7124	125.501	2242	4394	6521
	40.5534	-1952	41.7329	156.51	2263	4405	6541
	40.5732	-1956	41.7533	162.215	2226	4400	6504
	40.593	-1963	41.7738	147.88	2231	4391	6520
	40.6128	-1957	41.7943	124.623	2234	4371	6480
	40.6326	-1962	41.8147	95.0761	2217	4353	6490
	40.6524	-1965	41.8352	98.7329	2233	4347	6544
	40.6722	-1972	41.8556	93.1746	2225	4344	6537
	40.692	-1962	41.8761	81.4729	2223	4408	6500
	40.7118	-1967	41.8966	54.1203	2238	4388	6543
	40.7316	-1965	41.917	44.6127	2213	4375	6531
	40.7515	-1960	41.9375	30.1318	2268	4366	6531
	40.7713	-1972	41.958	15.9435	2253	4377	6514
	40.7911	-1958	41.9784	18.4302	2238	4386	6540
	40.8109	-1962	41.9989	10.3852	2245	4379	6531
	40.8307	-1961	42.0194	13.4569	2231	4382	6522
	40.8505	-1960	42.0398	14.6271	2212	4390	6536
	40.8703	-1951	42.0603	12.433	2257	4392	6512
	40.8901	-1967	42.0808	13.8957	2238	4381	6534
	40.9099	-1952	42.1012	15.2122	2244	4402	6535
	40.9297	-1967	42.1217	14.9196	2218	4379	6511
	40.9495	-1964	42.1422	9.36134	2239	4402	6492
	40.9693	-1956	42.1626	15.3585	2238	4402	6516
	40.9891	-1964	42.1831	11.1166	2226	4386	6507
	41.0089	-1960	42.2035	17.26	2236	4368	6508
	41.0288	-1970	42.224	16.2361	2245	4369	6504
	41.0486	-1971	42.2445	18.7227	2229	4407	6550
	41.0684	-1962	42.2649	11.9942	2234	4364	6531
	41.0882	-1955	42.2854	15.9435	2236	4392	6489
	41.108	-1967	42.3059	23.4034	2208	4354	6535
	41.1278	-1971	42.3263	25.5974	2237	4389	6586
	41.1476	-1964	42.3468	31.302	2244	4408	6523
	41.1674	-1959	42.3672	33.9349	2226	4384	6566
	41.1872	-1975	42.3877	40.6633	2236	4352	6535
	41.207	-1966	42.4082	56.1681	2284	4400	6549
	41.2268	-1961	42.4286	69.0399	2244	4372	6539
	41.2466	-1959	42.4491	77.0848	2217	4414	6518
	41.2664	-1959	42.4696	76.2072	2231	4353	6506
	41.2862	-1965	42.49	55.8755	2239	4385	6546
	41.306	-1963	42.5105	52.2188	2238	4365	6515
	41.3259	-1957	42.531	50.3172	2223	4403	6484
	41.3457	-1961	42.5514	53.3889	2226	4375	6510
	41.3655	-1948	42.5719	43.2962	2223	4410	6517
	41.3853	-1967	42.5924	38.1767	2230	4340	6507
	41.4051	-1939	42.6128	23.8422	2234	4377	6495
	41.4249	-1959	42.6333	13.4569	2233	4393	6504
	41.4447	-1955	42.6538	16.8212	2237	4360	6495
	41.4645	-1972	42.6742	9.94643	2230	4389	6542
	41.4843	-1964	42.6947	11.848	2224	4423	6518
	41.5041	-1975	42.7151	16.9674	2251	4360	6529
	41.5239	-1954	42.7356	14.1883	2228	4389	6506
	41.5437	-1950	42.7561	16.9674	2258	4389	6526
	41.5635	-1966	42.7765	11.2629	2266	4375	6506
	41.5833	-1956	42.797	17.1137	2223	4349	6496
	41.6032	-1954	42.8175	11.9942	2214	4368	6524
	41.623	-1955	42.8379	13.1644	2240	4400	6514
	41.6428	-1956	42.8584	16.5286	2230	4381	6495
	41.6626	-1950	42.8788	13.7495	2232	4365	6547
	41.6824	-1942	42.8993	16.2361	2240	4364	6527
	41.7022	-1945	42.9198	26.0362	2227	4378	6556
	41.722	-1947	42.9402	12.5793	2231	4380	6542
	41.7418	-1933	42.9607	16.9674	2252	4381	6477
	41.7616	-1942	42.9812	20.4779	2229	4359	6440
	41.7814	-1930	43.0016	26.7676	2232	4391	6527
	41.8012	-1942	43.0221	34.2274	2246	4342	6511
	41.821	-1930	43.0426	43.5888	2227	4388	6482
	41.8408	-1938	43.063	65.0906	2245	4385	6495
	41.8606	-1937	43.0835	84.1058	2251	4353	6491
	41.8804	-1938	43.1039	94.9299	2238	4341	6497
	41.9003	-1945	43.1244	117.309	2227	4369	6534
	41.9201	-1958	43.1449	126.963	2215	4369	6489
	41.9399	-1946	43.1653	113.653	2229	4363	6512
	41.9597	-1937	43.1858	84.8372	2238	4393	6467
	41.9795	-1951	43.2063	73.7206	2226	4382	6476
	41.9993	-1949	43.2267	74.7445	2210	4349	6482
	42.0191	-1941	43.2472	72.2579	2229	4417	6499
	42.0389	-1954	43.2677	57.9233	2234	4368	6472
	42.0587	-1959	43.2881	54.5591	2243	4376	6477
	42.0785	-1954	43.3086	30.7169	2211	4375	6492
	42.0983	-1956	43.3291	23.4034	2249	4379	6521
	42.1181	-1962	43.3495	15.3585	2238	4398	6473
	42.1379	-1961	43.37	17.26	2238	4386	6531
	42.1577	-1952	43.3905	12.8719	2236	4373	6490
	42.1776	-1962	43.4109	17.26	2222	4352	6506
	42.1974	-1963	43.4314	11.7017	2240	4363	6476
	42.2172	-1964	43.4518	15.5047	2235	4354	6508
	42.237	-1951	43.4723	15.5047	2214	4388	6503
	42.2568	-1957	43.4928	12.433	2224	4352	6488
	42.2766	-1962	43.5132	14.6271	2232	4390	6456
	42.2964	-1959	43.5337	5.70457	2237	4401	6483
	42.3162	-1954	43.5542	8.62999	2251	4341	6526
	42.336	-1963	43.5746	9.50762	2246	4381	6482
	42.3558	-1959	43.5951	9.65389	2215	4369	6502
	42.3756	-1954	43.6155	17.26	2236	4331	6494
	42.3954	-1952	43.636	8.92253	2247	4365	6490
	42.4152	-1946	43.6565	16.9674	2251	4376	6464
	42.435	-1952	43.6769	10.6778	2223	4351	6483
	42.4548	-1954	43.6974	15.651	2228	4347	6478
	42.4747	-1956	43.7179	12.5793	2240	4309	6473
	42.4945	-1955	43.7383	17.4062	2216	4341	6475
	42.5143	-1945	43.7588	26.9139	2220	4372	6480
	42.5341	-1947	43.7793	26.9139	2213	4377	6485
	42.5539	-1955	43.7997	31.7408	2249	4358	6486
	42.5737	-1951	43.8202	30.4244	2237	4377	6467
	42.5935	-1958	43.8407	36.2752	2210	4371	6497
	42.6133	-1956	43.8611	25.7437	2236	4353	6491
	42.6331	-1960	43.8816	19.7466	2230	4344	6489
	42.6529	-1963	43.9021	23.8422	2230	4406	6473
	42.6727	-1966	43.9225	21.6481	2232	4339	6462
	42.6925	-1959	43.943	24.4273	2210	4362	6478
	42.7123	-1959	43.9634	17.5525	2216	4338	6501
	42.7321	-1968	43.9839	12.8719	2182	4326	6502
	42.752	-1961	44.0044	6.14338	2234	4366	6521
	42.7718	-1967	44.0248	1.17017	2232	4379	6478
	42.7916	-1972	44.0453	7.89863	2218	4362	6502
	42.8114	-1973	44.0658	11.2629	2244	4357	6478
	42.8312	-1954	44.0862	5.85084	2193	4343	6449
	42.851	-1963	44.1067	11.2629	2222	4377	6503
	42.8708	-1962	44.1272	14.3346	2248	4399	6495
	42.8906	-1972	44.1476	13.4569	2243	4377	6456
	42.9104	-1959	44.1681	13.7495	2241	4356	6507
	42.9302	-1968	44.1885	15.5047	2225	4334	6446
	42.95	-1964	44.209	7.60609	2233	4395	6469
	42.9698	-1966	44.2295	15.0659	2225	4370	6438
	42.9896	-1974	44.2499	16.3823	2232	4373	6462
	43.0094	-1962	44.2704	10.824	2236	4389	6474
	43.0292	-1959	44.2909	15.2122	2240	4339	6466
	43.0491	-1955	44.3113	17.8451	2232	4392	6452
	43.0689	-1965	44.3318	17.26	2216	4320	6436
	43.0887	-1952	44.3523	22.2332	2229	4339	6434
	43.1085	-1944	44.3727	26.7676	2234	4330	6449
	43.1283	-1924	44.3932	27.9378	2226	4363	6464
	43.1481	-1945	44.4136	39.932	2231	4364	6462
	43.1679	-1943	44.4341	59.5323	2200	4385	6460
	43.1877	-1935	44.4546	70.6489	2220	4339	6488
	43.2075	-1949	44.475	78.6938	2228	4342	6455
	43.2273	-1945	44.4955	86.1536	2222	4400	6454
	43.2471	-1941	44.516	80.8879	2229	4345	6466
	43.2669	-1938	44.5364	59.8248	2228	4382	6462
	43.2867	-1937	44.5569	60.1174	2220	4385	6442
	43.3065	-1962	44.5774	50.9023	2215	4347	6451
	43.3264	-1952	44.5978	45.1977	2234	4360	6424
	43.3462	-1957	44.6183	53.3889	2242	4354	6455
	43.366	-1947	44.6388	38.6155	2237	4369	6444
	43.3858	-1945	44.6592	28.8154	2215	4360	6476
	43.4056	-1951	44.6797	21.2093	2230	4350	6437
	43.4254	-1959	44.7002	21.7944	2238	4397	6418
	43.4452	-1956	44.7206	13.1644	2220	4343	6468
	43.465	-1957	44.7411	15.5047	2209	4378	6439
	43.4848	-1957	44.7615	14.9196	2226	4343	6491
	43.5046	-1968	44.782	14.4808	2236	4378	6441
	43.5244	-1950	44.8025	13.6032	2203	4339	6413
	43.5442	-1959	44.8229	18.4302	2245	4391	6418
	43.564	-1968	44.8434	11.2629	2212	4340	6510
	43.5838	-1964	44.8639	11.5554	2255	4414	6444
	43.6036	-1962	44.8843	12.433	2217	4353	6468
	43.6235	-1946	44.9048	11.2629	2230	4398	6449
	43.6433	-1955	44.9252	13.1644	2233	4402	6404
	43.6631	-1959	44.9457	12.8719	2239	4356	6424
	43.6829	-1966	44.9662	14.4808	2230	4368	6420
	43.7027	-1954	44.9866	11.848	2215	4356	6415
	43.7225	-1952
	43.7423	-1951
	43.7621	-1956
	43.7819	-1971
	43.8017	-1959
	43.8215	-1960
	43.8413	-1964
	43.8611	-1951
	43.8809	-1956
	43.9008	-1958
	43.9206	-1960
	43.9404	-1963
	43.9602	-1966
	43.98	-1948
	43.9998	-1954
	44.0196	-1965
	44.0394	-1966
	44.0592	-1957
	44.079	-1969
	44.0988	-1968
	44.1186	-1957
	44.1384	-1963
	44.1582	-1969
	44.178	-1954
	44.1979	-1969
	44.2177	-1960
	44.2375	-1968
	44.2573	-1960
	44.2771	-1960
	44.2969	-1969
	44.3167	-1964
	44.3365	-1957
	44.3563	-1956
	44.3761	-1951
	44.3959	-1958
	44.4157	-1959
	44.4355	-1944
	44.4553	-1948
	44.4752	-1957
	44.495	-1947
	44.5148	-1950
	44.5346	-1953
[truncated: 24 more rows]

## Sheet: Figure 5
Due to the difficulty in presenting multi-dimensional data in graphs, we present this set of data in different ways. Figure 5a is calculated from the data in Figures 5b-c, and the data for the mean and standard deviation are listed below. Similarly, the original data for Figure 5d is in Figures 5e-f.
Figure 5a	CAT	Average AR (%)	Std. (%)	Average AR (%)	Std. (%)	Average AR (%)	Std. (%)	Average AR (%)	Std. (%)	Average AR (%)	Std. (%)	Average AR (%)	Std. (%)	Average AR (%)	Std. (%)	Average AR (%)	Std. (%)			Figure 5d	CALB	Average AR (%)	Std. (%)	Average AR (%)	Std. (%)	Average AR (%)	Std. (%)	Average AR (%)	Std. (%)	Average AR (%)	Std. (%)	Average AR (%)	Std. (%)	Average AR (%)	Std. (%)	Average AR (%)	Std. (%)
	1	85.666	6.07131	90.7654	1.6318	87.0163	1.48481	79.6632	1.32495	54.9216	2.2181	85.8347	1.24374	47.8585	0.27707	38.7425	0.755096				1	51.4448	8.4663	57.2075	2.52448	32.2934	1.5031	17.6686	0.520896	31.884	1.13312	13.7355	0.762477	8.8653	0.519355	14.8419	1.32986
	2	61.6141	2.77071	0.68646	0.19764	61.9055	1.29596	47.9178	1.57526	10.588	0.35823	66.4326	0.56908	73.5058	2.85753	86.673	0.99167				2	11.002	0.6478	1.22991	0.35917	20.4884	3.6212	1.73203	0.13311	1.74947	0.56766	41.9708	5.70102	0	1.65389	0	0
	3	0	0	42.3721	1.44192	0.9294	0.18413	74.286	0.91005	81.0751	5.87708	0.26674	0.10122	0	0	0.18998	0.15502				3	0	0	16.2009	1.12128	13.0047	0.72109	11.8509	0.41818	1.93917	0.45716	0.71329	0.34016	28.4097	0.68469	0	0.39822
	4	87.006	1.39224	1.13879	0.92831	86.2651	0.9484	71.383	0.5779	76.4127	1.46114	8.70282	0.8867	64.074	5.50594	20.7007	0.7028				4	63.6855	0.92204	1.85018	0.79322	52.7318	4.42761	3.56969	1.44979	65.6025	2.72286	64.6678	2.06761	74.0985	1.06479	70.6749	1.78617
	5	57.2003	1.84675	0	0	78.2976	1.58622	0	0	59.3517	0.78663	0	0	37.4771	0.79555	0	0.36179				5	60.8104	4.19901	59.562	0.71071	5.4377	0.28247	0	0	36.8031	0.52297	57.5305	1.31029	1.75756	0.56077	2.06645	0.28294
	6	73.4733	1.1392	97.9993	2.79222	102.034	1.14012	92.9391	1.80489	81.9641	5.01714	0.20741	0.04338	105.169	1.09876	66.0229	2.32132				6	1.82479	1.14148	81.3724	5.39291	3.92629	0.45843	0	0	66.8839	0.47197	9.97573	0.7306	70.7373	1.25043	8.3689	2.98728
	7	97.8395	1.20094	101.575	1.70773	101.034	0.94801	86.1252	1.26254	90.8159	3.30263	104.275	1.60853	78.9359	3.50255	80.7236	2.94033				7	64.3186	0.96522	66.3202	3.40281	14.604	0.56401	63.1096	1.0177	71.3885	0.55731	71.5576	3.82421	7.47789	1.41927	45.1994	1.77427
																					8	72.8297	1.38746	64.2995	0.99371	31.9893	0.89933	58.2583	2.31842	0	1.02302	23.092	1.46953	66.7153	1.22394	0	7.17319
Figure 5b-c																					9	74.8882	2.19047	56.7913	3.70217	64.9522	1.63402	71.5888	2.67847	35.7357	1.66144	76.0706	1.12585	78.3618	3.01517	64.3391	1.1424
	Round	No.	Zinc type	Zn concentration (M)	Ligand type	Ligand concentration (M)	Molar ratio of ligand/Zn	Reaction time (min)	Activity recover 1 (%)	Activity recover 2 (%)	Activity recover 3 (%)	Average activity recovery (%)	Std. (%)							Figure 5e-f	Round	No.	Zinc type	Zn concentration (M)	Ligand type	Ligand concentration (M)	Molar ratio of ligand/Zn	Reaction time (min)	Activity recover 1 (%)	Activity recover 2 (%)	Activity recover 3 (%)	Average activity recovery (%)	Std. (%)
	1	1	Zn(Ac)2	0.155	2,4-dmIM	0.625	40.3226	30	80.5475	94.1953	82.2552	85.666	6.07131								1	1	Zn(NO3)2	1.0616	2,4-dmIM	0.5358	5.0471	30	59.8757	54.592	39.8668	51.4448	8.4663
		2	Zn(NO3)2	1.0616	2,4-dmIM	0.5358	5.0471	30	91.7362	92.0931	88.4669	90.7654	1.6318									2	ZnBr2	1.0616	2,4-dmIM	0.5358	5.0471	30	58.6488	59.3156	53.6582	57.2075	2.52448
		3	ZnBr2	1.0616	2,4-dmIM	0.5358	5.0471	30	89.1158	85.9977	85.9353	87.0163	1.48481									3	Zn(Ac)2	0.6134	PR	0.1658	2.70297	30	34.2188	30.5506	32.1108	32.2934	1.5031
		4	Zn(Ac)2	0.6134	PR	0.1658	2.70297	30	79.4417	81.3853	78.1626	79.6632	1.32495									4	Zn(Ac)2	0.5817	2-tIM	0.0814	1.39935	30	18.4024	17.3579	17.2456	17.6686	0.520896
		5	Zn(Ac)2	0.2601	2-eIM	0.01	0.384468	30	53.2077	58.0539	53.5034	54.9216	2.2181									5	Zn(Ac)2	0.5817	2-tIM	0.2327	4.00034	30	30.3012	32.4586	32.8923	31.884	1.13312
		6	Zn(Ac)2	0.6333	HTM	0.0341	0.538449	30	86.0306	87.2506	84.223	85.8347	1.24374									6	Zn(Ac)2	0.6174	2-tIM	0.0752	1.21801	30	14.2824	14.2669	12.6572	13.7355	0.762477
		7	Zn(Ac)2	0.5817	2-tIM	0.0814	1.39935	30	47.8573	48.1985	47.5198	47.8585	0.27707									7	Zn(Ac)2	0.5817	2-tIM	0.4654	8.00069	30	8.19021	8.95229	9.45341	8.8653	0.519355
		8	Zn(Ac)2	0.5817	2-tIM	0.2327	4.00034	30	38.1661	39.8092	38.2522	38.7425	0.755096									8	Zn(Ac)2	0.2067	2,4-dmIM	0.8333	40.3145	30	12.9614	15.8044	15.76	14.8419	1.32986
	2	1	Zn(NO3)2	8.94578	2,4-dmIM	0.01	0.0111785	30	60.5503	58.88	65.4119	61.6141	2.77071								2	1	ZnSO4	0.383365	PR	0.551483	14.3853	50	10.5414	10.5465	11.9181	11.002	0.647796
		2	ZnSO4	0.01	HTM	0.0184422	18.4422	30	0.719005	0.910603	0.429783	0.686464	0.197638									2	Zn(H2PO4)2	0.582567	2-mTZ	6.82462	117.147	90	0.733364	1.38551	1.57084	1.22991	0.359167
		3	Zn(Ac)2	0.0854271	HTM	0.089598	10.4882	30	60.6764	63.6975	61.3426	61.9055	1.29596									3	ZnCl2	5.02537	2-IMdn	5.37498	10.6957	30	15.7604	24.5564	21.1485	20.4884	3.6212
		4	ZnSO4	0.230553	PR	0.01	0.43374	30	49.9719	46.144	47.6376	47.9178	1.57526									4	ZnSO4	3.8873	2-mTZ	1.32366	3.4051	110	1.55883	1.8825	1.75474	1.73203	0.133111
		5	Zn(H2PO4)2	0.109246	2-mtIM	0.01	0.915363	30	10.0815	10.8492	10.8334	10.588	0.358233									5	ZnBr2	0.798811	2-tIM	0.4423	5.53698	70	1.30782	2.55086	1.38971	1.74947	0.567658
		6	ZnBr2	1.11442	IM	0.01	0.0897326	30	65.7174	67.1098	66.4707	66.4326	0.569083									6	ZnBr2	3.42862	2,4-dmIM	0.607912	1.77305	115	43.0066	48.3773	34.5285	41.9708	5.70102
		7	ZnCl2	2.96482	1-mOmIM	0.0592462	0.199831	30	70.9705	72.0481	77.4988	73.5058	2.85753									7	Zn(C3H5O3)2	0.0663363	2-mtIM	2.48437	374.511	40	-4.78038	-0.73419	-2.58306	0	1.65389
		8	Zn(NO3)2	1.16462	HTM	0.01	0.0858647	30	85.4176	87.8421	86.7593	86.673	0.991674									8	Zn(NO3)2	8.22412	1-mOmIM	7.96342	9.68301	35	0	0	0	0	0
	3	1	Zn(NO3)2	1.66663	2,4-dmIM	5.33131	31.9885	30	0	0	0	0	0								3	1	Zn(Ac)2	0.555731	2-mIM	0.806389	14.5104	115	0	0	0	0	0
		2	Zn(NO3)2	1.11442	1-mOmIM	0.01	0.0897326	35	43.7976	40.3966	42.9222	42.3721	1.44192									2	ZnCl2	2.21904	PR	1.22085	5.5017	85	15.5216	15.2997	17.7815	16.2009	1.12128
		3	Zn(NO3)2	1.31523	His	0.01	0.0760326	30	1.08681	0.671047	1.03034	0.929397	0.18413									3	Zn(H2PO4)2	0.487994	2-pIM	4.39855	90.1354	105	11.9861	13.5552	13.4729	13.0047	0.721085
		4	Zn(NO3)2	1.21482	PR	0.0224623	0.184902	30	75.5639	73.5148	73.7793	74.286	0.91005									4	ZnSO4	1.71254	PR	0.957736	5.5925	55	11.8416	12.3677	11.3435	11.8509	0.418177
		5	Zn(NO3)2	1.41563	4,5-dmIM	0.01	0.07064	30	78.2828	75.6918	89.2508	81.0751	5.87708									5	Zn(NO3)2	2.01402	2-tIM	0.163609	0.812351	60	2.56229	1.47833	1.7769	1.93917	0.457159
		6	ZnSO4	0.01	HTM	0.0184422	18.4422	30	0.40327	0.161213	0.235725	0.266736	0.101223									6	Zn(C3H5O3)2	0.109405	2-mtIM	6.95993	636.161	100	0.334174	0.64642	1.15929	0.713295	0.340155
		7	Zn(NO3)2	1.21482	2,4,5-tmIM	0.01	0.0823164	30	0	0	0	0	0									7	ZnCl2	8.99876	HTM	0.143515	0.159483	65	27.7017	29.3358	28.1917	28.4097	0.684687
		8	ZnBr2	7.94176	2,4-dmIM	0.913618	1.1504	120	0.405438	0.0471884	0.11732	0.189982	0.155017									8	ZnSO4	0.782364	HTM	0.102214	1.30647	50	-0.231153	-1.0395	-1.10812	0	0.39822
	4	1	Zn(Ac)2	0.661055	HTM	0.0666834	1.00874	90	86.1338	88.9708	85.9134	87.006	1.39224								4	1	ZnBr2	1.86744	2,4-dmIM	0.461809	2.47296	100	62.8249	64.6586	63.5729	63.6855	0.922038
		2	Zn(NO3)2	0.01	2,4-dmIM	0.01	10	30	2.44601	0.380166	0.590203	1.13879	0.928312									2	ZnBr2	1.41563	2,4-dmIM	0.01	0.07064	30	1.9914	0.995845	2.56331	1.85018	0.793217
		3	Zn(Ac)2	0.101307	2,4-dmIM	0.210804	20.8085	35	86.8091	87.0549	84.9314	86.2651	0.948396									3	ZnBr2	0.461809	2,4-dmIM	0.361407	7.8259	40	55.0568	47.6261	55.5126	52.7318	4.42761
		4	Zn(NO3)2	2.21884	HTM	0.0196482	0.0885517	50	72.1964	70.9078	71.0448	71.383	0.577901									4	Zn(NO3)2	1.01402	2,4-dmIM	0.01	0.0986174	55	4.05191	1.94024	4.71691	3.56969	1.44979
		5	ZnBr2	1.71683	2,4-dmIM	1.11442	6.49115	40	78.4728	75.2426	75.5228	76.4127	1.46114									5	ZnBr2	1.31523	2,4-dmIM	0.863417	6.56478	30	62.4653	67.3517	66.9903	65.6025	2.72286
		6	Zn(H2PO4)2	0.148945	HTM	0.01	0.67139	30	8.26747	9.93893	7.90205	8.70282	0.886704									6	Zn(Ac)2	0.510201	2-tIM	0.17603	3.45021	45	62.9841	64.0437	66.9755	64.6678	2.06761
		7	ZnBr2	0.361407	2,4-dmIM	0.01	0.276696	120	67.0387	68.8272	56.3562	64.074	5.50594									7	Zn(NO3)2	1.06422	2,4-dmIM	0.712814	6.69799	75	74.8049	74.6169	72.8738	74.0985	1.06479
		8	Zn(H2PO4)2	0.101307	2,4-dmIM	0.612412	60.4514	35	19.7593	20.8953	21.4475	20.7007	0.702801									8	Zn(NO3)2	0.361407	2,4-dmIM	0.51201	14.1671	30	72.3807	68.818	70.826	70.6749	1.78617
	5	1	Zn(NO3)2	1.51603	2,4-dmIM	0.411608	2.71504	75	59.7604	56.3677	55.4729	57.2003	1.84675								5	1	Zn(NO3)2	1.31523	2,4-dmIM	0.51201	3.89294	80	66.7293	57.4358	58.266	60.8104	4.19901
		2	Zn(Ac)2	0.125126	2,4-dmIM	4.9799	397.992	100	0	0	0	0	0									2	Zn(NO3)2	0.311206	2,4-dmIM	0.963819	30.9705	55	60.4101	58.6709	59.605	59.562	0.710712
		3	Zn(NO3)2	0.813216	HTM	0.139045	1.70982	35	80.4349	76.639	77.8189	78.2976	1.58622									3	Zn(NO3)2	0.51201	HTM	0.0341206	0.666405	75	5.8368	5.2531	5.2232	5.4377	0.282467
		4	ZnBr2	1.21482	2,4-dmIM	5.83332	48.0178	45	0	0	0	0	0									4	ZnBr2	0.01	2,4-dmIM	1.11442	1114.42	30	0	0	0	0	0
		5	Zn(Ac)2	0.665025	2-IMdn	3.52407	52.9915	110	58.2599	59.7133	60.0821	59.3517	0.786627									5	Zn(Ac)2	0.601508	2-tIM	0.17603	2.92648	45	36.6575	36.2479	37.5038	36.8031	0.522974
		6	Zn(Ac)2	0.657085	1-mOmIM	2.91553	44.3706	65	0	0	0	0	0									6	Zn(NO3)2	1.06422	2,4-dmIM	0.712814	6.69799	70	58.792	58.0752	55.7243	57.5305	1.31029
		7	Zn(Ac)2	0.665025	2-pIM	1.18854	17.8721	45	37.6704	36.4205	38.3402	37.4771	0.795551									7	ZnBr2	1.16462	2-IMdn	0.662613	5.68951	105	2.0255	2.27001	0.977176	1.75756	0.560772
		8	Zn(Ac)2	0.665025	TZ	3.19392	48.0271	75	0.178357	-0.356801	-0.700963	0	0.361793									8	Zn(Ac)2	0.446683	2-IMdn	3.32327	74.3987	45	1.85561	1.87735	2.46638	2.06645	0.282937
	6	1	Zn(NO3)2	1.36543	HTM	0.0715075	0.523701	105	71.8824	74.0488	74.4887	73.4733	1.1392								6	1	Zn(NO3)2	0.01	2,4-dmIM	1.16462	1164.62	70	0.511574	3.29446	1.66834	1.82479	1.14148
		2	Zn(Ac)2	0.684874	HTM	0.0196482	0.286888	65	100.28	99.6502	94.0673	97.9993	2.79222									2	Zn(NO3)2	0.712814	2,4-dmIM	0.963819	13.5213	75	79.2299	76.1047	88.7826	81.3724	5.39291
		3	Zn(Ac)2	0.609447	HTM	0.090804	1.48994	75	102.328	103.26	100.514	102.034	1.14012									3	Zn(NO3)2	0.01	2,4-dmIM	0.913618	913.618	35	4.13154	3.29108	4.35625	3.92629	0.458432
		4	Zn(Ac)2	0.653116	HTM	0.15593	2.38747	30	90.5338	94.8815	93.4019	92.9391	1.80489									4	Zn(NO3)2	0.01	2,4-dmIM	0.01	10	35	0	0	0	0	0
		3	Zn(NO3)2	0.712814	HTM	0.051005	0.715545	105	86.4023	74.9508	84.5392	81.9641	5.01714									3	ZnBr2	2.46985	2,4-dmIM	0.913618	3.69908	100	67.1692	66.2187	67.2638	66.8839	0.47197
		4	Zn(C3H5O3)2	0.0227136	2,4-dmIM	0.01	4.40265	120	0.263731	0.158178	0.200312	0.207407	0.0433831									4	Zn(Ac)2	0.462563	2-tIM	0.17603	3.80554	45	9.97855	9.07952	10.8691	9.97573	0.730599
		5	Zn(Ac)2	0.712663	HTM	0.148693	2.08645	30	105.964	103.615	105.927	105.169	1.09876									5	ZnBr2	2.16864	2,4-dmIM	0.712814	3.28691	110	68.9764	71.7585	71.477	70.7373	1.25043
		8	ZnBr2	1.36543	2,4-dmIM	0.01	0.0732372	100	66.8208	68.3818	62.8662	66.0229	2.32132									8	ZnBr2	2.41965	2,4-dmIM	0.01	0.0413283	100	13.4145	10.4009	4.7661	8.3689	2.98728
	7	1	Zn(Ac)2	0.740452	HTM	0.16196	2.18731	120	97.2561	96.7499	99.5126	97.8395	1.20094								7	1	ZnBr2	2.06824	2,4-dmIM	0.913618	4.41737	120	63.002	64.6646	65.2891	64.3185	0.965223
		2	Zn(Ac)2	0.756332	HTM	0.111307	1.47166	45	101.797	103.547	99.3815	101.575	1.70773									2	ZnBr2	1.21482	2,4-dmIM	0.963819	7.93382	35	61.5282	68.3337	69.0986	66.3202	3.40281
		3	Zn(Ac)2	0.54593	HTM	0.0847739	1.55284	60	99.8918	100.998	102.213	101.034	0.948013									3	Zn(Ac)2	0.553869	PR	0.01	0.180548	40	13.8494	15.2051	14.7576	14.604	0.564014
		4	Zn(Ac)2	0.8	HTM	0.0172362	0.215452	40	87.8422	84.8425	85.691	86.1252	1.26254									4	ZnBr2	1.96784	2,4-dmIM	1.11442	5.66318	105	62.988	61.9284	64.4124	63.1096	1.0177
		5	Zn(Ac)2	0.732513	HTM	0.0232663	0.317624	30	90.0939	95.1732	87.1807	90.8159	3.30263									5	ZnBr2	1.86744	2,4-dmIM	1.11442	5.96766	95	71.759	70.6008	71.8057	71.3885	0.557311
		6	Zn(Ac)2	0.581658	HTM	0.113719	1.95508	30	102.265	104.357	106.203	104.275	1.60853									6	Zn(NO3)2	0.51201	2,4-dmIM	0.863417	16.8633	80	74.704	66.1749	73.7937	71.5576	3.82421
		7	Zn(Ac)2	0.8	HTM	0.25	3.125	30	75.481	77.5895	83.7374	78.9359	3.50255									7	ZnBr2	0.963819	2,4-dmIM	0.01	0.103754	120	6.67109	6.28966	9.47292	7.47789	1.41927
		8	Zn(Ac)2	0.8	HTM	0.189698	2.37123	30	78.6398	78.6492	84.8819	80.7236	2.94033									8	Zn(Ac)2	0.53799	2-tIM	0.205678	3.82309	45	43.0188	45.2146	47.3648	45.1994	1.77427
																					8	1	Zn(NO3)2	0.963819	2,4-dmIM	1.31523	13.646	75	74.7132	72.3644	71.4116	72.8297	1.38746
																						2	Zn(NO3)2	1.01402	2,4-dmIM	0.963819	9.50493	85	63.3168	63.9207	65.6608	64.2995	0.993711
																						3	Zn(Ac)2	0.53799	2-tIM	0.152312	2.83112	40	32.2218	30.7902	32.9559	31.9893	0.899332
																						4	ZnBr2	1.66663	2,4-dmIM	1.01402	6.08424	100	59.3076	55.0435	60.4238	58.2583	2.31842
																						5	Zn(NO3)2	1.31523	2,4-dmIM	2.26905	17.2521	60	-2.91375	-0.572904	-2.51788	0	1.02302
																						6	Zn(Ac)2	0.54196	2-tIM	0.155276	2.86509	50	22.3729	25.1402	21.763	23.092	1.46953
																						7	ZnBr2	2.46985	2,4-dmIM	1.01402	4.1056	115	65.5518	66.1873	68.4069	66.7153	1.22394
																						8	Zn(Ac)2	0.665025	PR	0.327789	4.92897	40	-5.08519	2.13135	-15.3509	0	7.17319
																					9	1	Zn(NO3)2	0.913618	2,4-dmIM	1.01402	11.0989	80	76.8302	76.0074	71.827	74.8882	2.19047
																						2	Zn(NO3)2	0.51201	2,4-dmIM	0.461809	9.01953	75	51.5712	59.7502	59.0527	56.7913	3.70217
																						3	ZnBr2	2.41965	2,4-dmIM	1.41563	5.85055	95	63.4771	64.1493	67.2302	64.9522	1.63402
																						4	ZnBr2	1.06422	2,4-dmIM	0.863417	8.11314	45	68.073	74.5676	72.1259	71.5888	2.67847
																						5	Zn(NO3)2	0.411608	2,4-dmIM	0.160603	3.90184	85	37.9394	35.3397	33.9279	35.7357	1.66144
																						6	ZnBr2	1.81724	2,4-dmIM	0.913618	5.02751	85	77.5428	75.8597	74.8093	76.0706	1.12585
																						7	ZnBr2	2.06824	2,4-dmIM	0.863417	4.17464	90	79.0412	81.6678	74.3765	78.3618	3.01517
																						8	Zn(NO3)2	0.813216	2,4-dmIM	0.361407	4.44417	85	63.1604	63.9714	65.8853	64.3391	1.1424

## Sheet: Figure 6a-c
Figure 6a							Figure 6b							Figure 6c
Heatmap				Star points			Heatmap				Star points			Heatmap				Star points
Zinc concentration (mol/L)	Ligand concentration (mol/L)	Predicted AR		Zinc concentration (mol/L)	Ligand concentration (mol/L)		Zinc concentration (mol/L)	Ligand concentration (mol/L)	Predicted AR		Zinc concentration (mol/L)	Ligand concentration (mol/L)		Zinc concentration (mol/L)	Ligand concentration (mol/L)	Predicted AR		Zinc concentration (mol/L)	Ligand concentration (mol/L)
0.1311	0.01	6.49014		0.637236	0.042613		0.01	0.01	57.1742		0.6333	0.0341		0.01	0.01	2.52148		1.0616	0.5358
0.137857	0.01	4.02847		0.597538	0.051508		0.0179798	0.01	59.2878		0.661055	0.066683		0.0271899	0.01	3.46747		1.01402	0.01
0.144613	0.01	2.25687		0.581658	0.081156		0.0259596	0.01	61.8641		0.684874	0.019648		0.0443798	0.01	4.37869		1.06422	0.712814
0.15137	0.01	1.06239		0.645176	0.081156		0.0339394	0.01	64.7637		0.609447	0.090804		0.0615697	0.01	5.25237		0.361407	0.51201
0.158126	0.01	0.308071		0.553869	0.051508		0.0419192	0.01	67.8144		0.653116	0.15593		0.0787596	0.01	6.08604		1.31523	0.51201
0.164883	0.01	-0.133894		0.617387	0.075226		0.049899	0.01	70.8289		0.712663	0.148693		0.0959495	0.01	6.87767		0.311206	0.963819
0.171639	0.01	-0.362674		0.657085	0.069296		0.0578788	0.01	73.6127		0.740452	0.16196		0.113139	0.01	7.62569		1.06422	0.712814
0.178396	0.01	-0.440756		0.52608	0.098945		0.0658586	0.01	75.9687		0.756332	0.111307		0.130329	0.01	8.32911		0.712814	0.963819
0.185153	0.01	-0.394665					0.0738384	0.01	77.7036		0.54593	0.084774		0.147519	0.01	8.98755		0.51201	0.863417
0.191909	0.01	-0.221625					0.0818182	0.01	78.6441		0.8	0.017236		0.164709	0.01	9.60131		0.963819	1.31523
0.198666	0.01	0.0999731					0.089798	0.01	78.6755		0.732513	0.023266		0.181899	0.01	10.1714		1.01402	0.963819
0.205422	0.01	0.597413					0.0977778	0.01	77.8052		0.581658	0.113719		0.199089	0.01	10.6994		1.31523	2.26905
0.212179	0.01	1.28794					0.105758	0.01	76.2146		0.8	0.25		0.216279	0.01	11.1878		0.913618	1.01402
0.218935	0.01	2.15991					0.113737	0.01	74.2307		0.8	0.189698		0.233469	0.01	11.6396		0.51201	0.461809
0.225692	0.01	3.15109					0.121717	0.01	72.2162					0.250659	0.01	12.0584		0.411608	0.160603
0.232448	0.01	4.13474					0.129697	0.01	70.4581					0.267848	0.01	12.4485		0.813216	0.361407
0.239205	0.01	4.93285					0.137677	0.01	69.1209					0.285038	0.01	12.8146
0.245962	0.01	5.35521					0.145657	0.01	68.2493					0.302228	0.01	13.1616
0.252718	0.01	5.29309					0.153636	0.01	67.8026					0.319418	0.01	13.4948
0.259475	0.01	4.7979					0.161616	0.01	67.697					0.336608	0.01	13.8196
0.266231	0.01	4.04709					0.169596	0.01	67.8395					0.353798	0.01	14.141
0.272988	0.01	3.27788					0.177576	0.01	68.1484					0.370988	0.01	14.4642
0.279744	0.01	2.70658					0.185556	0.01	68.5595					0.388178	0.01	14.7938
0.286501	0.01	2.49861					0.193535	0.01	69.0256					0.405368	0.01	15.1335
0.293258	0.01	2.7762					0.201515	0.01	69.5141					0.422558	0.01	15.4867
0.300014	0.01	3.62458					0.209495	0.01	70.0029					0.439747	0.01	15.8556
0.306771	0.01	5.09366					0.217475	0.01	70.4767					0.456937	0.01	16.2414
0.313527	0.01	7.1952					0.225455	0.01	70.9239					0.474127	0.01	16.6438
0.320284	0.01	9.89714					0.233434	0.01	71.3345					0.491317	0.01	17.0617
0.32704	0.01	13.1252					0.241414	0.01	71.6991					0.508507	0.01	17.492
0.333797	0.01	16.7713					0.249394	0.01	72.0088					0.525697	0.01	17.9308
0.340554	0.01	20.7006					0.257374	0.01	72.2559					0.542887	0.01	18.3723
0.34731	0.01	24.7559					0.265354	0.01	72.4359					0.560077	0.01	18.8096
0.354067	0.01	28.7616					0.273333	0.01	72.5497					0.577267	0.01	19.2345
0.360823	0.01	32.5266					0.281313	0.01	72.6035					0.594457	0.01	19.6379
0.36758	0.01	35.8481					0.289293	0.01	72.6053					0.611646	0.01	20.0096
0.374336	0.01	38.5158					0.297273	0.01	72.5641					0.628836	0.01	20.339
0.381093	0.01	40.3173					0.305253	0.01	72.4888					0.646026	0.01	20.6151
0.387849	0.01	41.0475					0.313232	0.01	72.3884					0.663216	0.01	20.8269
0.394606	0.01	40.5231					0.321212	0.01	72.2725					0.680406	0.01	20.9637
0.401363	0.01	38.6051					0.329192	0.01	72.1507					0.697596	0.01	21.0156
0.408119	0.01	35.2334					0.337172	0.01	72.033					0.714786	0.01	20.9736
0.414876	0.01	30.4754					0.345152	0.01	71.9288					0.731976	0.01	20.8302
0.421632	0.01	24.597					0.353131	0.01	71.8469					0.749166	0.01	20.5794
0.428389	0.01	18.1471					0.361111	0.01	71.7949					0.766356	0.01	20.2174
0.435145	0.01	11.8126					0.369091	0.01	71.7792					0.783545	0.01	19.7424
0.441902	0.01	6.05399					0.377071	0.01	71.8052					0.800735	0.01	19.1549
0.448659	0.01	1.10053					0.385051	0.01	71.8771					0.817925	0.01	18.4582
0.455415	0.01	-2.96917					0.39303	0.01	71.9983					0.835115	0.01	17.6576
0.462172	0.01	-6.16789					0.40101	0.01	72.1714					0.852305	0.01	16.7613
0.468928	0.01	-8.55731					0.40899	0.01	72.3982					0.869495	0.01	15.7793
0.475685	0.01	-10.218					0.41697	0.01	72.68					0.886685	0.01	14.7239
0.482441	0.01	-11.2287					0.424949	0.01	73.0172					0.903875	0.01	13.6089
0.489198	0.01	-11.6537					0.432929	0.01	73.4097					0.921065	0.01	12.4495
0.495955	0.01	-11.5347					0.440909	0.01	73.8564					0.938255	0.01	11.2614
0.502711	0.01	-10.8885					0.448889	0.01	74.3553					0.955444	0.01	10.0606
0.509468	0.01	-9.70841					0.456869	0.01	74.903					0.972634	0.01	8.86245
0.516224	0.01	-7.96936					0.464848	0.01	75.495					0.989824	0.01	7.68127
0.522981	0.01	-5.63646					0.472828	0.01	76.1251					1.00701	0.01	6.52996
0.529737	0.01	-2.67656					0.480808	0.01	76.7855					1.0242	0.01	5.42013
0.536494	0.01	0.928156					0.488788	0.01	77.4669					1.04139	0.01	4.36229
0.543251	0.01	5.16607					0.496768	0.01	78.1582					1.05858	0.01	3.36585
0.550007	0.01	9.98379					0.504747	0.01	78.8471					1.07577	0.01	2.43899
0.556764	0.01	15.279					0.512727	0.01	79.5206					1.09296	0.01	1.5886
0.56352	0.01	20.8996					0.520707	0.01	80.165					1.11015	0.01	0.820175
0.570277	0.01	26.6491					0.528687	0.01	80.7678					1.12734	0.01	0.137811
0.577033	0.01	32.3008					0.536667	0.01	81.3177					1.14453	0.01	-0.455859
0.58379	0.01	37.6167					0.544646	0.01	81.8071					1.16172	0.01	-0.959603
0.590546	0.01	42.3697					0.552626	0.01	82.2328					1.17891	0.01	-1.37357
0.597303	0.01	46.3611					0.560606	0.01	82.5983					1.1961	0.01	-1.6992
0.60406	0.01	49.4327					0.568586	0.01	82.9163					1.21329	0.01	-1.93913
0.610816	0.01	51.4729					0.576566	0.01	83.21					1.23048	0.01	-2.0971
0.617573	0.01	52.42					0.584545	0.01	83.5157					1.24767	0.01	-2.17778
0.624329	0.01	52.2671					0.592525	0.01	83.8833					1.26486	0.01	-2.18666
0.631086	0.01	51.0651					0.600505	0.01	84.3752					1.28205	0.01	-2.12987
0.637842	0.01	48.9197					0.608485	0.01	85.0624					1.29924	0.01	-2.01406
0.644599	0.01	45.9801					0.616465	0.01	86.0159					1.31643	0.01	-1.84623
0.651356	0.01	42.421					0.624444	0.01	87.2937					1.33362	0.01	-1.63361
0.658112	0.01	38.4247					0.632424	0.01	88.9218					1.35081	0.01	-1.38347
0.664869	0.01	34.1693					0.640404	0.01	90.8747					1.368	0.01	-1.1031
0.671625	0.01	29.8219					0.648384	0.01	93.0617					1.38519	0.01	-0.799599
0.678382	0.01	25.536					0.656364	0.01	95.3256					1.40238	0.01	-0.479863
0.685138	0.01	21.4481					0.664343	0.01	97.4576					1.41957	0.01	-0.150478
0.691895	0.01	17.6732					0.672323	0.01	99.2236					1.43676	0.01	0.182326
0.698652	0.01	14.2997					0.680303	0.01	100.405					1.45395	0.01	0.51272
0.705408	0.01	11.3845					0.688283	0.01	100.848					1.47114	0.01	0.835331
0.712165	0.01	8.95227					0.696263	0.01	100.522					1.48833	0.01	1.14527
0.718921	0.01	6.99872					0.704242	0.01	99.5177					1.50552	0.01	1.43814
0.725678	0.01	5.49672					0.712222	0.01	98.0177					1.52271	0.01	1.71008
0.732434	0.01	4.40403					0.720202	0.01	96.2436					1.5399	0.01	1.95774
0.739191	0.01	3.67018					0.728182	0.01	94.4212					1.55709	0.01	2.17827
0.745947	0.01	3.24203					0.736162	0.01	92.7432					1.57428	0.01	2.36929
0.752704	0.01	3.06772					0.744141	0.01	91.3361					1.59147	0.01	2.5289
0.759461	0.01	3.09925					0.752121	0.01	90.2505					1.60866	0.01	2.65563
0.766217	0.01	3.2939					0.760101	0.01	89.4739					1.62585	0.01	2.74842
0.772974	0.01	3.61494					0.768081	0.01	88.9508					1.64304	0.01	2.80657
0.77973	0.01	4.0316					0.776061	0.01	88.5997					1.66023	0.01	2.82974
0.786487	0.01	4.51874					0.78404	0.01	88.327					1.67742	0.01	2.81791
0.793243	0.01	5.05612					0.79202	0.01	88.0394					1.69461	0.01	2.77137
0.8	0.01	5.62738					0.8	0.01	87.6567					1.7118	0.01	2.69069
0.1311	0.011923	8.06161					0.01	0.012511	57.276					0.01	0.0398162	6.71523
0.137857	0.011923	5.56649					0.0179798	0.012511	59.4087					0.0271899	0.0398162	7.76933
0.144613	0.011923	3.75012					0.0259596	0.012511	62.0092					0.0443798	0.0398162	8.7814
0.15137	0.011923	2.49688					0.0339394	0.012511	64.9391					0.0615697	0.0398162	9.74821
0.158126	0.011923	1.66761					0.0419192	0.012511	68.0277					0.0787596	0.0398162	10.6669
0.164883	0.011923	1.13383					0.049899	0.012511	71.0891					0.0959495	0.0398162	11.5351
0.171639	0.011923	0.797568					0.0578788	0.012511	73.9303					0.113139	0.0398162	12.351
0.178396	0.011923	0.59925					0.0658586	0.012511	76.3544					0.130329	0.0398162	13.1135
0.185153	0.011923	0.516317					0.0738384	0.012511	78.1658					0.147519	0.0398162	13.8222
0.191909	0.011923	0.555943					0.0818182	0.012511	79.1831					0.164709	0.0398162	14.4774
0.198666	0.011923	0.744087					0.089798	0.012511	79.2773					0.181899	0.0398162	15.0805
0.205422	0.011923	1.11208					0.0977778	0.012511	78.4399					0.199089	0.0398162	15.6333
0.212179	0.011923	1.68086					0.105758	0.012511	76.8489					0.216279	0.0398162	16.1388
0.218935	0.011923	2.4421					0.113737	0.012511	74.8408					0.233469	0.0398162	16.6007
0.225692	0.011923	3.3358					0.121717	0.012511	72.7914					0.250659	0.0398162	17.0236
0.232448	0.011923	4.23426					0.129697	0.012511	70.999					0.267848	0.0398162	17.4125
0.239205	0.011923	4.95689					0.137677	0.012511	69.6338					0.285038	0.0398162	17.7733
0.245962	0.011923	5.31221					0.145657	0.012511	68.7373					0.302228	0.0398162	18.1123
0.252718	0.011923	5.19083					0.153636	0.012511	68.2633					0.319418	0.0398162	18.436
0.259475	0.011923	4.64176					0.161616	0.012511	68.1245					0.336608	0.0398162	18.7511
0.266231	0.011923	3.84057					0.169596	0.012511	68.2282					0.353798	0.0398162	19.0646
0.272988	0.011923	3.02301					0.177576	0.012511	68.4947					0.370988	0.0398162	19.3828
0.279744	0.011923	2.40587					0.185556	0.012511	68.8621					0.388178	0.0398162	19.7119
0.286501	0.011923	2.15628					0.193535	0.012511	69.2851					0.405368	0.0398162	20.0574
0.293258	0.011923	2.39837					0.201515	0.012511	69.7326					0.422558	0.0398162	20.4238
0.300014	0.011923	3.21898					0.209495	0.012511	70.1839					0.439747	0.0398162	20.8148
0.306771	0.011923	4.66936					0.217475	0.012511	70.624					0.456937	0.0398162	21.2325
0.313527	0.011923	6.76238					0.225455	0.012511	71.0416					0.474127	0.0398162	21.6778
0.320284	0.011923	9.46611					0.233434	0.012511	71.4268					0.491317	0.0398162	22.1499
0.32704	0.011923	12.7053					0.241414	0.012511	71.7699					0.508507	0.0398162	22.6465
0.333797	0.011923	16.3709					0.249394	0.012511	72.0619					0.525697	0.0398162	23.1633
0.340554	0.011923	20.3264					0.257374	0.012511	72.2949					0.542887	0.0398162	23.6946
0.34731	0.011923	24.4128					0.265354	0.012511	72.4641					0.560077	0.0398162	24.2327
0.354067	0.011923	28.4526					0.273333	0.012511	72.57					0.577267	0.0398162	24.7686
0.360823	0.011923	32.2531					0.281313	0.012511	72.6182					0.594457	0.0398162	25.2917
0.36758	0.011923	35.6106					0.289293	0.012511	72.6164					0.611646	0.0398162	25.7904
0.374336	0.011923	38.314					0.297273	0.012511	72.573					0.628836	0.0398162	26.2522
0.381093	0.011923	40.1509					0.305253	0.012511	72.4965					0.646026	0.0398162	26.6641
0.387849	0.011923	40.917					0.313232	0.012511	72.3956					0.663216	0.0398162	27.0127
0.394606	0.011923	40.43					0.321212	0.012511	72.2796					0.680406	0.0398162	27.2851
0.401363	0.011923	38.553					0.329192	0.012511	72.1583					0.697596	0.0398162	27.469
0.408119	0.011923	35.2284					0.337172	0.012511	72.0419					0.714786	0.0398162	27.5528
0.414876	0.011923	30.5276					0.345152	0.012511	71.9402					0.731976	0.0398162	27.5268
0.421632	0.011923	24.7216					0.353131	0.012511	71.8619					0.749166	0.0398162	27.3828
0.428389	0.011923	18.3585					0.361111	0.012511	71.815					0.766356	0.0398162	27.115
0.435145	0.011923	12.1119					0.369091	0.012511	71.8061					0.783545	0.0398162	26.7198
0.441902	0.011923	6.43632					0.377071	0.012511	71.8405					0.800735	0.0398162	26.1965
0.448659	0.011923	1.55715					0.385051	0.012511	71.9227					0.817925	0.0398162	25.5472
0.455415	0.011923	-2.45009					0.39303	0.012511	72.0559					0.835115	0.0398162	24.7768
0.462172	0.011923	-5.60052					0.40101	0.012511	72.243					0.852305	0.0398162	23.893
0.468928	0.011923	-7.9573					0.40899	0.012511	72.4859					0.869495	0.0398162	22.9064
0.475685	0.011923	-9.60153					0.41697	0.012511	72.7859					0.886685	0.0398162	21.8296
0.482441	0.011923	-10.6116					0.424949	0.012511	73.1438					0.903875	0.0398162	20.6777
0.489198	0.011923	-11.0498					0.432929	0.012511	73.5593					0.921065	0.0398162	19.4668
0.495955	0.011923	-10.9547					0.440909	0.012511	74.0315					0.938255	0.0398162	18.2146
0.502711	0.011923	-10.3385					0.448889	0.012511	74.5583					0.955444	0.0398162	16.9385
0.509468	0.011923	-9.18825					0.456869	0.012511	75.1365					0.972634	0.0398162	15.6561
0.516224	0.011923	-7.47118					0.464848	0.012511	75.7613					0.989824	0.0398162	14.3837
0.522981	0.011923	-5.14353					0.472828	0.012511	76.4262					1.00701	0.0398162	13.1364
0.529737	0.011923	-2.16275					0.480808	0.012511	77.1231					1.0242	0.0398162	11.9281
0.536494	0.011923	1.49788					0.488788	0.012511	77.8419					1.04139	0.0398162	10.7712
0.543251	0.011923	5.83374					0.496768	0.012511	78.5708					1.05858	0.0398162	9.67695
0.550007	0.011923	10.795					0.504747	0.012511	79.2965					1.07577	0.0398162	8.65502
0.556764	0.011923	16.2781					0.512727	0.012511	80.0045					1.09296	0.0398162	7.7136
0.56352	0.011923	22.1241					0.520707	0.012511	80.68					1.11015	0.0398162	6.85917
0.570277	0.011923	28.1244					0.528687	0.012511	81.3085					1.12734	0.0398162	6.09654
0.577033	0.011923	34.0366					0.536667	0.012511	81.8772					1.14453	0.0398162	5.4288
0.58379	0.011923	39.6058					0.544646	0.012511	82.3764					1.16172	0.0398162	4.85735
0.590546	0.011923	44.5893					0.552626	0.012511	82.8011					1.17891	0.0398162	4.38198
0.597303	0.011923	48.7758					0.560606	0.012511	83.1532					1.1961	0.0398162	4.00095
0.60406	0.011923	51.9984					0.568586	0.012511	83.4436					1.21329	0.0398162	3.71115
0.610816	0.011923	54.139					0.576566	0.012511	83.6945					1.23048	0.0398162	3.50821
0.617573	0.011923	55.132					0.584545	0.012511	83.9419					1.24767	0.0398162	3.38667
0.624329	0.011923	54.9684					0.592525	0.012511	84.2366					1.26486	0.0398162	3.34022
0.631086	0.011923	53.7013					0.600505	0.012511	84.6436					1.28205	0.0398162	3.36179
0.637842	0.011923	51.4435					0.608485	0.012511	85.2382					1.29924	0.0398162	3.44382
0.644599	0.011923	48.3544					0.616465	0.012511	86.0983					1.31643	0.0398162	3.57836
0.651356	0.011923	44.6198					0.624444	0.012511	87.2903					1.33362	0.0398162	3.75732
0.658112	0.011923	40.4316					0.632424	0.012511	88.8492					1.35081	0.0398162	3.97255
0.664869	0.011923	35.9753					0.640404	0.012511	90.7565					1.368	0.0398162	4.21604
0.671625	0.011923	31.4242					0.648384	0.012511	92.9241					1.38519	0.0398162	4.47999
0.678382	0.011923	26.9373					0.656364	0.012511	95.1928					1.40238	0.0398162	4.75693
0.685138	0.011923	22.6564					0.664343	0.012511	97.3475					1.41957	0.0398162	5.0398
0.691895	0.011923	18.7018					0.672323	0.012511	99.1456					1.43676	0.0398162	5.32201
0.698652	0.011923	15.1664					0.680303	0.012511	100.357					1.45395	0.0398162	5.59746
0.705408	0.011923	12.1095					0.688283	0.012511	100.818					1.47114	0.0398162	5.86063
0.712165	0.011923	9.55643					0.696263	0.012511	100.493					1.48833	0.0398162	6.10656
0.718921	0.011923	7.50153					0.704242	0.012511	99.4797					1.50552	0.0398162	6.33086
0.725678	0.011923	5.91545					0.712222	0.012511	97.9657					1.52271	0.0398162	6.52976
0.732434	0.011923	4.75335					0.720202	0.012511	96.18					1.5399	0.0398162	6.70004
0.739191	0.011923	3.96225					0.728182	0.012511	94.3547					1.55709	0.0398162	6.83904
0.745947	0.011923	3.48682					0.736162	0.012511	92.6869					1.57428	0.0398162	6.94459
0.752704	0.011923	3.27336					0.744141	0.012511	91.3035					1.59147	0.0398162	7.01504
0.759461	0.011923	3.27235					0.752121	0.012511	90.2513					1.60866	0.0398162	7.04916
0.766217	0.011923	3.4399					0.760101	0.012511	89.513					1.62585	0.0398162	7.04611
0.772974	0.011923	3.73826					0.768081	0.012511	89.0289					1.64304	0.0398162	7.00545
0.77973	0.011923	4.13591					0.776061	0.012511	88.7144					1.66023	0.0398162	6.92704
0.786487	0.011923	4.60707					0.78404	0.012511	88.4737					1.67742	0.0398162	6.81106
0.793243	0.011923	5.13098					0.79202	0.012511	88.2115					1.69461	0.0398162	6.65795
0.8	0.011923	5.69083					0.8	0.012511	87.8459					1.7118	0.0398162	6.46839
0.1311	0.0138461	9.69353					0.01	0.015022	57.4213					0.01	0.0696323	10.9498
0.137857	0.0138461	7.16846					0.0179798	0.015022	59.563					0.0271899	0.0696323	12.1158
0.144613	0.0138461	5.30764					0.0259596	0.015022	62.1736					0.0443798	0.0696323	13.2317
0.15137	0.0138461	3.9939					0.0339394	0.015022	65.117					0.0615697	0.0696323	14.2938
0.158126	0.0138461	3.08666					0.0419192	0.015022	68.2254					0.0787596	0.0696323	15.2988
0.164883	0.0138461	2.45727					0.049899	0.015022	71.3152					0.0959495	0.0696323	16.2438
0.171639	0.0138461	2.0095					0.0578788	0.015022	74.1958					0.113139	0.0696323	17.1268
0.178396	0.0138461	1.68708					0.0658586	0.015022	76.6724					0.130329	0.0696323	17.9464
0.185153	0.0138461	1.47168					0.0738384	0.015022	78.5486					0.147519	0.0696323	18.702
0.191909	0.0138461	1.3749					0.0818182	0.015022	79.6384					0.164709	0.0696323	19.3941
0.198666	0.0138461	1.42689					0.089798	0.015022	79.7995					0.181899	0.0696323	20.0241
0.205422	0.0138461	1.66261					0.0977778	0.015022	79.0071					0.199089	0.0696323	20.5942
0.212179	0.0138461	2.1061					0.105758	0.015022	77.4336					0.216279	0.0696323	21.108
0.218935	0.0138461	2.75166					0.113737	0.015022	75.4218					0.233469	0.0696323	21.5696
0.225692	0.0138461	3.54108					0.121717	0.015022	73.3556					0.250659	0.0696323	21.9846
0.232448	0.0138461	4.34616					0.129697	0.015022	71.5423					0.267848	0.0696323	22.359
0.239205	0.0138461	4.98504					0.137677	0.015022	70.1572					0.285038	0.0696323	22.6998
0.245962	0.0138461	5.26834					0.145657	0.015022	69.2391					0.302228	0.0696323	23.0147
0.252718	0.0138461	5.08866					0.153636	0.015022	68.7371					0.319418	0.0696323	23.3118
0.259475	0.0138461	4.49128					0.161616	0.015022	68.562					0.336608	0.0696323	23.5994
0.266231	0.0138461	3.64729					0.169596	0.015022	68.6226					0.353798	0.0696323	23.8861
0.272988	0.0138461	2.78789					0.177576	0.015022	68.8424					0.370988	0.0696323	24.1801
0.279744	0.0138461	2.12915					0.185556	0.015022	69.1622					0.388178	0.0696323	24.4893
0.286501	0.0138461	1.84026					0.193535	0.015022	69.539					0.405368	0.0696323	24.8211
0.293258	0.0138461	2.04759					0.201515	0.015022	69.9431					0.422558	0.0696323	25.1817
0.300014	0.0138461	2.83985					0.209495	0.015022	70.3546					0.439747	0.0696323	25.5762
0.306771	0.0138461	4.2695					0.217475	0.015022	70.7593					0.456937	0.0696323	26.0083
0.313527	0.0138461	6.35038					0.225455	0.015022	71.1459					0.474127	0.0696323	26.48
0.320284	0.0138461	9.05078					0.233434	0.015022	71.5043					0.491317	0.0696323	26.9916
0.32704	0.0138461	12.2951					0.241414	0.015022	71.8249					0.508507	0.0696323	27.5411
0.333797	0.0138461	15.9733					0.249394	0.015022	72.0985					0.525697	0.0696323	28.1247
0.340554	0.0138461	19.9478					0.257374	0.015022	72.3168					0.542887	0.0696323	28.7364
0.34731	0.0138461	24.0577					0.265354	0.015022	72.475					0.560077	0.0696323	29.368
0.354067	0.0138461	28.1237					0.273333	0.015022	72.5733					0.577267	0.0696323	30.0096
0.360823	0.0138461	31.9519					0.281313	0.015022	72.6166					0.594457	0.0696323	30.6493
0.36758	0.0138461	35.3378					0.289293	0.015022	72.612					0.611646	0.0696323	31.274
0.374336	0.0138461	38.0702					0.297273	0.015022	72.5673					0.628836	0.0696323	31.8691
0.381093	0.0138461	39.9376					0.305253	0.015022	72.4905					0.646026	0.0696323	32.4194
0.387849	0.0138461	40.7368					0.313232	0.015022	72.39					0.663216	0.0696323	32.9092
0.394606	0.0138461	40.2883					0.321212	0.015022	72.2749					0.680406	0.0696323	33.3229
0.401363	0.0138461	38.4582					0.329192	0.015022	72.1552					0.697596	0.0696323	33.6453
0.408119	0.0138461	35.1937					0.337172	0.015022	72.0411					0.714786	0.0696323	33.8626
0.414876	0.0138461	30.5724					0.345152	0.015022	71.9427					0.731976	0.0696323	33.9621
0.421632	0.0138461	24.8719					0.353131	0.015022	71.8691					0.749166	0.0696323	33.9333
0.428389	0.0138461	18.6331					0.361111	0.015022	71.8284					0.766356	0.0696323	33.7681
0.435145	0.0138461	12.5034					0.369091	0.015022	71.8271					0.783545	0.0696323	33.4609
0.441902	0.0138461	6.93059					0.377071	0.015022	71.8709					0.800735	0.0696323	33.0094
0.448659	0.0138461	2.13871					0.385051	0.015022	71.9641					0.817925	0.0696323	32.4146
0.455415	0.0138461	-1.79813					0.39303	0.015022	72.1102					0.835115	0.0696323	31.6804
0.462172	0.0138461	-4.8961					0.40101	0.015022	72.3122					0.852305	0.0696323	30.8145
0.468928	0.0138461	-7.21897					0.40899	0.015022	72.572					0.869495	0.0696323	29.8274
0.475685	0.0138461	-8.84776					0.41697	0.015022	72.8911					0.886685	0.0696323	28.7325
0.482441	0.0138461	-9.85989					0.424949	0.015022	73.2703					0.903875	0.0696323	27.5457
0.489198	0.0138461	-10.3156					0.432929	0.015022	73.7097					0.921065	0.0696323	26.2848
0.495955	0.0138461	-10.2502					0.440909	0.015022	74.2083					0.938255	0.0696323	24.9688
0.502711	0.0138461	-9.67107					0.448889	0.015022	74.7642					0.955444	0.0696323	23.6173
0.509468	0.0138461	-8.55875					0.456869	0.015022	75.374					0.972634	0.0696323	22.2499
0.516224	0.0138461	-6.87253					0.464848	0.015022	76.0329					0.989824	0.0696323	20.8854
0.522981	0.0138461	-4.55937					0.472828	0.015022	76.7341					1.00701	0.0696323	19.5415
0.529737	0.0138461	-1.56673					0.480808	0.015022	77.4691					1.0242	0.0696323	18.2346
0.536494	0.0138461	2.14174					0.488788	0.015022	78.2271					1.04139	0.0696323	16.9796
0.543251	0.0138461	6.56932					0.496768	0.015022	78.9956					1.05858	0.0696323	15.7896
0.550007	0.0138461	11.6705					0.504747	0.015022	79.7601					1.07577	0.0696323	14.6761
0.556764	0.0138461	17.3409					0.512727	0.015022	80.5048					1.09296	0.0696323	13.6485
0.56352	0.0138461	23.4146					0.520707	0.015022	81.2134					1.11015	0.0696323	12.7144
0.570277	0.0138461	29.6703					0.528687	0.015022	81.8698					1.12734	0.0696323	11.8793
0.577033	0.0138461	35.8489					0.536667	0.015022	82.4591					1.14453	0.0696323	11.1466
0.58379	0.0138461	41.6775					0.544646	0.015022	82.9699					1.16172	0.0696323	10.5177
0.590546	0.0138461	46.8969					0.552626	0.015022	83.3951					1.17891	0.0696323	9.99234
0.597303	0.0138461	51.2831					0.560606	0.015022	83.7345					1.1961	0.0696323	9.56815
0.60406	0.0138461	54.6601					0.568586	0.015022	83.9975					1.21329	0.0696323	9.24137
0.610816	0.0138461	56.904					0.576566	0.015022	84.2049					1.23048	0.0696323	9.00676
0.617573	0.0138461	57.9447					0.584545	0.015022	84.392					1.24767	0.0696323	8.85792
0.624329	0.0138461	57.7711					0.592525	0.015022	84.6103					1.26486	0.0696323	8.78743
0.631086	0.0138461	56.4379					0.600505	0.015022	84.9268					1.28205	0.0696323	8.78715
0.637842	0.0138461	54.0654					0.608485	0.015022	85.4211					1.29924	0.0696323	8.84839
0.644599	0.0138461	50.8242					0.616465	0.015022	86.1774					1.31643	0.0696323	8.96215
0.651356	0.0138461	46.9117					0.624444	0.015022	87.2708					1.33362	0.0696323	9.11928
0.658112	0.0138461	42.5295					0.632424	0.015022	88.7459					1.35081	0.0696323	9.31072
0.664869	0.0138461	37.8705					0.640404	0.015022	90.592					1.368	0.0696323	9.5276
0.671625	0.0138461	33.1135					0.648384	0.015022	92.7241					1.38519	0.0696323	9.76141
0.678382	0.0138461	28.4227					0.656364	0.015022	94.9818					1.40238	0.0696323	10.0041
0.685138	0.0138461	23.9453					0.664343	0.015022	97.1452					1.41957	0.0696323	10.2481
0.691895	0.0138461	19.8072					0.672323	0.015022	98.9645					1.43676	0.0696323	10.4865
0.698652	0.0138461	16.1056					0.680303	0.015022	100.2					1.45395	0.0696323	10.7131
0.705408	0.0138461	12.9029					0.688283	0.015022	100.681					1.47114	0.0696323	10.9221
0.712165	0.0138461	10.2248					0.696263	0.015022	100.364					1.48833	0.0696323	11.1088
0.718921	0.0138461	8.06437					0.704242	0.015022	99.3534					1.50552	0.0696323	11.2687
0.725678	0.0138461	6.38992					0.712222	0.015022	97.8404					1.52271	0.0696323	11.3984
0.732434	0.0138461	5.15405					0.720202	0.015022	96.0588					1.5399	0.0696323	11.4948
0.739191	0.0138461	4.30136					0.728182	0.015022	94.2449					1.55709	0.0696323	11.5556
0.745947	0.0138461	3.7744					0.736162	0.015022	92.5992					1.57428	0.0696323	11.579
0.752704	0.0138461	3.51771					0.744141	0.015022	91.2482					1.59147	0.0696323	11.5635
0.759461	0.0138461	3.48034					0.752121	0.015022	90.2345					1.60866	0.0696323	11.5083
0.766217	0.0138461	3.61721					0.760101	0.015022	89.5363					1.62585	0.0696323	11.4129
0.772974	0.0138461	3.88965					0.768081	0.015022	89.0907					1.64304	0.0696323	11.2772
0.77973	0.0138461	4.26534					0.776061	0.015022	88.8107					1.66023	0.0696323	11.1012
0.786487	0.0138461	4.71784					0.78404	0.015022	88.599					1.67742	0.0696323	10.8853
0.793243	0.0138461	5.22584					0.79202	0.015022	88.3591					1.69461	0.0696323	10.6301
0.8	0.0138461	5.77208					0.8	0.015022	88.0084					1.7118	0.0696323	10.3365
0.1311	0.0157691	11.3688					0.01	0.017533	57.6083					0.01	0.0994485	15.1851
0.137857	0.0157691	8.81837					0.0179798	0.017533	59.7487					0.0271899	0.0994485	16.4672
0.144613	0.0157691	6.91458					0.0259596	0.017533	62.3552					0.0443798	0.0994485	17.6908
0.15137	0.0157691	5.53982					0.0339394	0.017533	65.2953					0.0615697	0.0994485	18.8512
0.158126	0.0157691	4.55275					0.0419192	0.017533	68.4046					0.0787596	0.0994485	19.9447
0.164883	0.0157691	3.82517					0.049899	0.017533	71.5033					0.0959495	0.0994485	20.9678
0.171639	0.0157691	3.26309					0.0578788	0.017533	74.4041					0.113139	0.0994485	21.9181
0.178396	0.0157691	2.81397					0.0658586	0.017533	76.9149					0.130329	0.0994485	22.7938
0.185153	0.0157691	2.46397					0.0738384	0.017533	78.8416					0.147519	0.0994485	23.5943
0.191909	0.0157691	2.22917					0.0818182	0.017533	79.9957					0.164709	0.0994485	24.3197
0.198666	0.0157691	2.14371					0.089798	0.017533	80.2252					0.181899	0.0994485	24.9716
0.205422	0.0157691	2.24579					0.0977778	0.017533	79.4889					0.199089	0.0994485	25.5525
0.212179	0.0157691	2.56192					0.105758	0.017533	77.9518					0.216279	0.0994485	26.0662
0.218935	0.0157691	3.08817					0.113737	0.017533	75.9588					0.233469	0.0994485	26.5178
0.225692	0.0157691	3.76754					0.121717	0.017533	73.8964					0.250659	0.0994485	26.9132
0.232448	0.0157691	4.47191					0.129697	0.017533	72.0777					0.267848	0.0994485	27.2599
0.239205	0.0157691	5.02008					0.137677	0.017533	70.6819					0.285038	0.0994485	27.5659
0.245962	0.0157691	5.22742					0.145657	0.017533	69.7457					0.302228	0.0994485	27.8403
0.252718	0.0157691	4.99032					0.153636	0.017533	69.2153					0.319418	0.0994485	28.0928
0.259475	0.0157691	4.34972					0.161616	0.017533	69.0013					0.336608	0.0994485	28.3337
0.266231	0.0157691	3.46981					0.169596	0.017533	69.0155					0.353798	0.0994485	28.5733
0.272988	0.0157691	2.57481					0.177576	0.017533	69.1853					0.370988	0.0994485	28.822
0.279744	0.0157691	1.87881					0.185556	0.017533	69.4547					0.388178	0.0994485	29.0897
0.286501	0.0157691	1.55302					0.193535	0.017533	69.7829					0.405368	0.0994485	29.3858
0.293258	0.0157691	1.72644					0.201515	0.017533	70.1418					0.422558	0.0994485	29.7186
0.300014	0.0157691	2.48988					0.209495	0.017533	70.5122					0.439747	0.0994485	30.0952
0.306771	0.0157691	3.89698					0.217475	0.017533	70.8803					0.456937	0.0994485	30.5209
0.313527	0.0157691	5.96218					0.225455	0.017533	71.2349					0.474127	0.0994485	30.9993
0.320284	0.0157691	8.65418					0.233434	0.017533	71.5657					0.491317	0.0994485	31.5317
0.32704	0.0157691	11.8975					0.241414	0.017533	71.8631					0.508507	0.0994485	32.1171
0.333797	0.0157691	15.5818					0.249394	0.017533	72.1175					0.525697	0.0994485	32.7522
0.340554	0.0157691	19.5682					0.257374	0.017533	72.3209					0.542887	0.0994485	33.4309
0.34731	0.0157691	23.6942					0.265354	0.017533	72.4682					0.560077	0.0994485	34.1447
0.354067	0.0157691	27.7787					0.273333	0.017533	72.5592					0.577267	0.0994485	34.8827
0.360823	0.0157691	31.627					0.281313	0.017533	72.5981					0.594457	0.0994485	35.632
0.36758	0.0157691	35.034					0.289293	0.017533	72.5915					0.611646	0.0994485	36.3776
0.374336	0.0157691	37.7891					0.297273	0.017533	72.5464					0.628836	0.0994485	37.1029
0.381093	0.0157691	39.6823					0.305253	0.017533	72.4703					0.646026	0.0994485	37.7904
0.387849	0.0157691	40.5128					0.313232	0.017533	72.3711					0.663216	0.0994485	38.4218
0.394606	0.0157691	40.1045					0.321212	0.017533	72.2579					0.680406	0.0994485	38.9787
0.401363	0.0157691	38.3284					0.329192	0.017533	72.1406					0.697596	0.0994485	39.4431
0.408119	0.0157691	35.1381					0.337172	0.017533	72.0299					0.714786	0.0994485	39.7979
0.414876	0.0157691	30.6193					0.345152	0.017533	71.9359					0.731976	0.0994485	40.0279
0.421632	0.0157691	25.0562					0.353131	0.017533	71.8681					0.749166	0.0994485	40.1197
0.428389	0.0157691	18.9748					0.361111	0.017533	71.8345					0.766356	0.0994485	40.0625
0.435145	0.0157691	12.9896					0.369091	0.017533	71.8419					0.783545	0.0994485	39.8488
0.441902	0.0157691	7.53932					0.377071	0.017533	71.8959					0.800735	0.0994485	39.4744
0.448659	0.0157691	2.84777					0.385051	0.017533	72.0011					0.817925	0.0994485	38.9386
0.455415	0.0157691	-1.01059					0.39303	0.017533	72.1611					0.835115	0.0994485	38.2447
0.462172	0.0157691	-4.05173					0.40101	0.017533	72.3786					0.852305	0.0994485	37.4
0.468928	0.0157691	-6.3391					0.40899	0.017533	72.6561					0.869495	0.0994485	36.415
0.475685	0.0157691	-7.95305					0.41697	0.017533	72.9951					0.886685	0.0994485	35.3038
0.482441	0.0157691	-8.96967					0.424949	0.017533	73.3966					0.903875	0.0994485	34.0835
0.489198	0.0157691	-9.44693					0.432929	0.017533	73.8607					0.921065	0.0994485	32.7733
0.495955	0.0157691	-9.41663					0.440909	0.017533	74.3867					0.938255	0.0994485	31.3942
0.502711	0.0157691	-8.88117					0.448889	0.017533	74.9726					0.955444	0.0994485	29.9679
0.509468	0.0157691	-7.81465					0.456869	0.017533	75.6152					0.972634	0.0994485	28.5165
0.516224	0.0157691	-6.1681					0.464848	0.017533	76.3094					0.989824	0.0994485	27.0616
0.522981	0.0157691	-3.87886					0.472828	0.017533	77.0484					1.00701	0.0994485	25.6237
0.529737	0.0157691	-0.883819					0.480808	0.017533	77.823					1.0242	0.0994485	24.2219
0.536494	0.0157691	2.86381					0.488788	0.017533	78.6221					1.04139	0.0994485	22.8735
0.543251	0.0157691	7.37604					0.496768	0.017533	79.4321					1.05858	0.0994485	21.5941
0.550007	0.0157691	12.6126					0.504747	0.017533	80.2374					1.07577	0.0994485	20.3967
0.556764	0.0157691	18.4688					0.512727	0.017533	81.0211					1.09296	0.0994485	19.2923
0.56352	0.0157691	24.7715					0.520707	0.017533	81.7651					1.11015	0.0994485	18.2895
0.570277	0.0157691	31.2865					0.528687	0.017533	82.4515					1.12734	0.0994485	17.3944
0.577033	0.0157691	37.7367					0.536667	0.017533	83.0637					1.14453	0.0994485	16.6104
0.58379	0.0157691	43.83					0.544646	0.017533	83.5879					1.16172	0.0994485	15.9391
0.590546	0.0157691	49.2899					0.552626	0.017533	84.0151					1.17891	0.0994485	15.3795
0.597303	0.0157691	53.8792					0.560606	0.017533	84.3431					1.1961	0.0994485	14.9286
0.60406	0.0157691	57.4135					0.568586	0.017533	84.5792					1.21329	0.0994485	14.5818
0.610816	0.0157691	59.7633					0.576566	0.017533	84.7428					1.23048	0.0994485	14.3327
0.617573	0.0157691	60.8537					0.584545	0.017533	84.8683					1.24767	0.0994485	14.1737
0.624329	0.0157691	60.6707					0.592525	0.017533	85.0073					1.26486	0.0994485	14.096
0.631086	0.0157691	59.2706					0.600505	0.017533	85.2288					1.28205	0.0994485	14.0902
0.637842	0.0157691	56.7816					0.608485	0.017533	85.6158					1.29924	0.0994485	14.1464
0.644599	0.0157691	53.3862					0.616465	0.017533	86.2588					1.31643	0.0994485	14.2543
0.651356	0.0157691	49.2942					0.624444	0.017533	87.2413					1.33362	0.0994485	14.4036
0.658112	0.0157691	44.7172					0.632424	0.017533	88.6181					1.35081	0.0994485	14.5842
0.664869	0.0157691	39.8545					0.640404	0.017533	90.3868					1.368	0.0994485	14.7863
0.671625	0.0157691	34.8902					0.648384	0.017533	92.4667					1.38519	0.0994485	15.0008
0.678382	0.0157691	29.9934					0.656364	0.017533	94.6964					1.40238	0.0994485	15.2189
0.685138	0.0157691	25.3167					0.664343	0.017533	96.8528					1.41957	0.0994485	15.4328
0.691895	0.0157691	20.9914					0.672323	0.017533	98.6807					1.43676	0.0994485	15.6352
0.698652	0.0157691	17.1199					0.680303	0.017533	99.9345					1.45395	0.0994485	15.8197
0.705408	0.0157691	13.7673					0.688283	0.017533	100.434					1.47114	0.0994485	15.9808
0.712165	0.0157691	10.9599					0.696263	0.017533	100.135					1.48833	0.0994485	16.1136
0.718921	0.0157691	8.68955					0.704242	0.017533	99.141					1.50552	0.0994485	16.2142
0.725678	0.0157691	6.92222					0.712222	0.017533	97.6459					1.52271	0.0994485	16.2791
0.732434	0.0157691	5.60797					0.720202	0.017533	95.8856					1.5399	0.0994485	16.306
0.739191	0.0157691	4.68907					0.728182	0.017533	94.0985					1.55709	0.0994485	16.2928
0.745947	0.0157691	4.10607					0.736162	0.017533	92.487					1.57428	0.0994485	16.238
0.752704	0.0157691	3.80184					0.744141	0.017533	91.1765					1.59147	0.0994485	16.1409
0.759461	0.0157691	3.72406					0.752121	0.017533	90.2055					1.60866	0.0994485	16.0009
0.766217	0.0157691	3.82653					0.760101	0.017533	89.5485					1.62585	0.0994485	15.8179
0.772974	0.0157691	4.06964					0.768081	0.017533	89.1399					1.64304	0.0994485	15.5921
0.77973	0.0157691	4.42028					0.776061	0.017533	88.8913					1.66023	0.0994485	15.324
0.786487	0.0157691	4.85135					0.78404	0.017533	88.7045					1.67742	0.0994485	15.014
0.793243	0.0157691	5.34095					0.79202	0.017533	88.4832					1.69461	0.0994485	14.6632
0.8	0.0157691	5.8713					0.8	0.017533	88.1447					1.7118	0.0994485	14.2723
0.1311	0.0176921	13.0673					0.01	0.020044	57.8342					0.01	0.129265	19.3766
0.137857	0.0176921	10.4976					0.0179798	0.020044	59.9631					0.0271899	0.129265	20.7799
0.144613	0.0176921	8.55384					0.0259596	0.020044	62.5517					0.0443798	0.129265	22.1156
0.15137	0.0176921	7.11902					0.0339394	0.020044	65.4717					0.0615697	0.129265	23.3784
0.158126	0.0176921	6.05173					0.0419192	0.020044	68.5633					0.0787596	0.129265	24.5636
0.164883	0.0176921	5.22479					0.049899	0.020044	71.6509					0.0959495	0.129265	25.6675
0.171639	0.0176921	4.54699					0.0578788	0.020044	74.5512					0.113139	0.129265	26.6867
0.178396	0.0176921	3.96999					0.0658586	0.020044	77.0767					0.130329	0.129265	27.6191
0.185153	0.0176921	3.48469					0.0738384	0.020044	79.0365					0.147519	0.129265	28.4637
0.191909	0.0176921	3.11172					0.0818182	0.020044	80.2435					0.164709	0.129265	29.2204
0.198666	0.0176921	2.88896					0.089798	0.020044	80.5394					0.181899	0.129265	29.8908
0.205422	0.0176921	2.85748					0.0977778	0.020044	79.8689					0.199089	0.129265	30.4774
0.212179	0.0176921	3.04562					0.105758	0.020044	78.3875					0.216279	0.129265	30.9843
0.218935	0.0176921	3.4504					0.113737	0.020044	76.4367					0.233469	0.129265	31.4171
0.225692	0.0176921	4.01521					0.121717	0.020044	74.4008					0.250659	0.129265	31.7826
0.232448	0.0176921	4.61292					0.129697	0.020044	72.5938					0.267848	0.129265	32.089
0.239205	0.0176921	5.06505					0.137677	0.020044	71.1969					0.285038	0.129265	32.3457
0.245962	0.0176921	5.19377					0.145657	0.020044	70.2465					0.302228	0.129265	32.5634
0.252718	0.0176921	4.90018					0.153636	0.020044	69.688					0.319418	0.129265	32.7534
0.259475	0.0176921	4.22074					0.161616	0.020044	69.4335					0.336608	0.129265	32.9279
0.266231	0.0176921	3.31086					0.169596	0.020044	69.399					0.353798	0.129265	33.0993
0.272988	0.0176921	2.38605					0.177576	0.020044	69.5166					0.370988	0.129265	33.2803
0.279744	0.0176921	1.65708					0.185556	0.020044	69.7339					0.388178	0.129265	33.4831
0.286501	0.0176921	1.29682					0.193535	0.020044	70.0123					0.405368	0.129265	33.7196
0.293258	0.0176921	1.43719					0.201515	0.020044	70.325					0.422558	0.129265	34.0004
0.300014	0.0176921	2.17141					0.209495	0.020044	70.6537					0.439747	0.129265	34.3347
0.306771	0.0176921	3.55428					0.217475	0.020044	70.9846					0.456937	0.129265	34.7301
0.313527	0.0176921	5.60045					0.225455	0.020044	71.3067					0.474127	0.129265	35.1919
0.320284	0.0176921	8.27916					0.233434	0.020044	71.6095					0.491317	0.129265	35.723
0.32704	0.0176921	11.5158					0.241414	0.020044	71.8831					0.508507	0.129265	36.3236
0.333797	0.0176921	15.2					0.249394	0.020044	72.1182					0.525697	0.129265	36.9908
0.340554	0.0176921	19.1916					0.257374	0.020044	72.3065					0.542887	0.129265	37.7189
0.34731	0.0176921	23.3263					0.265354	0.020044	72.4429					0.560077	0.129265	38.4993
0.354067	0.0176921	27.422					0.273333	0.020044	72.527					0.577267	0.129265	39.3201
0.360823	0.0176921	31.2827					0.281313	0.020044	72.5621					0.594457	0.129265	40.1673
0.36758	0.0176921	34.7039					0.289293	0.020044	72.5542					0.611646	0.129265	41.0242
0.374336	0.0176921	37.4761					0.297273	0.020044	72.5096					0.628836	0.129265	41.8721
0.381093	0.0176921	39.3911					0.305253	0.020044	72.4351					0.646026	0.129265	42.6911
0.387849	0.0176921	40.2517					0.313232	0.020044	72.3383					0.663216	0.129265	43.4601
0.394606	0.0176921	39.8863					0.321212	0.020044	72.228					0.680406	0.129265	44.1577
0.401363	0.0176921	38.1724					0.329192	0.020044	72.1143					0.697596	0.129265	44.7628
0.408119	0.0176921	35.0714					0.337172	0.020044	72.0079					0.714786	0.129265	45.2554
0.414876	0.0176921	30.6781					0.345152	0.020044	71.9195					0.731976	0.129265	45.6167
0.421632	0.0176921	25.2811					0.353131	0.020044	71.8585					0.749166	0.129265	45.8306
0.428389	0.0176921	19.3862					0.361111	0.020044	71.8331					0.766356	0.129265	45.8836
0.435145	0.0176921	13.5714					0.369091	0.020044	71.8502					0.783545	0.129265	45.7654
0.441902	0.0176921	8.26304					0.377071	0.020044	71.9155					0.800735	0.129265	45.4699
0.448659	0.0176921	3.68507					0.385051	0.020044	72.0336					0.817925	0.129265	44.9951
0.455415	0.0176921	-0.0863329					0.39303	0.020044	72.2081					0.835115	0.129265	44.3431
0.462172	0.0176921	-3.06577					0.40101	0.020044	72.4422					0.852305	0.129265	43.5205
0.468928	0.0176921	-5.31554					0.40899	0.020044	72.7381					0.869495	0.129265	42.5385
0.475685	0.0176921	-6.91471					0.41697	0.020044	73.0978					0.886685	0.129265	41.4116
0.482441	0.0176921	-7.93765					0.424949	0.020044	73.5222					0.903875	0.129265	40.1583
0.489198	0.0176921	-8.43984					0.432929	0.020044	74.0119					0.921065	0.129265	38.7996
0.495955	0.0176921	-8.44947					0.440909	0.020044	74.5661					0.938255	0.129265	37.3585
0.502711	0.0176921	-7.96394					0.448889	0.020044	75.1831					0.955444	0.129265	35.8595
0.509468	0.0176921	-6.95075					0.456869	0.020044	75.8595					0.972634	0.129265	34.3274
0.516224	0.0176921	-5.35257					0.464848	0.020044	76.5903					0.989824	0.129265	32.7867
0.522981	0.0176921	-3.09675					0.472828	0.020044	77.3684					1.00701	0.129265	31.2608
0.529737	0.0176921	-0.109113					0.480808	0.020044	78.1844					1.0242	0.129265	29.7717
0.536494	0.0176921	3.66834					0.488788	0.020044	79.0262					1.04139	0.129265	28.3394
0.543251	0.0176921	8.25733					0.496768	0.020044	79.8797					1.05858	0.129265	26.9816
0.550007	0.0176921	13.6237					0.504747	0.020044	80.7281					1.07577	0.129265	25.7132
0.556764	0.0176921	19.6629					0.512727	0.020044	81.5529					1.09296	0.129265	24.5466
0.56352	0.0176921	26.1952					0.520707	0.020044	82.3346					1.11015	0.129265	23.4912
0.570277	0.0176921	32.9722					0.528687	0.020044	83.0534					1.12734	0.129265	22.5534
0.577033	0.0176921	39.698					0.536667	0.020044	83.6905					1.14453	0.129265	21.737
0.58379	0.0176921	46.0605					0.544646	0.020044	84.2303					1.16172	0.129265	21.0429
0.590546	0.0176921	51.7645					0.552626	0.020044	84.6613					1.17891	0.129265	20.4695
0.597303	0.0176921	56.5596					0.560606	0.020044	84.9794					1.1961	0.129265	20.0129
0.60406	0.0176921	60.2533					0.568586	0.020044	85.1897					1.21329	0.129265	19.667
0.610816	0.0176921	62.7108					0.576566	0.020044	85.3098					1.23048	0.129265	19.4243
0.617573	0.0176921	63.8528					0.584545	0.020044	85.373					1.24767	0.129265	19.2756
0.624329	0.0176921	63.6615					0.592525	0.020044	85.4309					1.26486	0.129265	19.2107
0.631086	0.0176921	62.1942					0.600505	0.020044	85.5535					1.28205	0.129265	19.2186
0.637842	0.0176921	59.5871					0.608485	0.020044	85.8274					1.29924	0.129265	19.2878
0.644599	0.0176921	56.0362					0.616465	0.020044	86.3485					1.31643	0.129265	19.4067
0.651356	0.0176921	51.7642					0.624444	0.020044	87.2087					1.33362	0.129265	19.5638
0.658112	0.0176921	46.9922					0.632424	0.020044	88.4731					1.35081	0.129265	19.748
0.664869	0.0176921	41.926					0.640404	0.020044	90.1484					1.368	0.129265	19.9485
0.671625	0.0176921	36.7542					0.648384	0.020044	92.1585					1.38519	0.129265	20.1554
0.678382	0.0176921	31.6502					0.656364	0.020044	94.3426					1.40238	0.129265	20.3595
0.685138	0.0176921	26.7718					0.664343	0.020044	96.4751					1.41957	0.129265	20.5525
0.691895	0.0176921	22.2563					0.672323	0.020044	98.2979					1.43676	0.129265	20.7272
0.698652	0.0176921	18.2111					0.680303	0.020044	99.5614					1.45395	0.129265	20.877
0.705408	0.0176921	14.7046					0.688283	0.020044	100.081					1.47114	0.129265	20.9966
0.712165	0.0176921	11.7639					0.696263	0.020044	99.8094					1.48833	0.129265	21.0815
0.718921	0.0176921	9.37912					0.704242	0.020044	98.8472					1.50552	0.129265	21.128
0.725678	0.0176921	7.51419					0.712222	0.020044	97.3881					1.52271	0.129265	21.1334
0.732434	0.0176921	6.11669					0.720202	0.020044	95.6671					1.5399	0.129265	21.0956
0.739191	0.0176921	5.12671					0.728182	0.020044	93.9228					1.55709	0.129265	21.0132
0.745947	0.0176921	4.48291					0.736162	0.020044	92.3577					1.57428	0.129265	20.8854
0.752704	0.0176921	4.12661					0.744141	0.020044	91.0952					1.59147	0.129265	20.7118
0.759461	0.0176921	4.00419					0.752121	0.020044	90.1702					1.60866	0.129265	20.4925
0.766217	0.0176921	4.06837					0.760101	0.020044	89.5543					1.62585	0.129265	20.2279
0.772974	0.0176921	4.27861					0.768081	0.020044	89.1803					1.64304	0.129265	19.9185
0.77973	0.0176921	4.60101					0.776061	0.020044	88.9591					1.66023	0.129265	19.5652
0.786487	0.0176921	5.00779					0.78404	0.020044	88.7929					1.67742	0.129265	19.1689
0.793243	0.0176921	5.4764					0.79202	0.020044	88.5857					1.69461	0.129265	18.7305
0.8	0.0176921	5.98853					0.8	0.020044	88.2562					1.7118	0.129265	18.251
0.1311	0.0196152	14.7665					0.01	0.0225551	58.0951					0.01	0.159081	23.4763
0.137857	0.0196152	12.1852					0.0179798	0.0225551	60.2029					0.0271899	0.159081	25.0062
0.144613	0.0196152	10.2063					0.0259596	0.0225551	62.7602					0.0443798	0.159081	26.4592
0.15137	0.0196152	8.71415					0.0339394	0.0225551	65.644					0.0615697	0.159081	27.8294
0.158126	0.0196152	7.56794					0.0419192	0.0225551	68.6996					0.0787596	0.159081	29.1111
0.164883	0.0196152	6.64207					0.049899	0.0225551	71.7563					0.0959495	0.159081	30.2995
0.171639	0.0196152	5.84869					0.0578788	0.0225551	74.6355					0.113139	0.159081	31.3909
0.178396	0.0196152	5.14415					0.0658586	0.0225551	77.1548					0.130329	0.159081	32.3824
0.185153	0.0196152	4.52441					0.0738384	0.0225551	79.1289					0.147519	0.159081	33.2724
0.191909	0.0196152	4.0146					0.0818182	0.0225551	80.3743					0.164709	0.159081	34.0606
0.198666	0.0196152	3.65619					0.089798	0.0225551	80.7312					0.181899	0.159081	34.7479
0.205422	0.0196152	3.49267					0.0977778	0.0225551	80.1341					0.199089	0.159081	35.3372
0.212179	0.0196152	3.55358					0.105758	0.0225551	78.7271					0.216279	0.159081	35.8326
0.218935	0.0196152	3.83612					0.113737	0.0225551	76.8422					0.233469	0.159081	36.24
0.225692	0.0196152	4.28345					0.121717	0.0225551	74.8554					0.250659	0.159081	36.5668
0.232448	0.0196152	4.77031					0.129697	0.0225551	73.0778					0.267848	0.159081	36.8222
0.239205	0.0196152	5.12299					0.137677	0.0225551	71.6901					0.285038	0.159081	37.0168
0.245962	0.0196152	5.17172					0.145657	0.0225551	70.7299					0.302228	0.159081	37.1626
0.252718	0.0196152	4.82278					0.153636	0.0225551	70.1443					0.319418	0.159081	37.2728
0.259475	0.0196152	4.10818					0.161616	0.0225551	69.8488					0.336608	0.159081	37.3615
0.266231	0.0196152	3.17341					0.169596	0.0225551	69.7648					0.353798	0.159081	37.4436
0.272988	0.0196152	2.22396					0.177576	0.0225551	69.8295					0.370988	0.159081	37.534
0.279744	0.0196152	1.46612					0.185556	0.0225551	69.9942					0.388178	0.159081	37.6477
0.286501	0.0196152	1.07381					0.193535	0.0225551	70.2225					0.405368	0.159081	37.7992
0.293258	0.0196152	1.18192					0.201515	0.0225551	70.4891					0.422558	0.159081	38.0018
0.300014	0.0196152	1.88643					0.209495	0.0225551	70.7761					0.439747	0.159081	38.2674
0.306771	0.0196152	3.24343					0.217475	0.0225551	71.0701					0.456937	0.159081	38.6061
0.313527	0.0196152	5.26743					0.225455	0.0225551	71.3596					0.474127	0.159081	39.0252
0.320284	0.0196152	7.92835					0.233434	0.0225551	71.6344					0.491317	0.159081	39.5296
0.32704	0.0196152	11.1531					0.241414	0.0225551	71.8843					0.508507	0.159081	40.1208
0.333797	0.0196152	14.8314					0.249394	0.0225551	72.1					0.525697	0.159081	40.7971
0.340554	0.0196152	18.8218					0.257374	0.0225551	72.2733					0.542887	0.159081	41.553
0.34731	0.0196152	22.9585					0.265354	0.0225551	72.3991					0.560077	0.159081	42.3798
0.354067	0.0196152	27.0579					0.273333	0.0225551	72.4765					0.577267	0.159081	43.2653
0.360823	0.0196152	30.9241					0.281313	0.0225551	72.5084					0.594457	0.159081	44.1939
0.36758	0.0196152	34.353					0.289293	0.0225551	72.4998					0.611646	0.159081	45.1475
0.374336	0.0196152	37.1367					0.297273	0.0225551	72.4565					0.628836	0.159081	46.1053
0.381093	0.0196152	39.0703					0.305253	0.0225551	72.3845					0.646026	0.159081	47.0449
0.387849	0.0196152	39.9607					0.313232	0.0225551	72.2911					0.663216	0.159081	47.9423
0.394606	0.0196152	39.642					0.321212	0.0225551	72.1847					0.680406	0.159081	48.773
0.401363	0.0196152	37.9994					0.329192	0.0225551	72.0756					0.697596	0.159081	49.5128
0.408119	0.0196152	35.0034					0.337172	0.0225551	71.9748					0.714786	0.159081	50.1382
0.414876	0.0196152	30.7579					0.345152	0.0225551	71.893					0.731976	0.159081	50.6272
0.421632	0.0196152	25.5524					0.353131	0.0225551	71.84					0.749166	0.159081	50.9603
0.428389	0.0196152	19.8689					0.361111	0.0225551	71.8239					0.766356	0.159081	51.1211
0.435145	0.0196152	14.2482					0.369091	0.0225551	71.8518					0.783545	0.159081	51.0968
0.441902	0.0196152	9.10063					0.377071	0.0225551	71.9294					0.800735	0.159081	50.8789
0.448659	0.0196152	4.64979					0.385051	0.0225551	72.0612					0.817925	0.159081	50.4637
0.455415	0.0196152	0.97436					0.39303	0.0225551	72.2513					0.835115	0.159081	49.8524
0.462172	0.0196152	-1.93787					0.40101	0.0225551	72.5026					0.852305	0.159081	49.0511
0.468928	0.0196152	-4.14722					0.40899	0.0225551	72.8177					0.869495	0.159081	48.0712
0.475685	0.0196152	-5.73092					0.41697	0.0225551	73.1988					0.886685	0.159081	46.9282
0.482441	0.0196152	-6.76128					0.424949	0.0225551	73.647					0.903875	0.159081	45.6421
0.489198	0.0196152	-7.29105					0.432929	0.0225551	74.1629					0.921065	0.159081	44.236
0.495955	0.0196152	-7.34477					0.440909	0.0225551	74.7462					0.938255	0.159081	42.7355
0.502711	0.0196152	-6.9148					0.448889	0.0225551	75.3951					0.955444	0.159081	41.1678
0.509468	0.0196152	-5.96199					0.456869	0.0225551	76.1064					0.972634	0.159081	39.5607
0.516224	0.0196152	-4.42058					0.464848	0.0225551	76.8751					0.989824	0.159081	37.942
0.522981	0.0196152	-2.20769					0.472828	0.0225551	77.6937					1.00701	0.159081	36.338
0.529737	0.0196152	0.76246					0.480808	0.0225551	78.5524					1.0242	0.159081	34.7738
0.536494	0.0196152	4.55981					0.488788	0.0225551	79.4388					1.04139	0.159081	33.2718
0.543251	0.0196152	9.21676					0.496768	0.0225551	80.3377					1.05858	0.159081	31.8518
0.550007	0.0196152	14.7062					0.504747	0.0225551	81.2312					1.07577	0.159081	30.5305
0.556764	0.0196152	20.9246					0.512727	0.0225551	82.0995					1.09296	0.159081	29.3215
0.56352	0.0196152	27.6855					0.520707	0.0225551	82.9213					1.11015	0.159081	28.2348
0.570277	0.0196152	34.7261					0.528687	0.0225551	83.6748					1.12734	0.159081	27.2772
0.577033	0.0196152	41.7307					0.536667	0.0225551	84.3394					1.14453	0.159081	26.452
0.58379	0.0196152	48.3655					0.544646	0.0225551	84.8969					1.16172	0.159081	25.7596
0.590546	0.0196152	54.3161					0.552626	0.0225551	85.3339					1.17891	0.159081	25.1972
0.597303	0.0196152	59.3185					0.560606	0.0225551	85.6438					1.1961	0.159081	24.7598
0.60406	0.0196152	63.1725					0.568586	0.0225551	85.8297					1.21329	0.159081	24.4397
0.610816	0.0196152	65.7393					0.576566	0.0225551	85.9071					1.23048	0.159081	24.2277
0.617573	0.0196152	66.9348					0.584545	0.0225551	85.9081					1.24767	0.159081	24.1128
0.624329	0.0196152	66.7364					0.592525	0.0225551	85.8837					1.26486	0.159081	24.083
0.631086	0.0196152	65.2018					0.600505	0.0225551	85.905					1.28205	0.159081	24.1257
0.637842	0.0196152	62.4758					0.608485	0.0225551	86.0612					1.29924	0.159081	24.2278
0.644599	0.0196152	58.7688					0.616465	0.0225551	86.453					1.31643	0.159081	24.3761
0.651356	0.0196152	54.3172					0.624444	0.0225551	87.1806					1.33362	0.159081	24.5578
0.658112	0.0196152	49.3516					0.632424	0.0225551	88.3192					1.35081	0.159081	24.7607
0.664869	0.0196152	44.0834					0.640404	0.0225551	89.8853					1.368	0.159081	24.9732
0.671625	0.0196152	38.7048					0.648384	0.0225551	91.8083					1.38519	0.159081	25.1847
0.678382	0.0196152	33.3931					0.656364	0.0225551	93.9282					1.40238	0.159081	25.3855
0.685138	0.0196152	28.3116					0.664343	0.0225551	96.0194					1.41957	0.159081	25.5671
0.691895	0.0196152	23.6033					0.672323	0.0225551	97.8227					1.43676	0.159081	25.7223
0.698652	0.0196152	19.3811					0.680303	0.0225551	99.0875					1.45395	0.159081	25.8448
0.705408	0.0196152	15.717					0.688283	0.0225551	99.628					1.47114	0.159081	25.9294
0.712165	0.0196152	12.6385					0.696263	0.0225551	99.3931					1.48833	0.159081	25.9723
0.718921	0.0196152	10.1348					0.704242	0.0225551	98.4788					1.50552	0.159081	25.9704
0.725678	0.0196152	8.16735					0.712222	0.0225551	97.0741					1.52271	0.159081	25.9214
0.732434	0.0196152	6.6815					0.720202	0.0225551	95.4112					1.5399	0.159081	25.8242
0.739191	0.0196152	5.61531					0.728182	0.0225551	93.7259					1.55709	0.159081	25.678
0.745947	0.0196152	4.90574					0.736162	0.0225551	92.2188					1.57428	0.159081	25.4827
0.752704	0.0196152	4.49264					0.744141	0.0225551	91.0109					1.59147	0.159081	25.2387
0.759461	0.0196152	4.3212					0.752121	0.0225551	90.1342					1.60866	0.159081	24.9467
0.766217	0.0196152	4.34306					0.760101	0.0225551	89.5585					1.62585	0.159081	24.6076
0.772974	0.0196152	4.51678					0.768081	0.0225551	89.2159					1.64304	0.159081	24.2225
0.77973	0.0196152	4.80767					0.776061	0.0225551	89.0178					1.66023	0.159081	23.7927
0.786487	0.0196152	5.18721					0.78404	0.0225551	88.867					1.67742	0.159081	23.3194
0.793243	0.0196152	5.63221					0.79202	0.0225551	88.6693					1.69461	0.159081	22.8035
0.8	0.0196152	6.12374					0.8	0.0225551	88.3452					1.7118	0.159081	22.2464
0.1311	0.0215382	16.4421					0.01	0.0250661	58.387					0.01	0.188897	27.4326
0.137857	0.0215382	13.8587					0.0179798	0.0250661	60.4643					0.0271899	0.188897	29.0951
0.144613	0.0215382	11.8513					0.0259596	0.0250661	62.978					0.0443798	0.188897	30.6716
0.15137	0.0215382	10.3064					0.0339394	0.0250661	65.8105					0.0615697	0.188897	32.1551
0.158126	0.0215382	9.08435					0.0419192	0.0250661	68.8126					0.0787596	0.188897	33.539
0.164883	0.0215382	8.06172					0.049899	0.0250661	71.8191					0.0959495	0.188897	34.8176
0.171639	0.0215382	7.15461					0.0578788	0.0250661	74.657					0.113139	0.188897	35.9863
0.178396	0.0215382	6.32456					0.0658586	0.0250661	77.1494					0.130329	0.188897	37.0412
0.185153	0.0215382	5.57283					0.0738384	0.0250661	79.1179					0.147519	0.188897	37.9801
0.191909	0.0215382	4.92909					0.0818182	0.0250661	80.3855					0.164709	0.188897	38.802
0.198666	0.0215382	4.43816					0.089798	0.0250661	80.7953					0.181899	0.188897	39.5076
0.205422	0.0215382	4.14549					0.0977778	0.0250661	80.2768					0.199089	0.188897	40.0993
0.212179	0.0215382	4.08129					0.105758	0.0250661	78.9611					0.216279	0.188897	40.5811
0.218935	0.0215382	4.2422					0.113737	0.0250661	77.1636					0.233469	0.188897	40.9592
0.225692	0.0215382	4.57092					0.121717	0.0250661	75.2475					0.250659	0.188897	41.2414
0.232448	0.0215382	4.94486					0.129697	0.0250661	73.5164					0.267848	0.188897	41.4376
0.239205	0.0215382	5.19661					0.137677	0.0250661	72.1483					0.285038	0.188897	41.5595
0.245962	0.0215382	5.16533					0.145657	0.0250661	71.1835					0.302228	0.188897	41.6204
0.252718	0.0215382	4.76252					0.153636	0.0250661	70.5729					0.319418	0.188897	41.6353
0.259475	0.0215382	4.01596					0.161616	0.0250661	70.2374					0.336608	0.188897	41.6205
0.266231	0.0215382	3.06058					0.169596	0.0250661	70.1047					0.353798	0.188897	41.593
0.272988	0.0215382	2.09107					0.177576	0.0250661	70.1172					0.370988	0.188897	41.5706
0.279744	0.0215382	1.30819					0.185556	0.0250661	70.2301					0.388178	0.188897	41.5711
0.286501	0.0215382	0.886124					0.193535	0.0250661	70.4093					0.405368	0.188897	41.6118
0.293258	0.0215382	0.962639					0.201515	0.0250661	70.6307					0.422558	0.188897	41.7094
0.300014	0.0215382	1.63676					0.209495	0.0250661	70.8769					0.439747	0.188897	41.8785
0.306771	0.0215382	2.96616					0.217475	0.0250661	71.1345					0.456937	0.188897	42.1321
0.313527	0.0215382	4.96509					0.225455	0.0250661	71.3921					0.474127	0.188897	42.4802
0.320284	0.0215382	7.60432					0.233434	0.0250661	71.6393					0.491317	0.188897	42.9297
0.32704	0.0215382	10.8126					0.241414	0.0250661	71.8659					0.508507	0.188897	43.4841
0.333797	0.0215382	14.4797					0.249394	0.0250661	72.0625					0.525697	0.188897	44.1426
0.340554	0.0215382	18.463					0.257374	0.0250661	72.221					0.542887	0.188897	44.9008
0.34731	0.0215382	22.595					0.265354	0.0250661	72.3364					0.560077	0.188897	45.7498
0.354067	0.0215382	26.6915					0.273333	0.0250661	72.4076					0.577267	0.188897	46.677
0.360823	0.0215382	30.5563					0.281313	0.0250661	72.4367					0.594457	0.188897	47.6658
0.36758	0.0215382	33.9867					0.289293	0.0250661	72.428					0.611646	0.188897	48.6965
0.374336	0.0215382	36.7774					0.297273	0.0250661	72.3867					0.628836	0.188897	49.7462
0.381093	0.0215382	38.727					0.305253	0.0250661	72.3181					0.646026	0.188897	50.7899
0.387849	0.0215382	39.6476					0.313232	0.0250661	72.2289					0.663216	0.188897	51.801
0.394606	0.0215382	39.3803					0.321212	0.0250661	72.1275					0.680406	0.188897	52.7517
0.401363	0.0215382	37.8188					0.329192	0.0250661	72.0242					0.697596	0.188897	53.6144
0.408119	0.0215382	34.9435					0.337172	0.0250661	71.9301					0.714786	0.188897	54.3623
0.414876	0.0215382	30.8663					0.345152	0.0250661	71.8562					0.731976	0.188897	54.9699
0.421632	0.0215382	25.8746					0.353131	0.0250661	71.8123					0.749166	0.188897	55.4144
0.428389	0.0215382	20.4238					0.361111	0.0250661	71.8068					0.766356	0.188897	55.6762
0.435145	0.0215382	15.0182					0.369091	0.0250661	71.8465					0.783545	0.188897	55.7399
0.441902	0.0215382	10.0497					0.377071	0.0250661	71.9374					0.800735	0.188897	55.5946
0.448659	0.0215382	5.73972					0.385051	0.0250661	72.084					0.817925	0.188897	55.2348
0.455415	0.0215382	2.16989					0.39303	0.0250661	72.2903					0.835115	0.188897	54.6605
0.462172	0.0215382	-0.66884					0.40101	0.0250661	72.5596					0.852305	0.188897	53.8777
0.468928	0.0215382	-2.83411					0.40899	0.0250661	72.8947					0.869495	0.188897	52.8979
0.475685	0.0215382	-4.40078					0.41697	0.0250661	73.2978					0.886685	0.188897	51.738
0.482441	0.0215382	-5.43875					0.424949	0.0250661	73.7705					0.903875	0.188897	50.4196
0.489198	0.0215382	-5.99791					0.432929	0.0250661	74.3134					0.921065	0.188897	48.9683
0.495955	0.0215382	-6.09902					0.440909	0.0250661	74.9265					0.938255	0.188897	47.4125
0.502711	0.0215382	-5.72948					0.448889	0.0250661	75.6083					0.955444	0.188897	45.7826
0.509468	0.0215382	-4.8435					0.456869	0.0250661	76.3555					0.972634	0.188897	44.1096
0.516224	0.0215382	-3.36685					0.464848	0.0250661	77.163					0.989824	0.188897	42.4245
0.522981	0.0215382	-1.20622					0.472828	0.0250661	78.0234					1.00701	0.188897	40.7567
0.529737	0.0215382	1.73615					0.480808	0.0250661	78.9265					1.0242	0.188897	39.134
0.536494	0.0215382	5.54291					0.488788	0.0250661	79.8592					1.04139	0.188897	37.5814
0.543251	0.0215382	10.2581					0.496768	0.0250661	80.8054					1.05858	0.188897	36.1205
0.550007	0.0215382	15.8627					0.504747	0.0250661	81.7461					1.07577	0.188897	34.7697
0.556764	0.0215382	22.2551					0.512727	0.0250661	82.6602					1.09296	0.188897	33.5433
0.56352	0.0215382	29.2421					0.520707	0.0250661	83.5245					1.11015	0.188897	32.4518
0.570277	0.0215382	36.5465					0.528687	0.0250661	84.3152					1.12734	0.188897	31.5018
0.577033	0.0215382	43.8316					0.536667	0.0250661	85.0096					1.14453	0.188897	30.696
0.58379	0.0215382	50.7406					0.544646	0.0250661	85.5873					1.16172	0.188897	30.0338
0.590546	0.0215382	56.9389					0.552626	0.0250661	86.0325					1.17891	0.188897	29.5112
0.597303	0.0215382	62.1487					0.560606	0.0250661	86.3363					1.1961	0.188897	29.1212
0.60406	0.0215382	66.163					0.568586	0.0250661	86.4995					1.21329	0.188897	28.8546
0.610816	0.0215382	68.8399					0.576566	0.0250661	86.5357					1.23048	0.188897	28.6999
0.617573	0.0215382	70.0906					0.584545	0.0250661	86.4752					1.24767	0.188897	28.6443
0.624329	0.0215382	69.8867					0.592525	0.0250661	86.3683					1.26486	0.188897	28.6738
0.631086	0.0215382	68.2852					0.600505	0.0250661	86.2869					1.28205	0.188897	28.7738
0.637842	0.0215382	65.4401					0.608485	0.0250661	86.3221					1.29924	0.188897	28.9293
0.644599	0.0215382	61.5774					0.616465	0.0250661	86.579					1.31643	0.188897	29.1259
0.651356	0.0215382	56.9479					0.624444	0.0250661	87.165					1.33362	0.188897	29.3492
0.658112	0.0215382	51.7913					0.632424	0.0250661	88.1656					1.35081	0.188897	29.586
0.664869	0.0215382	46.3237					0.640404	0.0250661	89.6074					1.368	0.188897	29.8238
0.671625	0.0215382	40.7403					0.648384	0.0250661	91.4258					1.38519	0.188897	30.0515
0.678382	0.0215382	35.2218					0.656364	0.0250661	93.4633					1.40238	0.188897	30.2591
0.685138	0.0215382	29.9363					0.664343	0.0250661	95.4957					1.41957	0.188897	30.4382
0.691895	0.0215382	25.0331					0.672323	0.0250661	97.2653					1.43676	0.188897	30.5816
0.698652	0.0215382	20.631					0.680303	0.0250661	98.5229					1.45395	0.188897	30.6835
0.705408	0.0215382	16.8057					0.688283	0.0250661	99.0847					1.47114	0.188897	30.7393
0.712165	0.0215382	13.5854					0.696263	0.0250661	98.8961					1.48833	0.188897	30.7458
0.718921	0.0215382	10.958					0.704242	0.0250661	98.0449					1.50552	0.188897	30.7006
0.725678	0.0215382	8.88285					0.712222	0.0250661	96.7128					1.52271	0.188897	30.6026
0.732434	0.0215382	7.30331					0.720202	0.0250661	95.126					1.5399	0.188897	30.4513
0.739191	0.0215382	6.15559					0.728182	0.0250661	93.5156					1.55709	0.188897	30.247
0.745947	0.0215382	5.37508					0.736162	0.0250661	92.0775					1.57428	0.188897	29.9904
0.752704	0.0215382	4.90031					0.744141	0.0250661	90.9298					1.59147	0.188897	29.6827
0.759461	0.0215382	4.67531					0.752121	0.0250661	90.1028					1.60866	0.188897	29.3255
0.766217	0.0215382	4.65072					0.760101	0.0250661	89.5657					1.62585	0.188897	28.9203
0.772974	0.0215382	4.78421					0.768081	0.0250661	89.2511					1.64304	0.188897	28.4688
0.77973	0.0215382	5.04024					0.776061	0.0250661	89.0712					1.66023	0.188897	27.9727
0.786487	0.0215382	5.38954					0.78404	0.0250661	88.9305					1.67742	0.188897	27.4334
0.793243	0.0215382	5.80824					0.79202	0.0250661	88.7373					1.69461	0.188897	26.8523
0.8	0.0215382	6.27679					0.8	0.0250661	88.415					1.7118	0.188897	26.2306
0.1311	0.0234612	18.069					0.01	0.0275771	58.7051					0.01	0.218713	31.1917
0.137857	0.0234612	15.4942					0.0179798	0.0275771	60.7433					0.0271899	0.218713	32.9929
0.144613	0.0234612	13.4668					0.0259596	0.0275771	63.2021					0.0443798	0.218713	34.6995
0.15137	0.0234612	11.8757					0.0339394	0.0275771	65.9692					0.0615697	0.218713	36.3032
0.158126	0.0234612	10.5829					0.0419192	0.0275771	68.9016					0.0787596	0.218713	37.7964
0.164883	0.0234612	9.46753					0.049899	0.0275771	71.8401					0.0959495	0.218713	39.1722
0.171639	0.0234612	8.45031					0.0578788	0.0275771	74.6174					0.113139	0.218713	40.4248
0.178396	0.0234612	7.49851					0.0658586	0.0275771	77.0633					0.130329	0.218713	41.5496
0.185153	0.0234612	6.61894					0.0738384	0.0275771	79.0068					0.147519	0.218713	42.5433
0.191909	0.0234612	5.84579					0.0818182	0.0275771	80.2802					0.164709	0.218713	43.4042
0.198666	0.0234612	5.22693					0.089798	0.0275771	80.7334					0.181899	0.218713	44.1321
0.205422	0.0234612	4.8094					0.0977778	0.0275771	80.2958					0.199089	0.218713	44.729
0.212179	0.0234612	4.62352					0.105758	0.0275771	79.0842					0.216279	0.218713	45.1986
0.218935	0.0234612	4.66488					0.113737	0.0275771	77.3921					0.233469	0.218713	45.547
0.225692	0.0234612	4.87575					0.121717	0.0275771	75.5654					0.250659	0.218713	45.7821
0.232448	0.0234612	5.13684					0.129697	0.0275771	73.8962					0.267848	0.218713	45.9145
0.239205	0.0234612	5.28816					0.137677	0.0275771	72.5585					0.285038	0.218713	45.9565
0.245962	0.0234612	5.17816					0.145657	0.0275771	71.595					0.302228	0.218713	45.9229
0.252718	0.0234612	4.72349					0.153636	0.0275771	70.9627					0.319418	0.218713	45.8303
0.259475	0.0234612	3.94788					0.161616	0.0275771	70.5897					0.336608	0.218713	45.6968
0.266231	0.0234612	2.97557					0.169596	0.0275771	70.4106					0.353798	0.218713	45.542
0.272988	0.0234612	1.99004					0.177576	0.0275771	70.3733					0.370988	0.218713	45.3864
0.279744	0.0234612	1.18566					0.185556	0.0275771	70.4364					0.388178	0.218713	45.2509
0.286501	0.0234612	0.736005					0.193535	0.0275771	70.5685					0.405368	0.218713	45.1561
0.293258	0.0234612	0.781435					0.201515	0.0275771	70.7465					0.422558	0.218713	45.122
0.300014	0.0234612	1.42425					0.209495	0.0275771	70.9535					0.439747	0.218713	45.1666
0.306771	0.0234612	2.72413					0.217475	0.0275771	71.1761					0.456937	0.218713	45.3061
0.313527	0.0234612	4.69535					0.225455	0.0275771	71.4029					0.474127	0.218713	45.5535
0.320284	0.0234612	7.30969					0.233434	0.0275771	71.6234					0.491317	0.218713	45.9183
0.32704	0.0234612	10.4977					0.241414	0.0275771	71.8273					0.508507	0.218713	46.4059
0.333797	0.0234612	14.1491					0.249394	0.0275771	72.0053					0.525697	0.218713	47.0173
0.340554	0.0234612	18.1197					0.257374	0.0275771	72.1495					0.542887	0.218713	47.7489
0.34731	0.0234612	22.2408					0.265354	0.0275771	72.255					0.560077	0.218713	48.5921
0.354067	0.0234612	26.3276					0.273333	0.0275771	72.3202					0.577267	0.218713	49.5341
0.360823	0.0234612	30.1847					0.281313	0.0275771	72.3469					0.594457	0.218713	50.5572
0.36758	0.0234612	33.6111					0.289293	0.0275771	72.3387					0.611646	0.218713	51.6403
0.374336	0.0234612	36.4045					0.297273	0.0275771	72.3					0.628836	0.218713	52.7586
0.381093	0.0234612	38.3683					0.305253	0.0275771	72.2356					0.646026	0.218713	53.8845
0.387849	0.0234612	39.3205					0.313232	0.0275771	72.1516					0.663216	0.218713	54.9886
0.394606	0.0234612	39.11					0.321212	0.0275771	72.0562					0.680406	0.218713	56.0401
0.401363	0.0234612	37.6398					0.329192	0.0275771	71.9597					0.697596	0.218713	57.0081
0.408119	0.0234612	34.9002					0.337172	0.0275771	71.8736					0.714786	0.218713	57.8623
0.414876	0.0234612	31.0101					0.345152	0.0275771	71.8089					0.731976	0.218713	58.5739
0.421632	0.0234612	26.251					0.353131	0.0275771	71.7754					0.749166	0.218713	59.1167
0.428389	0.0234612	21.0513					0.361111	0.0275771	71.7815					0.766356	0.218713	59.468
0.435145	0.0234612	15.8794					0.369091	0.0275771	71.8343					0.783545	0.218713	59.6096
0.441902	0.0234612	11.1068					0.377071	0.0275771	71.9393					0.800735	0.218713	59.5282
0.448659	0.0234612	6.95153					0.385051	0.0275771	72.1016					0.817925	0.218713	59.2165
0.455415	0.0234612	3.49753					0.39303	0.0275771	72.325					0.835115	0.218713	58.6735
0.462172	0.0234612	0.73942					0.40101	0.0275771	72.6131					0.852305	0.218713	57.9049
0.468928	0.0234612	-1.37716					0.40899	0.0275771	72.9689					0.869495	0.218713	56.9227
0.475685	0.0234612	-2.92425					0.41697	0.0275771	73.3947					0.886685	0.218713	55.7453
0.482441	0.0234612	-3.96903					0.424949	0.0275771	73.8924					0.903875	0.218713	54.3962
0.489198	0.0234612	-4.55835					0.432929	0.0275771	74.463					0.921065	0.218713	52.9038
0.495955	0.0234612	-4.70921					0.440909	0.0275771	75.1067					0.938255	0.218713	51.2997
0.502711	0.0234612	-4.40405					0.448889	0.0275771	75.822					0.955444	0.218713	49.6173
0.509468	0.0234612	-3.59058					0.456869	0.0275771	76.606					0.972634	0.218713	47.8913
0.516224	0.0234612	-2.18611					0.464848	0.0275771	77.4535					0.989824	0.218713	46.1555
0.522981	0.0234612	-0.0868302					0.472828	0.0275771	78.3569					1.00701	0.218713	44.4427
0.529737	0.0234612	2.81739					0.480808	0.0275771	79.3057					1.0242	0.218713	42.783
0.536494	0.0234612	6.62254					0.488788	0.0275771	80.2863					1.04139	0.218713	41.2037
0.543251	0.0234612	11.3853					0.496768	0.0275771	81.2817					1.05858	0.218713	39.7281
0.550007	0.0234612	17.0958					0.504747	0.0275771	82.2718					1.07577	0.218713	38.3757
0.556764	0.0234612	23.6553					0.512727	0.0275771	83.2339					1.09296	0.218713	37.1613
0.56352	0.0234612	30.8646					0.520707	0.0275771	84.1431					1.11015	0.218713	36.0956
0.570277	0.0234612	38.4313					0.528687	0.0275771	84.9736					1.12734	0.218713	35.1845
0.577033	0.0234612	45.997					0.536667	0.0275771	85.7004					1.14453	0.218713	34.4299
0.58379	0.0234612	53.1807					0.544646	0.0275771	86.3008					1.16172	0.218713	33.8297
0.590546	0.0234612	59.6263					0.552626	0.0275771	86.7567					1.17891	0.218713	33.378
0.597303	0.0234612	65.0419					0.560606	0.0275771	87.0567					1.1961	0.218713	33.066
0.60406	0.0234612	69.215					0.568586	0.0275771	87.1993					1.21329	0.218713	32.8821
0.610816	0.0234612	72.0019					0.576566	0.0275771	87.1961					1.23048	0.218713	32.8127
0.617573	0.0234612	73.3097					0.584545	0.0275771	87.0755					1.24767	0.218713	32.8426
0.624329	0.0234612	73.1023					0.592525	0.0275771	86.8871					1.26486	0.218713	32.9557
0.631086	0.0234612	71.4347					0.600505	0.0275771	86.7027					1.28205	0.218713	33.1353
0.637842	0.0234612	68.4709					0.608485	0.0275771	86.615					1.29924	0.218713	33.3646
0.644599	0.0234612	64.4539					0.616465	0.0275771	86.7329					1.31643	0.218713	33.6274
0.651356	0.0234612	59.6496					0.624444	0.0275771	87.1702					1.33362	0.218713	33.9083
0.658112	0.0234612	54.3063					0.632424	0.0275771	88.022					1.35081	0.218713	34.1929
0.664869	0.0234612	48.6435					0.640404	0.0275771	89.3254					1.368	0.218713	34.4681
0.671625	0.0234612	42.8584					0.648384	0.0275771	91.0224					1.38519	0.218713	34.7223
0.678382	0.0234612	37.1348					0.656364	0.0275771	92.9595					1.40238	0.218713	34.9456
0.685138	0.0234612	31.6455					0.664343	0.0275771	94.9161					1.41957	0.218713	35.1297
0.691895	0.0234612	26.5461					0.672323	0.0275771	96.6384					1.43676	0.218713	35.2678
0.698652	0.0234612	21.9616					0.680303	0.0275771	97.8816					1.45395	0.218713	35.3547
0.705408	0.0234612	17.9717					0.688283	0.0275771	98.4649					1.47114	0.218713	35.3868
0.712165	0.0234612	14.6055					0.696263	0.0275771	98.3307					1.48833	0.218713	35.3616
0.718921	0.0234612	11.8495					0.704242	0.0275771	97.5565					1.50552	0.218713	35.278
0.725678	0.0234612	9.66139					0.712222	0.0275771	96.3137					1.52271	0.218713	35.1358
0.732434	0.0234612	7.98264					0.720202	0.0275771	94.82					1.5399	0.218713	34.9357
0.739191	0.0234612	6.74789					0.728182	0.0275771	93.2991					1.55709	0.218713	34.6791
0.745947	0.0234612	5.89113					0.736162	0.0275771	91.9402					1.57428	0.218713	34.3677
0.752704	0.0234612	5.34969					0.744141	0.0275771	90.8576					1.59147	0.218713	34.0038
0.759461	0.0234612	5.06653					0.752121	0.0275771	90.0811					1.60866	0.218713	33.5897
0.766217	0.0234612	4.99129					0.760101	0.0275771	89.5807					1.62585	0.218713	33.1279
0.772974	0.0234612	5.08074					0.768081	0.0275771	89.29					1.64304	0.218713	32.6205
0.77973	0.0234612	5.29852					0.776061	0.0275771	89.1231					1.66023	0.218713	32.0699
0.786487	0.0234612	5.61458					0.78404	0.0275771	88.9873					1.67742	0.218713	31.4777
0.793243	0.0234612	6.00429					0.79202	0.0275771	88.7937					1.69461	0.218713	30.8455
0.8	0.0234612	6.44745					0.8	0.0275771	88.4691					1.7118	0.218713	30.1744
0.1311	0.0253842	19.6218					0.01	0.0300881	59.0451					0.01	0.248529	34.6976
0.137857	0.0253842	17.0675					0.0179798	0.0300881	61.0361					0.0271899	0.248529	36.6438
0.144613	0.0253842	15.0303					0.0259596	0.0300881	63.4297					0.0443798	0.248529	38.4874
0.15137	0.0253842	13.4015					0.0339394	0.0300881	66.1188					0.0615697	0.248529	40.2188
0.158126	0.0253842	12.0448					0.0419192	0.0300881	68.9669					0.0787596	0.248529	41.8291
0.164883	0.0253842	10.8425					0.049899	0.0300881	71.821					0.0959495	0.248529	43.3104
0.171639	0.0253842	9.72071					0.0578788	0.0300881	74.5203					0.113139	0.248529	44.6555
0.178396	0.0253842	8.65274					0.0658586	0.0300881	76.9015					0.130329	0.248529	45.8586
0.185153	0.0253842	7.65122					0.0738384	0.0300881	78.8024					0.147519	0.248529	46.9155
0.191909	0.0253842	6.75477					0.0818182	0.0300881	80.0661					0.164709	0.248529	47.8232
0.198666	0.0253842	6.01406					0.089798	0.0300881	80.5528					0.181899	0.248529	48.5807
0.205422	0.0253842	5.47733					0.0977778	0.0300881	80.195					0.199089	0.248529	49.1892
0.212179	0.0253842	5.17453					0.105758	0.0300881	79.0954					0.216279	0.248529	49.6518
0.218935	0.0253842	5.09996					0.113737	0.0300881	77.5221					0.233469	0.248529	49.9741
0.225692	0.0253842	5.19563					0.121717	0.0300881	75.7995					0.250659	0.248529	50.1641
0.232448	0.0253842	5.34606					0.129697	0.0300881	74.2055					0.267848	0.248529	50.2324
0.239205	0.0253842	5.39932					0.137677	0.0300881	72.908					0.285038	0.248529	50.1921
0.245962	0.0253842	5.2132					0.145657	0.0300881	71.9525					0.302228	0.248529	50.0589
0.252718	0.0253842	4.70929					0.153636	0.0300881	71.3031					0.319418	0.248529	49.8506
0.259475	0.0253842	3.90749					0.161616	0.0300881	70.8967					0.336608	0.248529	49.5875
0.266231	0.0253842	2.92158					0.169596	0.0300881	70.6752					0.353798	0.248529	49.2915
0.272988	0.0253842	1.92368					0.177576	0.0300881	70.5915					0.370988	0.248529	48.9859
0.279744	0.0253842	1.10109					0.185556	0.0300881	70.6083					0.388178	0.248529	48.6947
0.286501	0.0253842	0.625907					0.193535	0.0300881	70.6963					0.405368	0.248529	48.4421
0.293258	0.0253842	0.640642					0.201515	0.0300881	70.8335					0.422558	0.248529	48.2514
0.300014	0.0253842	1.25099					0.209495	0.0300881	71.0036					0.439747	0.248529	48.1448
0.306771	0.0253842	2.51926					0.217475	0.0300881	71.1932					0.456937	0.248529	48.1418
0.313527	0.0253842	4.46046					0.225455	0.0300881	71.3908					0.474127	0.248529	48.2589
0.320284	0.0253842	7.04745					0.233434	0.0300881	71.5859					0.491317	0.248529	48.5085
0.32704	0.0253842	10.2121					0.241414	0.0300881	71.7681					0.508507	0.248529	48.8985
0.333797	0.0253842	13.8436					0.249394	0.0300881	71.9283					0.525697	0.248529	49.4316
0.340554	0.0253842	17.7964					0.257374	0.0300881	72.0588					0.542887	0.248529	50.1056
0.34731	0.0253842	21.9007					0.265354	0.0300881	72.1548					0.560077	0.248529	50.9123
0.354067	0.0253842	25.9716					0.273333	0.0300881	72.2145					0.577267	0.248529	51.8387
0.360823	0.0253842	29.8148					0.281313	0.0300881	72.2391					0.594457	0.248529	52.8664
0.36758	0.0253842	33.2319					0.289293	0.0300881	72.2318					0.611646	0.248529	53.9729
0.374336	0.0253842	36.0247					0.297273	0.0300881	72.1962					0.628836	0.248529	55.1314
0.381093	0.0253842	38.0014					0.305253	0.0300881	72.1368					0.646026	0.248529	56.3121
0.387849	0.0253842	38.9871					0.313232	0.0300881	72.0588					0.663216	0.248529	57.483
0.394606	0.0253842	38.8393					0.321212	0.0300881	71.9704					0.680406	0.248529	58.6103
0.401363	0.0253842	37.4707					0.329192	0.0300881	71.882					0.697596	0.248529	59.6599
0.408119	0.0253842	34.8812					0.337172	0.0300881	71.8051					0.714786	0.248529	60.5984
0.414876	0.0253842	31.1946					0.345152	0.0300881	71.7509					0.731976	0.248529	61.3936
0.421632	0.0253842	26.6842					0.353131	0.0300881	71.7291					0.749166	0.248529	62.0163
0.428389	0.0253842	21.751					0.361111	0.0300881	71.7481					0.766356	0.248529	62.4407
0.435145	0.0253842	16.8288					0.369091	0.0300881	71.8149					0.783545	0.248529	62.6458
0.441902	0.0253842	12.2681					0.377071	0.0300881	71.9352					0.800735	0.248529	62.6161
0.448659	0.0253842	8.28105					0.385051	0.0300881	72.114					0.817925	0.248529	62.3427
0.455415	0.0253842	4.95357					0.39303	0.0300881	72.3554					0.835115	0.248529	61.8236
0.462172	0.0253842	2.28404					0.40101	0.0300881	72.663					0.852305	0.248529	61.0643
0.468928	0.0253842	0.221754					0.40899	0.0300881	73.04					0.869495	0.248529	60.0775
0.475685	0.0253842	-1.30214					0.41697	0.0300881	73.4891					0.886685	0.248529	58.883
0.482441	0.0253842	-2.3518					0.424949	0.0300881	74.0124					0.903875	0.248529	57.507
0.489198	0.0253842	-2.97095					0.432929	0.0300881	74.6113					0.921065	0.248529	55.9806
0.495955	0.0253842	-3.17281					0.440909	0.0300881	75.2861					0.938255	0.248529	54.3384
0.502711	0.0253842	-2.93498					0.448889	0.0300881	76.0357					0.955444	0.248529	52.6176
0.509468	0.0253842	-2.19879					0.456869	0.0300881	76.8572					0.972634	0.248529	50.8556
0.516224	0.0253842	-0.873229					0.464848	0.0300881	77.7456					0.989824	0.248529	49.0896
0.522981	0.0253842	1.15603					0.472828	0.0300881	78.6932					1.00701	0.248529	47.355
0.529737	0.0253842	4.01172					0.480808	0.0300881	79.6891					1.0242	0.248529	45.6843
0.536494	0.0253842	7.80378					0.488788	0.0300881	80.7191					1.04139	0.248529	44.1065
0.543251	0.0253842	12.6024					0.496768	0.0300881	81.7655					1.05858	0.248529	42.6464
0.550007	0.0253842	18.4083					0.504747	0.0300881	82.8071					1.07577	0.248529	41.3241
0.556764	0.0253842	25.1265					0.512727	0.0300881	83.8195					1.09296	0.248529	40.1547
0.56352	0.0253842	32.5521					0.520707	0.0300881	84.776					1.11015	0.248529	39.1483
0.570277	0.0253842	40.3776					0.528687	0.0300881	85.6489					1.12734	0.248529	38.31
0.577033	0.0253842	48.2222					0.536667	0.0300881	86.4107					1.14453	0.248529	37.6402
0.58379	0.0253842	55.6791					0.544646	0.0300881	87.0365					1.16172	0.248529	37.1349
0.590546	0.0253842	62.37					0.552626	0.0300881	87.5055					1.17891	0.248529	36.7863
0.597303	0.0253842	67.9883					0.560606	0.0300881	87.8043					1.1961	0.248529	36.5831
0.60406	0.0253842	72.3171					0.568586	0.0300881	87.9289					1.21329	0.248529	36.5112
0.610816	0.0253842	75.2131					0.576566	0.0300881	87.8887					1.23048	0.248529	36.5544
0.617573	0.0253842	76.5795					0.584545	0.0300881	87.7101					1.24767	0.248529	36.6952
0.624329	0.0253842	76.371					0.592525	0.0300881	87.4416					1.26486	0.248529	36.9148
0.631086	0.0253842	74.6388					0.600505	0.0300881	87.1551					1.28205	0.248529	37.1946
0.637842	0.0253842	71.5575					0.608485	0.0300881	86.9443					1.29924	0.248529	37.5159
0.644599	0.0253842	67.3889					0.616465	0.0300881	86.9208					1.31643	0.248529	37.861
0.651356	0.0253842	62.4147					0.624444	0.0300881	87.204					1.33362	0.248529	38.2131
0.658112	0.0253842	56.8903					0.632424	0.0300881	87.8981					1.35081	0.248529	38.557
0.664869	0.0253842	51.0379					0.640404	0.0300881	89.0503					1.368	0.248529	38.8792
0.671625	0.0253842	45.0558					0.648384	0.0300881	90.61					1.38519	0.248529	39.1679
0.678382	0.0253842	39.13					0.656364	0.0300881	92.4296					1.40238	0.248529	39.4134
0.685138	0.0253842	33.438					0.664343	0.0300881	94.2945					1.41957	0.248529	39.6078
0.691895	0.0253842	28.1418					0.672323	0.0300881	95.9574					1.43676	0.248529	39.745
0.698652	0.0253842	23.3729					0.680303	0.0300881	97.1795					1.45395	0.248529	39.821
0.705408	0.0253842	19.2153					0.688283	0.0300881	97.7845					1.47114	0.248529	39.8329
0.712165	0.0253842	15.6991					0.696263	0.0300881	97.7113					1.48833	0.248529	39.7798
0.718921	0.0253842	12.8097					0.704242	0.0300881	97.026					1.50552	0.248529	39.6617
0.725678	0.0253842	10.5032					0.712222	0.0300881	95.8872					1.52271	0.248529	39.4797
0.732434	0.0253842	8.71955					0.720202	0.0300881	94.5017					1.5399	0.248529	39.2358
0.739191	0.0253842	7.39213					0.728182	0.0300881	93.0831					1.55709	0.248529	38.9327
0.745947	0.0253842	6.45372					0.736162	0.0300881	91.8122					1.57428	0.248529	38.5734
0.752704	0.0253842	5.84056					0.744141	0.0300881	90.7989					1.59147	0.248529	38.1612
0.759461	0.0253842	5.49457					0.752121	0.0300881	90.0734					1.60866	0.248529	37.6995
0.766217	0.0253842	5.36446					0.760101	0.0300881	89.6074					1.62585	0.248529	37.1916
0.772974	0.0253842	5.40607					0.768081	0.0300881	89.3365					1.64304	0.248529	36.6403
0.77973	0.0253842	5.58221					0.776061	0.0300881	89.1777					1.66023	0.248529	36.0485
0.786487	0.0253842	5.86198					0.78404	0.0300881	89.0414					1.67742	0.248529	35.4182
0.793243	0.0253842	6.22001					0.79202	0.0300881	88.8424					1.69461	0.248529	34.751
0.8	0.0253842	6.63539					0.8	0.0300881	88.5116					1.7118	0.248529	34.0481
0.1311	0.0273073	21.0756					0.01	0.0325991	59.4023					0.01	0.278345	37.8934
0.137857	0.0273073	18.5544					0.0179798	0.0325991	61.339					0.0271899	0.278345	39.9906
0.144613	0.0273073	16.5188					0.0259596	0.0325991	63.6582					0.0443798	0.278345	41.978
0.15137	0.0273073	14.8624					0.0339394	0.0325991	66.2582					0.0615697	0.278345	43.8447
0.158126	0.0273073	13.4506					0.0419192	0.0325991	69.0091					0.0787596	0.278345	45.5807
0.164883	0.0273073	12.1694					0.049899	0.0325991	71.7643					0.0959495	0.278345	47.1766
0.171639	0.0273073	10.9503					0.0578788	0.0325991	74.3702					0.113139	0.278345	48.624
0.178396	0.0273073	9.77359					0.0658586	0.0325991	76.6711					0.130329	0.278345	49.9158
0.185153	0.0273073	8.65778					0.0738384	0.0325991	78.5141					0.147519	0.278345	51.0463
0.191909	0.0273073	7.64578					0.0818182	0.0325991	79.7541					0.164709	0.278345	52.0114
0.198666	0.0273073	6.79079					0.089798	0.0325991	80.2645					0.181899	0.278345	52.809
0.205422	0.0273073	6.14186					0.0977778	0.0325991	79.9823					0.199089	0.278345	53.4391
0.212179	0.0273073	5.72828					0.105758	0.0325991	78.9971					0.216279	0.278345	53.9039
0.218935	0.0273073	5.54294					0.113737	0.0325991	77.5507					0.233469	0.278345	54.2083
0.225692	0.0273073	5.52789					0.121717	0.0325991	75.9427					0.250659	0.278345	54.36
0.232448	0.0273073	5.57184					0.129697	0.0325991	74.4342					0.267848	0.278345	54.3692
0.239205	0.0273073	5.53115					0.137677	0.0325991	73.1858					0.285038	0.278345	54.2495
0.245962	0.0273073	5.27279					0.145657	0.0325991	72.2455					0.302228	0.278345	54.017
0.252718	0.0273073	4.72296					0.153636	0.0325991	71.5848					0.319418	0.278345	53.6909
0.259475	0.0273073	3.89802					0.161616	0.0325991	71.1504					0.336608	0.278345	53.2929
0.266231	0.0273073	2.9017					0.169596	0.0325991	70.8916					0.353798	0.278345	52.8473
0.272988	0.0273073	1.89486					0.177576	0.0325991	70.7666					0.370988	0.278345	52.3799
0.279744	0.0273073	1.05722					0.185556	0.0325991	70.7415					0.388178	0.278345	51.918
0.286501	0.0273073	0.558566					0.193535	0.0325991	70.7892					0.405368	0.278345	51.4893
0.293258	0.0273073	0.542996					0.201515	0.0325991	70.8892					0.422558	0.278345	51.1212
0.300014	0.0273073	1.11964					0.209495	0.0325991	71.0253					0.439747	0.278345	50.8396
0.306771	0.0273073	2.35412					0.217475	0.0325991	71.1844					0.456937	0.278345	50.6683
0.313527	0.0273073	4.26328					0.225455	0.0325991	71.3549					0.474127	0.278345	50.6273
0.320284	0.0273073	6.82111					0.233434	0.0325991	71.5261					0.491317	0.278345	50.7324
0.32704	0.0273073	9.95997					0.241414	0.0325991	71.6881					0.508507	0.278345	50.9944
0.333797	0.0273073	13.5679					0.249394	0.0325991	71.8315					0.525697	0.278345	51.4182
0.340554	0.0273073	17.498					0.257374	0.0325991	71.9492					0.542887	0.278345	52.0027
0.34731	0.0273073	21.5797					0.265354	0.0325991	72.0362					0.560077	0.278345	52.7407
0.354067	0.0273073	25.6286					0.273333	0.0325991	72.0907					0.577267	0.278345	53.619
0.360823	0.0273073	29.4522					0.281313	0.0325991	72.1136					0.594457	0.278345	54.6188
0.36758	0.0273073	32.8553					0.289293	0.0325991	72.1074					0.611646	0.278345	55.7161
0.374336	0.0273073	35.6442					0.297273	0.0325991	72.0755					0.628836	0.278345	56.8826
0.381093	0.0273073	37.6333					0.305253	0.0325991	72.0215					0.646026	0.278345	58.0863
0.387849	0.0273073	38.6552					0.313232	0.0325991	71.9505					0.663216	0.278345	59.2926
0.394606	0.0273073	38.5763					0.321212	0.0325991	71.8701					0.680406	0.278345	60.4653
0.401363	0.0273073	37.3193					0.329192	0.0325991	71.7909					0.697596	0.278345	61.5674
0.408119	0.0273073	34.8929					0.337172	0.0325991	71.7246					0.714786	0.278345	62.5625
0.414876	0.0273073	31.424					0.345152	0.0325991	71.6822					0.731976	0.278345	63.4157
0.421632	0.0273073	27.1757					0.353131	0.0325991	71.6734					0.749166	0.278345	64.0946
0.428389	0.0273073	22.5219					0.361111	0.0325991	71.7065					0.766356	0.278345	64.571
0.435145	0.0273073	17.8635					0.369091	0.0325991	71.7885					0.783545	0.278345	64.8214
0.441902	0.0273073	13.529					0.377071	0.0325991	71.925					0.800735	0.278345	64.8282
0.448659	0.0273073	9.72342					0.385051	0.0325991	72.1212					0.817925	0.278345	64.5812
0.455415	0.0273073	6.53352					0.39303	0.0325991	72.3812					0.835115	0.278345	64.0775
0.462172	0.0273073	3.9613					0.40101	0.0325991	72.7089					0.852305	0.278345	63.3226
0.468928	0.0273073	1.9599					0.40899	0.0325991	73.1077					0.869495	0.278345	62.3301
0.475685	0.0273073	0.463958					0.41697	0.0325991	73.5807					0.886685	0.278345	61.1217
0.482441	0.0273073	-0.587504					0.424949	0.0325991	74.1301					0.903875	0.278345	59.7257
0.489198	0.0273073	-1.23495					0.432929	0.0325991	74.7578					0.921065	0.278345	58.1762
0.495955	0.0273073	-1.48787					0.440909	0.0325991	75.4643					0.938255	0.278345	56.511
0.502711	0.0273073	-1.31917					0.448889	0.0325991	76.2487					0.955444	0.278345	54.7702
0.509468	0.0273073	-0.663992					0.456869	0.0325991	77.1085					0.972634	0.278345	52.9943
0.516224	0.0273073	0.576788					0.464848	0.0325991	78.0387					0.989824	0.278345	51.2231
0.522981	0.0273073	2.5279					0.472828	0.0325991	79.0314					1.00701	0.278345	49.4943
0.529737	0.0273073	5.32482					0.480808	0.0325991	80.0756					1.0242	0.278345	47.8423
0.536494	0.0273073	9.09191					0.488788	0.0325991	81.1566					1.04139	0.278345	46.2977
0.543251	0.0273073	13.9139					0.496768	0.0325991	82.2557					1.05858	0.278345	44.886
0.550007	0.0273073	19.8031					0.504747	0.0325991	83.3507					1.07577	0.278345	43.6277
0.556764	0.0273073	26.6694					0.512727	0.0325991	84.4156					1.09296	0.278345	42.5377
0.56352	0.0273073	34.3034					0.520707	0.0325991	85.4219					1.11015	0.278345	41.6251
0.570277	0.0273073	42.3822					0.528687	0.0325991	86.3397					1.12734	0.278345	40.8938
0.577033	0.0273073	50.5016					0.536667	0.0325991	87.1393					1.14453	0.278345	40.3423
0.58379	0.0273073	58.2286					0.544646	0.0325991	87.793					1.16172	0.278345	39.9645
0.590546	0.0273073	65.1607					0.552626	0.0325991	88.2781					1.17891	0.278345	39.7498
0.597303	0.0273073	70.9766					0.560606	0.0325991	88.5784					1.1961	0.278345	39.6843
0.60406	0.0273073	75.4563					0.568586	0.0325991	88.6877					1.21329	0.278345	39.7513
0.610816	0.0273073	78.4592					0.576566	0.0325991	88.6132					1.23048	0.278345	39.9317
0.617573	0.0273073	79.8856					0.584545	0.0325991	88.3794					1.24767	0.278345	40.2054
0.624329	0.0273073	79.6788					0.592525	0.0325991	88.0333					1.26486	0.278345	40.5512
0.631086	0.0273073	77.8841					0.600505	0.0325991	87.6466					1.28205	0.278345	40.9482
0.637842	0.0273073	74.6874					0.608485	0.0325991	87.3137					1.29924	0.278345	41.376
0.644599	0.0273073	70.3716					0.616465	0.0325991	87.148					1.31643	0.278345	41.8154
0.651356	0.0273073	65.2338					0.624444	0.0325991	87.274					1.33362	0.278345	42.2485
0.658112	0.0273073	59.536					0.632424	0.0325991	87.8035					1.35081	0.278345	42.6595
0.664869	0.0273073	53.5012					0.640404	0.0325991	88.793					1.368	0.278345	43.0347
0.671625	0.0273073	47.3279					0.648384	0.0325991	90.2006					1.38519	0.278345	43.3624
0.678382	0.0273073	41.2041					0.656364	0.0325991	91.8869					1.40238	0.278345	43.6334
0.685138	0.0273073	35.3116					0.664343	0.0325991	93.6458					1.41957	0.278345	43.8406
0.691895	0.0273073	29.8188					0.672323	0.0325991	95.2385					1.43676	0.278345	43.979
0.698652	0.0273073	24.8642					0.680303	0.0325991	96.4339					1.45395	0.278345	44.0457
0.705408	0.0273073	20.5362					0.688283	0.0325991	97.0606					1.47114	0.278345	44.0395
0.712165	0.0273073	16.866					0.696263	0.0325991	97.0536					1.48833	0.278345	43.9606
0.718921	0.0273073	13.8382					0.704242	0.0325991	96.4667					1.50552	0.278345	43.8107
0.725678	0.0273073	11.4078					0.712222	0.0325991	95.4441					1.52271	0.278345	43.5926
0.732434	0.0273073	9.51353					0.720202	0.0325991	94.1792					1.5399	0.278345	43.3096
0.739191	0.0273073	8.08778					0.728182	0.0325991	92.8737					1.55709	0.278345	42.9659
0.745947	0.0273073	7.0623					0.736162	0.0325991	91.6982					1.57428	0.278345	42.5659
0.752704	0.0273073	6.37235					0.744141	0.0325991	90.758					1.59147	0.278345	42.114
0.759461	0.0273073	5.95888					0.752121	0.0325991	90.0837					1.60866	0.278345	41.6148
0.766217	0.0273073	5.76968					0.760101	0.0325991	89.6497					1.62585	0.278345	41.0724
0.772974	0.0273073	5.75968					0.768081	0.0325991	89.3946					1.64304	0.278345	40.4906
0.77973	0.0273073	5.89078					0.776061	0.0325991	89.2389					1.66023	0.278345	39.8724
0.786487	0.0273073	6.13127					0.78404	0.0325991	89.0968					1.67742	0.278345	39.2205
0.793243	0.0273073	6.45496					0.79202	0.0325991	88.8877					1.69461	0.278345	38.5366
0.8	0.0273073	6.8402					0.8	0.0325991	88.5466					1.7118	0.278345	37.8215
0.1311	0.0292303	22.4063					0.01	0.0351101	59.7725					0.01	0.308162	40.7224
0.137857	0.0292303	19.9312					0.0179798	0.0351101	61.6484					0.0271899	0.308162	42.9756
0.144613	0.0292303	17.9099					0.0259596	0.0351101	63.8853					0.0443798	0.308162	45.113
0.15137	0.0292303	16.2375					0.0339394	0.0351101	66.3867					0.0615697	0.308162	47.1226
0.158126	0.0292303	14.7811					0.0419192	0.0351101	69.0291					0.0787596	0.308162	48.9928
0.164883	0.0292303	13.4304					0.049899	0.0351101	71.6732					0.0959495	0.308162	50.713
0.171639	0.0292303	12.1234					0.0578788	0.0351101	74.1725					0.113139	0.308162	52.2733
0.178396	0.0292303	10.8473					0.0658586	0.0351101	76.3799					0.130329	0.308162	53.6653
0.185153	0.0292303	9.62662					0.0738384	0.0351101	78.1523					0.147519	0.308162	54.8817
0.191909	0.0292303	8.50846					0.0818182	0.0351101	79.3571					0.164709	0.308162	55.9171
0.198666	0.0292303	7.5482					0.089798	0.0351101	79.8808					0.181899	0.308162	56.7679
0.205422	0.0292303	6.79544					0.0977778	0.0351101	79.6673					0.199089	0.308162	57.433
0.212179	0.0292303	6.27858					0.105758	0.0351101	78.7945					0.216279	0.308162	57.9132
0.218935	0.0292303	5.98917					0.113737	0.0351101	77.4777					0.233469	0.308162	58.2126
0.225692	0.0292303	5.86962					0.121717	0.0351101	75.9904					0.250659	0.308162	58.3377
0.232448	0.0292303	5.81307					0.129697	0.0351101	74.5747					0.267848	0.308162	58.2987
0.239205	0.0292303	5.68415					0.137677	0.0351101	73.3829					0.285038	0.308162	58.1085
0.245962	0.0292303	5.35859					0.145657	0.0351101	72.4648					0.302228	0.308162	57.7837
0.252718	0.0292303	4.76694					0.153636	0.0351101	71.7997					0.319418	0.308162	57.3442
0.259475	0.0292303	3.92226					0.161616	0.0351101	71.344					0.336608	0.308162	56.8131
0.266231	0.0292303	2.9188					0.169596	0.0351101	71.0544					0.353798	0.308162	56.2162
0.272988	0.0292303	1.90643					0.177576	0.0351101	70.8939					0.370988	0.308162	55.5822
0.279744	0.0292303	1.05694					0.185556	0.0351101	70.8322					0.388178	0.308162	54.9412
0.286501	0.0292303	0.537022					0.193535	0.0351101	70.8445					0.405368	0.308162	54.3245
0.293258	0.0292303	0.491728					0.201515	0.0351101	70.9113					0.422558	0.308162	53.7637
0.300014	0.0292303	1.03356					0.209495	0.0351101	71.017					0.439747	0.308162	53.2888
0.306771	0.0292303	2.23218					0.217475	0.0351101	71.1485					0.456937	0.308162	52.9277
0.313527	0.0292303	4.10756					0.225455	0.0351101	71.2944					0.474127	0.308162	52.7048
0.320284	0.0292303	6.63491					0.233434	0.0351101	71.4439					0.491317	0.308162	52.6396
0.32704	0.0292303	9.74586					0.241414	0.0351101	71.5871					0.508507	0.308162	52.7458
0.333797	0.0292303	13.3268					0.249394	0.0351101	71.7151					0.525697	0.308162	53.0308
0.340554	0.0292303	17.2294					0.257374	0.0351101	71.8208					0.542887	0.308162	53.4953
0.34731	0.0292303	21.2829					0.265354	0.0351101	71.8994					0.560077	0.308162	54.1328
0.354067	0.0292303	25.3038					0.273333	0.0351101	71.9492					0.577267	0.308162	54.9304
0.360823	0.0292303	29.1024					0.281313	0.0351101	71.9706					0.594457	0.308162	55.8685
0.36758	0.0292303	32.4871					0.289293	0.0351101	71.9659					0.611646	0.308162	56.9223
0.374336	0.0292303	35.2696					0.297273	0.0351101	71.9379					0.628836	0.308162	58.0619
0.381093	0.0292303	37.271					0.305253	0.0351101	71.89					0.646026	0.308162	59.2533
0.387849	0.0292303	38.3319					0.313232	0.0351101	71.8266					0.663216	0.308162	60.4601
0.394606	0.0292303	38.3281					0.321212	0.0351101	71.7553					0.680406	0.308162	61.6436
0.401363	0.0292303	37.1921					0.329192	0.0351101	71.6866					0.697596	0.308162	62.7645
0.408119	0.0292303	34.9406					0.337172	0.0351101	71.6322					0.714786	0.308162	63.784
0.414876	0.0292303	31.7015					0.345152	0.0351101	71.6029					0.731976	0.308162	64.6648
0.421632	0.0292303	27.7263					0.353131	0.0351101	71.6084					0.749166	0.308162	65.3723
0.428389	0.0292303	23.3625					0.361111	0.0351101	71.6568					0.766356	0.308162	65.876
0.435145	0.0292303	18.9798					0.369091	0.0351101	71.755					0.783545	0.308162	66.1504
0.441902	0.0292303	14.8847					0.377071	0.0351101	71.9087					0.800735	0.308162	66.1764
0.448659	0.0292303	11.2733					0.385051	0.0351101	72.1231					0.817925	0.308162	65.9426
0.455415	0.0292303	8.23222					0.39303	0.0351101	72.4024					0.835115	0.308162	65.4457
0.462172	0.0292303	5.76673					0.40101	0.0351101	72.7509					0.852305	0.308162	64.6916
0.468928	0.0292303	3.83377					0.40899	0.0351101	73.172					0.869495	0.308162	63.6949
0.475685	0.0292303	2.37164					0.41697	0.0351101	73.6693					0.886685	0.308162	62.479
0.482441	0.0292303	1.32269					0.424949	0.0351101	74.2453					0.903875	0.308162	61.0745
0.489198	0.0292303	0.64974					0.432929	0.0351101	74.9021					0.921065	0.308162	59.518
0.495955	0.0292303	0.346978					0.440909	0.0351101	75.6407					0.938255	0.308162	57.8498
0.502711	0.0292303	0.446019					0.448889	0.0351101	76.4605					0.955444	0.308162	56.1126
0.509468	0.0292303	1.01761					0.456869	0.0351101	77.3591					0.972634	0.308162	54.3491
0.516224	0.0292303	2.16871					0.464848	0.0351101	78.3317					0.989824	0.308162	52.6014
0.522981	0.0292303	4.03425					0.472828	0.0351101	79.3705					1.00701	0.308162	50.9091
0.529737	0.0292303	6.76242					0.480808	0.0351101	80.4641					1.0242	0.308162	49.3081
0.536494	0.0292303	10.4924					0.488788	0.0351101	81.5973					1.04139	0.308162	47.8298
0.543251	0.0292303	15.3242					0.496768	0.0351101	82.7509					1.05858	0.308162	46.5004
0.550007	0.0292303	21.2831					0.504747	0.0351101	83.9011					1.07577	0.308162	45.3402
0.556764	0.0292303	28.2851					0.512727	0.0351101	85.0207					1.09296	0.308162	44.3633
0.56352	0.0292303	36.117					0.520707	0.0351101	86.0792					1.11015	0.308162	43.5778
0.570277	0.0292303	44.4408					0.528687	0.0351101	87.0445					1.12734	0.308162	42.9856
0.577033	0.0292303	52.8288					0.536667	0.0351101	87.8844					1.14453	0.308162	42.5831
0.58379	0.0292303	60.8202					0.544646	0.0351101	88.569					1.16172	0.308162	42.3614
0.590546	0.0292303	67.9876					0.552626	0.0351101	89.0729					1.17891	0.308162	42.3075
0.597303	0.0292303	73.9941					0.560606	0.0351101	89.3776					1.1961	0.308162	42.4043
0.60406	0.0292303	78.6179					0.568586	0.0351101	89.4747					1.21329	0.308162	42.6321
0.610816	0.0292303	81.7241					0.576566	0.0351101	89.369					1.23048	0.308162	42.9691
0.617573	0.0292303	83.2116					0.584545	0.0351101	89.0832					1.24767	0.308162	43.3923
0.624329	0.0292303	83.0097					0.592525	0.0351101	88.6629					1.26486	0.308162	43.8782
0.631086	0.0292303	81.1551					0.600505	0.0351101	88.1789					1.28205	0.308162	44.4037
0.637842	0.0292303	77.8465					0.608485	0.0351101	87.726					1.29924	0.308162	44.9468
0.644599	0.0292303	73.3895					0.616465	0.0351101	87.4191					1.31643	0.308162	45.487
0.651356	0.0292303	68.0965					0.624444	0.0351101	87.3864					1.33362	0.308162	46.0055
0.658112	0.0292303	62.2345					0.632424	0.0351101	87.7463					1.35081	0.308162	46.4863
0.664869	0.0292303	56.0261					0.640404	0.0351101	88.5637					1.368	0.308162	46.9157
0.671625	0.0292303	49.6689					0.648384	0.0351101	89.8062					1.38519	0.308162	47.2825
0.678382	0.0292303	43.3526					0.656364	0.0351101	91.3451					1.40238	0.308162	47.5784
0.685138	0.0292303	37.2629					0.664343	0.0351101	92.9856					1.41957	0.308162	47.7975
0.691895	0.0292303	31.5748					0.672323	0.0351101	94.4988					1.43676	0.308162	47.9361
0.698652	0.0292303	26.4338					0.680303	0.0351101	95.6629					1.45395	0.308162	47.9929
0.705408	0.0292303	21.9331					0.688283	0.0351101	96.3109					1.47114	0.308162	47.9683
0.712165	0.0292303	18.105					0.696263	0.0351101	96.3737					1.48833	0.308162	47.8644
0.718921	0.0292303	14.9339					0.704242	0.0351101	95.8924					1.50552	0.308162	47.6846
0.725678	0.0292303	12.3741					0.712222	0.0351101	94.9955					1.52271	0.308162	47.4333
0.732434	0.0292303	10.3635					0.720202	0.0351101	93.861					1.5399	0.308162	47.1156
0.739191	0.0292303	8.83383					0.728182	0.0351101	92.6768					1.55709	0.308162	46.7373
0.745947	0.0292303	7.71591					0.736162	0.0351101	91.6027					1.57428	0.308162	46.3041
0.752704	0.0292303	6.94415					0.744141	0.0351101	90.7384					1.59147	0.308162	45.8218
0.759461	0.0292303	6.45862					0.752121	0.0351101	90.1155					1.60866	0.308162	45.2962
0.766217	0.0292303	6.20618					0.760101	0.0351101	89.7111					1.62585	0.308162	44.7322
0.772974	0.0292303	6.14084					0.768081	0.0351101	89.4679					1.64304	0.308162	44.1343
0.77973	0.0292303	6.22359					0.776061	0.0351101	89.3104					1.66023	0.308162	43.5063
0.786487	0.0292303	6.42185					0.78404	0.0351101	89.1576					1.67742	0.308162	42.8511
0.793243	0.0292303	6.70857					0.79202	0.0351101	88.9337					1.69461	0.308162	42.1703
0.8	0.0292303	7.06138					0.8	0.0351101	88.578					1.7118	0.308162	41.4648
0.1311	0.0311533	23.5912					0.01	0.0376211	60.1517					0.01	0.337978	43.1294
0.137857	0.0311533	21.1754					0.0179798	0.0376211	61.961					0.0271899	0.337978	45.5424
0.144613	0.0311533	19.1815					0.0259596	0.0376211	64.1089					0.0443798	0.337978	47.835
0.15137	0.0311533	17.5059					0.0339394	0.0376211	66.5036					0.0615697	0.337978	49.9939
0.158126	0.0311533	16.017					0.0419192	0.0376211	69.0283					0.0787596	0.337978	52.0063
0.164883	0.0311533	14.6083					0.049899	0.0376211	71.5509					0.0959495	0.337978	53.8601
0.171639	0.0311533	13.2244					0.0578788	0.0376211	73.9329					0.113139	0.337978	55.5442
0.178396	0.0311533	11.8602					0.0658586	0.0376211	76.036					0.130329	0.337978	57.0484
0.185153	0.0311533	10.5459					0.0738384	0.0376211	77.7275					0.147519	0.337978	58.364
0.191909	0.0311533	9.33251					0.0818182	0.0376211	78.8872					0.164709	0.337978	59.4842
0.198666	0.0311533	8.27745					0.089798	0.0376211	79.4142					0.181899	0.337978	60.4037
0.205422	0.0311533	7.43056					0.0977778	0.0376211	79.2604					0.199089	0.337978	61.1199
0.212179	0.0311533	6.81927					0.105758	0.0376211	78.494					0.216279	0.337978	61.6323
0.218935	0.0311533	6.43395					0.113737	0.0376211	77.3053					0.233469	0.337978	61.9435
0.225692	0.0311533	6.21772					0.121717	0.0376211	75.9407					0.250659	0.337978	62.059
0.232448	0.0311533	6.06826					0.129697	0.0376211	74.6221					0.267848	0.337978	61.9879
0.239205	0.0311533	5.85822					0.137677	0.0376211	73.4928					0.285038	0.337978	61.7427
0.245962	0.0311533	5.47163					0.145657	0.0376211	72.6036					0.302228	0.337978	61.3396
0.252718	0.0311533	4.84305					0.153636	0.0376211	71.9416					0.319418	0.337978	60.7987
0.259475	0.0311533	3.98252					0.161616	0.0376211	71.4721					0.336608	0.337978	60.1439
0.266231	0.0311533	2.97546					0.169596	0.0376211	71.1589					0.353798	0.337978	59.4027
0.272988	0.0311533	1.96115					0.177576	0.0376211	70.9697					0.370988	0.337978	58.6055
0.279744	0.0311533	1.10323					0.185556	0.0376211	70.8776					0.388178	0.337978	57.7854
0.286501	0.0311533	0.564586					0.193535	0.0376211	70.8598					0.405368	0.337978	56.9773
0.293258	0.0311533	0.490586					0.201515	0.0376211	70.8981					0.422558	0.337978	56.2164
0.300014	0.0311533	0.996944					0.209495	0.0376211	70.9773					0.439747	0.337978	55.5372
0.306771	0.0311533	2.15802					0.217475	0.0376211	71.0847					0.456937	0.337978	54.9721
0.313527	0.0311533	3.99818					0.225455	0.0376211	71.2088					0.474127	0.337978	54.5499
0.320284	0.0311533	6.49387					0.233434	0.0376211	71.3389					0.491317	0.337978	54.294
0.32704	0.0311533	9.57486					0.241414	0.0376211	71.4653					0.508507	0.337978	54.2216
0.333797	0.0311533	13.1254					0.249394	0.0376211	71.5794					0.525697	0.337978	54.3427
0.340554	0.0311533	16.9956					0.257374	0.0376211	71.6741					0.542887	0.337978	54.6599
0.34731	0.0311533	21.0152					0.265354	0.0376211	71.7451					0.560077	0.337978	55.1677
0.354067	0.0311533	25.0023					0.273333	0.0376211	71.7905					0.577267	0.337978	55.8534
0.360823	0.0311533	28.7705					0.281313	0.0376211	71.8108					0.594457	0.337978	56.6972
0.36758	0.0311533	32.1329					0.289293	0.0376211	71.8077					0.611646	0.337978	57.6732
0.374336	0.0311533	34.9068					0.297273	0.0376211	71.7839					0.628836	0.337978	58.7503
0.381093	0.0311533	36.9206					0.305253	0.0376211	71.7424					0.646026	0.337978	59.8931
0.387849	0.0311533	38.0236					0.313232	0.0376211	71.6874					0.663216	0.337978	61.0634
0.394606	0.0311533	38.1011					0.321212	0.0376211	71.6262					0.680406	0.337978	62.2209
0.401363	0.0311533	37.0948					0.329192	0.0376211	71.5693					0.697596	0.337978	63.3244
0.408119	0.0311533	35.0284					0.337172	0.0376211	71.528					0.714786	0.337978	64.3335
0.414876	0.0311533	32.0292					0.345152	0.0376211	71.5132					0.731976	0.337978	65.209
0.421632	0.0311533	28.3361					0.353131	0.0376211	71.5342					0.749166	0.337978	65.915
0.428389	0.0311533	24.271					0.361111	0.0376211	71.5991					0.766356	0.337978	66.4193
0.435145	0.0311533	20.174					0.369091	0.0376211	71.7146					0.783545	0.337978	66.6953
0.441902	0.0311533	16.3299					0.377071	0.0376211	71.8864					0.800735	0.337978	66.7227
0.448659	0.0311533	12.9248					0.385051	0.0376211	72.1197					0.817925	0.337978	66.4894
0.455415	0.0311533	10.044					0.39303	0.0376211	72.4191					0.835115	0.337978	65.9923
0.462172	0.0311533	7.6952					0.40101	0.0376211	72.7887					0.852305	0.337978	65.238
0.468928	0.0311533	5.83916					0.40899	0.0376211	73.2327					0.869495	0.337978	64.2424
0.475685	0.0311533	4.4178					0.41697	0.0376211	73.7545					0.886685	0.337978	63.0303
0.482441	0.0311533	3.37687					0.424949	0.0376211	74.3574					0.903875	0.337978	61.634
0.489198	0.0311533	2.68252					0.432929	0.0376211	75.0437					0.921065	0.337978	60.0915
0.495955	0.0311533	2.33248					0.440909	0.0376211	75.8147					0.938255	0.337978	58.4449
0.502711	0.0311533	2.36265					0.448889	0.0376211	76.6702					0.955444	0.337978	56.7386
0.509468	0.0311533	2.84935					0.456869	0.0376211	77.6082					0.972634	0.337978	55.0171
0.516224	0.0311533	3.907					0.464848	0.0376211	78.6238					0.989824	0.337978	53.3239
0.522981	0.0311533	5.68038					0.472828	0.0376211	79.7094					1.00701	0.337978	51.7001
0.529737	0.0311533	8.33025					0.480808	0.0376211	80.8533					1.0242	0.337978	50.1825
0.536494	0.0311533	12.0108					0.488788	0.0376211	82.04					1.04139	0.337978	48.8031
0.543251	0.0311533	16.8381					0.496768	0.0376211	83.2494					1.05858	0.337978	47.5881
0.550007	0.0311533	22.8513					0.504747	0.0376211	84.4567					1.07577	0.337978	46.5574
0.556764	0.0311533	29.9744					0.512727	0.0376211	85.6329					1.09296	0.337978	45.7241
0.56352	0.0311533	37.9911					0.520707	0.0376211	86.7459					1.11015	0.337978	45.0944
0.570277	0.0311533	46.5488					0.528687	0.0376211	87.7612					1.12734	0.337978	44.6684
0.577033	0.0311533	55.1961					0.536667	0.0376211	88.6443					1.14453	0.337978	44.4396
0.58379	0.0311533	63.4438					0.544646	0.0376211	89.3626					1.16172	0.337978	44.3967
0.590546	0.0311533	70.8383					0.552626	0.0376211	89.8882					1.17891	0.337978	44.5232
0.597303	0.0311533	77.0265					0.560606	0.0376211	90.2004					1.1961	0.337978	44.7994
0.60406	0.0311533	81.7853					0.568586	0.0376211	90.2885					1.21329	0.337978	45.2022
0.610816	0.0311533	84.9896					0.576566	0.0376211	90.1552					1.23048	0.337978	45.7071
0.617573	0.0311533	86.5387					0.584545	0.0376211	89.8212					1.24767	0.337978	46.2884
0.624329	0.0311533	86.3453					0.592525	0.0376211	89.3305					1.26486	0.337978	46.9203
0.631086	0.0311533	84.4345					0.600505	0.0376211	88.753					1.28205	0.337978	47.5779
0.637842	0.0311533	81.0188					0.608485	0.0376211	88.1834					1.29924	0.337978	48.2375
0.644599	0.0311533	76.4285					0.616465	0.0376211	87.7374					1.31643	0.337978	48.8776
0.651356	0.0311533	70.991					0.624444	0.0376211	87.5463					1.33362	0.337978	49.4793
0.658112	0.0311533	64.976					0.632424	0.0376211	87.7336					1.35081	0.337978	50.0262
0.664869	0.0311533	58.6041					0.640404	0.0376211	88.3712					1.368	0.337978	50.5053
0.671625	0.0311533	52.0718					0.648384	0.0376211	89.4377					1.38519	0.337978	50.9063
0.678382	0.0311533	45.5696					0.656364	0.0376211	90.8176					1.40238	0.337978	51.222
0.685138	0.0311533	39.2874					0.664343	0.0376211	92.3291					1.41957	0.337978	51.4481
0.691895	0.0311533	33.4063					0.672323	0.0376211	93.7556					1.43676	0.337978	51.5828
0.698652	0.0311533	28.079					0.680303	0.0376211	94.8845					1.45395	0.337978	51.6264
0.705408	0.0311533	23.4036					0.688283	0.0376211	95.5531					1.47114	0.337978	51.5814
0.712165	0.0311533	19.4141					0.696263	0.0376211	95.6878					1.48833	0.337978	51.4519
0.718921	0.0311533	16.095					0.704242	0.0376211	95.3169					1.50552	0.337978	51.243
0.725678	0.0311533	13.4003					0.712222	0.0376211	94.5522					1.52271	0.337978	50.9611
0.732434	0.0311533	11.2679					0.720202	0.0376211	93.5551					1.5399	0.337978	50.6132
0.739191	0.0311533	9.62872					0.728182	0.0376211	92.4983					1.55709	0.337978	50.2064
0.745947	0.0311533	8.41312					0.736162	0.0376211	91.5298					1.57428	0.337978	49.7482
0.752704	0.0311533	7.5547					0.744141	0.0376211	90.7436					1.59147	0.337978	49.2457
0.759461	0.0311533	6.99265					0.752121	0.0376211	90.1718					1.60866	0.337978	48.7056
0.766217	0.0311533	6.67293					0.760101	0.0376211	89.7947					1.62585	0.337978	48.1341
0.772974	0.0311533	6.54863					0.768081	0.0376211	89.5596					1.64304	0.337978	47.5362
0.77973	0.0311533	6.57981					0.776061	0.0376211	89.3959					1.66023	0.337978	46.9164
0.786487	0.0311533	6.73296					0.78404	0.0376211	89.2276					1.67742	0.337978	46.2776
0.793243	0.0311533	6.98019					0.79202	0.0376211	88.9842					1.69461	0.337978	45.6217
0.8	0.0311533	7.29832					0.8	0.0376211	88.6099					1.7118	0.337978	44.9494
0.1311	0.0330764	24.61					0.01	0.0401321	60.536					0.01	0.367794	45.0628
0.137857	0.0330764	22.266					0.0179798	0.0401321	62.2741					0.0271899	0.367794	47.6375
0.144613	0.0330764	20.3131					0.0259596	0.0401321	64.3273					0.0443798	0.367794	50.0887
0.15137	0.0330764	18.648					0.0339394	0.0401321	66.6087					0.0615697	0.367794	52.402
0.158126	0.0330764	17.14					0.0419192	0.0401321	69.0081					0.0787596	0.367794	54.5633
0.164883	0.0330764	15.6862					0.049899	0.0401321	71.401					0.0959495	0.367794	56.5592
0.171639	0.0330764	14.2384					0.0578788	0.0401321	73.6571					0.113139	0.367794	58.3769
0.178396	0.0330764	12.799					0.0658586	0.0401321	75.6472					0.130329	0.367794	60.0051
0.185153	0.0330764	11.404					0.0738384	0.0401321	77.2495					0.147519	0.367794	61.4334
0.191909	0.0330764	10.108					0.0818182	0.0401321	78.3553					0.164709	0.367794	62.6533
0.198666	0.0330764	8.96996					0.089798	0.0401321	78.8762					0.181899	0.367794	63.6581
0.205422	0.0330764	8.03992					0.0977778	0.0401321	78.772					0.199089	0.367794	64.4434
0.212179	0.0330764	7.34435					0.105758	0.0401321	78.1033					0.216279	0.367794	65.0072
0.218935	0.0330764	6.87267					0.113737	0.0401321	77.0373					0.233469	0.367794	65.3505
0.225692	0.0330764	6.56899					0.121717	0.0401321	75.7937					0.250659	0.367794	65.4775
0.232448	0.0330764	6.33558					0.129697	0.0401321	74.5739					0.267848	0.367794	65.3957
0.239205	0.0330764	6.05278					0.137677	0.0401321	73.5113					0.285038	0.367794	65.1168
0.245962	0.0330764	5.6123					0.145657	0.0401321	72.6572					0.302228	0.367794	64.6561
0.252718	0.0330764	4.95246					0.153636	0.0401321	72.0059					0.319418	0.367794	64.0335
0.259475	0.0330764	4.08058					0.161616	0.0401321	71.5307					0.336608	0.367794	63.2732
0.266231	0.0330764	3.07388					0.169596	0.0401321	71.2017					0.353798	0.367794	62.4034
0.272988	0.0330764	2.06156					0.177576	0.0401321	70.9912					0.370988	0.367794	61.4562
0.279744	0.0330764	1.19902					0.185556	0.0401321	70.8753					0.388178	0.367794	60.4672
0.286501	0.0330764	0.644747					0.193535	0.0401321	70.8333					0.405368	0.367794	59.474
0.293258	0.0330764	0.543747					0.201515	0.0401321	70.8483					0.422558	0.367794	58.5159
0.300014	0.0330764	1.0147					0.209495	0.0401321	70.9055					0.439747	0.367794	57.6314
0.306771	0.0330764	2.1372					0.217475	0.0401321	70.9925					0.456937	0.367794	56.8575
0.313527	0.0330764	3.94098					0.225455	0.0401321	71.0979					0.474127	0.367794	56.2273
0.320284	0.0330764	6.40372					0.233434	0.0401321	71.2113					0.491317	0.367794	55.7685
0.32704	0.0330764	9.45246					0.241414	0.0401321	71.323					0.508507	0.367794	55.502
0.333797	0.0330764	12.9687					0.249394	0.0401321	71.4246					0.525697	0.367794	55.4407
0.340554	0.0330764	16.8016					0.257374	0.0401321	71.5097					0.542887	0.367794	55.5891
0.34731	0.0330764	20.7814					0.265354	0.0401321	71.5739					0.560077	0.367794	55.9429
0.354067	0.0330764	24.729					0.273333	0.0401321	71.6155					0.577267	0.367794	56.4898
0.360823	0.0330764	28.4617					0.281313	0.0401321	71.6347					0.594457	0.367794	57.2097
0.36758	0.0330764	31.7978					0.289293	0.0401321	71.6334					0.611646	0.367794	58.0761
0.374336	0.0330764	34.5613					0.297273	0.0401321	71.614					0.628836	0.367794	59.0569
0.381093	0.0330764	36.5881					0.305253	0.0401321	71.5793					0.646026	0.367794	60.1159
0.387849	0.0330764	37.7363					0.313232	0.0401321	71.5333					0.663216	0.367794	61.2136
0.394606	0.0330764	37.9008					0.321212	0.0401321	71.4832					0.680406	0.367794	62.3087
0.401363	0.0330764	37.0321					0.329192	0.0401321	71.4392					0.697596	0.367794	63.359
0.408119	0.0330764	35.1594					0.337172	0.0401321	71.4125					0.714786	0.367794	64.3229
0.414876	0.0330764	32.4084					0.345152	0.0401321	71.4134					0.731976	0.367794	65.1607
0.421632	0.0330764	29.0044					0.353131	0.0401321	71.4513					0.749166	0.367794	65.8355
0.428389	0.0330764	25.2449					0.361111	0.0401321	71.5337					0.766356	0.367794	66.3146
0.435145	0.0330764	21.4421					0.369091	0.0401321	71.6675					0.783545	0.367794	66.5709
0.441902	0.0330764	17.8594					0.377071	0.0401321	71.8582					0.800735	0.367794	66.5842
0.448659	0.0330764	14.672					0.385051	0.0401321	72.1112					0.817925	0.367794	66.3422
0.455415	0.0330764	11.9627					0.39303	0.0401321	72.4311					0.835115	0.367794	65.8422
0.462172	0.0330764	9.74104					0.40101	0.0401321	72.8224					0.852305	0.367794	65.0917
0.468928	0.0330764	7.97117					0.40899	0.0401321	73.2895					0.869495	0.367794	64.1075
0.475685	0.0330764	6.59859					0.41697	0.0401321	73.8362					0.886685	0.367794	62.9151
0.482441	0.0330764	5.57243					0.424949	0.0401321	74.4662					0.903875	0.367794	61.5476
0.489198	0.0330764	4.86209					0.432929	0.0401321	75.1822					0.921065	0.367794	60.0435
0.495955	0.0330764	4.46871					0.440909	0.0401321	75.9858					0.938255	0.367794	58.4458
0.502711	0.0330764	4.43221					0.448889	0.0401321	76.8773					0.955444	0.367794	56.7996
0.509468	0.0330764	4.83409					0.456869	0.0401321	77.8548					0.972634	0.367794	55.1505
0.516224	0.0330764	5.79574					0.464848	0.0401321	78.9139					0.989824	0.367794	53.5427
0.522981	0.0330764	7.47136					0.472828	0.0401321	80.0468					1.00701	0.367794	52.0181
0.529737	0.0330764	10.034					0.480808	0.0401321	81.2419					1.0242	0.367794	50.614
0.536494	0.0330764	13.6527					0.488788	0.0401321	82.4831					1.04139	0.367794	49.3627
0.543251	0.0330764	18.4603					0.496768	0.0401321	83.7496					1.05858	0.367794	48.29
0.550007	0.0330764	24.5111					0.504747	0.0401321	85.0155					1.07577	0.367794	47.4148
0.556764	0.0330764	31.7383					0.512727	0.0401321	86.2505					1.09296	0.367794	46.7488
0.56352	0.0330764	39.9237					0.520707	0.0401321	87.4202					1.11015	0.367794	46.2966
0.570277	0.0330764	48.7009					0.528687	0.0401321	88.488					1.12734	0.367794	46.0554
0.577033	0.0330764	57.5948					0.536667	0.0401321	89.4168					1.14453	0.367794	46.0163
0.58379	0.0330764	66.0879					0.544646	0.0401321	90.1716					1.16172	0.367794	46.1648
0.590546	0.0330764	73.6991					0.552626	0.0401321	90.722					1.17891	0.367794	46.4815
0.597303	0.0330764	80.0576					0.560606	0.0401321	91.0449					1.1961	0.367794	46.9435
0.60406	0.0330764	84.9406					0.568586	0.0401321	91.1275					1.21329	0.367794	47.5249
0.610816	0.0330764	88.2356					0.576566	0.0401321	90.9705					1.23048	0.367794	48.1983
0.617573	0.0330764	89.8462					0.584545	0.0401321	90.5925					1.24767	0.367794	48.9358
0.624329	0.0330764	89.6651					0.592525	0.0401321	90.0359					1.26486	0.367794	49.7094
0.631086	0.0330764	87.7025					0.600505	0.0401321	89.3695					1.28205	0.367794	50.4927
0.637842	0.0330764	84.1863					0.608485	0.0401321	88.6872					1.29924	0.367794	51.2608
0.644599	0.0330764	79.4732					0.616465	0.0401321	88.1055					1.31643	0.367794	51.9917
0.651356	0.0330764	73.9038					0.624444	0.0401321	87.7575					1.33362	0.367794	52.6663
0.658112	0.0330764	67.7488					0.632424	0.0401321	87.7707					1.35081	0.367794	53.2686
0.664869	0.0330764	61.2254					0.640404	0.0401321	88.2232					1.368	0.367794	53.7866
0.671625	0.0330764	54.5279					0.648384	0.0401321	89.1054					1.38519	0.367794	54.2113
0.678382	0.0330764	47.8479					0.656364	0.0401321	90.3171					1.40238	0.367794	54.5372
0.685138	0.0330764	41.379					0.664343	0.0401321	91.6916					1.41957	0.367794	54.7617
0.691895	0.0330764	35.3085					0.672323	0.0401321	93.0254					1.43676	0.367794	54.8852
0.698652	0.0330764	29.7958					0.680303	0.0401321	94.116					1.45395	0.367794	54.9102
0.705408	0.0330764	24.9443					0.688283	0.0401321	94.8042					1.47114	0.367794	54.8411
0.712165	0.0330764	20.7901					0.696263	0.0401321	95.0118					1.48833	0.367794	54.6841
0.718921	0.0330764	17.3184					0.704242	0.0401321	94.7538					1.50552	0.367794	54.4466
0.725678	0.0330764	14.4838					0.712222	0.0401321	94.1252					1.52271	0.367794	54.1367
0.732434	0.0330764	12.2242					0.720202	0.0401321	93.2696					1.5399	0.367794	53.7631
0.739191	0.0330764	10.4704					0.728182	0.0401321	92.3438					1.55709	0.367794	53.3349
0.745947	0.0330764	9.15209					0.736162	0.0401321	91.4835					1.57428	0.367794	52.8607
0.752704	0.0330764	8.20235					0.744141	0.0401321	90.7767					1.59147	0.367794	52.3491
0.759461	0.0330764	7.55954					0.752121	0.0401321	90.2553					1.60866	0.367794	51.808
0.766217	0.0330764	7.16869					0.760101	0.0401321	89.9033					1.62585	0.367794	51.2442
0.772974	0.0330764	6.98196					0.768081	0.0401321	89.6728					1.64304	0.367794	50.6638
0.77973	0.0330764	6.95847					0.776061	0.0401321	89.4985					1.66023	0.367794	50.0714
0.786487	0.0330764	7.06376					0.78404	0.0401321	89.3102					1.67742	0.367794	49.4705
0.793243	0.0330764	7.26905					0.79202	0.0401321	89.0429					1.69461	0.367794	48.8627
0.8	0.0330764	7.55036					0.8	0.0401321	88.6456					1.7118	0.367794	48.2485
0.1311	0.0349994	25.4444					0.01	0.0426431	60.9223					0.01	0.39761	46.4765
0.137857	0.0349994	23.1842					0.0179798	0.0426431	62.585					0.0271899	0.39761	49.2125
0.144613	0.0349994	21.2855					0.0259596	0.0426431	64.539					0.0443798	0.39761	51.8236
0.15137	0.0349994	19.6452					0.0339394	0.0426431	66.7021					0.0615697	0.39761	54.2942
0.158126	0.0349994	18.1324					0.0419192	0.0426431	68.9703					0.0787596	0.39761	56.6092
0.164883	0.0349994	16.648					0.049899	0.0426431	71.227					0.0959495	0.39761	58.7536
0.171639	0.0349994	15.1511					0.0578788	0.0426431	73.3504					0.113139	0.39761	60.7136
0.178396	0.0349994	13.6513					0.0658586	0.0426431	75.2208					0.130329	0.39761	62.4762
0.185153	0.0349994	12.1902					0.0738384	0.0426431	76.7269					0.147519	0.39761	64.0296
0.191909	0.0349994	10.8255					0.0818182	0.0426431	77.7713					0.164709	0.39761	65.3637
0.198666	0.0349994	9.61762					0.089798	0.0426431	78.2769					0.181899	0.39761	66.4703
0.205422	0.0349994	8.61662					0.0977778	0.0426431	78.2118					0.199089	0.39761	67.3431
0.212179	0.0349994	7.84812					0.105758	0.0426431	77.6304					0.216279	0.39761	67.9787
0.218935	0.0349994	7.30084					0.113737	0.0426431	76.6788					0.233469	0.39761	68.3764
0.225692	0.0349994	6.92017					0.121717	0.0426431	75.5517					0.250659	0.39761	68.5385
0.232448	0.0349994	6.61294					0.129697	0.0426431	74.4302					0.267848	0.39761	68.4713
0.239205	0.0349994	6.26674					0.137677	0.0426431	73.4369					0.285038	0.39761	68.1847
0.245962	0.0349994	5.78043					0.145657	0.0426431	72.6234					0.302228	0.39761	67.6933
0.252718	0.0349994	5.09575					0.153636	0.0426431	71.9902					0.319418	0.39761	67.0158
0.259475	0.0349994	4.21761					0.161616	0.0426431	71.5174					0.336608	0.39761	66.1761
0.266231	0.0349994	3.21575					0.169596	0.0426431	71.1806					0.353798	0.39761	65.2026
0.272988	0.0349994	2.20985					0.177576	0.0426431	70.9564					0.370988	0.39761	64.1287
0.279744	0.0349994	1.34707					0.185556	0.0426431	70.8237					0.388178	0.39761	62.9914
0.286501	0.0349994	0.781013					0.193535	0.0426431	70.7639					0.405368	0.39761	61.8313
0.293258	0.0349994	0.655645					0.201515	0.0426431	70.7609					0.422558	0.39761	60.6905
0.300014	0.0349994	1.09225					0.209495	0.0426431	70.8009					0.439747	0.39761	59.6117
0.306771	0.0349994	2.17598					0.217475	0.0426431	70.8716					0.456937	0.39761	58.6358
0.313527	0.0349994	3.94245					0.225455	0.0426431	70.9618					0.474127	0.39761	57.8003
0.320284	0.0349994	6.37065					0.233434	0.0426431	71.0612					0.491317	0.39761	57.1372
0.32704	0.0349994	9.38435					0.241414	0.0426431	71.1605					0.508507	0.39761	56.6711
0.333797	0.0349994	12.862					0.249394	0.0426431	71.2516					0.525697	0.39761	56.4179
0.340554	0.0349994	16.652					0.257374	0.0426431	71.3283					0.542887	0.39761	56.3843
0.34731	0.0349994	20.5861					0.265354	0.0426431	71.3865					0.560077	0.39761	56.5671
0.354067	0.0349994	24.4882					0.273333	0.0426431	71.4247					0.577267	0.39761	56.9545
0.360823	0.0349994	28.1804					0.281313	0.0426431	71.4432					0.594457	0.39761	57.5264
0.36758	0.0349994	31.4868					0.289293	0.0426431	71.4438					0.611646	0.39761	58.2561
0.374336	0.0349994	34.2381					0.297273	0.0426431	71.4289					0.628836	0.39761	59.1112
0.381093	0.0349994	36.2785					0.305253	0.0426431	71.4013					0.646026	0.39761	60.0549
0.387849	0.0349994	37.4751					0.313232	0.0426431	71.365					0.663216	0.39761	61.0476
0.394606	0.0349994	37.7318					0.321212	0.0426431	71.327					0.680406	0.39761	62.0475
0.401363	0.0349994	37.0076					0.329192	0.0426431	71.2971					0.697596	0.39761	63.0123
0.408119	0.0349994	35.3358					0.337172	0.0426431	71.2861					0.714786	0.39761	63.9004
0.414876	0.0349994	32.8394					0.345152	0.0426431	71.3041					0.731976	0.39761	64.6719
0.421632	0.0349994	29.7298					0.353131	0.0426431	71.3599					0.749166	0.39761	65.2901
0.428389	0.0349994	26.2812					0.361111	0.0426431	71.461					0.766356	0.39761	65.7228
0.435145	0.0349994	22.7796					0.369091	0.0426431	71.6139					0.783545	0.39761	65.9432
0.441902	0.0349994	19.4674					0.377071	0.0426431	71.8243					0.800735	0.39761	65.9319
0.448659	0.0349994	16.5084					0.385051	0.0426431	72.0975					0.817925	0.39761	65.6775
0.455415	0.0349994	13.9817					0.39303	0.0426431	72.4385					0.835115	0.39761	65.1777
0.462172	0.0349994	11.898					0.40101	0.0426431	72.8518					0.852305	0.39761	64.4404
0.468928	0.0349994	10.2243					0.40899	0.0426431	73.3423					0.869495	0.39761	63.4824
0.475685	0.0349994	8.90951					0.41697	0.0426431	73.9141					0.886685	0.39761	62.3293
0.482441	0.0349994	7.90601					0.424949	0.0426431	74.5713					0.903875	0.39761	61.0137
0.489198	0.0349994	7.18639					0.432929	0.0426431	75.317					0.921065	0.39761	59.5742
0.495955	0.0349994	6.755					0.440909	0.0426431	76.1533					0.938255	0.39761	58.0534
0.502711	0.0349994	6.65548					0.448889	0.0426431	77.0809					0.955444	0.39761	56.4963
0.509468	0.0349994	6.97403					0.456869	0.0426431	78.0981					0.972634	0.39761	54.9486
0.516224	0.0349994	7.8385					0.464848	0.0426431	79.2009					0.989824	0.39761	53.4547
0.522981	0.0349994	9.41191					0.472828	0.0426431	80.3816					1.00701	0.39761	52.0565
0.529737	0.0349994	11.879					0.480808	0.0426431	81.6284					1.0242	0.39761	50.7914
0.536494	0.0349994	15.4238					0.488788	0.0426431	82.9249					1.04139	0.39761	49.6913
0.543251	0.0349994	20.1958					0.496768	0.0426431	84.2496					1.05858	0.39761	48.7814
0.550007	0.0349994	26.2658					0.504747	0.0426431	85.5756					1.07577	0.39761	48.0794
0.556764	0.0349994	33.5775					0.512727	0.0426431	86.871					1.09296	0.39761	47.5955
0.56352	0.0349994	41.9123					0.520707	0.0426431	88.0995					1.11015	0.39761	47.3318
0.570277	0.0349994	50.8909					0.528687	0.0426431	89.2222					1.12734	0.39761	47.283
0.577033	0.0349994	60.0151					0.536667	0.0426431	90.1995					1.14453	0.39761	47.4375
0.58379	0.0349994	68.7392					0.544646	0.0426431	90.9936					1.16172	0.39761	47.7776
0.590546	0.0349994	76.5541					0.552626	0.0426431	91.5718					1.17891	0.39761	48.281
0.597303	0.0349994	83.0701					0.560606	0.0426431	91.9088					1.1961	0.39761	48.9219
0.60406	0.0349994	88.0639					0.568586	0.0426431	91.9896					1.21329	0.39761	49.672
0.610816	0.0349994	91.4404					0.576566	0.0426431	91.8129					1.23048	0.39761	50.5015
0.617573	0.0349994	93.1109					0.584545	0.0426431	91.3958					1.24767	0.39761	51.3805
0.624329	0.0349994	92.9459					0.592525	0.0426431	90.7785					1.26486	0.39761	52.2796
0.631086	0.0349994	90.9372					0.600505	0.0426431	90.0282					1.28205	0.39761	53.1711
0.637842	0.0349994	87.3293					0.608485	0.0426431	89.2381					1.29924	0.39761	54.0294
0.644599	0.0349994	82.5064					0.616465	0.0426431	88.5248					1.31643	0.39761	54.8323
0.651356	0.0349994	76.8203					0.624444	0.0426431	88.0227					1.33362	0.39761	55.561
0.658112	0.0349994	70.5399					0.632424	0.0426431	87.8618					1.35081	0.39761	56.2007
0.664869	0.0349994	63.8783					0.640404	0.0426431	88.1261					1.368	0.39761	56.7404
0.671625	0.0349994	57.027					0.648384	0.0426431	88.8184					1.38519	0.39761	57.173
0.678382	0.0349994	50.1784					0.656364	0.0426431	89.8554					1.40238	0.39761	57.495
0.685138	0.0349994	43.5301					0.664343	0.0426431	91.0871					1.41957	0.39761	57.7061
0.691895	0.0349994	37.2748					0.672323	0.0426431	92.3243					1.43676	0.39761	57.8087
0.698652	0.0349994	31.5788					0.680303	0.0426431	93.374					1.45395	0.39761	57.8077
0.705408	0.0349994	26.5506					0.688283	0.0426431	94.0807					1.47114	0.39761	57.7099
0.712165	0.0349994	22.2288					0.696263	0.0426431	94.3606					1.48833	0.39761	57.5234
0.718921	0.0349994	18.6004					0.704242	0.0426431	94.2161					1.50552	0.39761	57.2576
0.725678	0.0349994	15.6212					0.712222	0.0426431	93.7249					1.52271	0.39761	56.9227
0.732434	0.0349994	13.2295					0.720202	0.0426431	93.0123					1.5399	0.39761	56.5291
0.739191	0.0349994	11.3561					0.728182	0.0426431	92.219					1.55709	0.39761	56.0872
0.745947	0.0349994	9.93051					0.736162	0.0426431	91.4679					1.57428	0.39761	55.6074
0.752704	0.0349994	8.88512					0.744141	0.0426431	90.8406					1.59147	0.39761	55.0993
0.759461	0.0349994	8.15753					0.752121	0.0426431	90.3686					1.60866	0.39761	54.5717
0.766217	0.0349994	7.69193					0.760101	0.0426431	90.0393					1.62585	0.39761	54.0325
0.772974	0.0349994	7.4395					0.768081	0.0426431	89.8099					1.64304	0.39761	53.4883
0.77973	0.0349994	7.35841					0.776061	0.0426431	89.6211					1.66023	0.39761	52.9442
0.786487	0.0349994	7.41323					0.78404	0.0426431	89.4085					1.67742	0.39761	52.4037
0.793243	0.0349994	7.57429					0.79202	0.0426431	89.113					1.69461	0.39761	51.8685
0.8	0.0349994	7.81673					0.8	0.0426431	88.6887					1.7118	0.39761	51.3387
0.1311	0.0369224	26.0791					0.01	0.0451541	61.3074					0.01	0.427426	47.3326
0.137857	0.0369224	23.9135					0.0179798	0.0451541	62.8915					0.0271899	0.427426	50.2268
0.144613	0.0369224	22.0818					0.0259596	0.0451541	64.7429					0.0443798	0.427426	52.9965
0.15137	0.0369224	20.4805					0.0339394	0.0451541	66.7836					0.0615697	0.427426	55.6249
0.158126	0.0369224	18.9783					0.0419192	0.0451541	68.9163					0.0787596	0.427426	58.0956
0.164883	0.0369224	17.4791					0.049899	0.0451541	71.0319					0.0959495	0.427426	60.3928
0.171639	0.0369224	15.9493					0.0578788	0.0451541	73.0175					0.113139	0.427426	62.5011
0.178396	0.0369224	14.4056					0.0658586	0.0451541	74.763					0.130329	0.427426	64.4063
0.185153	0.0369224	12.8944					0.0738384	0.0451541	76.1672					0.147519	0.427426	66.0952
0.191909	0.0369224	11.4764					0.0818182	0.0451541	77.1433					0.164709	0.427426	67.5563
0.198666	0.0369224	10.213					0.089798	0.0451541	77.6254					0.181899	0.427426	68.7796
0.205422	0.0369224	9.15428					0.0977778	0.0451541	77.5888					0.199089	0.427426	69.7575
0.212179	0.0369224	8.32525					0.105758	0.0451541	77.083					0.216279	0.427426	70.4848
0.218935	0.0369224	7.71421					0.113737	0.0451541	76.236					0.233469	0.427426	70.959
0.225692	0.0369224	7.26803					0.121717	0.0451541	75.2187					0.250659	0.427426	71.1811
0.232448	0.0369224	6.89805					0.129697	0.0451541	74.1928					0.267848	0.427426	71.1555
0.239205	0.0369224	6.49864					0.137677	0.0451541	73.2704					0.285038	0.427426	70.8905
0.245962	0.0369224	5.97526					0.145657	0.0451541	72.5022					0.302228	0.427426	70.3991
0.252718	0.0369224	5.27283					0.153636	0.0451541	71.8939					0.319418	0.427426	69.699
0.259475	0.0369224	4.39418					0.161616	0.0451541	71.4312					0.336608	0.427426	68.8129
0.266231	0.0369224	3.40224					0.169596	0.0451541	71.0947					0.353798	0.427426	67.7691
0.272988	0.0369224	2.40777					0.177576	0.0451541	70.8645					0.370988	0.427426	66.601
0.279744	0.0369224	1.54983					0.185556	0.0451541	70.7222					0.388178	0.427426	65.347
0.286501	0.0369224	0.976711					0.193535	0.0451541	70.6509					0.405368	0.427426	64.0495
0.293258	0.0369224	0.83071					0.201515	0.0451541	70.6357					0.422558	0.427426	62.7533
0.300014	0.0369224	1.2352					0.209495	0.0451541	70.6634					0.439747	0.427426	61.5043
0.306771	0.0369224	2.28082					0.217475	0.0451541	70.722					0.456937	0.427426	60.3469
0.313527	0.0369224	4.00933					0.225455	0.0451541	70.8006					0.474127	0.427426	59.3224
0.320284	0.0369224	6.40101					0.233434	0.0451541	70.889					0.491317	0.427426	58.4664
0.32704	0.0369224	9.37613					0.241414	0.0451541	70.9783					0.508507	0.427426	57.8073
0.333797	0.0369224	12.8102					0.249394	0.0451541	71.0608					0.525697	0.427426	57.3641
0.340554	0.0369224	16.5513					0.257374	0.0451541	71.1306					0.542887	0.427426	57.1454
0.34731	0.0369224	20.4333					0.265354	0.0451541	71.1839					0.560077	0.427426	57.1492
0.354067	0.0369224	24.2841					0.273333	0.0451541	71.2193					0.577267	0.427426	57.3644
0.360823	0.0369224	27.9308					0.281313	0.0451541	71.2374					0.594457	0.427426	57.7714
0.36758	0.0369224	31.2039					0.289293	0.0451541	71.2401					0.611646	0.427426	58.344
0.374336	0.0369224	33.9416					0.297273	0.0451541	71.2298					0.628836	0.427426	59.0502
0.381093	0.0369224	35.9963					0.305253	0.0451541	71.2095					0.646026	0.427426	59.8538
0.387849	0.0369224	37.2441					0.313232	0.0451541	71.1835					0.663216	0.427426	60.7155
0.394606	0.0369224	37.5978					0.321212	0.0451541	71.1584					0.680406	0.427426	61.5943
0.401363	0.0369224	37.0238					0.329192	0.0451541	71.1437					0.697596	0.427426	62.4484
0.408119	0.0369224	35.5589					0.337172	0.0451541	71.1497					0.714786	0.427426	63.2371
0.414876	0.0369224	33.3217					0.345152	0.0451541	71.1859					0.731976	0.427426	63.9214
0.421632	0.0369224	30.5104					0.353131	0.0451541	71.2607					0.749166	0.427426	64.4656
0.428389	0.0369224	27.3767					0.361111	0.0451541	71.3814					0.766356	0.427426	64.8385
0.435145	0.0369224	24.1819					0.369091	0.0451541	71.5542					0.783545	0.427426	65.0149
0.441902	0.0369224	21.1482					0.377071	0.0451541	71.785					0.800735	0.427426	64.9762
0.448659	0.0369224	18.4274					0.385051	0.0451541	72.079					0.817925	0.427426	64.7122
0.455415	0.0369224	16.0943					0.39303	0.0451541	72.4413					0.835115	0.427426	64.2211
0.462172	0.0369224	14.1596					0.40101	0.0451541	72.877					0.852305	0.427426	63.5106
0.468928	0.0369224	12.5926					0.40899	0.0451541	73.391					0.869495	0.427426	62.597
0.475685	0.0369224	11.3454					0.41697	0.0451541	73.988					0.886685	0.427426	61.5049
0.482441	0.0369224	10.3735					0.424949	0.0451541	74.6723					0.903875	0.427426	60.266
0.489198	0.0369224	9.65261					0.432929	0.0451541	75.4477					0.921065	0.427426	58.9176
0.495955	0.0369224	9.18995					0.440909	0.0451541	76.3166					0.938255	0.427426	57.5011
0.502711	0.0369224	9.03251					0.448889	0.0451541	77.2802					0.955444	0.427426	56.0605
0.509468	0.0369224	9.27073					0.456869	0.0451541	78.3372					0.972634	0.427426	54.6406
0.516224	0.0369224	10.0383					0.464848	0.0451541	79.4837					0.989824	0.427426	53.2852
0.522981	0.0369224	11.5062					0.472828	0.0451541	80.7123					1.00701	0.427426	52.0354
0.529737	0.0369224	13.8706					0.480808	0.0451541	82.0112					1.0242	0.427426	50.9282
0.536494	0.0369224	17.3295					0.488788	0.0451541	83.3637					1.04139	0.427426	49.9946
0.543251	0.0369224	22.0496					0.496768	0.0451541	84.7475					1.05858	0.427426	49.259
0.550007	0.0369224	28.1188					0.504747	0.0451541	86.1348					1.07577	0.427426	48.7378
0.556764	0.0369224	35.4929					0.512727	0.0451541	87.4922					1.09296	0.427426	48.4389
0.56352	0.0369224	43.9545					0.520707	0.0451541	88.7814					1.11015	0.427426	48.3622
0.570277	0.0369224	53.112					0.528687	0.0451541	89.9613					1.12734	0.427426	48.4999
0.577033	0.0369224	62.4459					0.536667	0.0451541	90.9895					1.14453	0.427426	48.8372
0.58379	0.0369224	71.3831					0.544646	0.0451541	91.8259					1.16172	0.427426	49.3538
0.590546	0.0369224	79.3861					0.552626	0.0451541	92.435					1.17891	0.427426	50.0249
0.597303	0.0369224	86.0444					0.560606	0.0451541	92.7894					1.1961	0.427426	50.8223
0.60406	0.0369224	91.1342					0.568586	0.0451541	92.8723					1.21329	0.427426	51.7159
0.610816	0.0369224	94.5805					0.576566	0.0451541	92.6806					1.23048	0.427426	52.6743
0.617573	0.0369224	96.3077					0.584545	0.0451541	92.2293					1.24767	0.427426	53.6662
0.624329	0.0369224	96.1624					0.592525	0.0451541	91.5569					1.26486	0.427426	54.6613
0.631086	0.0369224	94.1142					0.600505	0.0451541	90.7286					1.28205	0.427426	55.6313
0.637842	0.0369224	90.4262					0.608485	0.0451541	89.8362					1.29924	0.427426	56.5507
0.644599	0.0369224	85.5096					0.616465	0.0451541	88.9963					1.31643	0.427426	57.3973
0.651356	0.0369224	79.7241					0.624444	0.0451541	88.3437					1.33362	0.427426	58.1533
0.658112	0.0369224	73.335					0.632424	0.0451541	88.0101					1.35081	0.427426	58.8052
0.664869	0.0369224	66.5497					0.640404	0.0451541	88.0854					1.368	0.427426	59.3438
0.671625	0.0369224	59.5572					0.648384	0.0451541	88.5851					1.38519	0.427426	59.764
0.678382	0.0369224	52.5505					0.656364	0.0451541	89.4437					1.40238	0.427426	60.0648
0.685138	0.0369224	45.7311					0.664343	0.0451541	90.5291					1.41957	0.427426	60.248
0.691895	0.0369224	39.2973					0.672323	0.0451541	91.667					1.43676	0.427426	60.3186
0.698652	0.0369224	33.421					0.680303	0.0451541	92.6743					1.45395	0.427426	60.2837
0.705408	0.0369224	28.216					0.688283	0.0451541	93.3977					1.47114	0.427426	60.1522
0.712165	0.0369224	23.7245					0.696263	0.0451541	93.7484					1.48833	0.427426	59.9344
0.718921	0.0369224	19.9361					0.704242	0.0451541	93.716					1.50552	0.427426	59.6416
0.725678	0.0369224	16.8081					0.712222	0.0451541	93.361					1.52271	0.427426	59.2857
0.732434	0.0369224	14.28					0.720202	0.0451541	92.7908					1.5399	0.427426	58.8787
0.739191	0.0369224	12.2827					0.728182	0.0451541	92.1293					1.55709	0.427426	58.4326
0.745947	0.0369224	10.7456					0.736162	0.0451541	91.4868					1.57428	0.427426	57.9588
0.752704	0.0369224	9.60062					0.744141	0.0451541	90.9382					1.59147	0.427426	57.4681
0.759461	0.0369224	8.78462					0.752121	0.0451541	90.514					1.60866	0.427426	56.9703
0.766217	0.0369224	8.24091					0.760101	0.0451541	90.205					1.62585	0.427426	56.4739
0.772974	0.0369224	7.91977					0.768081	0.0451541	89.9735					1.64304	0.427426	55.986
0.77973	0.0369224	7.77835					0.776061	0.0451541	89.7662					1.66023	0.427426	55.5121
0.786487	0.0369224	7.78028					0.78404	0.0451541	89.5252					1.67742	0.427426	55.0558
0.793243	0.0369224	7.89493					0.79202	0.0451541	89.1974					1.69461	0.427426	54.6186
0.8	0.0369224	8.09661					0.8	0.0451541	88.7419					1.7118	0.427426	54.2002
0.1311	0.0388455	26.5022					0.01	0.0476652	61.6887					0.01	0.457242	47.6035
0.137857	0.0388455	24.4404					0.0179798	0.0476652	63.1917					0.0271899	0.457242	50.6505
0.144613	0.0388455	22.6875					0.0259596	0.0476652	64.9378					0.0443798	0.457242	53.5746
0.15137	0.0388455	21.1393					0.0339394	0.0476652	66.8536					0.0615697	0.457242	56.3583
0.158126	0.0388455	19.6633					0.0419192	0.0476652	68.8477					0.0787596	0.457242	58.9842
0.164883	0.0388455	18.1662					0.049899	0.0476652	70.8189					0.0959495	0.457242	61.4353
0.171639	0.0388455	16.6213					0.0578788	0.0476652	72.663					0.113139	0.457242	63.6952
0.178396	0.0388455	15.0517					0.0658586	0.0476652	74.2793					0.130329	0.457242	65.7483
0.185153	0.0388455	13.5079					0.0738384	0.0476652	75.5769					0.147519	0.457242	67.5803
0.191909	0.0388455	12.0529					0.0818182	0.0476652	76.479					0.164709	0.457242	69.1781
0.198666	0.0388455	10.7493					0.089798	0.0476652	76.9296					0.181899	0.457242	70.5306
0.205422	0.0388455	9.6472					0.0977778	0.0476652	76.9112					0.199089	0.457242	71.6286
0.212179	0.0388455	8.77093					0.105758	0.0476652	76.469					0.216279	0.457242	72.4653
0.218935	0.0388455	8.1088					0.113737	0.0476652	75.7153					0.233469	0.457242	73.0369
0.225692	0.0388455	7.6094					0.121717	0.0476652	74.7998					0.250659	0.457242	73.3425
0.232448	0.0388455	7.18843					0.129697	0.0476652	73.8656					0.267848	0.457242	73.3851
0.239205	0.0388455	6.74664					0.137677	0.0476652	73.0143					0.285038	0.457242	73.1714
0.245962	0.0388455	6.19554					0.145657	0.0476652	72.2952					0.302228	0.457242	72.7126
0.252718	0.0388455	5.48305					0.153636	0.0476652	71.7178					0.319418	0.457242	72.0251
0.259475	0.0388455	4.61021					0.161616	0.0476652	71.2725					0.336608	0.457242	71.1302
0.266231	0.0388455	3.63386					0.169596	0.0476652	70.9439					0.353798	0.457242	70.0553
0.272988	0.0388455	2.65647					0.177576	0.0476652	70.7153					0.370988	0.457242	68.8334
0.279744	0.0388455	1.80919					0.185556	0.0476652	70.5705					0.388178	0.457242	67.5034
0.286501	0.0388455	1.23473					0.193535	0.0476652	70.4942					0.405368	0.457242	66.109
0.293258	0.0388455	1.07305					0.201515	0.0476652	70.4727					0.422558	0.457242	64.697
0.300014	0.0388455	1.44893					0.209495	0.0476652	70.4931					0.439747	0.457242	63.3154
0.306771	0.0388455	2.45802					0.217475	0.0476652	70.5441					0.456937	0.457242	62.0113
0.313527	0.0388455	4.14814					0.225455	0.0476652	70.6148					0.474127	0.457242	60.8285
0.320284	0.0388455	6.50086					0.233434	0.0476652	70.6954					0.491317	0.457242	59.8056
0.32704	0.0388455	9.43308					0.241414	0.0476652	70.7774					0.508507	0.457242	58.9737
0.333797	0.0388455	12.8178					0.249394	0.0476652	70.8532					0.525697	0.457242	58.3543
0.340554	0.0388455	16.5034					0.257374	0.0476652	70.9176					0.542887	0.457242	57.9581
0.34731	0.0388455	20.3267					0.265354	0.0476652	70.967					0.560077	0.457242	57.7845
0.354067	0.0388455	24.1199					0.273333	0.0476652	71.0003					0.577267	0.457242	57.8237
0.360823	0.0388455	27.7162					0.281313	0.0476652	71.0184					0.594457	0.457242	58.0577
0.36758	0.0388455	30.9528					0.289293	0.0476652	71.0232					0.611646	0.457242	58.4614
0.374336	0.0388455	33.6755					0.297273	0.0476652	71.0177					0.628836	0.457242	59.0043
0.381093	0.0388455	35.7452					0.305253	0.0476652	71.0051					0.646026	0.457242	59.6515
0.387849	0.0388455	37.0466					0.313232	0.0476652	70.9898					0.663216	0.457242	60.3652
0.394606	0.0388455	37.5014					0.321212	0.0476652	70.9784					0.680406	0.457242	61.1059
0.401363	0.0388455	37.0824					0.329192	0.0476652	70.98					0.697596	0.457242	61.8335
0.408119	0.0388455	35.8287					0.337172	0.0476652	71.004					0.714786	0.457242	62.5088
0.414876	0.0388455	33.8544					0.345152	0.0476652	71.0594					0.731976	0.457242	63.0945
0.421632	0.0388455	31.3438					0.353131	0.0476652	71.1542					0.749166	0.457242	63.5568
0.428389	0.0388455	28.5277					0.361111	0.0476652	71.2953					0.766356	0.457242	63.8661
0.435145	0.0388455	25.6441					0.369091	0.0476652	71.4889					0.783545	0.457242	63.9987
0.441902	0.0388455	22.8958					0.377071	0.0476652	71.7405					0.800735	0.457242	63.9376
0.448659	0.0388455	20.4224					0.385051	0.0476652	72.0557					0.817925	0.457242	63.6732
0.455415	0.0388455	18.2933					0.39303	0.0476652	72.4397					0.835115	0.457242	63.2042
0.462172	0.0388455	16.5185					0.40101	0.0476652	72.8978					0.852305	0.457242	62.5379
0.468928	0.0388455	15.0693					0.40899	0.0476652	73.4354					0.869495	0.457242	61.6895
0.475685	0.0388455	13.9004					0.41697	0.0476652	74.0575					0.886685	0.457242	60.682
0.482441	0.0388455	12.9702					0.424949	0.0476652	74.7689					0.903875	0.457242	59.5452
0.489198	0.0388455	12.2572					0.432929	0.0476652	75.5738					0.921065	0.457242	58.3143
0.495955	0.0388455	11.7713					0.440909	0.0476652	76.4752					0.938255	0.457242	57.0286
0.502711	0.0388455	11.5625					0.448889	0.0476652	77.4745					0.955444	0.457242	55.73
0.509468	0.0388455	11.7249					0.456869	0.0476652	78.571					0.972634	0.457242	54.4614
0.516224	0.0388455	12.3972					0.464848	0.0476652	79.7612					0.989824	0.457242	53.2648
0.522981	0.0388455	13.7579					0.472828	0.0476652	81.0377					1.00701	0.457242	52.1798
0.529737	0.0388455	16.0132					0.480808	0.0476652	82.3888					1.0242	0.457242	51.2422
0.536494	0.0388455	19.375					0.488788	0.0476652	83.7975					1.04139	0.457242	50.4819
0.543251	0.0388455	24.0266					0.496768	0.0476652	85.2411					1.05858	0.457242	49.922
0.550007	0.0388455	30.0737					0.504747	0.0476652	86.6907					1.07577	0.457242	49.5772
0.556764	0.0388455	37.4856					0.512727	0.0476652	88.1114					1.09296	0.457242	49.4536
0.56352	0.0388455	46.0474					0.520707	0.0476652	89.4631					1.11015	0.457242	49.5484
0.570277	0.0388455	55.3571					0.528687	0.0476652	90.7022					1.12734	0.457242	49.8511
0.577033	0.0388455	64.8752					0.536667	0.0476652	91.7838					1.14453	0.457242	50.3445
0.58379	0.0388455	74.0032					0.544646	0.0476652	92.6651					1.16172	0.457242	51.006
0.590546	0.0388455	82.1756					0.552626	0.0476652	93.3083					1.17891	0.457242	51.809
0.597303	0.0388455	88.9597					0.560606	0.0476652	93.6838					1.1961	0.457242	52.724
0.60406	0.0388455	94.1291					0.568586	0.0476652	93.7728					1.21329	0.457242	53.7197
0.610816	0.0388455	97.6312					0.576566	0.0476652	93.5708					1.23048	0.457242	54.7643
0.617573	0.0388455	99.4096					0.584545	0.0476652	93.0908					1.24767	0.457242	55.8262
0.624329	0.0388455	99.2862					0.592525	0.0476652	92.3694					1.26486	0.457242	56.8749
0.631086	0.0388455	97.207					0.600505	0.0476652	91.4694					1.28205	0.457242	57.8824
0.637842	0.0388455	93.454					0.608485	0.0476652	90.481					1.29924	0.457242	58.8235
0.644599	0.0388455	88.4628					0.616465	0.0476652	89.5201					1.31643	0.457242	59.677
0.651356	0.0388455	82.5975					0.624444	0.0476652	88.7215					1.33362	0.457242	60.4263
0.658112	0.0388455	76.1177					0.632424	0.0476652	88.2182					1.35081	0.457242	61.0596
0.664869	0.0388455	69.2248					0.640404	0.0476652	88.1057					1.368	0.457242	61.5699
0.671625	0.0388455	62.1048					0.648384	0.0476652	88.4127					1.38519	0.457242	61.9545
0.678382	0.0388455	54.9517					0.656364	0.0476652	89.0917					1.40238	0.457242	62.2146
0.685138	0.0388455	47.9709					0.664343	0.0476652	90.0296					1.41957	0.457242	62.3546
0.691895	0.0388455	41.3657					0.672323	0.0476652	91.0673					1.43676	0.457242	62.3817
0.698652	0.0388455	35.3134					0.680303	0.0476652	92.0308					1.45395	0.457242	62.3051
0.705408	0.0388455	29.9327					0.688283	0.0476652	92.7693					1.47114	0.457242	62.1358
0.712165	0.0388455	25.2703					0.696263	0.0476652	93.1881					1.48833	0.457242	61.886
0.718921	0.0388455	21.3194					0.704242	0.0476652	93.2646					1.50552	0.457242	61.5687
0.725678	0.0388455	18.0395					0.712222	0.0476652	93.0428					1.52271	0.457242	61.1973
0.732434	0.0388455	15.3713					0.720202	0.0476652	92.6121					1.5399	0.457242	60.7853
0.739191	0.0388455	13.2464					0.728182	0.0476652	92.0799					1.55709	0.457242	60.3458
0.745947	0.0388455	11.5942					0.736162	0.0476652	91.5439					1.57428	0.457242	59.8914
0.752704	0.0388455	10.3461					0.744141	0.0476652	91.0721					1.59147	0.457242	59.4337
0.759461	0.0388455	9.43847					0.752121	0.0476652	90.6936					1.60866	0.457242	58.9833
0.766217	0.0388455	8.81368					0.760101	0.0476652	90.4022					1.62585	0.457242	58.5492
0.772974	0.0388455	8.42107					0.768081	0.0476652	90.1653					1.64304	0.457242	58.139
0.77973	0.0388455	8.21686					0.776061	0.0476652	89.9359					1.66023	0.457242	57.7582
0.786487	0.0388455	8.16366					0.78404	0.0476652	89.6626					1.67742	0.457242	57.4104
0.793243	0.0388455	8.22992					0.79202	0.0476652	89.2984					1.69461	0.457242	57.0971
0.8	0.0388455	8.38908					0.8	0.0476652	88.8077					1.7118	0.457242	56.8174
0.1311	0.0407685	26.7048					0.01	0.0501762	62.0638					0.01	0.487059	47.2751
0.137857	0.0407685	24.7546					0.0179798	0.0501762	63.4838					0.0271899	0.487059	50.4666
0.144613	0.0407685	23.0909					0.0259596	0.0501762	65.1231					0.0443798	0.487059	53.5384
0.15137	0.0407685	21.6093					0.0339394	0.0501762	66.9122					0.0615697	0.487059	56.4722
0.158126	0.0407685	20.1755					0.0419192	0.0501762	68.7659					0.0787596	0.487059	59.2497
0.164883	0.0407685	18.6983					0.049899	0.0501762	70.5905					0.0959495	0.487059	61.8529
0.171639	0.0407685	17.1574					0.0578788	0.0501762	72.2906					0.113139	0.487059	64.2644
0.178396	0.0407685	15.581					0.0658586	0.0501762	73.7748					0.130329	0.487059	66.4676
0.185153	0.0407685	14.0231					0.0738384	0.0501762	74.9618					0.147519	0.487059	68.4469
0.191909	0.0407685	12.5487					0.0818182	0.0501762	75.7847					0.164709	0.487059	70.1881
0.198666	0.0407685	11.2211					0.089798	0.0501762	76.1967					0.181899	0.487059	71.6788
0.205422	0.0407685	10.0904					0.0977778	0.0501762	76.1864					0.199089	0.487059	72.9085
0.212179	0.0407685	9.18091					0.105758	0.0501762	75.7959					0.216279	0.487059	73.8692
0.218935	0.0407685	8.481					0.113737	0.0501762	75.1239					0.233469	0.487059	74.5555
0.225692	0.0407685	7.94122					0.121717	0.0501762	74.301					0.250659	0.487059	74.9654
0.232448	0.0407685	7.48151					0.129697	0.0501762	73.4534					0.267848	0.487059	75.1002
0.239205	0.0407685	7.00858					0.137677	0.0501762	72.6726					0.285038	0.487059	74.9654
0.245962	0.0407685	6.43954					0.145657	0.0501762	72.0054					0.302228	0.487059	74.5708
0.252718	0.0407685	5.72512					0.153636	0.0501762	71.4641					0.319418	0.487059	73.9311
0.259475	0.0407685	4.86494					0.161616	0.0501762	71.0429					0.336608	0.487059	73.0664
0.266231	0.0407685	3.91042					0.169596	0.0501762	70.7294					0.353798	0.487059	72.0027
0.272988	0.0407685	2.95639					0.177576	0.0501762	70.5097					0.370988	0.487059	70.7721
0.279744	0.0407685	2.12638					0.185556	0.0501762	70.3693					0.388178	0.487059	69.4136
0.286501	0.0407685	1.55728					0.193535	0.0501762	70.2945					0.405368	0.487059	67.9713
0.293258	0.0407685	1.3861					0.201515	0.0501762	70.2723					0.422558	0.487059	66.493
0.300014	0.0407685	1.73816					0.209495	0.0501762	70.2907					0.439747	0.487059	65.0278
0.306771	0.0407685	2.71325					0.217475	0.0501762	70.3384					0.456937	0.487059	63.6241
0.313527	0.0407685	4.3648					0.225455	0.0501762	70.4051					0.474127	0.487059	62.3268
0.320284	0.0407685	6.67561					0.233434	0.0501762	70.4812					0.491317	0.487059	61.1759
0.32704	0.0407685	9.55972					0.241414	0.0501762	70.5584					0.508507	0.487059	60.204
0.333797	0.0407685	12.8884					0.249394	0.0501762	70.6298					0.525697	0.487059	59.434
0.340554	0.0407685	16.5114					0.257374	0.0501762	70.6903					0.542887	0.487059	58.8786
0.34731	0.0407685	20.2689					0.265354	0.0501762	70.737					0.560077	0.487059	58.5396
0.354067	0.0407685	23.9985					0.273333	0.0501762	70.769					0.577267	0.487059	58.4095
0.360823	0.0407685	27.5395					0.281313	0.0501762	70.7874					0.594457	0.487059	58.4725
0.36758	0.0407685	30.7363					0.289293	0.0501762	70.7947					0.611646	0.487059	58.7059
0.374336	0.0407685	33.4427					0.297273	0.0501762	70.7942					0.628836	0.487059	59.0814
0.381093	0.0407685	35.5278					0.305253	0.0501762	70.7895					0.646026	0.487059	59.5666
0.387849	0.0407685	36.8853					0.313232	0.0501762	70.7854					0.663216	0.487059	60.126
0.394606	0.0407685	37.4445					0.321212	0.0501762	70.7885					0.680406	0.487059	60.7223
0.401363	0.0407685	37.1843					0.329192	0.0501762	70.807					0.697596	0.487059	61.318
0.408119	0.0407685	36.1451					0.337172	0.0501762	70.85					0.714786	0.487059	61.8761
0.414876	0.0407685	34.4356					0.345152	0.0501762	70.9255					0.731976	0.487059	62.3617
0.421632	0.0407685	32.2269					0.353131	0.0501762	71.0412					0.749166	0.487059	62.7433
0.428389	0.0407685	29.73					0.361111	0.0501762	71.2034					0.766356	0.487059	62.9934
0.435145	0.0407685	27.1609					0.369091	0.0501762	71.4182					0.783545	0.487059	63.0901
0.441902	0.0407685	24.7038					0.377071	0.0501762	71.6912					0.800735	0.487059	63.0177
0.448659	0.0407685	22.4861					0.385051	0.0501762	72.0279					0.817925	0.487059	62.7675
0.455415	0.0407685	20.5711					0.39303	0.0501762	72.4337					0.835115	0.487059	62.3383
0.462172	0.0407685	18.9675					0.40101	0.0501762	72.9144					0.852305	0.487059	61.7364
0.468928	0.0407685	17.6474					0.40899	0.0501762	73.4754					0.869495	0.487059	60.9759
0.475685	0.0407685	16.568					0.41697	0.0501762	74.1225					0.886685	0.487059	60.0775
0.482441	0.0407685	15.6905					0.424949	0.0501762	74.8607					0.903875	0.487059	59.0685
0.489198	0.0407685	14.9956					0.432929	0.0501762	75.6948					0.921065	0.487059	57.981
0.495955	0.0407685	14.4959					0.440909	0.0501762	76.6282					0.938255	0.487059	56.8514
0.502711	0.0407685	14.2438					0.448889	0.0501762	77.6629					0.955444	0.487059	55.7184
0.509468	0.0407685	14.3363					0.456869	0.0501762	78.7985					0.972634	0.487059	54.6217
0.516224	0.0407685	14.9167					0.464848	0.0501762	80.032					0.989824	0.487059	53.6004
0.522981	0.0407685	16.1697					0.472828	0.0501762	81.3561					1.00701	0.487059	52.6916
0.529737	0.0407685	18.3109					0.480808	0.0501762	82.7593					1.0242	0.487059	51.9288
0.536494	0.0407685	21.5649					0.488788	0.0501762	84.2244					1.04139	0.487059	51.3402
0.543251	0.0407685	26.1313					0.496768	0.0501762	85.7281					1.05858	0.487059	50.9474
0.550007	0.0407685	32.1337					0.504747	0.0501762	87.2407					1.07577	0.487059	50.7634
0.556764	0.0407685	39.5563					0.512727	0.0501762	88.7258					1.09296	0.487059	50.7921
0.56352	0.0407685	48.1881					0.520707	0.0501762	90.1414					1.11015	0.487059	51.0284
0.570277	0.0407685	57.6183					0.528687	0.0501762	91.4416					1.12734	0.487059	51.4595
0.577033	0.0407685	67.29					0.536667	0.0501762	92.579					1.14453	0.487059	52.0662
0.58379	0.0407685	76.5817					0.544646	0.0501762	93.5079					1.16172	0.487059	52.8248
0.590546	0.0407685	84.9015					0.552626	0.0501762	94.1882					1.17891	0.487059	53.7078
0.597303	0.0407685	91.7932					0.560606	0.0501762	94.5883					1.1961	0.487059	54.6856
0.60406	0.0407685	97.025					0.568586	0.0501762	94.6878					1.21329	0.487059	55.7273
0.610816	0.0407685	100.567					0.576566	0.0501762	94.4804					1.23048	0.487059	56.8017
0.617573	0.0407685	102.388					0.584545	0.0501762	93.9777					1.24767	0.487059	57.8778
0.624329	0.0407685	102.287					0.592525	0.0501762	93.2137					1.26486	0.487059	58.9264
0.631086	0.0407685	100.187					0.600505	0.0501762	92.2488					1.28205	0.487059	59.9204
0.637842	0.0407685	96.3882					0.608485	0.0501762	91.1712					1.29924	0.487059	60.8358
0.644599	0.0407685	91.3447					0.616465	0.0501762	90.0957					1.31643	0.487059	61.6528
0.651356	0.0407685	85.4212					0.624444	0.0501762	89.1567					1.33362	0.487059	62.3565
0.658112	0.0407685	78.8705					0.632424	0.0501762	88.488					1.35081	0.487059	62.937
0.664869	0.0407685	71.8873					0.640404	0.0501762	88.1912					1.368	0.487059	63.3897
0.671625	0.0407685	64.6547					0.648384	0.0501762	88.3077					1.38519	0.487059	63.7144
0.678382	0.0407685	57.3679					0.656364	0.0501762	88.8086					1.40238	0.487059	63.9144
0.685138	0.0407685	50.2363					0.664343	0.0501762	89.5997					1.41957	0.487059	63.9963
0.691895	0.0407685	43.4682					0.672323	0.0501762	90.5375					1.43676	0.487059	63.9694
0.698652	0.0407685	37.2454					0.680303	0.0501762	91.4566					1.45395	0.487059	63.8447
0.705408	0.0407685	31.6913					0.688283	0.0501762	92.2079					1.47114	0.487059	63.635
0.712165	0.0407685	26.8582					0.696263	0.0501762	92.6912					1.48833	0.487059	63.3541
0.718921	0.0407685	22.7434					0.704242	0.0501762	92.8722					1.50552	0.487059	63.0164
0.725678	0.0407685	19.3093					0.712222	0.0501762	92.7787					1.52271	0.487059	62.6367
0.732434	0.0407685	16.4983					0.720202	0.0501762	92.4828					1.5399	0.487059	62.2295
0.739191	0.0407685	14.243					0.728182	0.0501762	92.0758					1.55709	0.487059	61.8091
0.745947	0.0407685	12.4727					0.736162	0.0501762	91.6428					1.57428	0.487059	61.3888
0.752704	0.0407685	11.1186					0.744141	0.0501762	91.2449					1.59147	0.487059	60.981
0.759461	0.0407685	10.1165					0.752121	0.0501762	90.9094					1.60866	0.487059	60.5967
0.766217	0.0407685	9.40804					0.760101	0.0501762	90.6326					1.62585	0.487059	60.2455
0.772974	0.0407685	8.94158					0.768081	0.0501762	90.3871					1.64304	0.487059	59.9349
0.77973	0.0407685	8.67236					0.776061	0.0501762	90.132					1.66023	0.487059	59.6707
0.786487	0.0407685	8.56205					0.78404	0.0501762	89.8226					1.67742	0.487059	59.4563
0.793243	0.0407685	8.57813					0.79202	0.0501762	89.4181					1.69461	0.487059	59.2928
0.8	0.0407685	8.69318					0.8	0.0501762	88.8882					1.7118	0.487059	59.1788
0.1311	0.0426915	26.6823					0.01	0.0526872	62.4306					0.01	0.516875	46.3482
0.137857	0.0426915	24.8493					0.0179798	0.0526872	63.7665					0.0271899	0.516875	49.6736
0.144613	0.0426915	23.2838					0.0259596	0.0526872	65.2981					0.0443798	0.516875	52.884
0.15137	0.0426915	21.8811					0.0339394	0.0526872	66.9598					0.0615697	0.516875	55.9602
0.158126	0.0426915	20.5054					0.0419192	0.0526872	68.6722					0.0787596	0.516875	58.8831
0.164883	0.0426915	19.0667					0.049899	0.0526872	70.3491					0.0959495	0.516875	61.6339
0.171639	0.0426915	17.5498					0.0578788	0.0526872	71.9036					0.113139	0.516875	64.1943
0.178396	0.0426915	15.9868					0.0658586	0.0526872	73.2536					0.130329	0.516875	66.5466
0.185153	0.0426915	14.4343					0.0738384	0.0526872	74.327					0.147519	0.516875	68.6744
0.191909	0.0426915	12.9585					0.0818182	0.0526872	75.0661					0.164709	0.516875	70.5623
0.198666	0.0426915	11.6236					0.089798	0.0526872	75.433					0.181899	0.516875	72.1968
0.205422	0.0426915	10.4799					0.0977778	0.0526872	75.4213					0.199089	0.516875	73.5663
0.212179	0.0426915	9.55155					0.105758	0.0526872	75.0709					0.216279	0.516875	74.6617
0.218935	0.0426915	8.8276					0.113737	0.0526872	74.4688					0.233469	0.516875	75.4766
0.225692	0.0426915	8.26059					0.121717	0.0526872	73.729					0.250659	0.516875	76.0076
0.232448	0.0426915	7.77463					0.129697	0.0526872	72.9623					0.267848	0.516875	76.2551
0.239205	0.0426915	7.28201					0.137677	0.0526872	72.2502					0.285038	0.516875	76.2233
0.245962	0.0426915	6.70505					0.145657	0.0526872	71.6369					0.302228	0.516875	75.9208
0.252718	0.0426915	5.99717					0.153636	0.0526872	71.1361					0.319418	0.516875	75.3614
0.259475	0.0426915	5.15691					0.161616	0.0526872	70.7448					0.336608	0.516875	74.564
0.266231	0.0426915	4.23094					0.169596	0.0526872	70.4531					0.353798	0.516875	73.5533
0.272988	0.0426915	3.30712					0.177576	0.0526872	70.249					0.370988	0.516875	72.3607
0.279744	0.0426915	2.5017					0.185556	0.0526872	70.1198					0.388178	0.516875	71.0242
0.286501	0.0426915	1.94559					0.193535	0.0526872	70.0527					0.405368	0.516875	69.5875
0.293258	0.0426915	1.77225					0.201515	0.0526872	70.0356					0.422558	0.516875	68.0981
0.300014	0.0426915	2.10654					0.209495	0.0526872	70.057					0.439747	0.516875	66.6047
0.306771	0.0426915	3.05112					0.217475	0.0526872	70.1059					0.456937	0.516875	65.1554
0.313527	0.0426915	4.66408					0.225455	0.0526872	70.1724					0.474127	0.516875	63.795
0.320284	0.0426915	6.92954					0.233434	0.0526872	70.2473					0.491317	0.516875	62.5634
0.32704	0.0426915	9.75951					0.241414	0.0526872	70.3225					0.508507	0.516875	61.4932
0.333797	0.0426915	13.0249					0.249394	0.0526872	70.3917					0.525697	0.516875	60.6084
0.340554	0.0426915	16.5775					0.257374	0.0526872	70.4501					0.542887	0.516875	59.9235
0.34731	0.0426915	20.262					0.265354	0.0526872	70.4952					0.560077	0.516875	59.4428
0.354067	0.0426915	23.9217					0.273333	0.0526872	70.5266					0.577267	0.516875	59.1619
0.360823	0.0426915	27.4026					0.281313	0.0526872	70.546					0.594457	0.516875	59.0679
0.36758	0.0426915	30.5566					0.289293	0.0526872	70.5561					0.611646	0.516875	59.1416
0.374336	0.0426915	33.2453					0.297273	0.0526872	70.5607					0.628836	0.516875	59.3576
0.381093	0.0426915	35.3464					0.305253	0.0526872	70.5642					0.646026	0.516875	59.6867
0.387849	0.0426915	36.7617					0.313232	0.0526872	70.5718					0.663216	0.516875	60.0966
0.394606	0.0426915	37.428					0.321212	0.0526872	70.5899					0.680406	0.516875	60.553
0.401363	0.0426915	37.3293					0.329192	0.0526872	70.6262					0.697596	0.516875	61.0215
0.408119	0.0426915	36.5066					0.337172	0.0526872	70.6888					0.714786	0.516875	61.4681
0.414876	0.0426915	35.0629					0.345152	0.0526872	70.7853					0.731976	0.516875	61.8608
0.421632	0.0426915	33.1563					0.353131	0.0526872	70.9225					0.749166	0.516875	62.1706
0.428389	0.0426915	30.9791					0.361111	0.0526872	71.1064					0.766356	0.516875	62.3725
0.435145	0.0426915	28.7268					0.369091	0.0526872	71.3429					0.783545	0.516875	62.4464
0.441902	0.0426915	26.5659					0.377071	0.0526872	71.6375					0.800735	0.516875	62.378
0.448659	0.0426915	24.6115					0.385051	0.0526872	71.9958					0.817925	0.516875	62.1593
0.455415	0.0426915	22.9202					0.39303	0.0526872	72.4236					0.835115	0.516875	61.7891
0.462172	0.0426915	21.4985					0.40101	0.0526872	72.9266					0.852305	0.516875	61.2729
0.468928	0.0426915	20.3192					0.40899	0.0526872	73.511					0.869495	0.516875	60.6228
0.475685	0.0426915	19.3412					0.41697	0.0526872	74.1827					0.886685	0.516875	59.8573
0.482441	0.0426915	18.528					0.424949	0.0526872	74.9474					0.903875	0.516875	59.0002
0.489198	0.0426915	17.8627					0.432929	0.0526872	75.8102					0.921065	0.516875	58.0804
0.495955	0.0426915	17.3597					0.440909	0.0526872	76.7751					0.938255	0.516875	57.13
0.502711	0.0426915	17.0736					0.448889	0.0526872	77.8446					0.955444	0.516875	56.1834
0.509468	0.0426915	17.1038					0.456869	0.0526872	79.0188					0.972634	0.516875	55.2763
0.516224	0.0426915	17.5969					0.464848	0.0526872	80.2949					0.989824	0.516875	54.4434
0.522981	0.0426915	18.7433					0.472828	0.0526872	81.6662					1.00701	0.516875	53.7178
0.529737	0.0426915	20.7667					0.480808	0.0526872	83.121					1.0242	0.516875	53.1296
0.536494	0.0426915	23.9034					0.488788	0.0526872	84.6423					1.04139	0.516875	52.7044
0.543251	0.0426915	28.3681					0.496768	0.0526872	86.2061					1.05858	0.516875	52.4616
0.550007	0.0426915	34.3022					0.504747	0.0526872	87.782					1.07577	0.516875	52.4126
0.556764	0.0426915	41.7058					0.512727	0.0526872	89.3323					1.09296	0.516875	52.559
0.56352	0.0426915	50.3735					0.520707	0.0526872	90.8131					1.11015	0.516875	52.8939
0.570277	0.0426915	59.8875					0.528687	0.0526872	92.1761					1.12734	0.516875	53.4028
0.577033	0.0426915	69.6764					0.536667	0.0526872	93.3712					1.14453	0.516875	54.0662
0.58379	0.0426915	79.0996					0.544646	0.0526872	94.3502					1.16172	0.516875	54.8603
0.590546	0.0426915	87.5409					0.552626	0.0526872	95.0706					1.17891	0.516875	55.7587
0.597303	0.0426915	94.5201					0.560606	0.0526872	95.499					1.1961	0.516875	56.7329
0.60406	0.0426915	99.7971					0.568586	0.0526872	95.6133					1.21329	0.516875	57.7537
0.610816	0.0426915	103.363					0.576566	0.0526872	95.4059					1.23048	0.516875	58.7916
0.617573	0.0426915	105.213					0.584545	0.0526872	94.8865					1.24767	0.516875	59.8179
0.624329	0.0426915	105.133					0.592525	0.0526872	94.0867					1.26486	0.516875	60.8052
0.631086	0.0426915	103.025					0.600505	0.0526872	93.0644					1.28205	0.516875	61.7286
0.637842	0.0426915	99.2033					0.608485	0.0526872	91.9051					1.29924	0.516875	62.5662
0.644599	0.0426915	94.1325					0.616465	0.0526872	90.722					1.31643	0.516875	63.3001
0.651356	0.0426915	88.1745					0.624444	0.0526872	89.6489					1.33362	0.516875	63.9174
0.658112	0.0426915	81.5742					0.632424	0.0526872	88.8207					1.35081	0.516875	64.4105
0.664869	0.0426915	74.5193					0.640404	0.0526872	88.3448					1.368	0.516875	64.777
0.671625	0.0426915	67.1901					0.648384	0.0526872	88.2755					1.38519	0.516875	65.0184
0.678382	0.0426915	59.7833					0.656364	0.0526872	88.602					1.40238	0.516875	65.1403
0.685138	0.0426915	52.5126					0.664343	0.0526872	89.2491					1.41957	0.516875	65.151
0.691895	0.0426915	45.5911					0.672323	0.0526872	90.0884					1.43676	0.516875	65.0613
0.698652	0.0426915	39.2045					0.680303	0.0526872	90.963					1.45395	0.516875	64.884
0.705408	0.0426915	33.481					0.688283	0.0526872	91.7246					1.47114	0.516875	64.633
0.712165	0.0426915	28.4787					0.696263	0.0526872	92.268					1.48833	0.516875	64.3236
0.718921	0.0426915	24.2001					0.704242	0.0526872	92.5476					1.50552	0.516875	63.9713
0.725678	0.0426915	20.6108					0.712222	0.0526872	92.5761					1.52271	0.516875	63.5919
0.732434	0.0426915	17.6555					0.720202	0.0526872	92.4087					1.5399	0.516875	63.2008
0.739191	0.0426915	15.2676					0.728182	0.0526872	92.1212					1.55709	0.516875	62.813
0.745947	0.0426915	13.377					0.736162	0.0526872	91.7867					1.57428	0.516875	62.4424
0.752704	0.0426915	11.9147					0.744141	0.0526872	91.4587					1.59147	0.516875	62.1021
0.759461	0.0426915	10.816					0.752121	0.0526872	91.1629					1.60866	0.516875	61.8032
0.766217	0.0426915	10.0216					0.760101	0.0526872	90.8976					1.62585	0.516875	61.5555
0.772974	0.0426915	9.47927					0.768081	0.0526872	90.6401					1.64304	0.516875	61.3667
0.77973	0.0426915	9.14317					0.776061	0.0526872	90.3558					1.66023	0.516875	61.2423
0.786487	0.0426915	8.97401					0.78404	0.0526872	90.0066					1.67742	0.516875	61.1856
0.793243	0.0426915	8.93833					0.79202	0.0526872	89.558					1.69461	0.516875	61.1972
0.8	0.0426915	9.00786					0.8	0.0526872	88.9849					1.7118	0.516875	61.275
0.1311	0.0446145	26.4335					0.01	0.0551982	62.7874					0.01	0.546691	44.8403
0.137857	0.0446145	24.7218					0.0179798	0.0551982	64.0385					0.0271899	0.546691	48.2876
0.144613	0.0446145	23.2617					0.0259596	0.0551982	65.4622					0.0443798	0.546691	51.6255
0.15137	0.0446145	21.949					0.0339394	0.0551982	66.9966					0.0615697	0.546691	54.8343
0.158126	0.0446145	20.6467					0.0419192	0.0551982	68.5678					0.0787596	0.546691	57.8943
0.164883	0.0446145	19.2656					0.049899	0.0551982	70.0969					0.0959495	0.546691	60.786
0.171639	0.0446145	17.7933					0.0578788	0.0551982	71.5052					0.113139	0.546691	63.4901
0.178396	0.0446145	16.2645					0.0658586	0.0551982	72.7196					0.130329	0.546691	65.9883
0.185153	0.0446145	14.7372					0.0738384	0.0551982	73.677					0.147519	0.546691	68.2631
0.191909	0.0446145	13.2786					0.0818182	0.0551982	74.3285					0.164709	0.546691	70.2983
0.198666	0.0446145	11.9535					0.089798	0.0551982	74.6441					0.181899	0.546691	72.0794
0.205422	0.0446145	10.8124					0.0977778	0.0551982	74.6223					0.199089	0.546691	73.5939
0.212179	0.0446145	9.8799					0.105758	0.0551982	74.301					0.216279	0.546691	74.8318
0.218935	0.0446145	9.14578					0.113737	0.0551982	73.7573					0.233469	0.546691	75.7856
0.225692	0.0446145	8.56479					0.121717	0.0551982	73.0909					0.250659	0.546691	76.4513
0.232448	0.0446145	8.06509					0.129697	0.0551982	72.3987					0.267848	0.546691	76.8283
0.239205	0.0446145	7.56425					0.137677	0.0551982	71.753					0.285038	0.546691	76.92
0.245962	0.0446145	6.98946					0.145657	0.0551982	71.1947					0.302228	0.546691	76.7343
0.252718	0.0446145	6.29677					0.153636	0.0551982	70.7379					0.319418	0.546691	76.2841
0.259475	0.0446145	5.48396					0.161616	0.0551982	70.3815					0.336608	0.546691	75.5876
0.266231	0.0446145	4.59363					0.169596	0.0551982	70.1176					0.353798	0.546691	74.669
0.272988	0.0446145	3.70733					0.177576	0.0551982	69.9355					0.370988	0.546691	73.5588
0.279744	0.0446145	2.93441					0.185556	0.0551982	69.8236					0.388178	0.546691	72.2935
0.286501	0.0446145	2.39969					0.193535	0.0551982	69.7702					0.405368	0.546691	70.9153
0.293258	0.0446145	2.23249					0.201515	0.0551982	69.7638					0.422558	0.546691	69.4698
0.300014	0.0446145	2.55614					0.209495	0.0551982	69.7931					0.439747	0.546691	68.004
0.306771	0.0446145	3.4746					0.217475	0.0551982	69.8477					0.456937	0.546691	66.5641
0.313527	0.0446145	5.04919					0.225455	0.0551982	69.9178					0.474127	0.546691	65.1937
0.320284	0.0446145	7.26532					0.233434	0.0551982	69.9948					0.491317	0.546691	63.9316
0.32704	0.0446145	10.0345					0.241414	0.0551982	70.0708					0.508507	0.546691	62.81
0.333797	0.0446145	13.2286					0.249394	0.0551982	70.14					0.525697	0.546691	61.8533
0.340554	0.0446145	16.7029					0.257374	0.0551982	70.198					0.542887	0.546691	61.0773
0.34731	0.0446145	20.307					0.265354	0.0551982	70.2429					0.560077	0.546691	60.4891
0.354067	0.0446145	23.8905					0.273333	0.0551982	70.2748					0.577267	0.546691	60.087
0.360823	0.0446145	27.3067					0.281313	0.0551982	70.2956					0.594457	0.546691	59.8619
0.36758	0.0446145	30.4148					0.289293	0.0551982	70.3088					0.611646	0.546691	59.798
0.374336	0.0446145	33.0846					0.297273	0.0551982	70.319					0.628836	0.546691	59.8738
0.381093	0.0446145	35.2019					0.305253	0.0551982	70.3311					0.646026	0.546691	60.0639
0.387849	0.0446145	36.6765					0.313232	0.0551982	70.3506					0.663216	0.546691	60.3395
0.394606	0.0446145	37.4521					0.321212	0.0551982	70.3842					0.680406	0.546691	60.6702
0.401363	0.0446145	37.5167					0.329192	0.0551982	70.4388					0.697596	0.546691	61.0251
0.408119	0.0446145	36.9115					0.337172	0.0551982	70.5218					0.714786	0.546691	61.3735
0.414876	0.0446145	35.7335					0.345152	0.0551982	70.6397					0.731976	0.546691	61.6868
0.421632	0.0446145	34.1281					0.353131	0.0551982	70.7989					0.749166	0.546691	61.9388
0.428389	0.0446145	32.2702					0.361111	0.0551982	71.005					0.766356	0.546691	62.107
0.435145	0.0446145	30.3361					0.369091	0.0551982	71.2634					0.783545	0.546691	62.1734
0.441902	0.0446145	28.4754					0.377071	0.0551982	71.5798					0.800735	0.546691	62.1252
0.448659	0.0446145	26.7909					0.385051	0.0551982	71.9598					0.817925	0.546691	61.955
0.455415	0.0446145	25.3323					0.39303	0.0551982	72.4094					0.835115	0.546691	61.6615
0.462172	0.0446145	24.1033					0.40101	0.0551982	72.9347					0.852305	0.546691	61.2492
0.468928	0.0446145	23.0765					0.40899	0.0551982	73.5421					0.869495	0.546691	60.7285
0.475685	0.0446145	22.2122					0.41697	0.0551982	74.238					0.886685	0.546691	60.1151
0.482441	0.0446145	21.4757					0.424949	0.0551982	75.0286					0.903875	0.546691	59.4296
0.489198	0.0446145	20.8522					0.432929	0.0551982	75.9195					0.921065	0.546691	58.6963
0.495955	0.0446145	20.3577					0.440909	0.0551982	76.9153					0.938255	0.546691	57.9429
0.502711	0.0446145	20.0482					0.448889	0.0551982	78.0188					0.955444	0.546691	57.1986
0.509468	0.0446145	20.0249					0.456869	0.0551982	79.2307					0.972634	0.546691	56.4935
0.516224	0.0446145	20.437					0.464848	0.0551982	80.5487					0.989824	0.546691	55.8571
0.522981	0.0446145	21.4792					0.472828	0.0551982	81.9663					1.00701	0.546691	55.3172
0.529737	0.0446145	23.3824					0.480808	0.0551982	83.4721					1.0242	0.546691	54.8991
0.536494	0.0446145	26.3932					0.488788	0.0551982	85.049					1.04139	0.546691	54.624
0.543251	0.0446145	30.7402					0.496768	0.0551982	86.6727					1.05858	0.546691	54.5082
0.550007	0.0446145	36.5819					0.504747	0.0551982	88.3119					1.07577	0.546691	54.5605
0.556764	0.0446145	43.9346					0.512727	0.0551982	89.9277					1.09296	0.546691	54.781
0.56352	0.0446145	52.6002					0.520707	0.0551982	91.4744					1.11015	0.546691	55.1619
0.570277	0.0446145	62.1562					0.528687	0.0551982	92.9016					1.12734	0.546691	55.6892
0.577033	0.0446145	72.0204					0.536667	0.0551982	94.1563					1.14453	0.546691	56.3445
0.58379	0.0446145	81.5371					0.544646	0.0551982	95.1878					1.16172	0.546691	57.1058
0.590546	0.0446145	90.0695					0.552626	0.0551982	95.9513					1.17891	0.546691	57.9492
0.597303	0.0446145	97.1141					0.560606	0.0551982	96.4113					1.1961	0.546691	58.8489
0.60406	0.0446145	102.42					0.568586	0.0551982	96.5449					1.21329	0.546691	59.7784
0.610816	0.0446145	105.993					0.576566	0.0551982	96.3428					1.23048	0.546691	60.7115
0.617573	0.0446145	107.856					0.584545	0.0551982	95.8131					1.24767	0.546691	61.6222
0.624329	0.0446145	107.791					0.592525	0.0551982	94.9849					1.26486	0.546691	62.4864
0.631086	0.0446145	105.69					0.600505	0.0551982	93.9127					1.28205	0.546691	63.282
0.637842	0.0446145	101.873					0.608485	0.0551982	92.6796					1.29924	0.546691	63.9899
0.644599	0.0446145	96.8025					0.616465	0.0551982	91.3969					1.31643	0.546691	64.5952
0.651356	0.0446145	90.8356					0.624444	0.0551982	90.1972					1.33362	0.546691	65.0873
0.658112	0.0446145	84.2084					0.632424	0.0551982	89.2168					1.35081	0.546691	65.4607
0.664869	0.0446145	77.1015					0.640404	0.0551982	88.569					1.368	0.546691	65.7146
0.671625	0.0446145	69.6927					0.648384	0.0551982	88.3208					1.38519	0.546691	65.8521
0.678382	0.0446145	62.1808					0.656364	0.0551982	88.4787					1.40238	0.546691	65.8803
0.685138	0.0446145	54.7836					0.664343	0.0551982	88.9862					1.41957	0.546691	65.8089
0.691895	0.0446145	47.7192					0.672323	0.0551982	89.7296					1.43676	0.546691	65.6498
0.698652	0.0446145	41.177					0.680303	0.0551982	90.5595					1.45395	0.546691	65.417
0.705408	0.0446145	35.2897					0.688283	0.0551982	91.3289					1.47114	0.546691	65.1255
0.712165	0.0446145	30.1217					0.696263	0.0551982	91.9272					1.48833	0.546691	64.7916
0.718921	0.0446145	25.6808					0.704242	0.0551982	92.2985					1.50552	0.546691	64.4315
0.725678	0.0446145	21.9368					0.712222	0.0551982	92.4413					1.52271	0.546691	64.0617
0.732434	0.0446145	18.8366					0.720202	0.0551982	92.3949					1.5399	0.546691	63.6984
0.739191	0.0446145	16.3152					0.728182	0.0551982	92.2202					1.55709	0.546691	63.3569
0.745947	0.0446145	14.3029					0.736162	0.0551982	91.9783					1.57428	0.546691	63.0518
0.752704	0.0446145	12.7308					0.744141	0.0551982	91.7157					1.59147	0.546691	62.7961
0.759461	0.0446145	11.5337					0.752121	0.0551982	91.4556					1.60866	0.546691	62.6013
0.766217	0.0446145	10.6519					0.760101	0.0551982	91.1981					1.62585	0.546691	62.4771
0.772974	0.0446145	10.032					0.768081	0.0551982	90.9251					1.64304	0.546691	62.431
0.77973	0.0446145	9.62748					0.776061	0.0551982	90.6081					1.66023	0.546691	62.4685
0.786487	0.0446145	9.39801					0.78404	0.0551982	90.2155					1.67742	0.546691	62.5922
0.793243	0.0446145	9.30925					0.79202	0.0551982	89.7191					1.69461	0.546691	62.8022
0.8	0.0446145	9.33203					0.8	0.0551982	89.0992					1.7118	0.546691	63.0957
0.1311	0.0465376	25.9615					0.01	0.0577092	63.1326					0.01	0.576507	42.7865
0.137857	0.0465376	24.3732					0.0179798	0.0577092	64.2987					0.0271899	0.576507	46.3422
0.144613	0.0465376	23.0242					0.0259596	0.0577092	65.6151					0.0443798	0.576507	49.7954
0.15137	0.0465376	21.8111					0.0339394	0.0577092	67.0229					0.0615697	0.576507	53.1259
0.158126	0.0465376	20.5969					0.0419192	0.0577092	68.4538					0.0787596	0.576507	56.3134
0.164883	0.0465376	19.2923					0.049899	0.0577092	69.8356					0.0959495	0.576507	59.3378
0.171639	0.0465376	17.8854					0.0578788	0.0577092	71.0979					0.113139	0.576507	62.179
0.178396	0.0465376	16.4117					0.0658586	0.0577092	72.1761					0.130329	0.576507	64.8181
0.185153	0.0465376	14.9295					0.0738384	0.0577092	73.0159					0.147519	0.576507	67.2367
0.191909	0.0465376	13.5067					0.0818182	0.0577092	73.5765					0.164709	0.576507	69.4179
0.198666	0.0465376	12.2085					0.089798	0.0577092	73.8353					0.181899	0.576507	71.3464
0.205422	0.0465376	11.0858					0.0977778	0.0577092	73.7953					0.199089	0.576507	73.009
0.212179	0.0465376	10.1637					0.105758	0.0577092	73.4927					0.216279	0.576507	74.395
0.218935	0.0465376	9.43319					0.113737	0.0577092	72.9964					0.233469	0.576507	75.4962
0.225692	0.0465376	8.85131					0.121717	0.0577092	72.3938					0.250659	0.576507	76.3078
0.232448	0.0465376	8.35019					0.129697	0.0577092	71.7696					0.267848	0.576507	76.8288
0.239205	0.0465376	7.85241					0.137677	0.0577092	71.1874					0.285038	0.576507	77.0621
0.245962	0.0465376	7.28976					0.145657	0.0577092	70.6843					0.302228	0.576507	77.0152
0.252718	0.0465376	6.62091					0.153636	0.0577092	70.2741					0.319418	0.576507	76.7004
0.259475	0.0465376	5.84321					0.161616	0.0577092	69.957					0.336608	0.576507	76.1357
0.266231	0.0465376	4.99584					0.169596	0.0577092	69.7261					0.353798	0.576507	75.3446
0.272988	0.0465376	4.1547					0.177576	0.0577092	69.5717					0.370988	0.576507	74.3564
0.279744	0.0465376	3.42258					0.185556	0.0577092	69.4831					0.388178	0.576507	73.2062
0.286501	0.0465376	2.9182					0.193535	0.0577092	69.449					0.405368	0.576507	71.9334
0.293258	0.0465376	2.76614					0.201515	0.0577092	69.4584					0.422558	0.576507	70.5811
0.300014	0.0465376	3.08709					0.209495	0.0577092	69.5005					0.439747	0.576507	69.1934
0.306771	0.0465376	3.98456					0.217475	0.0577092	69.5651					0.456937	0.576507	67.814
0.313527	0.0465376	5.52117					0.225455	0.0577092	69.6427					0.474127	0.576507	66.4842
0.320284	0.0465376	7.68367					0.233434	0.0577092	69.7249					0.491317	0.576507	65.241
0.32704	0.0465376	10.3849					0.241414	0.0577092	69.8046					0.508507	0.576507	64.1159
0.333797	0.0465376	13.4995					0.249394	0.0577092	69.876					0.525697	0.576507	63.1331
0.340554	0.0465376	16.8873					0.257374	0.0577092	69.9355					0.542887	0.576507	62.3096
0.34731	0.0465376	20.4037					0.265354	0.0577092	69.9816					0.560077	0.576507	61.6544
0.354067	0.0465376	23.9051					0.273333	0.0577092	70.0148					0.577267	0.576507	61.1688
0.360823	0.0465376	27.252					0.281313	0.0577092	70.0378					0.594457	0.576507	60.8468
0.36758	0.0465376	30.3115					0.289293	0.0577092	70.0547					0.611646	0.576507	60.6766
0.374336	0.0465376	32.9612					0.297273	0.0577092	70.0707					0.628836	0.576507	60.6405
0.381093	0.0465376	35.0949					0.305253	0.0577092	70.0917					0.646026	0.576507	60.7172
0.387849	0.0465376	36.6299					0.313232	0.0577092	70.1236					0.663216	0.576507	60.882
0.394606	0.0465376	37.5161					0.321212	0.0577092	70.173					0.680406	0.576507	61.1084
0.401363	0.0465376	37.745					0.329192	0.0577092	70.2464					0.697596	0.576507	61.3694
0.408119	0.0465376	37.3573					0.337172	0.0577092	70.3501					0.714786	0.576507	61.638
0.414876	0.0465376	36.4438					0.345152	0.0577092	70.49					0.731976	0.576507	61.8889
0.421632	0.0465376	35.138					0.353131	0.0577092	70.6715					0.749166	0.576507	62.099
0.428389	0.0465376	33.5982					0.361111	0.0577092	70.8999					0.766356	0.576507	62.2486
0.435145	0.0465376	31.9828					0.369091	0.0577092	71.1805					0.783545	0.576507	62.3217
0.441902	0.0465376	30.4254					0.377071	0.0577092	71.5186					0.800735	0.576507	62.3069
0.448659	0.0465376	29.0167					0.385051	0.0577092	71.9202					0.817925	0.576507	62.1977
0.455415	0.0465376	27.7993					0.39303	0.0577092	72.3913					0.835115	0.576507	61.9927
0.462172	0.0465376	26.7733					0.40101	0.0577092	72.9385					0.852305	0.576507	61.6956
0.468928	0.0465376	25.9108					0.40899	0.0577092	73.5685					0.869495	0.576507	61.3149
0.475685	0.0465376	25.1726					0.41697	0.0577092	74.2882					0.886685	0.576507	60.8638
0.482441	0.0465376	24.5258					0.424949	0.0577092	75.1041					0.903875	0.576507	60.3592
0.489198	0.0465376	23.9571					0.432929	0.0577092	76.0223					0.921065	0.576507	59.8211
0.495955	0.0465376	23.4838					0.440909	0.0577092	77.048					0.938255	0.576507	59.272
0.502711	0.0465376	23.1627					0.448889	0.0577092	78.1846					0.955444	0.576507	58.7354
0.509468	0.0465376	23.096					0.456869	0.0577092	79.4333					0.972634	0.576507	58.2353
0.516224	0.0465376	23.4346					0.464848	0.0577092	80.7921					0.989824	0.576507	57.7947
0.522981	0.0465376	24.3766					0.472828	0.0577092	82.2549					1.00701	0.576507	57.4352
0.529737	0.0465376	26.1586					0.480808	0.0577092	83.8108					1.0242	0.576507	57.1758
0.536494	0.0465376	29.036					0.488788	0.0577092	85.4423					1.04139	0.576507	57.0324
0.543251	0.0465376	33.25					0.496768	0.0577092	87.1251					1.05858	0.576507	57.0162
0.550007	0.0465376	38.9747					0.504747	0.0577092	88.8272					1.07577	0.576507	57.1326
0.556764	0.0465376	46.2429					0.512727	0.0577092	90.5085					1.09296	0.576507	57.3809
0.56352	0.0465376	54.8648					0.520707	0.0577092	92.1218					1.11015	0.576507	57.754
0.570277	0.0465376	64.416					0.528687	0.0577092	93.6141					1.12734	0.576507	58.2403
0.577033	0.0465376	74.3078					0.536667	0.0577092	94.93					1.14453	0.576507	58.8242
0.58379	0.0465376	83.8742					0.544646	0.0577092	96.016					1.16172	0.576507	59.4874
0.590546	0.0465376	92.4625					0.552626	0.0577092	96.8251					1.17891	0.576507	60.2095
0.597303	0.0465376	99.5476					0.560606	0.0577092	97.3204					1.1961	0.576507	60.9688
0.60406	0.0465376	104.865					0.568586	0.0577092	97.4776					1.21329	0.576507	61.743
0.610816	0.0465376	108.431					0.576566	0.0577092	97.2863					1.23048	0.576507	62.5093
0.617573	0.0465376	110.289					0.584545	0.0577092	96.7528					1.24767	0.576507	63.246
0.624329	0.0465376	110.23					0.592525	0.0577092	95.9035					1.26486	0.576507	63.9325
0.631086	0.0465376	108.153					0.600505	0.0577092	94.7897					1.28205	0.576507	64.5503
0.637842	0.0465376	104.369					0.608485	0.0577092	93.4914					1.29924	0.576507	65.084
0.644599	0.0465376	99.3296					0.616465	0.0577092	92.1174					1.31643	0.576507	65.5214
0.651356	0.0465376	93.3814					0.624444	0.0577092	90.7996					1.33362	0.576507	65.8546
0.658112	0.0465376	86.7516					0.632424	0.0577092	89.6757					1.35081	0.576507	66.0803
0.664869	0.0465376	79.6137					0.640404	0.0577092	88.8652					1.368	0.576507	66.1989
0.671625	0.0465376	72.1434					0.648384	0.0577092	88.4468					1.38519	0.576507	66.2151
0.678382	0.0465376	64.542					0.656364	0.0577092	88.4439					1.40238	0.576507	66.1368
0.685138	0.0465376	57.0322					0.664343	0.0577092	88.8177					1.41957	0.576507	65.9746
0.691895	0.0465376	49.8365					0.672323	0.0577092	89.4686					1.43676	0.576507	65.7414
0.698652	0.0465376	43.1482					0.680303	0.0577092	90.2542					1.45395	0.576507	65.4519
0.705408	0.0465376	37.1045					0.688283	0.0577092	91.0282					1.47114	0.576507	65.1218
0.712165	0.0465376	31.7759					0.696263	0.0577092	91.6756					1.48833	0.576507	64.7679
0.718921	0.0465376	27.1761					0.704242	0.0577092	92.1311					1.50552	0.576507	64.4071
0.725678	0.0465376	23.2792					0.712222	0.0577092	92.3795					1.52271	0.576507	64.0562
0.732434	0.0465376	20.035					0.720202	0.0577092	92.4457					1.5399	0.576507	63.7318
0.739191	0.0465376	17.3801					0.728182	0.0577092	92.3758					1.55709	0.576507	63.4495
0.745947	0.0465376	15.2457					0.736162	0.0577092	92.2199					1.57428	0.576507	63.224
0.752704	0.0465376	13.5631					0.744141	0.0577092	92.0172					1.59147	0.576507	63.0685
0.759461	0.0465376	12.2666					0.752121	0.0577092	91.7883					1.60866	0.576507	62.9944
0.766217	0.0465376	11.2961					0.760101	0.0577092	91.5347					1.62585	0.576507	63.0113
0.772974	0.0465376	10.5976					0.768081	0.0577092	91.2427					1.64304	0.576507	63.1264
0.77973	0.0465376	10.1234					0.776061	0.0577092	90.8895					1.66023	0.576507	63.3446
[truncated: 8,003 more rows]

## Sheet: Figure 6d-f
Figure 6d	GOx
	Zn/ligand molar ratio	Activity recovery (%)					Immobiliztaion efficiency (%)					Relative activity (%)
		Test 1	Test 2	Test 3	Aaverage	Std.	Test 1	Test 2	Test 3	Aaverage	Std.	Test 1	Test 2	Test 3	Aaverage	Std.
[truncated: 36 more rows]

## Sheet: Figure 7
Figure 7a
[truncated: 2,030 more rows]
