# Supplementary material for: Accelerated discovery of highly active enzyme nanohybrids with parallelized Bayesian optimization in hybrid space
Source: Nat Commun. 2026 Mar 7;17:3634. doi: 10.1038/s41467-026-70251-3 (PMC13096166; doi:10.1038/s41467-026-70251-3)
Supplement: Supplementary file 6 — Source Data [file 41467_2026_70251_MOESM6_ESM.zip › Source Data/Source Data 2.xlsx]

## Sheet: Suppl Fig 1-2
Suppl Fig 1-2
	Figure	No.	Zinc type	Zn concentration (M)	Ligand type	Ligand concentration (M)	Molar ratio of ligand/Zn	Reaction time (min)	Activity recover 1 (%)	Activity recover 2 (%)	Activity recover 3 (%)	Average activity recovery (%)	Std. (%)
	S1a	1	Zn(NO3)2	0.31	2-mIM	1.25	40.3226	30	5.08486	5.10025	5.25061	5.14524	0.0747686
		2	ZnCl2	3	2-mIM	1.25	4.16667	30	6.23383	5.32146	5.84101	5.79877	0.373669
		3	Zn(Ac)2	0.31	2-mIM	1.25	40.3226	30	11.2126	11.5159	11.6011	11.4432	0.166736
		4	ZnSO4	0.31	2-mIM	1.25	40.3226	30	2.27872	2.13587	2.36796	2.26085	0.0955897
		5	Zn(H2PO4)2	0.31	2-mIM	1.25	40.3226	30	0.445224	0.524806	0.530643	0.500224	0.0389641
		6	Zn(C3H5O3)2	0.1	2-mIM	1.25	125	30	5.2287	4.92756	4.98088	5.04571	0.131211
	S1b	1	Zn(Ac)2	0.31	IM	1.25	40.3226	30	14.964	17.5344	15.0733	15.8572	1.18677
		2	Zn(Ac)2	0.31	2-mIM	1.25	40.3226	30	12.5803	12.9343	12.215	12.5765	0.293663
		3	Zn(Ac)2	0.31	2-eIM	1.25	40.3226	30	60.0034	58.3768	61.6831	60.0211	1.34983
		4	Zn(Ac)2	0.31	2-pIM	1.25	40.3226	30	17.4388	17.8289	18.8778	18.0485	0.607622
		5	Zn(Ac)2	0.31	4-mIM	1.25	40.3226	30	15.7323	19.0435	16.2205	16.9988	1.45951
		6	Zn(Ac)2	0.31	2,4-dmIM	1.25	40.3226	30	86.2476	82.1286	81.2713	83.2158	2.17217
		7	Zn(Ac)2	0.31	4,5-dmIM	1	32.2581	30	13.9273	13.371	12.3993	13.2325	0.631454
		8	Zn(Ac)2	0.31	2,4,5-tmIM	1.25	40.3226	30	2.5999	2.55102	2.48906	2.54666	0.0453574
	S1c	1	Zn(NO3)2	0.31	IM	1.25	40.3226	30	5.84827	6.18403	6.23877	6.09036	0.172635
		2	Zn(NO3)2	0.31	2-mIM	1.25	40.3226	30	4.57105	4.68729	4.70107	4.65314	0.0583164
		3	Zn(NO3)2	0.31	2-eIM	1.25	40.3226	30	51.9032	52.2199	51.4939	51.8723	0.297198
		4	Zn(NO3)2	0.31	2-pIM	1.25	40.3226	30	14.2873	14.1868	13.9597	14.1446	0.137025
		5	Zn(NO3)2	0.31	4-mIM	1.25	40.3226	30	38.871	37.5034	37.0515	37.8086	0.773522
		6	Zn(NO3)2	0.31	2,4-dmIM	1.25	40.3226	30	58.8589	54.7872	57.0502	56.8987	1.66572
		7	Zn(NO3)2	0.31	4,5-dmIM	0.5	16.129	30	42.8986	37.901	37.4123	39.404	2.47912
		8	Zn(NO3)2	0.31	2,4,5-tmIM	1.25	40.3226	30	1.83124	1.83394	1.92873	1.86464	0.0453348
		9	Zn(NO3)2	0.31	2-mtIM	1.25	40.3226	30	0	0	0	0	0
		10	Zn(NO3)2	0.31	1-mOmIM	1.25	40.3226	30	0	0	0	0	0
		11	Zn(NO3)2	0.31	2-tIM	0.6	19.3548	30	0	0	0	0	0
		12	Zn(NO3)2	0.31	PR	1.25	40.3226	30	10.2669	10.0077	9.98558	10.0867	0.127736
		13	Zn(NO3)2	0.31	HTM	1.25	40.3226	30	1.88135	2.11053	1.59702	1.86297	0.210043
		14	Zn(NO3)2	0.31	2-IMdn	1.25	40.3226	30	0	0	0	0	0
		15	Zn(NO3)2	0.31	TZ	1.25	40.3226	30	0	0	0	0	0
		16	Zn(NO3)2	0.31	2-mTZ	1.25	40.3226	30	0	0	0	0	0
		17	Zn(NO3)2	0.31	His	0.25	8.06452	30	0	0	0	0	0
	S2a	1	Zn(NO3)2	0.31	2-mIM	1.25	40.3226	30	4.57815	3.97258	4.05154	4.20076	0.268798
		2	Zn(NO3)2	0.31	2-mIM	1.25	40.3226	60	3.55884	3.43249	3.49241	3.49458	0.0516052
		3	Zn(NO3)2	0.31	2-mIM	1.25	40.3226	120	3.5525	3.45188	3.31339	3.43926	0.0980227
		4	Zn(NO3)2	0.31	2-eIM	1.25	40.3226	30	38.9107	37.516	37.4458	37.9575	0.674626
		5	Zn(NO3)2	0.31	2-eIM	1.25	40.3226	60	29.1853	28.8948	27.9621	28.6807	0.521785
		6	Zn(NO3)2	0.31	2-eIM	1.25	40.3226	120	2.00692	2.25064	2.17889	2.14548	0.102265
		7	Zn(Ac)2	0.31	2,4-dmIM	1.25	40.3226	30	72.3217	71.9664	64.2618	69.5166	3.71854
		8	Zn(Ac)2	0.31	2,4-dmIM	1.25	40.3226	60	71.9739	68.712	69.8068	70.1643	1.35544
		9	Zn(Ac)2	0.31	2,4-dmIM	1.25	40.3226	120	65.222	64.7798	64.404	64.8019	0.334287
	S2b	1	Zn(Ac)2	0.125	2,4-dmIM	0.05	4	30	26.4448	25.8007	28.7476	26.9977	1.26499
		2	Zn(Ac)2	0.31	2,4-dmIM	0.125	4.03226	30	69.9674	69.9112	67.538	69.1389	1.13223
		3	Zn(Ac)2	0.31	2,4-dmIM	0.3125	10.0806	30	62.5687	61.3579	61.4518	61.7928	0.549997
		4	Zn(Ac)2	0.31	2,4-dmIM	0.625	20.1613	30	57.7571	56.9958	54.3558	56.3696	1.45746
		5	Zn(Ac)2	0.31	2,4-dmIM	1.25	40.3226	30	76.6111	77.2822	75.6845	76.5259	0.655065
		6	Zn(Ac)2	0.31	2,4-dmIM	1.875	60.4839	30	0	0	0	0	0
		7	Zn(Ac)2	0.31	2,4-dmIM	2.5	80.6452	30	0	0	0	0	0
		8	Zn(Ac)2	0.31	2,4-dmIM	3.125	100.806	30	0	0	0	0	0
	S2c	1	Zn(Ac)2	0.31	2,4-dmIM	1.25	40.3226	30	76.6111	77.2822	75.6845	76.5259	0.655065
		2	Zn(Ac)2	0.248	2,4-dmIM	1	40.3226	30	75.3598	75.7244	77.2821	76.1221	0.833654
		3	Zn(Ac)2	0.206667	2,4-dmIM	0.833333	40.3226	30	82.2452	81.1299	78.5106	80.6286	1.5653
		4	Zn(Ac)2	0.155	2,4-dmIM	0.625	40.3226	30	88.3913	89.1251	84.6779	87.3981	1.94665
		5	Zn(Ac)2	0.0775	2,4-dmIM	0.3125	40.3226	30	84.343	83.3001	85.9116	84.5182	1.07333

## Sheet: Suppl Fig 3
Suppl Fig 3	LocalSearch
	Round	No.	Zinc type	Zn concentration (M)	Ligand type	Ligand concentration (M)	Molar ratio of ligand/Zn	Reaction time (min)	Activity recover 1 (%)	Activity recover 2 (%)	Activity recover 3 (%)	Average activity recovery (%)	Std. (%)
	1	1	Zn(NO3)2	0.31	2-mIM	1.25	40.3	30	5.08	5.1	5.25	5.15	0.07
		2	ZnCl2	3	2-mIM	1.25	4.2	30	6.23	5.32	5.84	5.8	0.37
		3	Zn(Ac)2	0.31	2-mIM	1.25	40.3	30	11.21	11.52	11.6	11.44	0.17
		4	ZnSO4	0.31	2-mIM	1.25	40.3	30	2.28	2.14	2.37	2.26	0.1
		5	Zn(H2PO4)2	0.31	2-mIM	1.25	40.3	30	0.45	0.52	0.53	0.5	0.04
		6	Zn(C3H5O3)2	0.1	2-mIM	1.25	125	30	5.23	4.93	4.98	5.05	0.13
	2	1	Zn(H2PO4)2	0.21	His	0.1097	5.2	45	0	0	0	0	0
		2	Zn(H2PO4)2	0.5826	2-mTZ	6.8246	117.1	90	0.24	0.07	0.09	0.13	0.07
		3	ZnCl2	5.0254	2-IMdn	5.375	10.7	30	9.25	12.25	8.71	10.07	1.56
		4	ZnSO4	3.8873	2-mTZ	1.3237	3.4	110	0.22	0.29	0.3	0.27	0.04
		5	ZnBr2	0.7988	2-tIM	0.4423	5.5	70	0.03	0.21	0.06	0.1	0.08
		6	ZnBr2	3.4286	2,4-dmIM	0.6079	1.8	115	14.12	15.36	13.05	14.18	0.94
		7	Zn(C3H5O3)2	0.0663	2-mtIM	2.4844	374.5	40	2.23	2.79	1.97	2.33	0.34
		8	Zn(NO3)2	8.2241	1-mOmIM	7.9634	9.7	35	0	0	0	0	0
	3	1	Zn(Ac)2	0.5557	2-mIM	0.8064	14.5	115	8.98	8.9	8.9	8.92	0.04
		2	ZnCl2	2.219	PR	1.2208	5.5	85	11.47	11.06	10.62	11.05	0.35
		3	Zn(H2PO4)2	0.488	2-pIM	4.3986	90.1	105	8.6	7.98	7.42	8	0.48
		4	ZnSO4	1.7125	PR	0.9577	5.6	55	60.27	61.01	63.43	61.57	1.35
		5	Zn(NO3)2	2.014	2-tIM	0.1636	0.8	60	0.33	0.09	0.06	0.16	0.12
		6	Zn(C3H5O3)2	0.1094	2-mtIM	6.9599	636.2	100	0.73	0.69	0.58	1.99	1.81
		7	ZnCl2	8.9988	HTM	0.1435	0.2	65	7.5	6.4	7.38	7.09	0.49
		8	ZnSO4	0.7824	HTM	0.1022	1.3	50	72.37	72.61	74.25	73.08	0.83
	4	1	ZnCl2	8.1679	2-mIM	3.6204	4.4	70	2.74	2.14	2.16	2.35	0.28
		2	ZnCl2	6.6934	2,4-dmIM	3.29	4.9	95	0	0	0	0	0
		3	Zn(H2PO4)2	0.3833	4,5-dmIM	0.0286	0.7	90	0.49	0.19	0.34	0.34	0.12
		4	Zn(Ac)2	0.0906	2-eIM	4.618	509.8	75	0.44	0.25	-0.28	0.14	0.31
		5	Zn(C3H5O3)2	0.0818	2-tIM	0.0191	2.3	30	0	0	0	0	0
		6	Zn(H2PO4)2	0.526	1-mOmIM	0.1612	3.1	30	0.15	0.23	0.25	0.21	0.04
		7	ZnBr2	6.5349	His	0.0137	0	30	0	0	0	0	0
		8	ZnCl2	7.2251	His	0.0137	0	30	14.33	12.11	13.03	13.16	0.91
	5	1	Zn(H2PO4)2	0.526	2-mtIM	8.1562	155.1	30	4.56	3.45	3.83	3.95	0.46
		2	Zn(C3H5O3)2	0.0818	2-mTZ	9.045	1105.1	30	3.67	3.45	3.29	3.47	0.16
		3	Zn(H2PO4)2	0.526	2-tIM	0.4911	9.3	30	2.44	2.51	2.31	2.42	0.08
		4	Zn(C3H5O3)2	0.0818	2,4-dmIM	4.5857	560.3	65				0	0
		5	Zn(C3H5O3)2	0.0818	2-eIM	3.7133	453.7	65	3.95	3.85	3.52	3.77	0.19
		6	Zn(C3H5O3)2	0.0818	2-mtIM	4.4308	541.4	75	2.47	2.26	1.97	2.23	0.21
		7	Zn(NO3)2	6.5349	2-mTZ	5.7556	8.8	65				0	0
		8	Zn(C3H5O3)2	0.0818	2-mtIM	6.1581	752.4	55	2.39	2.23	2.55	2.39	0.13
	6	1	ZnCl2	7.2251	2-tIM	0.0191	0	30	38.92	40.45	39.56	39.65	0.63
		2	Zn(C3H5O3)2	0.0818	2-mTZ	9.045	1105.1	30	0	0	0	0	0
		3	Zn(C3H5O3)2	0.0818	1-mOmIM	0.1612	19.7	85	0.22	0.17	0.16	0.18	0.03
		4	Zn(H2PO4)2	0.526	2-tIM	0.4911	9.3	30	0.19	0.19	0.27	0.22	0.04
		3	ZnCl2	7.2251	2-mTZ	0.181	0.3	30	31.36	30.94	30.99	31.09	0.19
		4	ZnCl2	7.2251	1-mOmIM	8.0012	11.1	30	-0.18	-0.48	-0.11	0	0.16
		5	ZnCl2	7.2251	2-mtIM	8.1562	11.3	30	2.26	2.34	2.27	2.29	0.04
		8	Zn(C3H5O3)2	0.0818	2-eIM	0.1642	20.1	30	42.96	43.17	43.01	43.05	0.09
	7	1	ZnSO4	2.8794	His	0.1128	0.4	120	0.62	0.48	0.36	0.49	0.11
		2	ZnSO4	1.5356	His	0.01	0.1	120	0.19	0.31	0.55	0.35	0.15
		3	ZnSO4	4	His	0.01	0	120	0.28	0.22	0.18	0.23	0.04
		4	Zn(C3H5O3)2	0.12	2-eIM	5.0271	418.9	120	0.64	-0.01	0.15	0.26	0.28
		5	Zn(C3H5O3)2	0.0521	2-eIM	5.0271	965.6	120	0.71	0.25	0.18	0.38	0.24
		6	ZnSO4	1.863	HTM	0.0449	0.2	120	16.6	15.86	15.47	15.98	0.47
		7	Zn(C3H5O3)2	0.0755	His	0.0101	1.3	120	0.24	0.22	-0.37	0.03	0.28
		8	Zn(Ac)2	0.6368	2-eIM	1.3328	20.9	120	1.93	2.23	2	2.05	0.13
	8	1	ZnSO4	0.3834	PR	0.5515	14.4	50	101.99	101.86	100.05	101.3	0.89
		2	Zn(H2PO4)2	0.3147	PR	0.8585	27.3	50	32.33	33.49	33.48	33.1	0.54
		3	ZnSO4	1.6211	PR	0.6112	3.8	30	83.74	83.96	86.59	84.76	1.29
		4	Zn(Ac)2	0.2936	PR	0.4905	16.7	80	86.03	86.62	87.41	86.68	0.57
		5	ZnSO4	0.0147	PR	0.8584	583.9	70	5.37	5.33	5.48	5.4	0.06
		6	Zn(H2PO4)2	0.4333	2-mTZ	8.6992	200.8	50	-0.15	-0.13	-0.1	0	0.02
		7	Zn(H2PO4)2	0.4789	2-eIM	5.8472	122.1	50	0.19	0.19	0.06	0.15	0.06
		8	Zn(H2PO4)2	0.4501	2-eIM	1.8106	40.2	45	25.62	27.7	28	27.1	1.06
	9	1	Zn(Ac)2	0.2419	PR	0.7778	32.1	30	102.36	103.84	105.94	104.05	1.47
		2	ZnSO4	0.6686	PR	0.7333	11	60	93	90.44	90.44	91.29	1.21
		3	Zn(H2PO4)2	0.292	PR	0.6705	23	30	28.26	28.01	29.56	28.61	0.68
		4	ZnSO4	1.6792	PR	0.4161	2.5	85	83.88	92.5	87.9	88.09	3.52
		5	Zn(H2PO4)2	0.0561	PR	0.9943	177.3	70	37.14	37.48	37.59	37.4	0.19
		6	ZnSO4	0.01	2-eIM	3.4525	3452.5	60	1.58	1.28	1.41	1.42	0.12
		7	Zn(H2PO4)2	0.2326	2-eIM	3.2795	141	85	2.11	1.86	1.58	1.85	0.22
		8	ZnSO4	1.1074	PR	0.2867	2.6	65	86.57	85.92	86.68	86.39	0.34

## Sheet: Suppl Fig 5
Suppl Fig 5
		Immobiliztaion efficiency (%)					Relative activity (%)
		Test 1	Test 2	Test 3	Aaverage	Std.	Test 1	Test 2	Test 3	Aaverage	Std.
	Free GOx						97.4438	98.9306	103.626	100	2.63455
	GOx@ZIF-8	19.1705	14.7882	18.5619	17.5069	1.93838	30.4401	24.5554	28.5729	27.8561	2.45528
	GOx@B6	96.8959	92.3309	100.913	96.7133	3.50598	102.547	103.823	108.716	105.028	2.65884
	Free LOx						105.209	101.195	93.5965	100	4.81542
	LOx@ZIF-8	110.413	111.304	114.113	100	1.57654	-0.975172	-0.814035	-1.57874	-1.12265	0.329146
	LOx@B6	114.729	115.963	118.634	100	1.62988	8.50497	7.49119	5.3299	7.10869	1.32413
	Free HRP						94.5185	103.346	102.136	100	3.90737
	HRP@ZIF-8	4.57383	-1.47551	-4.03156	-0.31108	3.60834	-1.20792	-1.50426	-1.86704	-1.52641	0.26954
	HRP@B6	97.7847	108.605	107.327	100	4.82794	31.1649	33.1538	30.4649	31.5945	1.13898
	Free CAT						100.7	102.224	97.0747	99.9998	2.15996
	CAT@ZIF-8	106.213	99.7974	100.54	100	2.86527	64.9497	61.5521	60.4353	62.3124	1.9198
	CAT@B6	86.5613	88.3171	92.7067	89.195	2.58448	47.8618	45.9022	45.2975	46.3539	1.09449
	Free CALB						100.154	101.025	98.8216	100	0.905921
	CALB@ZIF-8	115.872	115.37	114.201	100	0.700015	7.02128	6.61421	9.0158	7.55043	1.04942
	CALB@B6	133.915	130.24	130.073	100	1.77336	39.5456	38.9919	38.8438	39.1271	0.302023
	Free Keratin						102.54	99.2116	98.2485	100	1.83848
	Keratin@ZIF-8	76.0054	78.1559	82.1172	78.7595	2.53139	6.08879	5.9436	5.78299	5.93846	0.124892
	Keratin@B6	121.165	118.109	117.317	100	1.65915	77.3055	71.6242	73.5045	74.1447	2.36317

## Sheet: Suppl Fig 8
Suppl Fig 8a							Suppl Fig 8b							Figure S8c
Heatmap				Star points			Heatmap				Star points			Heatmap				Star points
Zinc concentration (mol/L)	Ligand concentration (mol/L)	Predicted AR		Zinc concentration (mol/L)	Ligand concentration (mol/L)		Zinc concentration (mol/L)	Ligand concentration (mol/L)	Predicted AR		Zinc concentration (mol/L)	Ligand concentration (mol/L)		Zinc concentration (mol/L)	Ligand concentration (mol/L)	Predicted AR		Zinc concentration (mol/L)	Ligand concentration (mol/L)
0.1311	0.01	6.49014		0.637236	0.042613		0.01	0.01	57.1742		0.6333	0.0341		0.01	0.01	2.52148		1.0616	0.5358
0.137857	0.01	4.02847		0.597538	0.051508		0.0179798	0.01	59.2878		0.661055	0.066683		0.0271899	0.01	3.46747		1.01402	0.01
0.144613	0.01	2.25687		0.581658	0.081156		0.0259596	0.01	61.8641		0.684874	0.019648		0.0443798	0.01	4.37869		1.06422	0.712814
0.15137	0.01	1.06239		0.645176	0.081156		0.0339394	0.01	64.7637		0.609447	0.090804		0.0615697	0.01	5.25237		0.361407	0.51201
0.158126	0.01	0.308071		0.553869	0.051508		0.0419192	0.01	67.8144		0.653116	0.15593		0.0787596	0.01	6.08604		1.31523	0.51201
0.164883	0.01	-0.133894		0.617387	0.075226		0.049899	0.01	70.8289		0.712663	0.148693		0.0959495	0.01	6.87767		0.311206	0.963819
0.171639	0.01	-0.362674		0.657085	0.069296		0.0578788	0.01	73.6127		0.740452	0.16196		0.113139	0.01	7.62569		1.06422	0.712814
0.178396	0.01	-0.440756		0.52608	0.098945		0.0658586	0.01	75.9687		0.756332	0.111307		0.130329	0.01	8.32911		0.712814	0.963819
0.185153	0.01	-0.394665					0.0738384	0.01	77.7036		0.54593	0.084774		0.147519	0.01	8.98755		0.51201	0.863417
0.191909	0.01	-0.221625					0.0818182	0.01	78.6441		0.8	0.017236		0.164709	0.01	9.60131		0.963819	1.31523
0.198666	0.01	0.0999731					0.089798	0.01	78.6755		0.732513	0.023266		0.181899	0.01	10.1714		1.01402	0.963819
0.205422	0.01	0.597413					0.0977778	0.01	77.8052		0.581658	0.113719		0.199089	0.01	10.6994		1.31523	2.26905
0.212179	0.01	1.28794					0.105758	0.01	76.2146		0.8	0.25		0.216279	0.01	11.1878		0.913618	1.01402
0.218935	0.01	2.15991					0.113737	0.01	74.2307		0.8	0.189698		0.233469	0.01	11.6396		0.51201	0.461809
0.225692	0.01	3.15109					0.121717	0.01	72.2162					0.250659	0.01	12.0584		0.411608	0.160603
0.232448	0.01	4.13474					0.129697	0.01	70.4581					0.267848	0.01	12.4485		0.813216	0.361407
0.239205	0.01	4.93285					0.137677	0.01	69.1209					0.285038	0.01	12.8146
0.245962	0.01	5.35521					0.145657	0.01	68.2493					0.302228	0.01	13.1616
0.252718	0.01	5.29309					0.153636	0.01	67.8026					0.319418	0.01	13.4948
0.259475	0.01	4.7979					0.161616	0.01	67.697					0.336608	0.01	13.8196
0.266231	0.01	4.04709					0.169596	0.01	67.8395					0.353798	0.01	14.141
0.272988	0.01	3.27788					0.177576	0.01	68.1484					0.370988	0.01	14.4642
0.279744	0.01	2.70658					0.185556	0.01	68.5595					0.388178	0.01	14.7938
0.286501	0.01	2.49861					0.193535	0.01	69.0256					0.405368	0.01	15.1335
0.293258	0.01	2.7762					0.201515	0.01	69.5141					0.422558	0.01	15.4867
0.300014	0.01	3.62458					0.209495	0.01	70.0029					0.439747	0.01	15.8556
0.306771	0.01	5.09366					0.217475	0.01	70.4767					0.456937	0.01	16.2414
0.313527	0.01	7.1952					0.225455	0.01	70.9239					0.474127	0.01	16.6438
0.320284	0.01	9.89714					0.233434	0.01	71.3345					0.491317	0.01	17.0617
0.32704	0.01	13.1252					0.241414	0.01	71.6991					0.508507	0.01	17.492
0.333797	0.01	16.7713					0.249394	0.01	72.0088					0.525697	0.01	17.9308
0.340554	0.01	20.7006					0.257374	0.01	72.2559					0.542887	0.01	18.3723
0.34731	0.01	24.7559					0.265354	0.01	72.4359					0.560077	0.01	18.8096
0.354067	0.01	28.7616					0.273333	0.01	72.5497					0.577267	0.01	19.2345
0.360823	0.01	32.5266					0.281313	0.01	72.6035					0.594457	0.01	19.6379
0.36758	0.01	35.8481					0.289293	0.01	72.6053					0.611646	0.01	20.0096
0.374336	0.01	38.5158					0.297273	0.01	72.5641					0.628836	0.01	20.339
0.381093	0.01	40.3173					0.305253	0.01	72.4888					0.646026	0.01	20.6151
0.387849	0.01	41.0475					0.313232	0.01	72.3884					0.663216	0.01	20.8269
0.394606	0.01	40.5231					0.321212	0.01	72.2725					0.680406	0.01	20.9637
0.401363	0.01	38.6051					0.329192	0.01	72.1507					0.697596	0.01	21.0156
0.408119	0.01	35.2334					0.337172	0.01	72.033					0.714786	0.01	20.9736
0.414876	0.01	30.4754					0.345152	0.01	71.9288					0.731976	0.01	20.8302
0.421632	0.01	24.597					0.353131	0.01	71.8469					0.749166	0.01	20.5794
0.428389	0.01	18.1471					0.361111	0.01	71.7949					0.766356	0.01	20.2174
0.435145	0.01	11.8126					0.369091	0.01	71.7792					0.783545	0.01	19.7424
0.441902	0.01	6.05399					0.377071	0.01	71.8052					0.800735	0.01	19.1549
0.448659	0.01	1.10053					0.385051	0.01	71.8771					0.817925	0.01	18.4582
0.455415	0.01	-2.96917					0.39303	0.01	71.9983					0.835115	0.01	17.6576
0.462172	0.01	-6.16789					0.40101	0.01	72.1714					0.852305	0.01	16.7613
0.468928	0.01	-8.55731					0.40899	0.01	72.3982					0.869495	0.01	15.7793
0.475685	0.01	-10.218					0.41697	0.01	72.68					0.886685	0.01	14.7239
0.482441	0.01	-11.2287					0.424949	0.01	73.0172					0.903875	0.01	13.6089
0.489198	0.01	-11.6537					0.432929	0.01	73.4097					0.921065	0.01	12.4495
0.495955	0.01	-11.5347					0.440909	0.01	73.8564					0.938255	0.01	11.2614
0.502711	0.01	-10.8885					0.448889	0.01	74.3553					0.955444	0.01	10.0606
0.509468	0.01	-9.70841					0.456869	0.01	74.903					0.972634	0.01	8.86245
0.516224	0.01	-7.96936					0.464848	0.01	75.495					0.989824	0.01	7.68127
0.522981	0.01	-5.63646					0.472828	0.01	76.1251					1.00701	0.01	6.52996
0.529737	0.01	-2.67656					0.480808	0.01	76.7855					1.0242	0.01	5.42013
0.536494	0.01	0.928156					0.488788	0.01	77.4669					1.04139	0.01	4.36229
0.543251	0.01	5.16607					0.496768	0.01	78.1582					1.05858	0.01	3.36585
0.550007	0.01	9.98379					0.504747	0.01	78.8471					1.07577	0.01	2.43899
0.556764	0.01	15.279					0.512727	0.01	79.5206					1.09296	0.01	1.5886
0.56352	0.01	20.8996					0.520707	0.01	80.165					1.11015	0.01	0.820175
0.570277	0.01	26.6491					0.528687	0.01	80.7678					1.12734	0.01	0.137811
0.577033	0.01	32.3008					0.536667	0.01	81.3177					1.14453	0.01	-0.455859
0.58379	0.01	37.6167					0.544646	0.01	81.8071					1.16172	0.01	-0.959603
0.590546	0.01	42.3697					0.552626	0.01	82.2328					1.17891	0.01	-1.37357
0.597303	0.01	46.3611					0.560606	0.01	82.5983					1.1961	0.01	-1.6992
0.60406	0.01	49.4327					0.568586	0.01	82.9163					1.21329	0.01	-1.93913
0.610816	0.01	51.4729					0.576566	0.01	83.21					1.23048	0.01	-2.0971
0.617573	0.01	52.42					0.584545	0.01	83.5157					1.24767	0.01	-2.17778
0.624329	0.01	52.2671					0.592525	0.01	83.8833					1.26486	0.01	-2.18666
0.631086	0.01	51.0651					0.600505	0.01	84.3752					1.28205	0.01	-2.12987
0.637842	0.01	48.9197					0.608485	0.01	85.0624					1.29924	0.01	-2.01406
0.644599	0.01	45.9801					0.616465	0.01	86.0159					1.31643	0.01	-1.84623
0.651356	0.01	42.421					0.624444	0.01	87.2937					1.33362	0.01	-1.63361
0.658112	0.01	38.4247					0.632424	0.01	88.9218					1.35081	0.01	-1.38347
0.664869	0.01	34.1693					0.640404	0.01	90.8747					1.368	0.01	-1.1031
0.671625	0.01	29.8219					0.648384	0.01	93.0617					1.38519	0.01	-0.799599
0.678382	0.01	25.536					0.656364	0.01	95.3256					1.40238	0.01	-0.479863
0.685138	0.01	21.4481					0.664343	0.01	97.4576					1.41957	0.01	-0.150478
0.691895	0.01	17.6732					0.672323	0.01	99.2236					1.43676	0.01	0.182326
0.698652	0.01	14.2997					0.680303	0.01	100.405					1.45395	0.01	0.51272
0.705408	0.01	11.3845					0.688283	0.01	100.848					1.47114	0.01	0.835331
0.712165	0.01	8.95227					0.696263	0.01	100.522					1.48833	0.01	1.14527
0.718921	0.01	6.99872					0.704242	0.01	99.5177					1.50552	0.01	1.43814
0.725678	0.01	5.49672					0.712222	0.01	98.0177					1.52271	0.01	1.71008
0.732434	0.01	4.40403					0.720202	0.01	96.2436					1.5399	0.01	1.95774
0.739191	0.01	3.67018					0.728182	0.01	94.4212					1.55709	0.01	2.17827
0.745947	0.01	3.24203					0.736162	0.01	92.7432					1.57428	0.01	2.36929
0.752704	0.01	3.06772					0.744141	0.01	91.3361					1.59147	0.01	2.5289
0.759461	0.01	3.09925					0.752121	0.01	90.2505					1.60866	0.01	2.65563
0.766217	0.01	3.2939					0.760101	0.01	89.4739					1.62585	0.01	2.74842
0.772974	0.01	3.61494					0.768081	0.01	88.9508					1.64304	0.01	2.80657
0.77973	0.01	4.0316					0.776061	0.01	88.5997					1.66023	0.01	2.82974
0.786487	0.01	4.51874					0.78404	0.01	88.327					1.67742	0.01	2.81791
0.793243	0.01	5.05612					0.79202	0.01	88.0394					1.69461	0.01	2.77137
0.8	0.01	5.62738					0.8	0.01	87.6567					1.7118	0.01	2.69069
0.1311	0.0138778	9.72086					0.01	0.0150337	57.4221					0.01	0.110909	16.8039
0.137857	0.0138778	7.19533					0.0179798	0.0150337	59.5638					0.0271899	0.110909	18.132
0.144613	0.0138778	5.33378					0.0259596	0.0150337	62.1744					0.0443798	0.110909	19.3981
0.15137	0.0138778	4.01904					0.0339394	0.0150337	65.1179					0.0615697	0.110909	20.5974
0.158126	0.0138778	3.11049					0.0419192	0.0150337	68.2262					0.0787596	0.110909	21.7257
0.164883	0.0138778	2.4795					0.049899	0.0150337	71.3161					0.0959495	0.110909	22.7794
0.171639	0.0138778	2.02987					0.0578788	0.0150337	74.1969					0.113139	0.110909	23.7559
0.178396	0.0138778	1.70538					0.0658586	0.0150337	76.6737					0.130329	0.110909	24.6533
0.185153	0.0138778	1.48777					0.0738384	0.0150337	78.5502					0.147519	0.110909	25.4707
0.191909	0.0138778	1.38873					0.0818182	0.0150337	79.6403					0.164709	0.110909	26.2083
0.198666	0.0138778	1.43845					0.089798	0.0150337	79.8017					0.181899	0.110909	26.8675
0.205422	0.0138778	1.67198					0.0977778	0.0150337	79.0095					0.199089	0.110909	27.4511
0.212179	0.0138778	2.11338					0.105758	0.0150337	77.4362					0.216279	0.110909	27.963
0.218935	0.0138778	2.75699					0.113737	0.0150337	75.4245					0.233469	0.110909	28.4082
0.225692	0.0138778	3.54464					0.121717	0.0150337	73.3581					0.250659	0.110909	28.7933
0.232448	0.0138778	4.34811					0.129697	0.0150337	71.5449					0.267848	0.110909	29.1259
0.239205	0.0138778	4.98556					0.137677	0.0150337	70.1597					0.285038	0.110909	29.4146
0.245962	0.0138778	5.26763					0.145657	0.0150337	69.2415					0.302228	0.110909	29.6691
0.252718	0.0138778	5.08699					0.153636	0.0150337	68.7393					0.319418	0.110909	29.8997
0.259475	0.0138778	4.48886					0.161616	0.0150337	68.5641					0.336608	0.110909	30.1174
0.266231	0.0138778	3.64423					0.169596	0.0150337	68.6245					0.353798	0.110909	30.3333
0.272988	0.0138778	2.78419					0.177576	0.0150337	68.844					0.370988	0.110909	30.5587
0.279744	0.0138778	2.1248					0.185556	0.0150337	69.1636					0.388178	0.110909	30.8043
0.286501	0.0138778	1.83528					0.193535	0.0150337	69.5401					0.405368	0.110909	31.0804
0.293258	0.0138778	2.04205					0.201515	0.0150337	69.944					0.422558	0.110909	31.3962
0.300014	0.0138778	2.83383					0.209495	0.0150337	70.3554					0.439747	0.110909	31.7595
0.306771	0.0138778	4.26313					0.217475	0.0150337	70.7599					0.456937	0.110909	32.1766
0.313527	0.0138778	6.34377					0.225455	0.0150337	71.1464					0.474127	0.110909	32.6515
0.320284	0.0138778	9.04408					0.233434	0.0150337	71.5047					0.491317	0.110909	33.1862
0.32704	0.0138778	12.2884					0.241414	0.0150337	71.8252					0.508507	0.110909	33.7802
0.333797	0.0138778	15.9668					0.249394	0.0150337	72.0986					0.525697	0.110909	34.4301
0.340554	0.0138778	19.9415					0.257374	0.0150337	72.3169					0.542887	0.110909	35.1301
0.34731	0.0138778	24.0517					0.265354	0.0150337	72.4751					0.560077	0.110909	35.8715
0.354067	0.0138778	28.1181					0.273333	0.0150337	72.5733					0.577267	0.110909	36.6433
0.360823	0.0138778	31.9468					0.281313	0.0150337	72.6166					0.594457	0.110909	37.4318
0.36758	0.0138778	35.333					0.289293	0.0150337	72.612					0.611646	0.110909	38.2216
0.374336	0.0138778	38.0659					0.297273	0.0150337	72.5673					0.628836	0.110909	38.9952
0.381093	0.0138778	39.9337					0.305253	0.0150337	72.4905					0.646026	0.110909	39.7342
0.387849	0.0138778	40.7335					0.313232	0.0150337	72.39					0.663216	0.110909	40.4192
0.394606	0.0138778	40.2855					0.321212	0.0150337	72.2749					0.680406	0.110909	41.0307
0.401363	0.0138778	38.4563					0.329192	0.0150337	72.1551					0.697596	0.110909	41.5496
0.408119	0.0138778	35.1929					0.337172	0.0150337	72.041					0.714786	0.110909	41.9577
0.414876	0.0138778	30.5731					0.345152	0.0150337	71.9427					0.731976	0.110909	42.2383
0.421632	0.0138778	24.8747					0.353131	0.0150337	71.8691					0.749166	0.110909	42.3771
0.428389	0.0138778	18.6382					0.361111	0.0150337	71.8284					0.766356	0.110909	42.3622
0.435145	0.0138778	12.5106					0.369091	0.0150337	71.8272					0.783545	0.110909	42.1852
0.441902	0.0138778	6.9397					0.377071	0.0150337	71.871					0.800735	0.110909	41.841
0.448659	0.0138778	2.14937					0.385051	0.0150337	71.9643					0.817925	0.110909	41.3286
0.455415	0.0138778	-1.78624					0.39303	0.0150337	72.1105					0.835115	0.110909	40.6508
0.462172	0.0138778	-4.88332					0.40101	0.0150337	72.3125					0.852305	0.110909	39.8146
0.468928	0.0138778	-7.20562					0.40899	0.0150337	72.5724					0.869495	0.110909	38.8307
0.475685	0.0138778	-8.83415					0.41697	0.0150337	72.8916					0.886685	0.110909	37.7135
0.482441	0.0138778	-9.84634					0.424949	0.0150337	73.2709					0.903875	0.110909	36.4805
0.489198	0.0138778	-10.3024					0.432929	0.0150337	73.7104					0.921065	0.110909	35.1515
0.495955	0.0138778	-10.2376					0.440909	0.0150337	74.2092					0.938255	0.110909	33.7484
0.502711	0.0138778	-9.65905					0.448889	0.0150337	74.7652					0.955444	0.110909	32.2938
0.509468	0.0138778	-8.54742					0.456869	0.0150337	75.3751					0.972634	0.110909	30.8109
0.516224	0.0138778	-6.86179					0.464848	0.0150337	76.0342					0.989824	0.110909	29.3223
0.522981	0.0138778	-4.54894					0.472828	0.0150337	76.7356					1.00701	0.110909	27.8496
0.529737	0.0138778	-1.55619					0.480808	0.0150337	77.4707					1.0242	0.110909	26.4131
0.536494	0.0138778	2.153					0.488788	0.0150337	78.2289					1.04139	0.110909	25.0312
0.543251	0.0138778	6.58203					0.496768	0.0150337	78.9976					1.05858	0.110909	23.72
0.550007	0.0138778	11.6855					0.504747	0.0150337	79.7623					1.07577	0.110909	22.4935
0.556764	0.0138778	17.359					0.512727	0.0150337	80.5072					1.09296	0.110909	21.3632
0.56352	0.0138778	23.4364					0.520707	0.0150337	81.216					1.11015	0.110909	20.338
0.570277	0.0138778	29.6964					0.528687	0.0150337	81.8724					1.12734	0.110909	19.4241
0.577033	0.0138778	35.8794					0.536667	0.0150337	82.4619					1.14453	0.110909	18.6252
0.58379	0.0138778	41.7124					0.544646	0.0150337	82.9727					1.16172	0.110909	17.9425
0.590546	0.0138778	46.9357					0.552626	0.0150337	83.3979					1.17891	0.110909	17.3749
0.597303	0.0138778	51.3252					0.560606	0.0150337	83.7373					1.1961	0.110909	16.9191
0.60406	0.0138778	54.7048					0.568586	0.0150337	84.0001					1.21329	0.110909	16.57
0.610816	0.0138778	56.9504					0.576566	0.0150337	84.2073					1.23048	0.110909	16.3207
0.617573	0.0138778	57.992					0.584545	0.0150337	84.3941					1.24767	0.110909	16.163
0.624329	0.0138778	57.8181					0.592525	0.0150337	84.6121					1.26486	0.110909	16.0877
0.631086	0.0138778	56.4838					0.600505	0.0150337	84.9281					1.28205	0.110909	16.0848
0.637842	0.0138778	54.1094					0.608485	0.0150337	85.422					1.29924	0.110909	16.1437
0.644599	0.0138778	50.8657					0.616465	0.0150337	86.1778					1.31643	0.110909	16.2538
0.651356	0.0138778	46.9502					0.624444	0.0150337	87.2707					1.33362	0.110909	16.4041
0.658112	0.0138778	42.5649					0.632424	0.0150337	88.7454					1.35081	0.110909	16.5843
0.664869	0.0138778	37.9025					0.640404	0.0150337	90.5911					1.368	0.110909	16.7843
0.671625	0.0138778	33.1421					0.648384	0.0150337	92.7231					1.38519	0.110909	16.9944
0.678382	0.0138778	28.4479					0.656364	0.0150337	94.9807					1.40238	0.110909	17.2059
0.685138	0.0138778	23.9672					0.664343	0.0150337	97.144					1.41957	0.110909	17.4106
0.691895	0.0138778	19.8261					0.672323	0.0150337	98.9634					1.43676	0.110909	17.6014
0.698652	0.0138778	16.1217					0.680303	0.0150337	100.199					1.45395	0.110909	17.7717
0.705408	0.0138778	12.9166					0.688283	0.0150337	100.68					1.47114	0.110909	17.916
0.712165	0.0138778	10.2364					0.696263	0.0150337	100.364					1.48833	0.110909	18.0297
0.718921	0.0138778	8.07417					0.704242	0.0150337	99.3526					1.50552	0.110909	18.1088
0.725678	0.0138778	6.39823					0.712222	0.0150337	97.8397					1.52271	0.110909	18.1503
0.732434	0.0138778	5.1611					0.720202	0.0150337	96.0581					1.5399	0.110909	18.1517
0.739191	0.0138778	4.30736					0.728182	0.0150337	94.2443					1.55709	0.110909	18.1113
0.745947	0.0138778	3.77951					0.736162	0.0150337	92.5987					1.57428	0.110909	18.0278
0.752704	0.0138778	3.52207					0.744141	0.0150337	91.2479					1.59147	0.110909	17.9006
0.759461	0.0138778	3.48407					0.752121	0.0150337	90.2343					1.60866	0.110909	17.7294
0.766217	0.0138778	3.6204					0.760101	0.0150337	89.5364					1.62585	0.110909	17.5143
0.772974	0.0138778	3.89239					0.768081	0.0150337	89.091					1.64304	0.110909	17.2555
0.77973	0.0138778	4.26768					0.776061	0.0150337	88.8111					1.66023	0.110909	16.9537
0.786487	0.0138778	4.71986					0.78404	0.0150337	88.5995					1.67742	0.110909	16.6096
0.793243	0.0138778	5.22758					0.79202	0.0150337	88.3597					1.69461	0.110909	16.224
0.8	0.0138778	5.77357					0.8	0.0150337	88.0091					1.7118	0.110909	15.7979
0.1311	0.0177556	13.1235					0.01	0.0200675	57.8364					0.01	0.211818	30.3428
0.137857	0.0177556	10.5532					0.0179798	0.0200675	59.9653					0.0271899	0.211818	32.1114
0.144613	0.0177556	8.60825					0.0259596	0.0200675	62.5536					0.0443798	0.211818	33.7873
0.15137	0.0177556	7.17148					0.0339394	0.0200675	65.4733					0.0615697	0.211818	35.3626
0.158126	0.0177556	6.10156					0.0419192	0.0200675	68.5647					0.0787596	0.211818	36.8298
0.164883	0.0177556	5.27135					0.049899	0.0200675	71.6521					0.0959495	0.211818	38.1824
0.171639	0.0177556	4.58972					0.0578788	0.0200675	74.5523					0.113139	0.211818	39.4149
0.178396	0.0177556	4.00849					0.0658586	0.0200675	77.0778					0.130329	0.211818	40.5229
0.185153	0.0177556	3.51874					0.0738384	0.0200675	79.0379					0.147519	0.211818	41.5033
0.191909	0.0177556	3.14122					0.0818182	0.0200675	80.2453					0.164709	0.211818	42.3546
0.198666	0.0177556	2.91395					0.089798	0.0200675	80.5418					0.181899	0.211818	43.0768
0.205422	0.0177556	2.87809					0.0977778	0.0200675	79.8719					0.199089	0.211818	43.6721
0.212179	0.0177556	3.06201					0.105758	0.0200675	78.3911					0.216279	0.211818	44.1442
0.218935	0.0177556	3.46277					0.113737	0.0200675	76.4409					0.233469	0.211818	44.4992
0.225692	0.0177556	4.02374					0.121717	0.0200675	74.4053					0.250659	0.211818	44.7453
0.232448	0.0177556	4.61784					0.129697	0.0200675	72.5985					0.267848	0.211818	44.8926
0.239205	0.0177556	5.06674					0.137677	0.0200675	71.2016					0.285038	0.211818	44.9535
0.245962	0.0177556	5.19283					0.145657	0.0200675	70.2511					0.302228	0.211818	44.9424
0.252718	0.0177556	4.8974					0.153636	0.0200675	69.6924					0.319418	0.211818	44.8755
0.259475	0.0177556	4.21674					0.161616	0.0200675	69.4375					0.336608	0.211818	44.7706
0.266231	0.0177556	3.30597					0.169596	0.0200675	69.4025					0.353798	0.211818	44.6466
0.272988	0.0177556	2.38027					0.177576	0.0200675	69.5196					0.370988	0.211818	44.5235
0.279744	0.0177556	1.65027					0.185556	0.0200675	69.7364					0.388178	0.211818	44.4213
0.286501	0.0177556	1.28892					0.193535	0.0200675	70.0143					0.405368	0.211818	44.36
0.293258	0.0177556	1.42821					0.201515	0.0200675	70.3266					0.422558	0.211818	44.3586
0.300014	0.0177556	2.16146					0.209495	0.0200675	70.6549					0.439747	0.211818	44.4345
0.306771	0.0177556	3.5435					0.217475	0.0200675	70.9855					0.456937	0.211818	44.6029
0.313527	0.0177556	5.589					0.225455	0.0200675	71.3072					0.474127	0.211818	44.8763
0.320284	0.0177556	8.26719					0.233434	0.0200675	71.6098					0.491317	0.211818	45.2634
0.32704	0.0177556	11.5035					0.241414	0.0200675	71.8832					0.508507	0.211818	45.7691
0.333797	0.0177556	15.1876					0.249394	0.0200675	72.1181					0.525697	0.211818	46.3942
0.340554	0.0177556	19.1792					0.257374	0.0200675	72.3063					0.542887	0.211818	47.1346
0.34731	0.0177556	23.3142					0.265354	0.0200675	72.4426					0.560077	0.211818	47.9818
0.354067	0.0177556	27.41					0.273333	0.0200675	72.5266					0.577267	0.211818	48.9229
0.360823	0.0177556	31.2711					0.281313	0.0200675	72.5617					0.594457	0.211818	49.9407
0.36758	0.0177556	34.6927					0.289293	0.0200675	72.5538					0.611646	0.211818	51.0141
0.374336	0.0177556	37.4652					0.297273	0.0200675	72.5091					0.628836	0.211818	52.1189
0.381093	0.0177556	39.3809					0.305253	0.0200675	72.4347					0.646026	0.211818	53.228
0.387849	0.0177556	40.2425					0.313232	0.0200675	72.3379					0.663216	0.211818	54.3127
0.394606	0.0177556	39.8786					0.321212	0.0200675	72.2277					0.680406	0.211818	55.3429
0.401363	0.0177556	38.1669					0.329192	0.0200675	72.114					0.697596	0.211818	56.2885
0.408119	0.0177556	35.0691					0.337172	0.0200675	72.0077					0.714786	0.211818	57.1198
0.414876	0.0177556	30.6804					0.345152	0.0200675	71.9193					0.731976	0.211818	57.809
0.421632	0.0177556	25.2893					0.353131	0.0200675	71.8583					0.749166	0.211818	58.3305
0.428389	0.0177556	19.401					0.361111	0.0200675	71.833					0.766356	0.211818	58.6624
0.435145	0.0177556	13.5922					0.369091	0.0200675	71.8502					0.783545	0.211818	58.7871
0.441902	0.0177556	8.28886					0.377071	0.0200675	71.9157					0.800735	0.211818	58.6919
0.448659	0.0177556	3.71487					0.385051	0.0200675	72.0338					0.817925	0.211818	58.3698
0.455415	0.0177556	-0.0535149					0.39303	0.0200675	72.2085					0.835115	0.211818	57.8203
0.462172	0.0177556	-3.03083					0.40101	0.0200675	72.4428					0.852305	0.211818	57.0488
0.468928	0.0177556	-5.27931					0.40899	0.0200675	72.7389					0.869495	0.211818	56.0674
0.475685	0.0177556	-6.87798					0.41697	0.0200675	73.0987					0.886685	0.211818	54.894
0.482441	0.0177556	-7.90116					0.424949	0.0200675	73.5234					0.903875	0.211818	53.5518
0.489198	0.0177556	-8.40422					0.432929	0.0200675	74.0133					0.921065	0.211818	52.0684
0.495955	0.0177556	-8.41524					0.440909	0.0200675	74.5678					0.938255	0.211818	50.4746
0.502711	0.0177556	-7.93146					0.448889	0.0200675	75.185					0.955444	0.211818	48.8034
0.509468	0.0177556	-6.92015					0.456869	0.0200675	75.8618					0.972634	0.211818	47.0882
0.516224	0.0177556	-5.32371					0.464848	0.0200675	76.593					0.989824	0.211818	45.3625
0.522981	0.0177556	-3.06916					0.472828	0.0200675	77.3714					1.00701	0.211818	43.6582
0.529737	0.0177556	-0.0819361					0.480808	0.0200675	78.1878					1.0242	0.211818	42.0049
0.536494	0.0177556	3.69633					0.488788	0.0200675	79.03					1.04139	0.211818	40.4294
0.543251	0.0177556	8.28771					0.496768	0.0200675	79.8839					1.05858	0.211818	38.9547
0.550007	0.0177556	13.6582					0.504747	0.0200675	80.7327					1.07577	0.211818	37.5999
0.556764	0.0177556	19.7034					0.512727	0.0200675	81.558					1.09296	0.211818	36.38
0.56352	0.0177556	26.2433					0.520707	0.0200675	82.34					1.11015	0.211818	35.3054
0.570277	0.0177556	33.0289					0.528687	0.0200675	83.0591					1.12734	0.211818	34.3823
0.577033	0.0177556	39.764					0.536667	0.0200675	83.6965					1.14453	0.211818	33.613
0.58379	0.0177556	46.1353					0.544646	0.0200675	84.2364					1.16172	0.211818	32.9955
0.590546	0.0177556	51.8474					0.552626	0.0200675	84.6675					1.17891	0.211818	32.5245
0.597303	0.0177556	56.6494					0.560606	0.0200675	84.9855					1.1961	0.211818	32.1917
0.60406	0.0177556	60.3484					0.568586	0.0200675	85.1955					1.21329	0.211818	31.986
0.610816	0.0177556	62.8095					0.576566	0.0200675	85.3152					1.23048	0.211818	31.8945
0.617573	0.0177556	63.9532					0.584545	0.0200675	85.3779					1.24767	0.211818	31.9023
0.624329	0.0177556	63.7616					0.592525	0.0200675	85.4349					1.26486	0.211818	31.9939
0.631086	0.0177556	62.2921					0.600505	0.0200675	85.5567					1.28205	0.211818	32.1532
0.637842	0.0177556	59.6811					0.608485	0.0200675	85.8295					1.29924	0.211818	32.3637
0.644599	0.0177556	56.1251					0.616465	0.0200675	86.3494					1.31643	0.211818	32.6097
0.651356	0.0177556	51.8471					0.624444	0.0200675	87.2084					1.33362	0.211818	32.876
0.658112	0.0177556	47.0687					0.632424	0.0200675	88.4717					1.35081	0.211818	33.1484
0.664869	0.0177556	41.9958					0.640404	0.0200675	90.146					1.368	0.211818	33.4139
0.671625	0.0177556	36.8172					0.648384	0.0200675	92.1555					1.38519	0.211818	33.6612
0.678382	0.0177556	31.7063					0.656364	0.0200675	94.339					1.40238	0.211818	33.8802
0.685138	0.0177556	26.8212					0.664343	0.0200675	96.4711					1.41957	0.211818	34.0626
0.691895	0.0177556	22.2994					0.672323	0.0200675	98.2939					1.43676	0.211818	34.2014
0.698652	0.0177556	18.2484					0.680303	0.0200675	99.5575					1.45395	0.211818	34.2913
0.705408	0.0177556	14.7368					0.688283	0.0200675	100.078					1.47114	0.211818	34.3285
0.712165	0.0177556	11.7916					0.696263	0.0200675	99.8059					1.48833	0.211818	34.3103
0.718921	0.0177556	9.40298					0.704242	0.0200675	98.8441					1.50552	0.211818	34.2352
0.725678	0.0177556	7.53475					0.712222	0.0200675	97.3854					1.52271	0.211818	34.1029
0.732434	0.0177556	6.13442					0.720202	0.0200675	95.6649					1.5399	0.211818	33.9136
0.739191	0.0177556	5.14201					0.728182	0.0200675	93.9211					1.55709	0.211818	33.6685
0.745947	0.0177556	4.49612					0.736162	0.0200675	92.3564					1.57428	0.211818	33.3692
0.752704	0.0177556	4.13802					0.744141	0.0200675	91.0944					1.59147	0.211818	33.0176
0.759461	0.0177556	4.01406					0.752121	0.0200675	90.1699					1.60866	0.211818	32.6159
0.766217	0.0177556	4.0769					0.760101	0.0200675	89.5543					1.62585	0.211818	32.1662
0.772974	0.0177556	4.286					0.768081	0.0200675	89.1806					1.64304	0.211818	31.6708
0.77973	0.0177556	4.60742					0.776061	0.0200675	88.9597					1.66023	0.211818	31.1316
0.786487	0.0177556	5.01334					0.78404	0.0200675	88.7936					1.67742	0.211818	30.5504
0.793243	0.0177556	5.48122					0.79202	0.0200675	88.5866					1.69461	0.211818	29.9287
0.8	0.0177556	5.9927					0.8	0.0200675	88.2571					1.7118	0.211818	29.2676
0.1311	0.0216333	16.5239					0.01	0.0251012	58.3912					0.01	0.312727	41.1197
0.137857	0.0216333	13.9407					0.0179798	0.0251012	60.4681					0.0271899	0.312727	43.3971
0.144613	0.0216333	11.9321					0.0259596	0.0251012	62.9811					0.0443798	0.312727	45.558
0.15137	0.0216333	10.3847					0.0339394	0.0251012	65.8127					0.0615697	0.312727	47.5901
0.158126	0.0216333	9.15908					0.0419192	0.0251012	68.814					0.0787596	0.312727	49.4816
0.164883	0.0216333	8.13174					0.049899	0.0251012	71.8197					0.0959495	0.312727	51.2216
0.171639	0.0216333	7.21908					0.0578788	0.0251012	74.6568					0.113139	0.312727	52.8002
0.178396	0.0216333	6.3829					0.0658586	0.0251012	77.1488					0.130329	0.312727	54.2085
0.185153	0.0216333	5.62473					0.0738384	0.0251012	79.117					0.147519	0.312727	55.4393
0.191909	0.0216333	4.97448					0.0818182	0.0251012	80.3849					0.164709	0.312727	56.4867
0.198666	0.0216333	4.47709					0.089798	0.0251012	80.7953					0.181899	0.312727	57.347
0.205422	0.0216333	4.17814					0.0977778	0.0251012	80.2779					0.199089	0.312727	58.0188
0.212179	0.0216333	4.10782					0.105758	0.0251012	78.9636					0.216279	0.312727	58.5028
0.218935	0.0216333	4.26275					0.113737	0.0251012	77.1674					0.233469	0.312727	58.8028
0.225692	0.0216333	4.58561					0.121717	0.0251012	75.2525					0.250659	0.312727	58.9253
0.232448	0.0216333	4.95395					0.129697	0.0251012	73.5221					0.267848	0.312727	58.8801
0.239205	0.0216333	5.2007					0.137677	0.0251012	72.1544					0.285038	0.312727	58.6803
0.245962	0.0216333	5.16548					0.145657	0.0251012	71.1896					0.302228	0.312727	58.3425
0.252718	0.0216333	4.76006					0.153636	0.0251012	70.5787					0.319418	0.312727	57.8865
0.259475	0.0216333	4.01199					0.161616	0.0251012	70.2427					0.336608	0.312727	57.3356
0.266231	0.0216333	3.05569					0.169596	0.0251012	70.1092					0.353798	0.312727	56.716
0.272988	0.0216333	2.0853					0.177576	0.0251012	70.1211					0.370988	0.312727	56.0565
0.279744	0.0216333	1.30127					0.185556	0.0251012	70.2332					0.388178	0.312727	55.3878
0.286501	0.0216333	0.877794					0.193535	0.0251012	70.4118					0.405368	0.312727	54.7419
0.293258	0.0216333	0.95276					0.201515	0.0251012	70.6325					0.422558	0.312727	54.1506
0.300014	0.0216333	1.62536					0.209495	0.0251012	70.8781					0.439747	0.312727	53.6449
0.306771	0.0216333	2.95335					0.217475	0.0251012	71.1352					0.456937	0.312727	53.2533
0.313527	0.0216333	4.95096					0.225455	0.0251012	71.3924					0.474127	0.312727	53.0009
0.320284	0.0216333	7.58902					0.233434	0.0251012	71.6392					0.491317	0.312727	52.9076
0.32704	0.0216333	10.7964					0.241414	0.0251012	71.8655					0.508507	0.312727	52.9878
0.333797	0.0216333	14.4629					0.249394	0.0251012	72.0618					0.525697	0.312727	53.2492
0.340554	0.0216333	18.4456					0.257374	0.0251012	72.2201					0.542887	0.312727	53.6927
0.34731	0.0216333	22.5773					0.265354	0.0251012	72.3354					0.560077	0.312727	54.3122
0.354067	0.0216333	26.6734					0.273333	0.0251012	72.4065					0.577267	0.312727	55.0946
0.360823	0.0216333	30.538					0.281313	0.0251012	72.4355					0.594457	0.312727	56.0203
0.36758	0.0216333	33.9683					0.289293	0.0251012	72.4269					0.611646	0.312727	57.0644
0.374336	0.0216333	36.7592					0.297273	0.0251012	72.3856					0.628836	0.312727	58.1967
0.381093	0.0216333	38.7096					0.305253	0.0251012	72.3171					0.646026	0.312727	59.3831
0.387849	0.0216333	39.6317					0.313232	0.0251012	72.228					0.663216	0.312727	60.5866
0.394606	0.0216333	39.3671					0.321212	0.0251012	72.1266					0.680406	0.312727	61.7685
0.401363	0.0216333	37.8099					0.329192	0.0251012	72.0233					0.697596	0.312727	62.8892
0.408119	0.0216333	34.9409					0.337172	0.0251012	71.9294					0.714786	0.312727	63.9094
0.414876	0.0216333	30.8726					0.345152	0.0251012	71.8556					0.731976	0.312727	64.7916
0.421632	0.0216333	25.8919					0.353131	0.0251012	71.8119					0.749166	0.312727	65.5008
0.428389	0.0216333	20.4532					0.361111	0.0251012	71.8065					0.766356	0.312727	66.0064
0.435145	0.0216333	15.0587					0.369091	0.0251012	71.8464					0.783545	0.312727	66.2824
0.441902	0.0216333	10.0995					0.377071	0.0251012	71.9374					0.800735	0.312727	66.3098
0.448659	0.0216333	5.79684					0.385051	0.0251012	72.0842					0.817925	0.312727	66.0768
0.455415	0.0216333	2.2325					0.39303	0.0251012	72.2908					0.835115	0.312727	65.5802
0.462172	0.0216333	-0.602414					0.40101	0.0251012	72.5604					0.852305	0.312727	64.8261
0.468928	0.0216333	-2.76539					0.40899	0.0251012	72.8958					0.869495	0.312727	63.8291
0.475685	0.0216333	-4.33116					0.41697	0.0251012	73.2992					0.886685	0.312727	62.6129
0.482441	0.0216333	-5.3695					0.424949	0.0251012	73.7722					0.903875	0.312727	61.2085
0.489198	0.0216333	-5.93014					0.432929	0.0251012	74.3155					0.921065	0.312727	59.6527
0.495955	0.0216333	-6.03367					0.440909	0.0251012	74.9291					0.938255	0.312727	57.9861
0.502711	0.0216333	-5.66722					0.448889	0.0251012	75.6113					0.955444	0.312727	56.2517
0.509468	0.0216333	-4.78471					0.456869	0.0251012	76.359					0.972634	0.312727	54.4927
0.516224	0.0216333	-3.31145					0.464848	0.0251012	77.1671					0.989824	0.312727	52.7514
0.522981	0.0216333	-1.15365					0.472828	0.0251012	78.0281					1.00701	0.312727	51.0675
0.529737	0.0216333	1.78708					0.480808	0.0251012	78.9318					1.0242	0.312727	49.4772
0.536494	0.0216333	5.59402					0.488788	0.0251012	79.8651					1.04139	0.312727	48.012
0.543251	0.0216333	10.3118					0.496768	0.0251012	80.812					1.05858	0.312727	46.6981
0.550007	0.0216333	15.9219					0.504747	0.0251012	81.7534					1.07577	0.312727	45.5558
0.556764	0.0216333	22.3227					0.512727	0.0251012	82.6681					1.09296	0.312727	44.599
0.56352	0.0216333	29.3209					0.520707	0.0251012	83.533					1.11015	0.312727	43.8356
0.570277	0.0216333	36.6383					0.528687	0.0251012	84.3243					1.12734	0.312727	43.2673
0.577033	0.0216333	43.9373					0.536667	0.0251012	85.0192					1.14453	0.312727	42.89
0.58379	0.0216333	50.8599					0.544646	0.0251012	85.5971					1.16172	0.312727	42.6944
0.590546	0.0216333	57.0705					0.552626	0.0251012	86.0425					1.17891	0.312727	42.6671
0.597303	0.0216333	62.2904					0.560606	0.0251012	86.3462					1.1961	0.312727	42.7905
0.60406	0.0216333	66.3127					0.568586	0.0251012	86.5091					1.21329	0.312727	43.0444
0.610816	0.0216333	68.995					0.576566	0.0251012	86.5447					1.23048	0.312727	43.4066
0.617573	0.0216333	70.2485					0.584545	0.0251012	86.4833					1.24767	0.312727	43.8537
0.624329	0.0216333	70.0444					0.592525	0.0251012	86.3754					1.26486	0.312727	44.3618
0.631086	0.0216333	68.4396					0.600505	0.0251012	86.2925					1.28205	0.312727	44.9075
0.637842	0.0216333	65.5886					0.608485	0.0251012	86.326					1.29924	0.312727	45.4686
0.644599	0.0216333	61.7182					0.616465	0.0251012	86.581					1.31643	0.312727	46.0243
0.651356	0.0216333	57.08					0.624444	0.0251012	87.165					1.33362	0.312727	46.5559
0.658112	0.0216333	51.9141					0.632424	0.0251012	88.1635					1.35081	0.312727	47.0472
0.664869	0.0216333	46.4367					0.640404	0.0251012	89.6035					1.368	0.312727	47.4846
0.671625	0.0216333	40.8432					0.648384	0.0251012	91.4203					1.38519	0.312727	47.8572
0.678382	0.0216333	35.3145					0.656364	0.0251012	93.4565					1.40238	0.312727	48.1566
0.685138	0.0216333	30.0189					0.664343	0.0251012	95.4879					1.41957	0.312727	48.3771
0.691895	0.0216333	25.106					0.672323	0.0251012	97.2569					1.43676	0.312727	48.5155
0.698652	0.0216333	20.6949					0.680303	0.0251012	98.5145					1.45395	0.312727	48.5705
0.705408	0.0216333	16.8615					0.688283	0.0251012	99.0765					1.47114	0.312727	48.543
0.712165	0.0216333	13.6342					0.696263	0.0251012	98.8886					1.48833	0.312727	48.4352
0.718921	0.0216333	11.0005					0.704242	0.0251012	98.0384					1.50552	0.312727	48.2509
0.725678	0.0216333	8.91988					0.712222	0.0251012	96.7074					1.52271	0.312727	47.9948
0.732434	0.0216333	7.33557					0.720202	0.0251012	95.1218					1.5399	0.312727	47.6722
0.739191	0.0216333	6.18367					0.728182	0.0251012	93.5126					1.55709	0.312727	47.2891
0.745947	0.0216333	5.39951					0.736162	0.0251012	92.0756					1.57428	0.312727	46.8515
0.752704	0.0216333	4.92157					0.744141	0.0251012	90.9288					1.59147	0.312727	46.3655
0.759461	0.0216333	4.6938					0.752121	0.0251012	90.1024					1.60866	0.312727	45.8368
0.766217	0.0216333	4.6668					0.760101	0.0251012	89.5659					1.62585	0.312727	45.2707
0.772974	0.0216333	4.7982					0.768081	0.0251012	89.2516					1.64304	0.312727	44.6718
0.77973	0.0216333	5.05241					0.776061	0.0251012	89.0719					1.66023	0.312727	44.0438
0.786487	0.0216333	5.40014					0.78404	0.0251012	88.9314					1.67742	0.312727	43.3898
0.793243	0.0216333	5.81748					0.79202	0.0251012	88.7382					1.69461	0.312727	42.7114
0.8	0.0216333	6.28482					0.8	0.0251012	88.4158					1.7118	0.312727	42.0094
0.1311	0.0255111	19.7211					0.01	0.0301349	59.0516					0.01	0.413636	47.008
0.137857	0.0255111	17.1685					0.0179798	0.0301349	61.0417					0.0271899	0.413636	49.8296
0.144613	0.0255111	15.131					0.0259596	0.0301349	63.434					0.0443798	0.413636	52.5262
0.15137	0.0255111	13.5001					0.0339394	0.0301349	66.1215					0.0615697	0.413636	55.0818
0.158126	0.0255111	12.1395					0.0419192	0.0301349	68.9679					0.0787596	0.413636	57.4804
0.164883	0.0255111	10.9318					0.049899	0.0301349	71.8203					0.0959495	0.413636	59.7066
0.171639	0.0255111	9.80326					0.0578788	0.0301349	74.5179					0.113139	0.413636	61.7457
0.178396	0.0255111	8.72787					0.0658586	0.0301349	76.8978					0.130329	0.413636	63.5841
0.185153	0.0255111	7.71855					0.0738384	0.0301349	78.7978					0.147519	0.413636	65.2092
0.191909	0.0255111	6.81422					0.0818182	0.0301349	80.0611					0.164709	0.413636	66.6101
0.198666	0.0255111	6.06572					0.089798	0.0301349	80.5484					0.181899	0.413636	67.7777
0.205422	0.0255111	5.52136					0.0977778	0.0301349	80.1921					0.199089	0.413636	68.705
0.212179	0.0255111	5.21105					0.105758	0.0301349	79.0945					0.216279	0.413636	69.3875
0.218935	0.0255111	5.12899					0.113737	0.0301349	77.5236					0.233469	0.413636	69.8237
0.225692	0.0255111	5.2172					0.121717	0.0301349	75.803					0.250659	0.413636	70.015
0.232448	0.0255111	5.36045					0.129697	0.0301349	74.2105					0.267848	0.413636	69.9667
0.239205	0.0255111	5.40737					0.137677	0.0301349	72.9138					0.285038	0.413636	69.688
0.245962	0.0255111	5.21636					0.145657	0.0301349	71.9586					0.302228	0.413636	69.1926
0.252718	0.0255111	4.70931					0.153636	0.0301349	71.3089					0.319418	0.413636	68.4987
0.259475	0.0255111	3.90588					0.161616	0.0301349	70.902					0.336608	0.413636	67.6296
0.266231	0.0255111	2.91919					0.169596	0.0301349	70.6797					0.353798	0.413636	66.6137
0.272988	0.0255111	1.92059					0.177576	0.0301349	70.5952					0.370988	0.413636	65.4846
0.279744	0.0255111	1.09691					0.185556	0.0301349	70.6111					0.388178	0.413636	64.28
0.286501	0.0255111	0.620115					0.193535	0.0301349	70.6983					0.405368	0.413636	63.0416
0.293258	0.0255111	0.632838					0.201515	0.0301349	70.8348					0.422558	0.413636	61.8131
0.300014	0.0255111	1.241					0.209495	0.0301349	71.0042					0.439747	0.413636	60.639
0.306771	0.0255111	2.50711					0.217475	0.0301349	71.1933					0.456937	0.413636	59.5621
0.313527	0.0255111	4.44626					0.225455	0.0301349	71.3904					0.474127	0.413636	58.622
0.320284	0.0255111	7.03137					0.233434	0.0301349	71.5849					0.491317	0.413636	57.8529
0.32704	0.0255111	10.1944					0.241414	0.0301349	71.7668					0.508507	0.413636	57.2814
0.333797	0.0255111	13.8245					0.249394	0.0301349	71.9267					0.525697	0.413636	56.9251
0.340554	0.0255111	17.7759					0.257374	0.0301349	72.057					0.542887	0.413636	56.7916
0.34731	0.0255111	21.8789					0.265354	0.0301349	72.1527					0.560077	0.413636	56.8787
0.354067	0.0255111	25.9485					0.273333	0.0301349	72.2123					0.577267	0.413636	57.1745
0.360823	0.0255111	29.7906					0.281313	0.0301349	72.2369					0.594457	0.413636	57.6594
0.36758	0.0255111	33.207					0.289293	0.0301349	72.2296					0.611646	0.413636	58.3066
0.374336	0.0255111	35.9995					0.297273	0.0301349	72.1941					0.628836	0.413636	59.0841
0.381093	0.0255111	37.977					0.305253	0.0301349	72.1348					0.646026	0.413636	59.9551
0.387849	0.0255111	38.9651					0.313232	0.0301349	72.057					0.663216	0.413636	60.8801
0.394606	0.0255111	38.8217					0.321212	0.0301349	71.9687					0.680406	0.413636	61.8175
0.401363	0.0255111	37.4601					0.329192	0.0301349	71.8804					0.697596	0.413636	62.7255
0.408119	0.0255111	34.881					0.337172	0.0301349	71.8037					0.714786	0.413636	63.5624
0.414876	0.0255111	31.2083					0.345152	0.0301349	71.7497					0.731976	0.413636	64.2891
0.421632	0.0255111	26.7148					0.353131	0.0301349	71.7281					0.749166	0.413636	64.8691
0.428389	0.0255111	21.7997					0.361111	0.0301349	71.7474					0.766356	0.413636	65.2707
0.435145	0.0255111	16.8945					0.369091	0.0301349	71.8145					0.783545	0.413636	65.468
0.441902	0.0255111	12.3483					0.377071	0.0301349	71.9351					0.800735	0.413636	65.4418
0.448659	0.0255111	8.37279					0.385051	0.0301349	72.1142					0.817925	0.413636	65.1814
0.455415	0.0255111	5.05404					0.39303	0.0301349	72.3559					0.835115	0.413636	64.6849
0.462172	0.0255111	2.39065					0.40101	0.0301349	72.6638					0.852305	0.413636	63.96
0.468928	0.0255111	0.332169					0.40899	0.0301349	73.0412					0.869495	0.413636	63.0235
0.475685	0.0255111	-1.19003					0.41697	0.0301349	73.4908					0.886685	0.413636	61.9004
0.482441	0.0255111	-2.23993					0.424949	0.0301349	74.0146					0.903875	0.413636	60.6229
0.489198	0.0255111	-2.861					0.432929	0.0301349	74.6141					0.921065	0.413636	59.229
0.495955	0.0255111	-3.06624					0.440909	0.0301349	75.2894					0.938255	0.413636	57.7609
0.502711	0.0255111	-2.83294					0.448889	0.0301349	76.0397					0.955444	0.413636	56.2632
0.509468	0.0255111	-2.10199					0.456869	0.0301349	76.8619					0.972634	0.413636	54.7811
0.516224	0.0255111	-0.781845					0.464848	0.0301349	77.7511					0.989824	0.413636	53.3589
0.522981	0.0255111	1.2425					0.472828	0.0301349	78.6995					1.00701	0.413636	52.0381
0.529737	0.0255111	4.09463					0.480808	0.0301349	79.6963					1.0242	0.413636	50.8559
0.536494	0.0255111	7.88541					0.488788	0.0301349	80.7272					1.04139	0.413636	49.8439
0.543251	0.0255111	12.686					0.496768	0.0301349	81.7746					1.05858	0.413636	49.0269
0.550007	0.0255111	18.4978					0.504747	0.0301349	82.8172					1.07577	0.413636	48.4219
0.556764	0.0255111	25.226					0.512727	0.0301349	83.8305					1.09296	0.413636	48.0379
0.56352	0.0255111	32.6657					0.520707	0.0301349	84.788					1.11015	0.413636	47.8757
0.570277	0.0255111	40.5081					0.528687	0.0301349	85.6617					1.12734	0.413636	47.9289
0.577033	0.0255111	48.371					0.536667	0.0301349	86.4242					1.14453	0.413636	48.184
0.58379	0.0255111	55.8459					0.544646	0.0301349	87.0504					1.16172	0.413636	48.6218
0.590546	0.0255111	62.5527					0.552626	0.0301349	87.5198					1.17891	0.413636	49.2188
0.597303	0.0255111	68.1842					0.560606	0.0301349	87.8185					1.1961	0.413636	49.9477
0.60406	0.0255111	72.5232					0.568586	0.0301349	87.9428					1.21329	0.413636	50.779
0.610816	0.0255111	75.4264					0.576566	0.0301349	87.9019					1.23048	0.413636	51.6822
0.617573	0.0255111	76.7967					0.584545	0.0301349	87.7223					1.24767	0.413636	52.6264
0.624329	0.0255111	76.5882					0.592525	0.0301349	87.4524					1.26486	0.413636	53.5816
0.631086	0.0255111	74.8518					0.600505	0.0301349	87.1639					1.28205	0.413636	54.5197
0.637842	0.0255111	71.7628					0.608485	0.0301349	86.9509					1.29924	0.413636	55.4151
0.644599	0.0255111	67.5844					0.616465	0.0301349	86.9246					1.31643	0.413636	56.2456
0.651356	0.0255111	62.5991					0.624444	0.0301349	87.205					1.33362	0.413636	56.9929
0.658112	0.0255111	57.0631					0.632424	0.0301349	87.8961					1.35081	0.413636	57.6426
0.664869	0.0255111	51.1984					0.640404	0.0301349	89.0453					1.368	0.413636	58.1849
0.671625	0.0255111	45.2034					0.648384	0.0301349	90.6023					1.38519	0.413636	58.6136
0.678382	0.0255111	39.2645					0.656364	0.0301349	92.4195					1.40238	0.413636	58.9265
0.685138	0.0255111	33.5591					0.664343	0.0301349	94.2826					1.41957	0.413636	59.1245
0.691895	0.0255111	28.2499					0.672323	0.0301349	95.9442					1.43676	0.413636	59.2114
0.698652	0.0255111	23.4688					0.680303	0.0301349	97.1659					1.45395	0.413636	59.1932
0.705408	0.0255111	19.3001					0.688283	0.0301349	97.7714					1.47114	0.413636	59.0778
0.712165	0.0255111	15.7739					0.696263	0.0301349	97.6994					1.48833	0.413636	58.8746
0.718921	0.0255111	12.8754					0.704242	0.0301349	97.0157					1.50552	0.413636	58.5941
0.725678	0.0255111	10.5609					0.712222	0.0301349	95.879					1.52271	0.413636	58.2474
0.732434	0.0255111	8.77018					0.720202	0.0301349	94.4957					1.5399	0.413636	57.8456
0.739191	0.0255111	7.43645					0.728182	0.0301349	93.0791					1.55709	0.413636	57.4002
0.745947	0.0255111	6.49246					0.736162	0.0301349	91.8099					1.57428	0.413636	56.922
0.752704	0.0255111	5.87439					0.744141	0.0301349	90.7979					1.59147	0.413636	56.4214
0.759461	0.0255111	5.52409					0.752121	0.0301349	90.0734					1.60866	0.413636	55.9078
0.766217	0.0255111	5.39021					0.760101	0.0301349	89.608					1.62585	0.413636	55.3893
0.772974	0.0255111	5.42854					0.768081	0.0301349	89.3375					1.64304	0.413636	54.8727
0.77973	0.0255111	5.6018					0.776061	0.0301349	89.1788					1.66023	0.413636	54.3636
0.786487	0.0255111	5.87908					0.78404	0.0301349	89.0424					1.67742	0.413636	53.8653
0.793243	0.0255111	6.23493					0.79202	0.0301349	88.8432					1.69461	0.413636	53.3796
0.8	0.0255111	6.64839					0.8	0.0301349	88.5123					1.7118	0.413636	52.9063
0.1311	0.0293889	22.5098					0.01	0.0351687	59.7813					0.01	0.514545	46.4418
0.137857	0.0293889	20.0391					0.0179798	0.0351687	61.6556					0.0271899	0.514545	49.7573
0.144613	0.0293889	18.0195					0.0259596	0.0351687	63.8905					0.0443798	0.514545	52.9572
0.15137	0.0293889	16.3464					0.0339394	0.0351687	66.3895					0.0615697	0.514545	56.0225
0.158126	0.0293889	14.8869					0.0419192	0.0351687	69.0293					0.0787596	0.514545	58.9343
0.164883	0.0293889	13.5309					0.049899	0.0351687	71.6706					0.0959495	0.514545	61.6739
0.171639	0.0293889	12.2171					0.0578788	0.0351687	74.1674					0.113139	0.514545	64.2228
0.178396	0.0293889	10.9333					0.0658586	0.0351687	76.3724					0.130329	0.514545	66.5636
0.185153	0.0293889	9.70446					0.0738384	0.0351687	78.143					0.147519	0.514545	68.6797
0.191909	0.0293889	8.57801					0.0818182	0.0351687	79.3469					0.164709	0.514545	70.5561
0.198666	0.0293889	7.60953					0.089798	0.0351687	79.8708					0.181899	0.514545	72.1793
0.205422	0.0293889	6.84862					0.0977778	0.0351687	79.6588					0.199089	0.514545	73.5377
0.212179	0.0293889	6.32362					0.105758	0.0351687	78.7885					0.216279	0.514545	74.6223
0.218935	0.0293889	6.02596					0.113737	0.0351687	77.4748					0.233469	0.514545	75.4267
0.225692	0.0293889	5.89812					0.121717	0.0351687	75.9904					0.250659	0.514545	75.9477
0.232448	0.0293889	5.83361					0.129697	0.0351687	74.5769					0.267848	0.514545	76.1857
0.239205	0.0293889	5.69771					0.137677	0.0351687	73.3865					0.285038	0.514545	76.1451
0.245962	0.0293889	5.36687					0.145657	0.0351687	72.469					0.302228	0.514545	75.8345
0.252718	0.0293889	4.77198					0.153636	0.0351687	71.8039					0.319418	0.514545	75.2678
0.259475	0.0293889	3.92584					0.161616	0.0351687	71.3478					0.336608	0.514545	74.4638
0.266231	0.0293889	2.92195					0.169596	0.0351687	71.0575					0.353798	0.514545	73.4475
0.272988	0.0293889	1.90927					0.177576	0.0351687	70.8963					0.370988	0.514545	72.2503
0.279744	0.0293889	1.05896					0.185556	0.0351687	70.8338					0.388178	0.514545	70.9102
0.286501	0.0293889	0.537391					0.193535	0.0351687	70.8454					0.405368	0.514545	69.4712
0.293258	0.0293889	0.489683					0.201515	0.0351687	70.9114					0.422558	0.514545	67.9806
0.300014	0.0293889	1.02861					0.209495	0.0351687	71.0164					0.439747	0.514545	66.4874
0.306771	0.0293889	2.22419					0.217475	0.0351687	71.1473					0.456937	0.514545	65.0397
0.313527	0.0293889	4.09671					0.225455	0.0351687	71.2927					0.474127	0.514545	63.6823
0.320284	0.0293889	6.62149					0.233434	0.0351687	71.4417					0.491317	0.514545	62.4552
0.32704	0.0293889	9.73005					0.241414	0.0351687	71.5845					0.508507	0.514545	61.391
0.333797	0.0293889	13.3087					0.249394	0.0351687	71.7122					0.525697	0.514545	60.5137
0.340554	0.0293889	17.2087					0.257374	0.0351687	71.8176					0.542887	0.514545	59.8376
0.34731	0.0293889	21.2596					0.265354	0.0351687	71.896					0.560077	0.514545	59.3669
0.354067	0.0293889	25.278					0.273333	0.0351687	71.9457					0.577267	0.514545	59.0968
0.360823	0.0293889	29.0742					0.281313	0.0351687	71.9671					0.594457	0.514545	59.0143
0.36758	0.0293889	32.4573					0.289293	0.0351687	71.9624					0.611646	0.514545	59.0998
0.374336	0.0293889	35.2392					0.297273	0.0351687	71.9345					0.628836	0.514545	59.3277
0.381093	0.0293889	37.2415					0.305253	0.0351687	71.8867					0.646026	0.514545	59.6685
0.387849	0.0293889	38.3058					0.313232	0.0351687	71.8235					0.663216	0.514545	60.0896
0.394606	0.0293889	38.3085					0.321212	0.0351687	71.7525					0.680406	0.514545	60.5566
0.401363	0.0293889	37.1829					0.329192	0.0351687	71.684					0.697596	0.514545	61.0347
0.408119	0.0293889	34.9462					0.337172	0.0351687	71.6299					0.714786	0.514545	61.4896
0.414876	0.0293889	31.7266					0.345152	0.0351687	71.6009					0.731976	0.514545	61.8891
0.421632	0.0293889	27.7744					0.353131	0.0351687	71.6067					0.749166	0.514545	62.2041
0.428389	0.0293889	23.4349					0.361111	0.0351687	71.6555					0.766356	0.514545	62.4092
0.435145	0.0293889	19.0754					0.369091	0.0351687	71.7541					0.783545	0.514545	62.4843
0.441902	0.0293889	15.0005					0.377071	0.0351687	71.9083					0.800735	0.514545	62.415
0.448659	0.0293889	11.4057					0.385051	0.0351687	72.1231					0.817925	0.514545	62.1933
0.455415	0.0293889	8.37744					0.39303	0.0351687	72.4029					0.835115	0.514545	61.8178
0.462172	0.0293889	5.92118					0.40101	0.0351687	72.7518					0.852305	0.514545	61.2941
0.468928	0.0293889	3.99424					0.40899	0.0351687	73.1735					0.869495	0.514545	60.6347
0.475685	0.0293889	2.53519					0.41697	0.0351687	73.6713					0.886685	0.514545	59.858
0.482441	0.0293889	1.48667					0.424949	0.0351687	74.2479					0.903875	0.514545	58.9883
0.489198	0.0293889	0.811785					0.432929	0.0351687	74.9054					0.921065	0.514545	58.0546
0.495955	0.0293889	0.505009					0.440909	0.0351687	75.6448					0.938255	0.514545	57.0894
0.502711	0.0293889	0.598322					0.448889	0.0351687	76.4654					0.955444	0.514545	56.1276
0.509468	0.0293889	1.16294					0.456869	0.0351687	77.365					0.972634	0.514545	55.2052
0.516224	0.0293889	2.30646					0.464848	0.0351687	78.3386					0.989824	0.514545	54.3572
0.522981	0.0293889	4.16464					0.472828	0.0351687	79.3784					1.00701	0.514545	53.6171
0.529737	0.0293889	6.88671					0.480808	0.0351687	80.4732					1.0242	0.514545	53.0154
0.536494	0.0293889	10.6131					0.488788	0.0351687	81.6077					1.04139	0.514545	52.5778
0.543251	0.0293889	15.4451					0.496768	0.0351687	82.7625					1.05858	0.514545	52.3241
0.550007	0.0293889	21.409					0.504747	0.0351687	83.914					1.07577	0.514545	52.2656
0.556764	0.0293889	28.4216					0.512727	0.0351687	85.0349					1.09296	0.514545	52.4044
0.56352	0.0293889	36.2693					0.520707	0.0351687	86.0946					1.11015	0.514545	52.7333
0.570277	0.0293889	44.6128					0.528687	0.0351687	87.061					1.12734	0.514545	53.2382
0.577033	0.0293889	53.0226					0.536667	0.0351687	87.902					1.14453	0.514545	53.8995
0.58379	0.0293889	61.0355					0.544646	0.0351687	88.5873					1.16172	0.514545	54.6932
0.590546	0.0293889	68.2219					0.552626	0.0351687	89.0917					1.17891	0.514545	55.5929
0.597303	0.0293889	74.2438					0.560606	0.0351687	89.3965					1.1961	0.514545	56.57
0.60406	0.0293889	78.8791					0.568586	0.0351687	89.4933					1.21329	0.514545	57.595
0.610816	0.0293889	81.9936					0.576566	0.0351687	89.387					1.23048	0.514545	58.6382
0.617573	0.0293889	83.4862					0.584545	0.0351687	89.1001					1.24767	0.514545	59.6708
0.624329	0.0293889	83.2849					0.592525	0.0351687	88.678					1.26486	0.514545	60.6652
0.631086	0.0293889	81.4255					0.600505	0.0351687	88.1918					1.28205	0.514545	61.5962
0.637842	0.0293889	78.1079					0.608485	0.0351687	87.7361					1.29924	0.514545	62.4417
0.644599	0.0293889	73.6395					0.616465	0.0351687	87.4259					1.31643	0.514545	63.1838
0.651356	0.0293889	68.3342					0.624444	0.0351687	87.3895					1.33362	0.514545	63.8093
0.658112	0.0293889	62.4591					0.632424	0.0351687	87.7455					1.35081	0.514545	64.3105
0.664869	0.0293889	56.2368					0.640404	0.0351687	88.5588					1.368	0.514545	64.6846
0.671625	0.0293889	49.8648					0.648384	0.0351687	89.7972					1.38519	0.514545	64.9334
0.678382	0.0293889	43.5329					0.656364	0.0351687	91.3326					1.40238	0.514545	65.062
0.685138	0.0293889	37.4272					0.664343	0.0351687	92.9701					1.41957	0.514545	65.0787
0.691895	0.0293889	31.7231					0.672323	0.0351687	94.4815					1.43676	0.514545	64.9942
0.698652	0.0293889	26.5666					0.680303	0.0351687	95.6448					1.45395	0.514545	64.821
0.705408	0.0293889	22.0516					0.688283	0.0351687	96.2933					1.47114	0.514545	64.5733
0.712165	0.0293889	18.2104					0.696263	0.0351687	96.3577					1.48833	0.514545	64.266
0.718921	0.0293889	15.0272					0.704242	0.0351687	95.8789					1.50552	0.514545	63.9146
0.725678	0.0293889	12.4565					0.712222	0.0351687	94.985					1.52271	0.514545	63.5348
0.732434	0.0293889	10.4361					0.720202	0.0351687	93.8537					1.5399	0.514545	63.142
0.739191	0.0293889	8.89756					0.728182	0.0351687	92.6724					1.55709	0.514545	62.7512
0.745947	0.0293889	7.77177					0.736162	0.0351687	91.6007					1.57428	0.514545	62.3762
0.752704	0.0293889	6.99305					0.744141	0.0351687	90.7383					1.59147	0.514545	62.0299
0.759461	0.0293889	6.50138					0.752121	0.0351687	90.1165					1.60866	0.514545	61.7237
0.766217	0.0293889	6.24354					0.760101	0.0351687	89.7128					1.62585	0.514545	61.4671
0.772974	0.0293889	6.17347					0.768081	0.0351687	89.4698					1.64304	0.514545	61.2681
0.77973	0.0293889	6.2521					0.776061	0.0351687	89.3123					1.66023	0.514545	61.132
0.786487	0.0293889	6.44674					0.78404	0.0351687	89.1592					1.67742	0.514545	61.0621
0.793243	0.0293889	6.7303					0.79202	0.0351687	88.9348					1.69461	0.514545	61.0591
0.8	0.0293889	7.08033					0.8	0.0351687	88.5787					1.7118	0.514545	61.121
0.1311	0.0332667	24.701					0.01	0.0402024	60.5468					0.01	0.615455	39.37
0.137857	0.0332667	22.3649					0.0179798	0.0402024	62.2828					0.0271899	0.615455	43.0466
0.144613	0.0332667	20.4167					0.0259596	0.0402024	64.3333					0.0443798	0.615455	46.6313
0.15137	0.0332667	18.7535					0.0339394	0.0402024	66.6115					0.0615697	0.615455	50.1033
0.158126	0.0332667	17.2443					0.0419192	0.0402024	69.0073					0.0787596	0.615455	53.4418
0.164883	0.0332667	15.7868					0.049899	0.0402024	71.3965					0.0959495	0.615455	56.6259
0.171639	0.0332667	14.3335					0.0578788	0.0402024	73.6489					0.113139	0.615455	59.6351
0.178396	0.0332667	12.8874					0.0658586	0.0402024	75.6358					0.130329	0.615455	62.4493
0.185153	0.0332667	11.4852					0.0738384	0.0402024	77.2355					0.147519	0.615455	65.0495
0.191909	0.0332667	10.1817					0.0818182	0.0402024	78.3397					0.164709	0.615455	67.418
0.198666	0.0332667	9.03618					0.089798	0.0402024	78.8602					0.181899	0.615455	69.5388
0.205422	0.0332667	8.09855					0.0977778	0.0402024	78.7573					0.199089	0.615455	71.3979
0.212179	0.0332667	7.39525					0.105758	0.0402024	78.0912					0.216279	0.615455	72.9838
0.218935	0.0332667	6.91559					0.113737	0.0402024	77.0285					0.233469	0.615455	74.2879
0.225692	0.0332667	6.6038					0.121717	0.0402024	75.7882					0.250659	0.615455	75.305
0.232448	0.0332667	6.36261					0.129697	0.0402024	74.5712					0.267848	0.615455	76.0335
0.239205	0.0332667	6.0731					0.137677	0.0402024	73.5104					0.285038	0.615455	76.4761
0.245962	0.0332667	5.62772					0.145657	0.0402024	72.6574					0.302228	0.615455	76.6398
0.252718	0.0332667	4.96513					0.153636	0.0402024	72.0066					0.319418	0.615455	76.5368
0.259475	0.0332667	4.09239					0.161616	0.0402024	71.5313					0.336608	0.615455	76.1842
0.266231	0.0332667	3.08596					0.169596	0.0402024	71.2019					0.353798	0.615455	75.6045
0.272988	0.0332667	2.07407					0.177576	0.0402024	70.991					0.370988	0.615455	74.8254
0.279744	0.0332667	1.2113					0.185556	0.0402024	70.8745					0.388178	0.615455	73.8789
0.286501	0.0332667	0.655674					0.193535	0.0402024	70.832					0.405368	0.615455	72.8014
0.293258	0.0332667	0.552128					0.201515	0.0402024	70.8463					0.422558	0.615455	71.6315
0.300014	0.0332667	1.01962					0.209495	0.0402024	70.903					0.439747	0.615455	70.4092
0.306771	0.0332667	2.13828					0.217475	0.0402024	70.9895					0.456937	0.615455	69.1742
0.313527	0.0332667	3.9384					0.225455	0.0402024	71.0945					0.474127	0.615455	67.9642
0.320284	0.0332667	6.3978					0.233434	0.0402024	71.2074					0.491317	0.615455	66.8133
0.32704	0.0332667	9.44321					0.241414	0.0402024	71.3187					0.508507	0.615455	65.7513
0.333797	0.0332667	12.9558					0.249394	0.0402024	71.42					0.525697	0.615455	64.8019
0.340554	0.0332667	16.7847					0.257374	0.0402024	71.5049					0.542887	0.615455	63.9827
0.34731	0.0332667	20.7603					0.265354	0.0402024	71.5689					0.560077	0.615455	63.3045
0.354067	0.0332667	24.7036					0.273333	0.0402024	71.6103					0.577267	0.615455	62.7715
0.360823	0.0332667	28.4325					0.281313	0.0402024	71.6295					0.594457	0.615455	62.3818
0.36758	0.0332667	31.7659					0.289293	0.0402024	71.6283					0.611646	0.615455	62.1277
0.374336	0.0332667	34.5282					0.297273	0.0402024	71.609					0.628836	0.615455	61.9966
0.381093	0.0332667	36.5564					0.305253	0.0402024	71.5745					0.646026	0.615455	61.9723
0.387849	0.0332667	37.7092					0.313232	0.0402024	71.5288					0.663216	0.615455	62.0351
0.394606	0.0332667	37.8826					0.321212	0.0402024	71.479					0.680406	0.615455	62.164
0.401363	0.0332667	37.028					0.329192	0.0402024	71.4354					0.697596	0.615455	62.3368
0.408119	0.0332667	35.1748					0.337172	0.0402024	71.4091					0.714786	0.615455	62.5314
0.414876	0.0332667	32.4487					0.345152	0.0402024	71.4105					0.731976	0.615455	62.7269
0.421632	0.0332667	29.0736					0.353131	0.0402024	71.4488					0.749166	0.615455	62.9043
0.428389	0.0332667	25.3447					0.361111	0.0402024	71.5318					0.766356	0.615455	63.0472
0.435145	0.0332667	21.5714					0.369091	0.0402024	71.6661					0.783545	0.615455	63.1424
0.441902	0.0332667	18.0151					0.377071	0.0402024	71.8574					0.800735	0.615455	63.1805
0.448659	0.0332667	14.8498					0.385051	0.0402024	72.1109					0.817925	0.615455	63.1563
0.455415	0.0332667	12.1581					0.39303	0.0402024	72.4313					0.835115	0.615455	63.0683
0.462172	0.0332667	9.94964					0.40101	0.0402024	72.8233					0.852305	0.615455	62.9195
0.468928	0.0332667	8.18884					0.40899	0.0402024	73.291					0.869495	0.615455	62.7163
0.475685	0.0332667	6.82156					0.41697	0.0402024	73.8385					0.886685	0.615455	62.4687
0.482441	0.0332667	5.79727					0.424949	0.0402024	74.4692					0.903875	0.615455	62.1893
0.489198	0.0332667	5.08569					0.432929	0.0402024	75.186					0.921065	0.615455	61.8927
0.495955	0.0332667	4.68829					0.440909	0.0402024	75.9905					0.938255	0.615455	61.5947
0.502711	0.0332667	4.64536					0.448889	0.0402024	76.883					0.955444	0.615455	61.3115
0.509468	0.0332667	5.0389					0.456869	0.0402024	77.8617					0.972634	0.615455	61.0585
0.516224	0.0332667	5.99097					0.464848	0.0402024	78.922					0.989824	0.615455	60.85
0.522981	0.0332667	7.65665					0.472828	0.0402024	80.0562					1.00701	0.615455	60.6983
0.529737	0.0332667	10.2102					0.480808	0.0402024	81.2528					1.0242	0.615455	60.6132
0.536494	0.0332667	13.8221					0.488788	0.0402024	82.4955					1.04139	0.615455	60.6019
0.543251	0.0332667	18.6269					0.496768	0.0402024	83.7636					1.05858	0.615455	60.6688
0.550007	0.0332667	24.6805					0.504747	0.0402024	85.0312					1.07577	0.615455	60.8149
0.556764	0.0332667	31.9169					0.512727	0.0402024	86.2678					1.09296	0.615455	61.0384
0.56352	0.0332667	40.118					0.520707	0.0402024	87.4391					1.11015	0.615455	61.3343
0.570277	0.0332667	48.916					0.528687	0.0402024	88.5084					1.12734	0.615455	61.6952
0.577033	0.0332667	57.8335					0.536667	0.0402024	89.4386					1.14453	0.615455	62.1112
0.58379	0.0332667	66.3502					0.544646	0.0402024	90.1945					1.16172	0.615455	62.5704
0.590546	0.0332667	73.9821					0.552626	0.0402024	90.7456					1.17891	0.615455	63.059
0.597303	0.0332667	80.3569					0.560606	0.0402024	91.0688					1.1961	0.615455	63.5615
0.60406	0.0332667	85.2514					0.568586	0.0402024	91.1513					1.21329	0.615455	64.0619
0.610816	0.0332667	88.555					0.576566	0.0402024	90.9937					1.23048	0.615455	64.5434
0.617573	0.0332667	90.1716					0.584545	0.0402024	90.6146					1.24767	0.615455	64.9899
0.624329	0.0332667	89.9919					0.592525	0.0402024	90.0562					1.26486	0.615455	65.3863
0.631086	0.0332667	88.0245					0.600505	0.0402024	89.3873					1.28205	0.615455	65.7192
0.637842	0.0332667	84.4988					0.608485	0.0402024	88.702					1.29924	0.615455	65.9779
0.644599	0.0332667	79.7741					0.616465	0.0402024	88.1165					1.31643	0.615455	66.1544
0.651356	0.0332667	74.1925					0.624444	0.0402024	87.7642					1.33362	0.615455	66.2445
0.658112	0.0332667	68.0244					0.632424	0.0402024	87.7725					1.35081	0.615455	66.2471
0.664869	0.0332667	61.4867					0.640404	0.0402024	88.2198					1.368	0.615455	66.1649
0.671625	0.0332667	54.7735					0.648384	0.0402024	89.0967					1.38519	0.615455	66.0041
0.678382	0.0332667	48.0763					0.656364	0.0402024	90.3036					1.40238	0.615455	65.7734
0.685138	0.0332667	41.5894					0.664343	0.0402024	91.6741					1.41957	0.615455	65.4843
0.691895	0.0332667	35.5003					0.672323	0.0402024	93.0053					1.43676	0.615455	65.1505
0.698652	0.0332667	29.9694					0.680303	0.0402024	94.0947					1.45395	0.615455	64.787
0.705408	0.0332667	25.1005					0.688283	0.0402024	94.7835					1.47114	0.615455	64.4102
0.712165	0.0332667	20.9298					0.696263	0.0402024	94.9931					1.48833	0.615455	64.0369
0.718921	0.0332667	17.4428					0.704242	0.0402024	94.7384					1.50552	0.615455	63.6844
0.725678	0.0332667	14.594					0.712222	0.0402024	94.1136					1.52271	0.615455	63.3699
0.732434	0.0332667	12.3216					0.720202	0.0402024	93.262					1.5399	0.615455	63.11
0.739191	0.0332667	10.5561					0.728182	0.0402024	92.3399					1.55709	0.615455	62.9204
0.745947	0.0332667	9.22741					0.736162	0.0402024	91.4826					1.57428	0.615455	62.8156
0.752704	0.0332667	8.26839					0.744141	0.0402024	90.7781					1.59147	0.615455	62.8087
0.759461	0.0332667	7.61736					0.752121	0.0402024	90.258					1.60866	0.615455	62.9109
0.766217	0.0332667	7.21927					0.760101	0.0402024	89.9067					1.62585	0.615455	63.1313
0.772974	0.0332667	7.02618					0.768081	0.0402024	89.6763					1.64304	0.615455	63.4765
0.77973	0.0332667	6.99712					0.776061	0.0402024	89.5016					1.66023	0.615455	63.9508
0.786487	0.0332667	7.09753					0.78404	0.0402024	89.3127					1.67742	0.615455	64.5555
0.793243	0.0332667	7.29854					0.79202	0.0402024	89.0447					1.69461	0.615455	65.2886
0.8	0.0332667	7.57609					0.8	0.0402024	88.6467					1.7118	0.615455	66.1454
0.1311	0.0371444	26.139					0.01	0.0452362	61.3199					0.01	0.716364	27.8295
0.137857	0.0371444	23.9849					0.0179798	0.0452362	62.9014					0.0271899	0.716364	31.7158
0.144613	0.0371444	22.1617					0.0259596	0.0452362	64.7494					0.0443798	0.716364	35.5447
0.15137	0.0371444	20.5659					0.0339394	0.0452362	66.7861					0.0615697	0.716364	39.2953
0.158126	0.0371444	19.0658					0.0419192	0.0452362	68.9143					0.0787596	0.716364	42.9459
0.164883	0.0371444	17.566					0.049899	0.0452362	71.0253					0.0959495	0.716364	46.4747
0.171639	0.0371444	16.0335					0.0578788	0.0452362	73.0063					0.113139	0.716364	49.8599
0.178396	0.0371444	14.4859					0.0658586	0.0452362	74.7475					0.130329	0.716364	53.0804
0.185153	0.0371444	12.97					0.0738384	0.0452362	76.1483					0.147519	0.716364	56.1158
0.191909	0.0371444	11.5469					0.0818182	0.0452362	77.1222					0.164709	0.716364	58.9472
0.198666	0.0371444	10.278					0.089798	0.0452362	77.6033					0.181899	0.716364	61.5574
0.205422	0.0371444	9.21358					0.0977778	0.0452362	77.5675					0.199089	0.716364	63.9314
0.212179	0.0371444	8.3784					0.105758	0.0452362	77.0639					0.216279	0.716364	66.0568
0.218935	0.0371444	7.7608					0.113737	0.0452362	76.2201					0.233469	0.716364	67.9243
0.225692	0.0371444	7.30783					0.121717	0.0452362	75.2064					0.250659	0.716364	69.5278
0.232448	0.0371444	6.93135					0.129697	0.0452362	74.1835					0.267848	0.716364	70.8651
0.239205	0.0371444	6.52649					0.137677	0.0452362	73.2635					0.285038	0.716364	71.9379
0.245962	0.0371444	5.99942					0.145657	0.0452362	72.4968					0.302228	0.716364	72.7522
0.252718	0.0371444	5.29543					0.153636	0.0452362	71.8894					0.319418	0.716364	73.318
0.259475	0.0371444	4.41711					0.161616	0.0452362	71.4271					0.336608	0.716364	73.6497
0.266231	0.0371444	3.42668					0.169596	0.0452362	71.0908					0.353798	0.716364	73.7656
0.272988	0.0371444	2.43388					0.177576	0.0452362	70.8605					0.370988	0.716364	73.6876
0.279744	0.0371444	1.57685					0.185556	0.0452362	70.718					0.388178	0.716364	73.4409
0.286501	0.0371444	1.00327					0.193535	0.0452362	70.6464					0.405368	0.716364	73.0531
0.293258	0.0371444	0.855182					0.201515	0.0452362	70.631					0.422558	0.716364	72.5533
0.300014	0.0371444	1.25617					0.209495	0.0452362	70.6583					0.439747	0.716364	71.9716
0.306771	0.0371444	2.29746					0.217475	0.0452362	70.7166					0.456937	0.716364	71.3377
0.313527	0.0371444	4.02156					0.225455	0.0452362	70.7949					0.474127	0.716364	70.6804
0.320284	0.0371444	6.40887					0.233434	0.0452362	70.883					0.491317	0.716364	70.0262
0.32704	0.0371444	9.37929					0.241414	0.0452362	70.9721					0.508507	0.716364	69.3987
0.333797	0.0371444	12.808					0.249394	0.0452362	71.0543					0.525697	0.716364	68.8179
0.340554	0.0371444	16.543					0.257374	0.0452362	71.1238					0.542887	0.716364	68.3
0.34731	0.0371444	20.4186					0.265354	0.0452362	71.177					0.560077	0.716364	67.8565
0.354067	0.0371444	24.263					0.273333	0.0452362	71.2124					0.577267	0.716364	67.4947
0.360823	0.0371444	27.9042					0.281313	0.0452362	71.2305					0.594457	0.716364	67.2175
0.36758	0.0371444	31.1732					0.289293	0.0452362	71.2332					0.611646	0.716364	67.0239
0.374336	0.0371444	33.9093					0.297273	0.0452362	71.223					0.628836	0.716364	66.9091
0.381093	0.0371444	35.9657					0.305253	0.0452362	71.203					0.646026	0.716364	66.8654
0.387849	0.0371444	37.2195					0.313232	0.0452362	71.1773					0.663216	0.716364	66.8828
0.394606	0.0371444	37.5847					0.321212	0.0452362	71.1527					0.680406	0.716364	66.9496
0.401363	0.0371444	37.0284					0.329192	0.0452362	71.1385					0.697596	0.716364	67.0532
0.408119	0.0371444	35.5876					0.337172	0.0452362	71.1451					0.714786	0.716364	67.1807
0.414876	0.0371444	33.3807					0.345152	0.0452362	71.1819					0.731976	0.716364	67.3197
0.421632	0.0371444	30.604					0.353131	0.0452362	71.2573					0.749166	0.716364	67.459
0.428389	0.0371444	27.5069					0.361111	0.0452362	71.3786					0.766356	0.716364	67.5891
0.435145	0.0371444	24.3478					0.369091	0.0452362	71.5522					0.783545	0.716364	67.7022
0.441902	0.0371444	21.3467					0.377071	0.0452362	71.7836					0.800735	0.716364	67.7934
0.448659	0.0371444	18.654					0.385051	0.0452362	72.0783					0.817925	0.716364	67.8601
0.455415	0.0371444	16.3439					0.39303	0.0452362	72.4413					0.835115	0.716364	67.9022
0.462172	0.0371444	14.4271					0.40101	0.0452362	72.8777					0.852305	0.716364	67.922
0.468928	0.0371444	12.8731					0.40899	0.0452362	73.3925					0.869495	0.716364	67.9239
0.475685	0.0371444	11.6344					0.41697	0.0452362	73.9903					0.886685	0.716364	67.9138
0.482441	0.0371444	10.6668					0.424949	0.0452362	74.6756					0.903875	0.716364	67.8984
0.489198	0.0371444	9.94633					0.432929	0.0452362	75.4519					0.921065	0.716364	67.8847
0.495955	0.0371444	9.48055					0.440909	0.0452362	76.3219					0.938255	0.716364	67.8787
0.502711	0.0371444	9.31682					0.448889	0.0452362	77.2866					0.955444	0.716364	67.8853
0.509468	0.0371444	9.54603					0.456869	0.0452362	78.3449					0.972634	0.716364	67.9066
0.516224	0.0371444	10.3024					0.464848	0.0452362	79.4929					0.989824	0.716364	67.9423
0.522981	0.0371444	11.7581					0.472828	0.0452362	80.723					1.00701	0.716364	67.9887
0.529737	0.0371444	14.1101					0.480808	0.0452362	82.0236					1.0242	0.716364	68.0393
0.536494	0.0371444	17.5584					0.488788	0.0452362	83.3779					1.04139	0.716364	68.0853
0.543251	0.0371444	22.2715					0.496768	0.0452362	84.7637					1.05858	0.716364	68.117
0.550007	0.0371444	28.3393					0.504747	0.0452362	86.1531					1.07577	0.716364	68.126
0.556764	0.0371444	35.719					0.512727	0.0452362	87.5125					1.09296	0.716364	68.1073
0.56352	0.0371444	44.1936					0.520707	0.0452362	88.8037					1.11015	0.716364	68.0594
0.570277	0.0371444	53.3702					0.528687	0.0452362	89.9855					1.12734	0.716364	67.9821
0.577033	0.0371444	62.7267					0.536667	0.0452362	91.0154					1.14453	0.716364	67.8753
0.58379	0.0371444	71.6871					0.544646	0.0452362	91.8532					1.16172	0.716364	67.7383
0.590546	0.0371444	79.7107					0.552626	0.0452362	92.4634					1.17891	0.716364	67.5693
0.597303	0.0371444	86.3844					0.560606	0.0452362	92.8185					1.1961	0.716364	67.3654
0.60406	0.0371444	91.4843					0.568586	0.0452362	92.9015					1.21329	0.716364	67.1232
0.610816	0.0371444	94.9377					0.576566	0.0452362	92.7093					1.23048	0.716364	66.8394
0.617573	0.0371444	96.6712					0.584545	0.0452362	92.257					1.24767	0.716364	66.5108
0.624329	0.0371444	96.5283					0.592525	0.0452362	91.5829					1.26486	0.716364	66.1354
0.631086	0.0371444	94.4761					0.600505	0.0452362	90.7521					1.28205	0.716364	65.7127
0.637842	0.0371444	90.7798					0.608485	0.0452362	89.8565					1.29924	0.716364	65.2435
0.644599	0.0371444	85.8535					0.616465	0.0452362	89.0125					1.31643	0.716364	64.7307
0.651356	0.0371444	80.0577					0.624444	0.0452362	88.3551					1.33362	0.716364	64.179
0.658112	0.0371444	73.6572					0.632424	0.0452362	88.0159					1.35081	0.716364	63.5952
0.664869	0.0371444	66.8586					0.640404	0.0452362	88.0851					1.368	0.716364	62.9879
0.671625	0.0371444	59.8507					0.648384	0.0452362	88.5784					1.38519	0.716364	62.3674
0.678382	0.0371444	52.8265					0.656364	0.0452362	89.4312					1.40238	0.716364	61.7458
0.685138	0.0371444	45.9879					0.664343	0.0452362	90.5118					1.41957	0.716364	61.1367
0.691895	0.0371444	39.534					0.672323	0.0452362	91.6465					1.43676	0.716364	60.5548
0.698652	0.0371444	33.6371					0.680303	0.0452362	92.6523					1.45395	0.716364	60.016
0.705408	0.0371444	28.4117					0.688283	0.0452362	93.3762					1.47114	0.716364	59.5367
0.712165	0.0371444	23.9005					0.696263	0.0452362	93.7292					1.48833	0.716364	59.1337
0.718921	0.0371444	20.0935					0.704242	0.0452362	93.7004					1.50552	0.716364	58.824
0.725678	0.0371444	16.9481					0.712222	0.0452362	93.3498					1.52271	0.716364	58.624
0.732434	0.0371444	14.404					0.720202	0.0452362	92.7843					1.5399	0.716364	58.5496
0.739191	0.0371444	12.3921					0.728182	0.0452362	92.127					1.55709	0.716364	58.6154
0.745947	0.0371444	10.8419					0.736162	0.0452362	91.488					1.57428	0.716364	58.8347
0.752704	0.0371444	9.68521					0.744141	0.0452362	90.942					1.59147	0.716364	59.2188
0.759461	0.0371444	8.85879					0.752121	0.0452362	90.5193					1.60866	0.716364	59.777
0.766217	0.0371444	8.30586					0.760101	0.0452362	90.2109					1.62585	0.716364	60.5162
0.772974	0.0371444	7.9766					0.768081	0.0452362	89.9793					1.64304	0.716364	61.4402
0.77973	0.0371444	7.82806					0.776061	0.0452362	89.7713					1.66023	0.716364	62.5501
0.786487	0.0371444	7.82373					0.78404	0.0452362	89.5293					1.67742	0.716364	63.8434
0.793243	0.0371444	7.93289					0.79202	0.0452362	89.2004					1.69461	0.716364	65.3142
0.8	0.0371444	8.12975					0.8	0.0452362	88.7438					1.7118	0.716364	66.9529
0.1311	0.0410222	26.7148					0.01	0.0502699	62.0776					0.01	0.817273	15.461
0.137857	0.0410222	24.7797					0.0179798	0.0502699	63.4945					0.0271899	0.817273	19.432
0.144613	0.0410222	23.1286					0.0259596	0.0502699	65.1299					0.0443798	0.817273	23.3859
0.15137	0.0410222	21.6567					0.0339394	0.0502699	66.9142					0.0615697	0.817273	27.302
0.158126	0.0410222	20.2296					0.0419192	0.0502699	68.7626					0.0787596	0.817273	31.1589
0.164883	0.0410222	18.7564					0.049899	0.0502699	70.5817					0.0959495	0.817273	34.9346
0.171639	0.0410222	17.2175					0.0578788	0.0502699	72.2764					0.113139	0.817273	38.6071
0.178396	0.0410222	15.6417					0.0658586	0.0502699	73.7556					0.130329	0.817273	42.1546
0.185153	0.0410222	14.0834					0.0738384	0.0502699	74.9385					0.147519	0.817273	45.5563
0.191909	0.0410222	12.6078					0.0818182	0.0502699	75.7582					0.164709	0.817273	48.7924
0.198666	0.0410222	11.2783					0.089798	0.0502699	76.1687					0.181899	0.817273	51.8452
0.205422	0.0410222	10.145					0.0977778	0.0502699	76.1585					0.199089	0.817273	54.6988
0.212179	0.0410222	9.23213					0.105758	0.0502699	75.7697					0.216279	0.817273	57.3398
0.218935	0.0410222	8.52827					0.113737	0.0502699	75.1005					0.233469	0.817273	59.7578
0.225692	0.0410222	7.98413					0.121717	0.0502699	74.2809					0.250659	0.817273	61.9456
0.232448	0.0410222	7.52024					0.129697	0.0502699	73.4365					0.267848	0.817273	63.8993
0.239205	0.0410222	7.04405					0.137677	0.0502699	72.6582					0.285038	0.817273	65.6187
0.245962	0.0410222	6.47339					0.145657	0.0502699	71.993					0.302228	0.817273	67.1071
0.252718	0.0410222	5.75935					0.153636	0.0502699	71.4532					0.319418	0.817273	68.3719
0.259475	0.0410222	4.90137					0.161616	0.0502699	71.0329					0.336608	0.817273	69.4238
0.266231	0.0410222	3.95022					0.169596	0.0502699	70.7202					0.353798	0.817273	70.2769
0.272988	0.0410222	2.99977					0.177576	0.0502699	70.5009					0.370988	0.817273	70.9484
0.279744	0.0410222	2.17258					0.185556	0.0502699	70.3609					0.388178	0.817273	71.4579
0.286501	0.0410222	1.60474					0.193535	0.0502699	70.2862					0.405368	0.817273	71.8268
0.293258	0.0410222	1.43283					0.201515	0.0502699	70.2642					0.422558	0.817273	72.0781
0.300014	0.0410222	1.78217					0.209495	0.0502699	70.2825					0.439747	0.817273	72.2349
0.306771	0.0410222	2.75302					0.217475	0.0502699	70.3302					0.456937	0.817273	72.3202
0.313527	0.0410222	4.39947					0.225455	0.0502699	70.3968					0.474127	0.817273	72.3562
0.320284	0.0410222	6.70451					0.233434	0.0502699	70.4728					0.491317	0.817273	72.3632
0.32704	0.0410222	9.58184					0.241414	0.0502699	70.5499					0.508507	0.817273	72.3592
0.333797	0.0410222	12.9026					0.249394	0.0502699	70.6212					0.525697	0.817273	72.3592
0.340554	0.0410222	16.5168					0.257374	0.0502699	70.6816					0.542887	0.817273	72.375
0.34731	0.0410222	20.2651					0.265354	0.0502699	70.7282					0.560077	0.817273	72.4146
0.354067	0.0410222	23.9858					0.273333	0.0502699	70.7601					0.577267	0.817273	72.4829
0.360823	0.0410222	27.5191					0.281313	0.0502699	70.7786					0.594457	0.817273	72.5809
0.36758	0.0410222	30.7105					0.289293	0.0502699	70.786					0.611646	0.817273	72.7069
0.374336	0.0410222	33.4146					0.297273	0.0502699	70.7856					0.628836	0.817273	72.8563
0.381093	0.0410222	35.5018					0.305253	0.0502699	70.7813					0.646026	0.817273	73.022
0.387849	0.0410222	36.8668					0.313232	0.0502699	70.7776					0.663216	0.817273	73.1954
0.394606	0.0410222	37.44					0.321212	0.0502699	70.7812					0.680406	0.817273	73.3662
0.401363	0.0410222	37.2009					0.329192	0.0502699	70.8004					0.697596	0.817273	73.5235
0.408119	0.0410222	36.1902					0.337172	0.0502699	70.8441					0.714786	0.817273	73.6563
0.414876	0.0410222	34.5158					0.345152	0.0502699	70.9204					0.731976	0.817273	73.7538
0.421632	0.0410222	32.3469					0.353131	0.0502699	71.0369					0.749166	0.817273	73.8061
0.428389	0.0410222	29.8922					0.361111	0.0502699	71.1999					0.766356	0.817273	73.805
0.435145	0.0410222	27.3648					0.369091	0.0502699	71.4155					0.783545	0.817273	73.7439
0.441902	0.0410222	24.9466					0.377071	0.0502699	71.6893					0.800735	0.817273	73.6185
0.448659	0.0410222	22.7632					0.385051	0.0502699	72.0267					0.817925	0.817273	73.4273
0.455415	0.0410222	20.8772					0.39303	0.0502699	72.4334					0.835115	0.817273	73.1715
0.462172	0.0410222	19.2969					0.40101	0.0502699	72.9149					0.852305	0.817273	72.855
0.468928	0.0410222	17.9948					0.40899	0.0502699	73.4768					0.869495	0.817273	72.4848
0.475685	0.0410222	16.9281					0.41697	0.0502699	74.1248					0.886685	0.817273	72.0702
0.482441	0.0410222	16.0583					0.424949	0.0502699	74.8641					0.903875	0.817273	71.6226
0.489198	0.0410222	15.3667					0.432929	0.0502699	75.6992					0.921065	0.817273	71.1549
0.495955	0.0410222	14.8659					0.440909	0.0502699	76.6338					0.938255	0.817273	70.6806
0.502711	0.0410222	14.6087					0.448889	0.0502699	77.6698					0.955444	0.817273	70.2128
0.509468	0.0410222	14.6926					0.456869	0.0502699	78.8069					0.972634	0.817273	69.7631
0.516224	0.0410222	15.2611					0.464848	0.0502699	80.0419					0.989824	0.817273	69.3409
0.522981	0.0410222	16.5					0.472828	0.0502699	81.3678					1.00701	0.817273	68.9521
0.529737	0.0410222	18.6258					0.480808	0.0502699	82.773					1.0242	0.817273	68.599
0.536494	0.0410222	21.8649					0.488788	0.0502699	84.2402					1.04139	0.817273	68.2802
0.543251	0.0410222	26.4188					0.496768	0.0502699	85.7461					1.05858	0.817273	67.9901
0.550007	0.0410222	32.4136					0.504747	0.0502699	87.2611					1.07577	0.817273	67.7202
0.556764	0.0410222	39.8354					0.512727	0.0502699	88.7486					1.09296	0.817273	67.459
0.56352	0.0410222	48.4739					0.520707	0.0502699	90.1666					1.11015	0.817273	67.1933
0.570277	0.0410222	57.9174					0.528687	0.0502699	91.4692					1.12734	0.817273	66.9091
0.577033	0.0410222	67.6068					0.536667	0.0502699	92.6086					1.14453	0.817273	66.5926
0.58379	0.0410222	76.9178					0.544646	0.0502699	93.5394					1.16172	0.817273	66.2308
0.590546	0.0410222	85.2553					0.552626	0.0502699	94.2211					1.17891	0.817273	65.8124
0.597303	0.0410222	92.1596					0.560606	0.0502699	94.6222					1.1961	0.817273	65.3286
0.60406	0.0410222	97.3984					0.568586	0.0502699	94.7222					1.21329	0.817273	64.7732
0.610816	0.0410222	100.945					0.576566	0.0502699	94.5147					1.23048	0.817273	64.1437
0.617573	0.0410222	102.77					0.584545	0.0502699	94.0112					1.24767	0.817273	63.4408
0.624329	0.0410222	102.672					0.592525	0.0502699	93.2458					1.26486	0.817273	62.669
0.631086	0.0410222	100.57					0.600505	0.0502699	92.2786					1.28205	0.817273	61.8359
0.637842	0.0410222	96.767					0.608485	0.0502699	91.1979					1.29924	0.817273	60.9519
0.644599	0.0410222	91.7184					0.616465	0.0502699	90.1182					1.31643	0.817273	60.0296
0.651356	0.0410222	85.789					0.624444	0.0502699	89.1741					1.33362	0.817273	59.0829
0.658112	0.0410222	79.2305					0.632424	0.0502699	88.4993					1.35081	0.817273	58.1263
0.664869	0.0410222	72.2368					0.640404	0.0502699	88.1956					1.368	0.817273	57.175
0.671625	0.0410222	64.9905					0.648384	0.0502699	88.3051					1.38519	0.817273	56.2449
0.678382	0.0410222	57.687					0.656364	0.0502699	88.7995					1.40238	0.817273	55.352
0.685138	0.0410222	50.5363					0.664343	0.0502699	89.5852					1.41957	0.817273	54.5133
0.691895	0.0410222	43.7475					0.672323	0.0502699	90.5192					1.43676	0.817273	53.7458
0.698652	0.0410222	37.5027					0.680303	0.0502699	91.4367					1.45395	0.817273	53.0668
0.705408	0.0410222	31.9259					0.688283	0.0502699	92.1884					1.47114	0.817273	52.4936
0.712165	0.0410222	27.0704					0.696263	0.0502699	92.674					1.48833	0.817273	52.0432
0.718921	0.0410222	22.9339					0.704242	0.0502699	92.8588					1.50552	0.817273	51.7321
0.725678	0.0410222	19.4794					0.712222	0.0502699	92.77					1.52271	0.817273	51.5759
0.732434	0.0410222	16.6494					0.720202	0.0502699	92.479					1.5399	0.817273	51.5888
0.739191	0.0410222	14.3767					0.728182	0.0502699	92.0765					1.55709	0.817273	51.7833
0.745947	0.0410222	12.5906					0.736162	0.0502699	91.6474					1.57428	0.817273	52.1702
0.752704	0.0410222	11.2224					0.744141	0.0502699	91.2521					1.59147	0.817273	52.7574
0.759461	0.0410222	10.2077					0.752121	0.0502699	90.9182					1.60866	0.817273	53.5503
0.766217	0.0410222	9.48795					0.760101	0.0502699	90.6419					1.62585	0.817273	54.5509
0.772974	0.0410222	9.01158					0.768081	0.0502699	90.396					1.64304	0.817273	55.758
0.77973	0.0410222	8.73364					0.776061	0.0502699	90.1399					1.66023	0.817273	57.1663
0.786487	0.0410222	8.61566					0.78404	0.0502699	89.829					1.67742	0.817273	58.7667
0.793243	0.0410222	8.625					0.79202	0.0502699	89.423					1.69461	0.817273	60.5457
0.8	0.0410222	8.73411					0.8	0.0502699	88.8915					1.7118	0.817273	62.4859
0.1311	0.0449	26.3775					0.01	0.0553036	62.8022					0.01	0.918182	6.11061
0.137857	0.0449	24.6839					0.0179798	0.0553036	64.0496					0.0271899	0.918182	10.0589
0.144613	0.0449	23.2401					0.0259596	0.0553036	65.4689					0.0443798	0.918182	14.0216
0.15137	0.0449	21.9416					0.0339394	0.0553036	66.9979					0.0615697	0.918182	17.9796
0.158126	0.0449	20.6514					0.0419192	0.0553036	68.5632					0.0787596	0.918182	21.9128
0.164883	0.0449	19.2804					0.049899	0.0553036	70.0861					0.0959495	0.918182	25.8002
0.171639	0.0449	17.8166					0.0578788	0.0553036	71.4883					0.113139	0.918182	29.621
0.178396	0.0449	16.2946					0.0658586	0.0553036	72.6969					0.130329	0.918182	33.3544
0.185153	0.0449	14.7727					0.0738384	0.0553036	73.6495					0.147519	0.918182	36.9802
0.191909	0.0449	13.3183					0.0818182	0.0553036	74.2972					0.164709	0.918182	40.4795
0.198666	0.0449	11.9961					0.089798	0.0553036	74.6105					0.181899	0.918182	43.8347
0.205422	0.0449	10.8568					0.0977778	0.0553036	74.5881					0.199089	0.918182	47.03
0.212179	0.0449	9.92489					0.105758	0.0553036	74.2678					0.216279	0.918182	50.0518
0.218935	0.0449	9.19044					0.113737	0.0553036	73.7263					0.233469	0.918182	52.8887
0.225692	0.0449	8.6085					0.121717	0.0553036	73.0628					0.250659	0.918182	55.5322
0.232448	0.0449	8.10782					0.129697	0.0553036	72.3735					0.267848	0.918182	57.9765
0.239205	0.0449	7.60672					0.137677	0.0553036	71.7306					0.285038	0.918182	60.2191
0.245962	0.0449	7.03311					0.145657	0.0553036	71.1746					0.302228	0.918182	62.2607
0.252718	0.0449	6.34341					0.153636	0.0553036	70.7197					0.319418	0.918182	64.1057
0.259475	0.0449	5.53533					0.161616	0.0553036	70.3649					0.336608	0.918182	65.7614
0.266231	0.0449	4.65091					0.169596	0.0553036	70.1023					0.353798	0.918182	67.2387
0.272988	0.0449	3.77083					0.177576	0.0553036	69.9212					0.370988	0.918182	68.5512
0.279744	0.0449	3.00343					0.185556	0.0553036	69.8102					0.388178	0.918182	69.7145
0.286501	0.0449	2.47264					0.193535	0.0553036	69.7575					0.405368	0.918182	70.746
0.293258	0.0449	2.3071					0.201515	0.0553036	69.7516					0.422558	0.918182	71.6639
0.300014	0.0449	2.62984					0.209495	0.0553036	69.7813					0.439747	0.918182	72.4865
0.306771	0.0449	3.54485					0.217475	0.0553036	69.8363					0.456937	0.918182	73.2321
0.313527	0.0449	5.11377					0.225455	0.0553036	69.9067					0.474127	0.918182	73.9173
0.320284	0.0449	7.32222					0.233434	0.0553036	69.9838					0.491317	0.918182	74.5575
0.32704	0.0449	10.0817					0.241414	0.0553036	70.0599					0.508507	0.918182	75.1654
0.333797	0.0449	13.2646					0.249394	0.0553036	70.1291					0.525697	0.918182	75.7509
0.340554	0.0449	16.7265					0.257374	0.0553036	70.1872					0.542887	0.918182	76.3209
0.34731	0.0449	20.3181					0.265354	0.0553036	70.2321					0.560077	0.918182	76.8787
0.354067	0.0449	23.8898					0.273333	0.0553036	70.264					0.577267	0.918182	77.4246
0.360823	0.0449	27.296					0.281313	0.0553036	70.2849					0.594457	0.918182	77.9557
0.36758	0.0449	30.397					0.289293	0.0553036	70.2983					0.611646	0.918182	78.4665
0.374336	0.0449	33.0639					0.297273	0.0553036	70.3087					0.628836	0.918182	78.9491
0.381093	0.0449	35.1837					0.305253	0.0553036	70.3211					0.646026	0.918182	79.3936
0.387849	0.0449	36.6672					0.313232	0.0553036	70.3412					0.663216	0.918182	79.7885
0.394606	0.0449	37.4591					0.321212	0.0553036	70.3754					0.680406	0.918182	80.1214
0.401363	0.0449	37.548					0.329192	0.0553036	70.4308					0.697596	0.918182	80.3792
0.408119	0.0449	36.9751					0.337172	0.0553036	70.5146					0.714786	0.918182	80.5486
0.414876	0.0449	35.8365					0.345152	0.0553036	70.6335					0.731976	0.918182	80.6169
0.421632	0.0449	34.2757					0.353131	0.0553036	70.7936					0.749166	0.918182	80.5723
0.428389	0.0449	32.4651					0.361111	0.0553036	71.0006					0.766356	0.918182	80.4045
0.435145	0.0449	30.5783					0.369091	0.0553036	71.26					0.783545	0.918182	80.1049
0.441902	0.0449	28.7625					0.377071	0.0553036	71.5773					0.800735	0.918182	79.668
0.448659	0.0449	27.1185					0.385051	0.0553036	71.9582					0.817925	0.918182	79.091
0.455415	0.0449	25.6953					0.39303	0.0553036	72.4087					0.835115	0.918182	78.3748
0.462172	0.0449	24.4958					0.40101	0.0553036	72.9349					0.852305	0.918182	77.5246
0.468928	0.0449	23.4926					0.40899	0.0553036	73.5433					0.869495	0.918182	76.5502
0.475685	0.0449	22.6462					0.41697	0.0553036	74.2402					0.886685	0.918182	75.4667
0.482441	0.0449	21.9222					0.424949	0.0553036	75.0319					0.903875	0.918182	74.2941
0.489198	0.0449	21.3059					0.432929	0.0553036	75.924					0.921065	0.918182	73.058
0.495955	0.0449	20.8138					0.440909	0.0553036	76.921					0.938255	0.918182	71.7881
0.502711	0.0449	20.5018					0.448889	0.0553036	78.0259					0.955444	0.918182	70.5174
0.509468	0.0449	20.4714					0.456869	0.0553036	79.2394					0.972634	0.918182	69.2801
0.516224	0.0449	20.8721					0.464848	0.0553036	80.5591					0.989824	0.918182	68.1086
0.522981	0.0449	21.8992					0.472828	0.0553036	81.9787					1.00701	0.918182	67.0312
0.529737	0.0449	23.7844					0.480808	0.0553036	83.4866					1.0242	0.918182	66.0684
0.536494	0.0449	26.7758					0.488788	0.0553036	85.0658					1.04139	0.918182	65.2312
0.543251	0.0449	31.104					0.496768	0.0553036	86.692					1.05858	0.918182	64.52
0.550007	0.0449	36.9299					0.504747	0.0553036	88.3338					1.07577	0.918182	63.9253
0.556764	0.0449	44.2722					0.512727	0.0553036	89.9524					1.09296	0.918182	63.4297
0.56352	0.0449	52.9341					0.520707	0.0553036	91.5019					1.11015	0.918182	63.0091
0.570277	0.0449	62.4924					0.528687	0.0553036	92.9318					1.12734	0.918182	62.6359
0.577033	0.0449	72.3639					0.536667	0.0553036	94.1891					1.14453	0.918182	62.2802
0.58379	0.0449	81.8908					0.544646	0.0553036	95.2228					1.16172	0.918182	61.9127
0.590546	0.0449	90.4339					0.552626	0.0553036	95.9881					1.17891	0.918182	61.5059
0.597303	0.0449	97.4861					0.560606	0.0553036	96.4496					1.1961	0.918182	61.0366
0.60406	0.0449	102.794					0.568586	0.0553036	96.5841					1.21329	0.918182	60.4867
0.610816	0.0449	106.367					0.576566	0.0553036	96.3823					1.23048	0.918182	59.8449
0.617573	0.0449	108.231					0.584545	0.0553036	95.8523					1.24767	0.918182	59.1073
0.624329	0.0449	108.167					0.592525	0.0553036	95.0231					1.26486	0.918182	58.2769
0.631086	0.0449	106.069					0.600505	0.0553036	93.949					1.28205	0.918182	57.3624
0.637842	0.0449	102.255					0.608485	0.0553036	92.713					1.29924	0.918182	56.3772
0.644599	0.0449	97.1872					0.616465	0.0553036	91.4263					1.31643	0.918182	55.3378
0.651356	0.0449	91.2213					0.624444	0.0553036	90.2214					1.33362	0.918182	54.2626
0.658112	0.0449	84.5922					0.632424	0.0553036	89.2348					1.35081	0.918182	53.171
0.664869	0.0449	77.4794					0.640404	0.0553036	88.58					1.368	0.918182	52.0826
0.671625	0.0449	70.0603					0.648384	0.0553036	88.3244					1.38519	0.918182	51.0173
0.678382	0.0449	62.534					0.656364	0.0553036	88.4754					1.40238	0.918182	49.9947
0.685138	0.0449	55.1193					0.664343	0.0553036	88.9771					1.41957	0.918182	49.0343
0.691895	0.0449	48.0346					0.672323	0.0553036	89.7166					1.43676	0.918182	48.1553
0.698652	0.0449	41.47					0.680303	0.0553036	90.5447					1.45395	0.918182	47.3763
0.705408	0.0449	35.559					0.688283	0.0553036	91.3143					1.47114	0.918182	46.7149
0.712165	0.0449	30.3668					0.696263	0.0553036	91.9148					1.48833	0.918182	46.1881
0.718921	0.0449	25.902					0.704242	0.0553036	92.2898					1.50552	0.918182	45.8112
0.725678	0.0449	22.1352					0.712222	0.0553036	92.4372					1.52271	0.918182	45.5983
0.732434	0.0449	19.0136					0.720202	0.0553036	92.3957					1.5399	0.918182	45.5612
0.739191	0.0449	16.4723					0.728182	0.0553036	92.2255					1.55709	0.918182	45.7098
0.745947	0.0449	14.4419					0.736162	0.0553036	91.9874					1.57428	0.918182	46.0509
0.752704	0.0449	12.8534					0.744141	0.0553036	91.7274					1.59147	0.918182	46.5885
0.759461	0.0449	11.6417					0.752121	0.0553036	91.4687					1.60866	0.918182	47.3231
0.766217	0.0449	10.7467					0.760101	0.0553036	91.2115					1.62585	0.918182	48.2512
0.772974	0.0449	10.1152					0.768081	0.0553036	90.9378					1.64304	0.918182	49.3649
0.77973	0.0449	9.70041					0.776061	0.0553036	90.6194					1.66023	0.918182	50.652
0.786487	0.0449	9.46188					0.78404	0.0553036	90.2249					1.67742	0.918182	52.0949
0.793243	0.0449	9.36514					0.79202	0.0553036	89.7264					1.69461	0.918182	53.6716
0.8	0.0449	9.3809					0.8	0.0553036	89.1044					1.7118	0.918182	55.3547
0.1311	0.0487778	25.1395					0.01	0.0603374	63.4799					0.01	1.01909	2.03121
0.137857	0.0487778	23.6955					0.0179798	0.0603374	64.5575					0.0271899	1.01909	5.84656
0.144613	0.0487778	22.481					0.0259596	0.0603374	65.7626					0.0443798	1.01909	9.6859
0.15137	0.0487778	21.3944					0.0339394	0.0603374	67.0395					0.0615697	1.01909	13.5334
0.158126	0.0487778	20.3					0.0419192	0.0603374	68.3251					0.0787596	1.01909	17.3724
0.164883	0.0487778	19.1076					0.049899	0.0603374	69.5544					0.0959495	1.01909	21.1856
0.171639	0.0487778	17.8025					0.0578788	0.0603374	70.6647					0.113139	1.01909	24.9557
0.178396	0.0487778	16.4186					0.0658586	0.0603374	71.6004					0.130329	1.01909	28.6651
0.185153	0.0487778	15.0137					0.0738384	0.0603374	72.3157					0.147519	1.01909	32.2971
0.191909	0.0487778	13.6557					0.0818182	0.0603374	72.7784					0.164709	1.01909	35.8354
0.198666	0.0487778	12.4099					0.089798	0.0603374	72.9726					0.181899	1.01909	39.2648
0.205422	0.0487778	11.328					0.0977778	0.0603374	72.9056					0.199089	1.01909	42.5715
0.212179	0.0487778	10.4361					0.105758	0.0603374	72.6123					0.216279	1.01909	45.7433
0.218935	0.0487778	9.72671					0.113737	0.0603374	72.1546					0.233469	1.01909	48.7698
0.225692	0.0487778	9.15975					0.121717	0.0603374	71.609					0.250659	1.01909	51.6427
0.232448	0.0487778	8.67194					0.129697	0.0603374	71.0487					0.267848	1.01909	54.3561
0.239205	0.0487778	8.19144					0.137677	0.0603374	70.5293					0.285038	1.01909	56.9064
0.245962	0.0487778	7.65515					0.145657	0.0603374	70.0835					0.302228	1.01909	59.2928
0.252718	0.0487778	7.02475					0.153636	0.0603374	69.7242					0.319418	1.01909	61.5172
0.259475	0.0487778	6.29756					0.161616	0.0603374	69.4519					0.336608	1.01909	63.5845
0.266231	0.0487778	5.50951					0.169596	0.0603374	69.2603					0.353798	1.01909	65.5018
0.272988	0.0487778	4.73072					0.177576	0.0603374	69.1405					0.370988	1.01909	67.2785
0.279744	0.0487778	4.05687					0.185556	0.0603374	69.0818					0.388178	1.01909	68.926
0.286501	0.0487778	3.59945					0.193535	0.0603374	69.0736					0.405368	1.01909	70.4565
0.293258	0.0487778	3.47684					0.201515	0.0603374	69.105					0.422558	1.01909	71.8833
0.300014	0.0487778	3.80514					0.209495	0.0603374	69.1654					0.439747	1.01909	73.2193
0.306771	0.0487778	4.68514					0.217475	0.0603374	69.2449					0.456937	1.01909	74.4774
0.313527	0.0487778	6.17825					0.225455	0.0603374	69.3343					0.474127	1.01909	75.6692
0.320284	0.0487778	8.27284					0.233434	0.0603374	69.4255					0.491317	1.01909	76.8048
0.32704	0.0487778	10.8859					0.241414	0.0603374	69.5118					0.508507	1.01909	77.8923
0.333797	0.0487778	13.8978					0.249394	0.0603374	69.5881					0.525697	1.01909	78.937
0.340554	0.0487778	17.1747					0.257374	0.0603374	69.6512					0.542887	1.01909	79.9416
0.34731	0.0487778	20.5799					0.265354	0.0603374	69.7001					0.560077	1.01909	80.9055
0.354067	0.0487778	23.9784					0.273333	0.0603374	69.7359					0.577267	1.01909	81.8256
0.360823	0.0487778	27.2394					0.281313	0.0603374	69.762					0.594457	1.01909	82.6962
0.36758	0.0487778	30.2391					0.289293	0.0603374	69.7833					0.611646	1.01909	83.5094
0.374336	0.0487778	32.8641					0.297273	0.0603374	69.806					0.628836	1.01909	84.2554
0.381093	0.0487778	35.017					0.305253	0.0603374	69.8365					0.646026	1.01909	84.9229
0.387849	0.0487778	36.6232					0.313232	0.0603374	69.8817					0.663216	1.01909	85.4996
0.394606	0.0487778	37.6391					0.321212	0.0603374	69.948					0.680406	1.01909	85.9722
0.401363	0.0487778	38.0597					0.329192	0.0603374	70.0413					0.697596	1.01909	86.3272
0.408119	0.0487778	37.9243					0.337172	0.0603374	70.167					0.714786	1.01909	86.5514
0.414876	0.0487778	37.3165					0.345152	0.0603374	70.33					0.731976	1.01909	86.632
0.421632	0.0487778	36.3564					0.353131	0.0603374	70.5351					0.749166	1.01909	86.5573
0.428389	0.0487778	35.1845					0.361111	0.0603374	70.7869					0.766356	1.01909	86.3172
0.435145	0.0487778	33.9399					0.369091	0.0603374	71.0905					0.783545	1.01909	85.9035
0.441902	0.0487778	32.7384					0.377071	0.0603374	71.4514					0.800735	1.01909	85.3108
0.448659	0.0487778	31.6575					0.385051	0.0603374	71.8753					0.817925	1.01909	84.5365
0.455415	0.0487778	30.7308					0.39303	0.0603374	72.3686					0.835115	1.01909	83.5818
0.462172	0.0487778	29.9539					0.40101	0.0603374	72.9382					0.852305	1.01909	82.4521
0.468928	0.0487778	29.2971					0.40899	0.0603374	73.5912					0.869495	1.01909	81.1576
0.475685	0.0487778	28.7219					0.41697	0.0603374	74.3349					0.886685	1.01909	79.7138
0.482441	0.0487778	28.1964					0.424949	0.0603374	75.1764					0.903875	1.01909	78.1424
0.489198	0.0487778	27.7088					0.432929	0.0603374	76.1224					0.921065	1.01909	76.4716
0.495955	0.0487778	27.2774					0.440909	0.0603374	77.1783					0.938255	1.01909	74.7369
0.502711	0.0487778	26.9591					0.448889	0.0603374	78.3483					0.955444	1.01909	72.9793
0.509468	0.0487778	26.8562					0.456869	0.0603374	79.6341					0.972634	1.01909	71.2422
0.516224	0.0487778	27.1204					0.464848	0.0603374	81.0342					0.989824	1.01909	69.5676
0.522981	0.0487778	27.9521					0.472828	0.0603374	82.543					1.00701	1.01909	67.9925
0.529737	0.0487778	29.5931					0.480808	0.0603374	84.1497					1.0242	1.01909	66.5454
0.536494	0.0487778	32.3074					0.488788	0.0603374	85.8371					1.04139	1.01909	65.2447
0.543251	0.0487778	36.3482					0.496768	0.0603374	87.5806					1.05858	1.01909	64.0973
0.550007	0.0487778	41.9059					0.504747	0.0603374	89.3476					1.07577	1.01909	63.0997
0.556764	0.0487778	49.0309					0.512727	0.0603374	91.0971					1.09296	1.01909	62.239
0.56352	0.0487778	57.5452					0.520707	0.0603374	92.7799					1.11015	1.01909	61.4953
0.570277	0.0487778	67.0259					0.528687	0.0603374	94.341					1.12734	1.01909	60.8436
0.577033	0.0487778	76.8832					0.536667	0.0603374	95.7222					1.14453	1.01909	60.2556
0.58379	0.0487778	86.4451					0.544646	0.0603374	96.8673					1.16172	1.01909	59.702
0.590546	0.0487778	95.0467					0.552626	0.0603374	97.7268					1.17891	1.01909	59.154
0.597303	0.0487778	102.143					0.560606	0.0603374	98.2625					1.1961	1.01909	58.5858
0.60406	0.0487778	107.452					0.568586	0.0603374	98.449					1.21329	1.01909	57.9758
0.610816	0.0487778	110.995					0.576566	0.0603374	98.2748					1.23048	1.01909	57.3084
0.617573	0.0487778	112.823					0.584545	0.0603374	97.7444					1.24767	1.01909	56.5743
0.624329	0.0487778	112.764					0.592525	0.0603374	96.8812					1.26486	1.01909	55.7708
0.631086	0.0487778	110.734					0.600505	0.0603374	95.7329					1.28205	1.01909	54.9011
0.637842	0.0487778	107.026					0.608485	0.0603374	94.3758					1.29924	1.01909	53.9732
0.644599	0.0487778	102.061					0.616465	0.0603374	92.9162					1.31643	1.01909	52.9989
0.651356	0.0487778	96.171					0.624444	0.0603374	91.4849					1.33362	1.01909	51.9929
0.658112	0.0487778	89.5702					0.632424	0.0603374	90.2217					1.35081	1.01909	50.9719
0.664869	0.0487778	82.4239					0.640404	0.0603374	89.2524					1.368	1.01909	49.9538
0.671625	0.0487778	74.9059					0.648384	0.0603374	88.6675					1.38519	1.01909	48.9574
0.678382	0.0487778	67.2214					0.656364	0.0603374	88.5066					1.40238	1.01909	48.0017
0.685138	0.0487778	59.5993					0.664343	0.0603374	88.7484					1.41957	1.01909	47.1054
0.691895	0.0487778	52.2672					0.672323	0.0603374	89.3068					1.43676	1.01909	46.2866
0.698652	0.0487778	45.4228					0.680303	0.0603374	90.0464					1.45395	1.01909	45.5629
0.705408	0.0487778	39.2085					0.688283	0.0603374	90.8217					1.47114	1.01909	44.9505
0.712165	0.0487778	33.7017					0.696263	0.0603374	91.5139					1.48833	1.01909	44.4644
0.718921	0.0487778	28.9233					0.704242	0.0603374	92.0484					1.50552	1.01909	44.1177
0.725678	0.0487778	24.8527					0.712222	0.0603374	92.3976					1.52271	1.01909	43.9219
0.732434	0.0487778	21.4436					0.720202	0.0603374	92.5714					1.5399	1.01909	43.8859
0.739191	0.0487778	18.6348					0.728182	0.0603374	92.6021					1.55709	1.01909	44.0163
0.745947	0.0487778	16.3589					0.736162	0.0603374	92.5283					1.57428	1.01909	44.3167
0.752704	0.0487778	14.5475					0.744141	0.0603374	92.3817					1.59147	1.01909	44.7875
0.759461	0.0487778	13.135					0.752121	0.0603374	92.1801					1.60866	1.01909	45.4253
0.766217	0.0487778	12.0605					0.760101	0.0603374	91.9262					1.62585	1.01909	46.2233
0.772974	0.0487778	11.2694					0.768081	0.0603374	91.6101					1.64304	1.01909	47.1697
0.77973	0.0487778	10.7131					0.776061	0.0603374	91.215					1.66023	1.01909	48.2486
0.786487	0.0487778	10.3496					0.78404	0.0603374	90.7225					1.67742	1.01909	49.4387
0.793243	0.0487778	10.1425					0.79202	0.0603374	90.1171					1.69461	1.01909	50.7135
0.8	0.0487778	10.0609					0.8	0.0603374	89.3898					1.7118	1.01909	52.0415
0.1311	0.0526556	23.0771					0.01	0.0653711	64.1008					0.01	1.12	2.86345
0.137857	0.0526556	21.8791					0.0179798	0.0653711	65.0116					0.0271899	1.12	6.44779
0.144613	0.0526556	20.9057					0.0259596	0.0653711	66.0084					0.0443798	1.12	10.0507
0.15137	0.0526556	20.0601					0.0339394	0.0653711	67.0411					0.0615697	1.12	13.6599
0.158126	0.0526556	19.2108					0.0419192	0.0653711	68.0557					0.0787596	1.12	17.2625
0.164883	0.0526556	18.2637					0.049899	0.0653711	68.9991					0.0959495	1.12	20.8456
0.171639	0.0526556	17.1934					0.0578788	0.0653711	69.8236					0.113139	1.12	24.3964
0.178396	0.0526556	16.0253					0.0658586	0.0653711	70.4889					0.130329	1.12	27.9017
0.185153	0.0526556	14.8129					0.0738384	0.0653711	70.9649					0.147519	1.12	31.3493
0.191909	0.0526556	13.6219					0.0818182	0.0653711	71.2339					0.164709	1.12	34.7269
0.198666	0.0526556	12.5178					0.089798	0.0653711	71.2921					0.181899	1.12	38.0233
0.205422	0.0526556	11.5532					0.0977778	0.0653711	71.1537					0.199089	1.12	41.2281
0.212179	0.0526556	10.7566					0.105758	0.0653711	70.8526					0.216279	1.12	44.3321
0.218935	0.0526556	10.1238					0.113737	0.0653711	70.4402					0.233469	1.12	47.3274
0.225692	0.0526556	9.62029					0.121717	0.0653711	69.9771					0.250659	1.12	50.2076
0.232448	0.0526556	9.19061					0.129697	0.0653711	69.5192					0.267848	1.12	52.9677
0.239205	0.0526556	8.77219					0.137677	0.0653711	69.108					0.285038	1.12	55.6049
0.245962	0.0526556	8.31027					0.145657	0.0653711	68.768					0.302228	1.12	58.1176
0.252718	0.0526556	7.77186					0.153636	0.0653711	68.509					0.319418	1.12	60.5065
0.259475	0.0526556	7.15528					0.161616	0.0653711	68.3303					0.336608	1.12	62.7736
0.266231	0.0526556	6.49264					0.169596	0.0653711	68.2254					0.353798	1.12	64.9227
0.272988	0.0526556	5.84591					0.177576	0.0653711	68.1848					0.370988	1.12	66.9587
0.279744	0.0526556	5.29955					0.185556	0.0653711	68.1979					0.388178	1.12	68.8877
0.286501	0.0526556	4.95238					0.193535	0.0653711	68.2535					0.405368	1.12	70.7165
0.293258	0.0526556	4.9101					0.201515	0.0653711	68.3407					0.422558	1.12	72.4523
0.300014	0.0526556	5.2771					0.209495	0.0653711	68.4492					0.439747	1.12	74.1022
0.306771	0.0526556	6.14385					0.217475	0.0653711	68.5691					0.456937	1.12	75.673
0.313527	0.0526556	7.56438					0.225455	0.0653711	68.6918					0.474127	1.12	77.1704
0.320284	0.0526556	9.52995					0.233434	0.0653711	68.8098					0.491317	1.12	78.5993
0.32704	0.0526556	11.9702					0.241414	0.0653711	68.9172					0.508507	1.12	79.9629
0.333797	0.0526556	14.7801					0.249394	0.0653711	69.0098					0.525697	1.12	81.2625
0.340554	0.0526556	17.8417					0.257374	0.0653711	69.0855					0.542887	1.12	82.4979
0.34731	0.0526556	21.0343					0.265354	0.0653711	69.1444					0.560077	1.12	83.6666
0.354067	0.0526556	24.2386					0.273333	0.0653711	69.189					0.577267	1.12	84.7643
0.360823	0.0526556	27.3398					0.281313	0.0653711	69.2239					0.594457	1.12	85.7849
0.36758	0.0526556	30.2292					0.289293	0.0653711	69.2557					0.611646	1.12	86.7209
0.374336	0.0526556	32.8086					0.297273	0.0653711	69.2923					0.628836	1.12	87.5632
0.381093	0.0526556	34.9947					0.305253	0.0653711	69.3424					0.646026	1.12	88.3019
0.387849	0.0526556	36.7253					0.313232	0.0653711	69.4137					0.663216	1.12	88.9263
0.394606	0.0526556	37.9661					0.321212	0.0653711	69.5129					0.680406	1.12	89.4253
0.401363	0.0526556	38.7161					0.329192	0.0653711	69.6446					0.697596	1.12	89.7881
0.408119	0.0526556	39.0112					0.337172	0.0653711	69.8125					0.714786	1.12	90.0039
0.414876	0.0526556	38.9227					0.345152	0.0653711	70.0196					0.731976	1.12	90.0629
0.421632	0.0526556	38.5496					0.353131	0.0653711	70.2693					0.749166	1.12	89.9566
0.428389	0.0526556	38.0047					0.361111	0.0653711	70.5654					0.766356	1.12	89.678
0.435145	0.0526556	37.3971					0.369091	0.0653711	70.9123					0.783545	1.12	89.2221
0.441902	0.0526556	36.8151					0.377071	0.0653711	71.3154					0.800735	1.12	88.5867
0.448659	0.0526556	36.3139					0.385051	0.0653711	71.7807					0.817925	1.12	87.7722
0.455415	0.0526556	35.9119					0.39303	0.0653711	72.3149					0.835115	1.12	86.7825
0.462172	0.0526556	35.5954					0.40101	0.0653711	72.9256					0.852305	1.12	85.6255
0.468928	0.0526556	35.3304					0.40899	0.0653711	73.6204					0.869495	1.12	84.313
0.475685	0.0526556	35.0775					0.41697	0.0653711	74.4076					0.886685	1.12	82.8612
0.482441	0.0526556	34.8058					0.424949	0.0653711	75.2951					0.903875	1.12	81.2908
0.489198	0.0526556	34.5047					0.432929	0.0653711	76.2906					0.921065	1.12	79.6267
0.495955	0.0526556	34.1922					0.440909	0.0653711	77.4007					0.938255	1.12	77.8971
0.502711	0.0526556	33.9237					0.448889	0.0653711	78.6305					0.955444	1.12	76.133
0.509468	0.0526556	33.7986					0.456869	0.0653711	79.9827					0.972634	1.12	74.3657
0.516224	0.0526556	33.9667					0.464848	0.0653711	81.4569					0.989824	1.12	72.6258
0.522981	0.0526556	34.6289					0.472828	0.0653711	83.0484					1.00701	1.12	70.9412
0.529737	0.0526556	36.0311					0.480808	0.0653711	84.747					1.0242	1.12	69.3353
0.536494	0.0526556	38.4472					0.488788	0.0653711	86.5359					1.04139	1.12	67.826
0.543251	0.0526556	42.1458					0.496768	0.0653711	88.3905					1.05858	1.12	66.4247
0.550007	0.0526556	47.3376					0.504747	0.0653711	90.2773					1.07577	1.12	65.1366
0.556764	0.0526556	54.0975					0.512727	0.0653711	92.1536					1.09296	1.12	63.9605
0.56352	0.0526556	62.2699					0.520707	0.0653711	93.9677					1.11015	1.12	62.8899
0.570277	0.0526556	71.45					0.528687	0.0653711	95.6603					1.12734	1.12	61.9137
0.577033	0.0526556	81.0612					0.536667	0.0653711	97.1684					1.14453	1.12	61.0176
0.58379	0.0526556	90.4374					0.544646	0.0653711	98.4304					1.16172	1.12	60.1854
0.590546	0.0526556	98.9097					0.552626	0.0653711	99.3928					1.17891	1.12	59.4003
0.597303	0.0526556	105.917					0.560606	0.0653711	100.015					1.1961	1.12	58.646
0.60406	0.0526556	111.153					0.568586	0.0653711	100.27					1.21329	1.12	57.9081
0.610816	0.0526556	114.617					0.576566	0.0653711	100.145					1.23048	1.12	57.1746
0.617573	0.0526556	116.36					0.584545	0.0653711	99.6401					1.24767	1.12	56.4368
0.624329	0.0526556	116.292					0.592525	0.0653711	98.774					1.26486	1.12	55.6895
0.631086	0.0526556	114.387					0.600505	0.0653711	97.5861					1.28205	1.12	54.9309
0.637842	0.0526556	110.887					0.608485	0.0653711	96.1452					1.29924	1.12	54.163
0.644599	0.0526556	106.147					0.616465	0.0653711	94.5521					1.31643	1.12	53.3905
0.651356	0.0526556	100.451					0.624444	0.0653711	92.9364					1.33362	1.12	52.6213
0.658112	0.0526556	93.9844					0.632424	0.0653711	91.4423					1.35081	1.12	51.865
0.664869	0.0526556	86.8967					0.640404	0.0653711	90.208					1.368	1.12	51.1334
0.671625	0.0526556	79.3608					0.648384	0.0653711	89.3441					1.38519	1.12	50.4391
0.678382	0.0526556	71.591					0.656364	0.0653711	88.9167					1.40238	1.12	49.7958
0.685138	0.0526556	63.8276					0.664343	0.0653711	88.933					1.41957	1.12	49.2172
0.691895	0.0526556	56.3075					0.672323	0.0653711	89.329					1.43676	1.12	48.7171
0.698652	0.0526556	49.2358					0.680303	0.0653711	89.9817					1.45395	1.12	48.3087
0.705408	0.0526556	42.7634					0.688283	0.0653711	90.7492					1.47114	1.12	48.0043
0.712165	0.0526556	36.9792					0.696263	0.0653711	91.5071					1.48833	1.12	47.8149
0.718921	0.0526556	31.9157					0.704242	0.0653711	92.1665					1.50552	1.12	47.7501
0.725678	0.0526556	27.5627					0.712222	0.0653711	92.6784					1.52271	1.12	47.8176
0.732434	0.0526556	23.8814					0.720202	0.0653711	93.0278					1.5399	1.12	48.023
0.739191	0.0526556	20.8157					0.728182	0.0653711	93.2226					1.55709	1.12	48.3694
0.745947	0.0526556	18.301					0.736162	0.0653711	93.281					1.57428	1.12	48.857
0.752704	0.0526556	16.2707					0.744141	0.0653711	93.2212					1.59147	1.12	49.4832
0.759461	0.0526556	14.6593					0.752121	0.0653711	93.0549					1.60866	1.12	50.242
0.766217	0.0526556	13.4058					0.760101	0.0653711	92.786					1.62585	1.12	51.124
0.772974	0.0526556	12.4543					0.768081	0.0653711	92.4114					1.64304	1.12	52.1157
0.77973	0.0526556	11.7552					0.776061	0.0653711	91.925					1.66023	1.12	53.2001
0.786487	0.0526556	11.2648					0.78404	0.0653711	91.3203					1.67742	1.12	54.3561
0.793243	0.0526556	10.9454					0.79202	0.0653711	90.5941					1.69461	1.12	55.5589
0.8	0.0526556	10.7644					0.8	0.0653711	89.748					1.7118	1.12	56.7801
0.1311	0.0565333	20.323					0.01	0.0704048	64.6577					0.01	1.22091	6.78123
0.137857	0.0565333	19.36					0.0179798	0.0704048	65.4073					0.0271899	1.22091	10.0643
0.144613	0.0565333	18.6322					0.0259596	0.0704048	66.2048					0.0443798	1.22091	13.3574
0.15137	0.0565333	18.0484					0.0339394	0.0704048	67.0047					0.0615697	1.22091	16.6512
0.158126	0.0565333	17.4804					0.0419192	0.0704048	67.7605					0.0787596	1.22091	19.9362
0.164883	0.0565333	16.8282					0.049899	0.0704048	68.4304					0.0959495	1.22091	23.2029
0.171639	0.0565333	16.0514					0.0578788	0.0704048	68.9792					0.113139	1.22091	26.4422
0.178396	0.0565333	15.162					0.0658586	0.0704048	69.3811					0.130329	1.22091	29.6448
0.185153	0.0565333	14.2051					0.0738384	0.0704048	69.6198					0.147519	1.22091	32.802
0.191909	0.0565333	13.2419					0.0818182	0.0704048	69.6906					0.164709	1.22091	35.9054
0.198666	0.0565333	12.3361					0.089798	0.0704048	69.6005					0.181899	1.22091	38.9473
0.205422	0.0565333	11.5409					0.0977778	0.0704048	69.3698					0.199089	1.22091	41.9204
0.212179	0.0565333	10.8874					0.105758	0.0704048	69.0324					0.216279	1.22091	44.8182
0.218935	0.0565333	10.3753					0.113737	0.0704048	68.6331					0.233469	1.22091	47.6351
0.225692	0.0565333	9.97613					0.121717	0.0704048	68.2212					0.250659	1.22091	50.3663
0.232448	0.0565333	9.64255					0.129697	0.0704048	67.84					0.267848	1.22091	53.0082
0.239205	0.0565333	9.321					0.137677	0.0704048	67.5199					0.285038	1.22091	55.5579
0.245962	0.0565333	8.96466					0.145657	0.0704048	67.2779					0.302228	1.22091	58.0137
0.252718	0.0565333	8.54605					0.153636	0.0704048	67.1191					0.319418	1.22091	60.3748
0.259475	0.0565333	8.06564					0.161616	0.0704048	67.0401					0.336608	1.22091	62.6412
0.266231	0.0565333	7.55374					0.169596	0.0704048	67.0324					0.353798	1.22091	64.8139
0.272988	0.0565333	7.06612					0.177576	0.0704048	67.0846					0.370988	1.22091	66.8944
0.279744	0.0565333	6.67719					0.185556	0.0704048	67.1845					0.388178	1.22091	68.8848
0.286501	0.0565333	6.47276					0.193535	0.0704048	67.3198					0.405368	1.22091	70.7873
0.293258	0.0565333	6.54347					0.201515	0.0704048	67.4786					0.422558	1.22091	72.6045
0.300014	0.0565333	6.97744					0.209495	0.0704048	67.6502					0.439747	1.22091	74.3387
0.306771	0.0565333	7.84919					0.217475	0.0704048	67.8246					0.456937	1.22091	75.9919
0.313527	0.0565333	9.20182					0.225455	0.0704048	67.9934					0.474127	1.22091	77.5655
0.320284	0.0565333	11.0294					0.233434	0.0704048	68.1498					0.491317	1.22091	79.0603
0.32704	0.0565333	13.2778					0.241414	0.0704048	68.2885					0.508507	1.22091	80.4762
0.333797	0.0565333	15.8624					0.249394	0.0704048	68.4064					0.525697	1.22091	81.8121
0.340554	0.0565333	18.6858					0.257374	0.0704048	68.5025					0.542887	1.22091	83.0659
0.34731	0.0565333	21.646					0.265354	0.0704048	68.5779					0.560077	1.22091	84.2343
0.354067	0.0565333	24.6415					0.273333	0.0704048	68.6365					0.577267	1.22091	85.3132
0.360823	0.0565333	27.5731					0.281313	0.0704048	68.6845					0.594457	1.22091	86.2972
0.36758	0.0565333	30.3473					0.289293	0.0704048	68.73					0.611646	1.22091	87.1804
0.374336	0.0565333	32.8795					0.297273	0.0704048	68.783					0.628836	1.22091	87.9561
0.381093	0.0565333	35.0989					0.305253	0.0704048	68.8539					0.646026	1.22091	88.6171
0.387849	0.0565333	36.9538					0.313232	0.0704048	68.9521					0.663216	1.22091	89.1561
0.394606	0.0565333	38.4168					0.321212	0.0704048	69.0841					0.680406	1.22091	89.5658
0.401363	0.0565333	39.4892					0.329192	0.0704048	69.2536					0.697596	1.22091	89.8392
0.408119	0.0565333	40.2027					0.337172	0.0704048	69.4625					0.714786	1.22091	89.97
0.414876	0.0565333	40.6168					0.345152	0.0704048	69.7123					0.731976	1.22091	89.9528
0.421632	0.0565333	40.8118					0.353131	0.0704048	70.0047					0.749166	1.22091	89.7835
0.428389	0.0565333	40.8766					0.361111	0.0704048	70.3429					0.766356	1.22091	89.4594
0.435145	0.0565333	40.8947					0.369091	0.0704048	70.7309					0.783545	1.22091	88.9799
0.441902	0.0565333	40.9301					0.377071	0.0704048	71.1736					0.800735	1.22091	88.3463
0.448659	0.0565333	41.0182					0.385051	0.0704048	71.6775					0.817925	1.22091	87.5624
0.455415	0.0565333	41.1622					0.39303	0.0704048	72.2496					0.835115	1.22091	86.6345
0.462172	0.0565333	41.3383					0.40101	0.0704048	72.8979					0.852305	1.22091	85.5717
0.468928	0.0565333	41.5066					0.40899	0.0704048	73.6307					0.869495	1.22091	84.3855
0.475685	0.0565333	41.6251					0.41697	0.0704048	74.4571					0.886685	1.22091	83.0901
0.482441	0.0565333	41.6625					0.424949	0.0704048	75.3859					0.903875	1.22091	81.7021
0.489198	0.0565333	41.6074					0.432929	0.0704048	76.4256					0.921065	1.22091	80.2401
0.495955	0.0565333	41.4757					0.440909	0.0704048	77.5837					0.938255	1.22091	78.7239
0.502711	0.0565333	41.3176					0.448889	0.0704048	78.8664					0.955444	1.22091	77.1743
0.509468	0.0565333	41.2263					0.456869	0.0704048	80.2775					0.972634	1.22091	75.6121
0.516224	0.0565333	41.3447					0.464848	0.0704048	81.8175					0.989824	1.22091	74.0573
0.522981	0.0565333	41.8689					0.472828	0.0704048	83.4827					1.00701	1.22091	72.5285
0.529737	0.0565333	43.0435					0.480808	0.0704048	85.2636					1.0242	1.22091	71.0424
0.536494	0.0565333	45.1453					0.488788	0.0704048	87.1441					1.04139	1.22091	69.6126
0.543251	0.0565333	48.4507					0.496768	0.0704048	89.0999					1.05858	1.22091	68.25
0.550007	0.0565333	53.1814					0.504747	0.0704048	91.0971					1.07577	1.22091	66.9624
0.556764	0.0565333	59.4265					0.512727	0.0704048	93.0919					1.09296	1.22091	65.7542
0.56352	0.0565333	67.0561					0.520707	0.0704048	95.0305					1.11015	1.22091	64.627
0.570277	0.0565333	75.7025					0.528687	0.0704048	96.8505					1.12734	1.22091	63.5796
0.577033	0.0565333	84.8222					0.536667	0.0704048	98.4842					1.14453	1.22091	62.6089
0.58379	0.0565333	93.7752					0.544646	0.0704048	99.8651					1.16172	1.22091	61.71
0.590546	0.0565333	101.91					0.552626	0.0704048	100.936					1.17891	1.22091	60.8771
0.597303	0.0565333	108.674					0.560606	0.0704048	101.653					1.1961	1.22091	60.104
0.60406	0.0565333	113.75					0.568586	0.0704048	101.991					1.21329	1.22091	59.3847
0.610816	0.0565333	117.09					0.576566	0.0704048	101.935					1.23048	1.22091	58.7137
0.617573	0.0565333	118.735					0.584545	0.0704048	101.481					1.24767	1.22091	58.0868
0.624329	0.0565333	118.669					0.592525	0.0704048	100.642					1.26486	1.22091	57.5011
0.631086	0.0565333	116.926					0.600505	0.0704048	99.4502					1.28205	1.22091	56.9552
0.637842	0.0565333	113.708					0.608485	0.0704048	97.9647					1.29924	1.22091	56.4494
0.644599	0.0565333	109.29					0.616465	0.0704048	96.2814					1.31643	1.22091	55.9856
0.651356	0.0565333	103.894					0.624444	0.0704048	94.5294					1.33362	1.22091	55.5674
0.658112	0.0565333	97.6629					0.632424	0.0704048	92.8585					1.35081	1.22091	55.1997
0.664869	0.0565333	90.727					0.640404	0.0704048	91.4184					1.368	1.22091	54.8883
0.671625	0.0565333	83.2592					0.648384	0.0704048	90.3364					1.38519	1.22091	54.6404
0.678382	0.0565333	75.4848					0.656364	0.0704048	89.6984					1.40238	1.22091	54.4632
0.685138	0.0565333	67.6563					0.664343	0.0704048	89.5311					1.41957	1.22091	54.3647
0.691895	0.0565333	60.0194					0.672323	0.0704048	89.7872					1.43676	1.22091	54.3526
0.698652	0.0565333	52.7857					0.680303	0.0704048	90.3565					1.45395	1.22091	54.4342
0.705408	0.0565333	46.1138					0.688283	0.0704048	91.1036					1.47114	1.22091	54.6163
0.712165	0.0565333	40.1027					0.696263	0.0704048	91.9017					1.48833	1.22091	54.9046
0.718921	0.0565333	34.7963					0.704242	0.0704048	92.6512					1.50552	1.22091	55.3035
0.725678	0.0565333	30.1947					0.712222	0.0704048	93.2858					1.52271	1.22091	55.8161
0.732434	0.0565333	26.2674					0.720202	0.0704048	93.7696					1.5399	1.22091	56.4435
0.739191	0.0565333	22.9647					0.728182	0.0704048	94.0894					1.55709	1.22091	57.1847
0.745947	0.0565333	20.2263					0.736162	0.0704048	94.2454					1.57428	1.22091	58.0365
0.752704	0.0565333	17.9878					0.744141	0.0704048	94.2429					1.59147	1.22091	58.9932
0.759461	0.0565333	16.1853					0.752121	0.0704048	94.0875					1.60866	1.22091	60.0465
0.766217	0.0565333	14.7579					0.760101	0.0704048	93.7832					1.62585	1.22091	61.1855
0.772974	0.0565333	13.6495					0.768081	0.0704048	93.3329					1.64304	1.22091	62.3961
0.77973	0.0565333	12.8095					0.776061	0.0704048	92.7398					1.66023	1.22091	63.662
0.786487	0.0565333	12.1933					0.78404	0.0704048	92.0092					1.67742	1.22091	64.9636
0.793243	0.0565333	11.7618					0.79202	0.0704048	91.1493					1.69461	1.22091	66.2792
0.8	0.0565333	11.4811					0.8	0.0704048	90.1719					1.7118	1.22091	67.5846
0.1311	0.0604111	17.053					0.01	0.0754386	65.1459					0.01	1.32182	11.9625
0.137857	0.0604111	16.3093					0.0179798	0.0754386	65.7415					0.0271899	1.32182	14.9006
0.144613	0.0604111	15.8255					0.0259596	0.0754386	66.3507					0.0443798	1.32182	17.8425
0.15137	0.0604111	15.514					0.0339394	0.0754386	66.9316					0.0615697	1.32182	20.781
0.158126	0.0604111	15.2475					0.0419192	0.0754386	67.4443					0.0787596	1.32182	23.7088
0.164883	0.0604111	14.9188					0.049899	0.0754386	67.856					0.0959495	1.32182	26.6188
0.171639	0.0604111	14.4722					0.0578788	0.0754386	68.1434					0.113139	1.32182	29.5041
0.178396	0.0604111	13.9043					0.0658586	0.0754386	68.2925					0.130329	1.32182	32.358
0.185153	0.0604111	13.2484					0.0738384	0.0754386	68.2997					0.147519	1.32182	35.1742
0.191909	0.0604111	12.5588					0.0818182	0.0754386	68.1715					0.164709	1.32182	37.9467
0.198666	0.0604111	11.8954					0.089798	0.0754386	67.9249					0.181899	1.32182	40.6699
0.205422	0.0604111	11.3109					0.0977778	0.0754386	67.5861					0.199089	1.32182	43.3385
0.212179	0.0604111	10.8378					0.105758	0.0754386	67.1899					0.216279	1.32182	45.9478
0.218935	0.0604111	10.4804					0.113737	0.0754386	66.7771					0.233469	1.32182	48.4935
0.225692	0.0604111	10.2167					0.121717	0.0754386	66.3894					0.250659	1.32182	50.972
0.232448	0.0604111	10.0078					0.129697	0.0754386	66.0612					0.267848	1.32182	53.38
0.239205	0.0604111	9.8092					0.137677	0.0754386	65.8148					0.285038	1.32182	55.7148
0.245962	0.0604111	9.58171					0.145657	0.0754386	65.6606					0.302228	1.32182	57.9744
0.252718	0.0604111	9.3035					0.153636	0.0754386	65.5987					0.319418	1.32182	60.157
0.259475	0.0604111	8.97817					0.161616	0.0754386	65.6217					0.336608	1.32182	62.2614
0.266231	0.0604111	8.6357					0.169596	0.0754386	65.7177					0.353798	1.32182	64.2867
0.272988	0.0604111	8.32718					0.177576	0.0754386	65.8722					0.370988	1.32182	66.2323
0.279744	0.0604111	8.11781					0.185556	0.0754386	66.0703					0.388178	1.32182	68.0979
0.286501	0.0604111	8.08012					0.193535	0.0754386	66.2976					0.405368	1.32182	69.8831
0.293258	0.0604111	8.28776					0.201515	0.0754386	66.5407					0.422558	1.32182	71.5878
0.300014	0.0604111	8.80927					0.209495	0.0754386	66.7877					0.439747	1.32182	73.2116
0.306771	0.0604111	9.69989					0.217475	0.0754386	67.0285					0.456937	1.32182	74.7539
0.313527	0.0604111	10.9905					0.225455	0.0754386	67.2546					0.474127	1.32182	76.2138
0.320284	0.0604111	12.6778					0.233434	0.0754386	67.4597					0.491317	1.32182	77.5903
0.32704	0.0604111	14.7253					0.241414	0.0754386	67.6391					0.508507	1.32182	78.8816
0.333797	0.0604111	17.0723					0.249394	0.0754386	67.7908					0.525697	1.32182	80.0858
0.340554	0.0604111	19.6451					0.257374	0.0754386	67.9146					0.542887	1.32182	81.2004
0.34731	0.0604111	22.3634					0.265354	0.0754386	68.0132					0.560077	1.32182	82.2223
0.354067	0.0604111	25.1438					0.273333	0.0754386	68.0916					0.577267	1.32182	83.1482
0.360823	0.0604111	27.9033					0.281313	0.0754386	68.1574					0.594457	1.32182	83.9743
0.36758	0.0604111	30.5624					0.289293	0.0754386	68.2205					0.611646	1.32182	84.6968
0.374336	0.0604111	33.049					0.297273	0.0754386	68.2926					0.628836	1.32182	85.3114
0.381093	0.0604111	35.3029					0.305253	0.0754386	68.3859					0.646026	1.32182	85.8142
0.387849	0.0604111	37.2811					0.313232	0.0754386	68.5111					0.663216	1.32182	86.2011
0.394606	0.0604111	38.9614					0.321212	0.0754386	68.6752					0.680406	1.32182	86.4685
0.401363	0.0604111	40.346					0.329192	0.0754386	68.8808					0.697596	1.32182	86.6133
0.408119	0.0604111	41.4617					0.337172	0.0754386	69.1281					0.714786	1.32182	86.6332
0.414876	0.0604111	42.3574					0.345152	0.0754386	69.4173					0.731976	1.32182	86.5267
0.421632	0.0604111	43.097					0.353131	0.0754386	69.7492					0.749166	1.32182	86.2934
0.428389	0.0604111	43.7492					0.361111	0.0754386	70.126					0.766356	1.32182	85.934
0.435145	0.0604111	44.3754					0.369091	0.0754386	70.5513					0.783545	1.32182	85.4509
0.441902	0.0604111	45.0192					0.377071	0.0754386	71.0301					0.800735	1.32182	84.8477
0.448659	0.0604111	45.6981					0.385051	0.0754386	71.5687					0.817925	1.32182	84.1298
0.455415	0.0604111	46.4016					0.39303	0.0754386	72.1746					0.835115	1.32182	83.3041
0.462172	0.0604111	47.0955					0.40101	0.0754386	72.8561					0.852305	1.32182	82.3791
0.468928	0.0604111	47.7327					0.40899	0.0754386	73.6223					0.869495	1.32182	81.365
0.475685	0.0604111	48.2674					0.41697	0.0754386	74.4827					0.886685	1.32182	80.2732
0.482441	0.0604111	48.6666					0.424949	0.0754386	75.4469					0.903875	1.32182	79.1164
0.489198	0.0604111	48.9164					0.432929	0.0754386	76.5242					0.921065	1.32182	77.9083
0.495955	0.0604111	49.0275					0.440909	0.0754386	77.7231					0.938255	1.32182	76.6631
0.502711	0.0604111	49.0421					0.448889	0.0754386	79.0507					0.955444	1.32182	75.3952
0.509468	0.0604111	49.0425					0.456869	0.0754386	80.5115					0.972634	1.32182	74.119
0.516224	0.0604111	49.16					0.464848	0.0754386	82.1071					0.989824	1.32182	72.8482
0.522981	0.0604111	49.58					0.472828	0.0754386	83.8347					1.00701	1.32182	71.5958
0.529737	0.0604111	50.5397					0.480808	0.0754386	85.6858					1.0242	1.32182	70.3734
0.536494	0.0604111	52.3122					0.488788	0.0754386	87.645					1.04139	1.32182	69.1915
0.543251	0.0604111	55.1738					0.496768	0.0754386	89.6883					1.05858	1.32182	68.059
0.550007	0.0604111	59.3493					0.504747	0.0754386	91.7822					1.07577	1.32182	66.9836
0.556764	0.0604111	64.9377					0.512727	0.0754386	93.8823					1.09296	1.32182	65.971
0.56352	0.0604111	71.8386					0.520707	0.0754386	95.9336					1.11015	1.32182	65.0258
0.570277	0.0604111	79.7335					0.528687	0.0754386	97.8713					1.12734	1.32182	64.1512
0.577033	0.0604111	88.1307					0.536667	0.0754386	99.6244					1.14453	1.32182	63.349
0.58379	0.0604111	96.4357					0.544646	0.0754386	101.122					1.16172	1.32182	62.6201
0.590546	0.0604111	104.035					0.552626	0.0754386	102.302					1.17891	1.32182	61.9647
0.597303	0.0604111	110.403					0.560606	0.0754386	103.121					1.1961	1.32182	61.3824
0.60406	0.0604111	115.218					0.568586	0.0754386	103.553					1.21329	1.32182	60.8725
0.610816	0.0604111	118.387					0.576566	0.0754386	103.581					1.23048	1.32182	60.4343
0.617573	0.0604111	119.931					0.584545	0.0754386	103.201					1.24767	1.32182	60.0671
0.624329	0.0604111	119.883					0.592525	0.0754386	102.417					1.26486	1.32182	59.7707
0.631086	0.0604111	118.322					0.600505	0.0754386	101.254					1.28205	1.32182	59.5452
0.637842	0.0604111	115.422					0.608485	0.0754386	99.7632					1.29924	1.32182	59.3913
0.644599	0.0604111	111.387					0.616465	0.0754386	98.0346					1.31643	1.32182	59.3102
0.651356	0.0604111	106.368					0.624444	0.0754386	96.1981					1.33362	1.32182	59.3036
0.658112	0.0604111	100.459					0.632424	0.0754386	94.4098					1.35081	1.32182	59.3737
0.664869	0.0604111	93.7628					0.640404	0.0754386	92.8293					1.368	1.32182	59.5232
0.671625	0.0604111	86.4506					0.648384	0.0754386	91.5957					1.38519	1.32182	59.7548
0.678382	0.0604111	78.7593					0.656364	0.0754386	90.8077					1.40238	1.32182	60.0717
0.685138	0.0604111	70.9513					0.664343	0.0754386	90.5034					1.41957	1.32182	60.4766
0.691895	0.0604111	63.2794					0.672323	0.0754386	90.6474					1.43676	1.32182	60.9723
0.698652	0.0604111	55.9604					0.680303	0.0754386	91.1422					1.45395	1.32182	61.5609
0.705408	0.0604111	49.1591					0.688283	0.0754386	91.861					1.47114	1.32182	62.244
0.712165	0.0604111	42.9833					0.696263	0.0754386	92.6779					1.48833	1.32182	63.0223
0.718921	0.0604111	37.4872					0.704242	0.0754386	93.4861					1.50552	1.32182	63.8953
0.725678	0.0604111	32.6813					0.712222	0.0754386	94.2058					1.52271	1.32182	64.8613
0.732434	0.0604111	28.5441					0.720202	0.0754386	94.7842					1.5399	1.32182	65.9173
0.739191	0.0604111	25.0332					0.728182	0.0754386	95.1904					1.55709	1.32182	67.0587
0.745947	0.0604111	22.0934					0.736162	0.0754386	95.4086					1.57428	1.32182	68.2789
0.752704	0.0604111	19.6642					0.744141	0.0754386	95.4328					1.59147	1.32182	69.5697
0.759461	0.0604111	17.6838					0.752121	0.0754386	95.2625					1.60866	1.32182	70.921
0.766217	0.0604111	16.0924					0.760101	0.0754386	94.9014					1.62585	1.32182	72.3207
0.772974	0.0604111	14.8343					0.768081	0.0754386	94.3573					1.64304	1.32182	73.7548
0.77973	0.0604111	13.8587					0.776061	0.0754386	93.6423					1.66023	1.32182	75.2072
0.786487	0.0604111	13.1204					0.78404	0.0754386	92.7726					1.67742	1.32182	76.6603
0.793243	0.0604111	12.5794					0.79202	0.0754386	91.7674					1.69461	1.32182	78.0947
0.8	0.0604111	12.2009					0.8	0.0754386	90.6484					1.7118	1.32182	79.4896
0.1311	0.0642889	13.4682					0.01	0.0804723	65.5632					0.01	1.42273	17.2056
0.137857	0.0642889	12.9257					0.0179798	0.0804723	66.0131					0.0271899	1.42273	19.7732
0.144613	0.0642889	12.6766					0.0259596	0.0804723	66.4462					0.0443798	1.42273	22.3396
0.15137	0.0642889	12.6348					0.0339394	0.0804723	66.8237					0.0615697	1.42273	24.8992
0.158126	0.0642889	12.6721					0.0419192	0.0804723	67.1109					0.0787596	1.42273	27.4463
0.164883	0.0642889	12.6741					0.049899	0.0804723	67.283					0.0959495	1.42273	29.9755
0.171639	0.0642889	12.5716					0.0578788	0.0804723	67.3262					0.113139	1.42273	32.4814
0.178396	0.0642889	12.3454					0.0658586	0.0804723	67.2366					0.130329	1.42273	34.959
0.185153	0.0642889	12.0158					0.0738384	0.0804723	67.0211					0.147519	1.42273	37.4032
0.191909	0.0642889	11.6279					0.0818182	0.0804723	66.6966					0.164709	1.42273	39.8095
0.198666	0.0642889	11.2361					0.089798	0.0804723	66.2889					0.181899	1.42273	42.1734
0.205422	0.0642889	10.89					0.0977778	0.0804723	65.8302					0.199089	1.42273	44.491
0.212179	0.0642889	10.6227					0.105758	0.0804723	65.3571					0.216279	1.42273	46.7582
0.218935	0.0642889	10.4425					0.113737	0.0804723	64.9088					0.233469	1.42273	48.9717
0.225692	0.0642889	10.3345					0.121717	0.0804723	64.5222					0.250659	1.42273	51.1283
0.232448	0.0642889	10.2687					0.129697	0.0804723	64.2261					0.267848	1.42273	53.225
0.239205	0.0642889	10.2091					0.137677	0.0804723	64.0369					0.285038	1.42273	55.2592
0.245962	0.0642889	10.1243					0.145657	0.0804723	63.9598					0.302228	1.42273	57.2286
0.252718	0.0642889	9.99829					0.153636	0.0804723	63.9897					0.319418	1.42273	59.131
0.259475	0.0642889	9.83836					0.161616	0.0804723	64.1144					0.336608	1.42273	60.9647
0.266231	0.0642889	9.67513					0.169596	0.0804723	64.3175					0.353798	1.42273	62.7278
0.272988	0.0642889	9.55594					0.177576	0.0804723	64.5804					0.370988	1.42273	64.4189
0.279744	0.0642889	9.53755					0.185556	0.0804723	64.8847					0.388178	1.42273	66.0366
0.286501	0.0642889	9.67928					0.193535	0.0804723	65.213					0.405368	1.42273	67.5793
0.293258	0.0642889	10.037					0.201515	0.0804723	65.55					0.422558	1.42273	69.0459
0.300014	0.0642889	10.658					0.209495	0.0804723	65.8822					0.439747	1.42273	70.4349
0.306771	0.0642889	11.5771					0.217475	0.0804723	66.199					0.456937	1.42273	71.7449
0.313527	0.0642889	12.8123					0.225455	0.0804723	66.4916					0.474127	1.42273	72.9745
0.320284	0.0642889	14.3633					0.233434	0.0804723	66.754					0.491317	1.42273	74.1219
0.32704	0.0642889	16.2111					0.241414	0.0804723	66.9823					0.508507	1.42273	75.1854
0.333797	0.0642889	18.3205					0.249394	0.0804723	67.1753					0.525697	1.42273	76.1632
0.340554	0.0642889	20.6435					0.257374	0.0804723	67.3341					0.542887	1.42273	77.0534
0.34731	0.0642889	23.1221					0.265354	0.0804723	67.4623					0.560077	1.42273	77.8539
0.354067	0.0642889	25.6918					0.273333	0.0804723	67.5663					0.577267	1.42273	78.5626
0.360823	0.0642889	28.2851					0.281313	0.0804723	67.6552					0.594457	1.42273	79.1775
0.36758	0.0642889	30.8355					0.289293	0.0804723	67.7401					0.611646	1.42273	79.6965
0.374336	0.0642889	33.282					0.297273	0.0804723	67.8344					0.628836	1.42273	80.1179
0.381093	0.0642889	35.5738					0.305253	0.0804723	67.9516					0.646026	1.42273	80.44
0.387849	0.0642889	37.6745					0.313232	0.0804723	68.1039					0.663216	1.42273	80.6617
0.394606	0.0642889	39.5658					0.321212	0.0804723	68.2985					0.680406	1.42273	80.782
0.401363	0.0642889	41.2498					0.329192	0.0804723	68.5371					0.697596	1.42273	80.8006
0.408119	0.0642889	42.7488					0.337172	0.0804723	68.819					0.714786	1.42273	80.718
0.414876	0.0642889	44.1018					0.345152	0.0804723	69.1432					0.731976	1.42273	80.5353
0.421632	0.0642889	45.3586					0.353131	0.0804723	69.5098					0.749166	1.42273	80.2542
0.428389	0.0642889	46.5709					0.361111	0.0804723	69.9204					0.766356	1.42273	79.8777
0.435145	0.0642889	47.782					0.369091	0.0804723	70.3783					0.783545	1.42273	79.4093
0.441902	0.0642889	49.0177					0.377071	0.0804723	70.8884					0.800735	1.42273	78.8539
0.448659	0.0642889	50.2807					0.385051	0.0804723	71.4569					0.817925	1.42273	78.217
0.455415	0.0642889	51.5481					0.39303	0.0804723	72.0917					0.835115	1.42273	77.5054
0.462172	0.0642889	52.7761					0.40101	0.0804723	72.8013					0.852305	1.42273	76.7267
0.468928	0.0642889	53.9102					0.40899	0.0804723	73.5953					0.869495	1.42273	75.8892
0.475685	0.0642889	54.8996					0.41697	0.0804723	74.4837					0.886685	1.42273	75.0021
0.482441	0.0642889	55.7082					0.424949	0.0804723	75.4768					0.903875	1.42273	74.0753
0.489198	0.0642889	56.3179					0.432929	0.0804723	76.5844					0.921065	1.42273	73.1188
0.495955	0.0642889	56.7315					0.440909	0.0804723	77.8158					0.938255	1.42273	72.1432
0.502711	0.0642889	56.9792					0.448889	0.0804723	79.1787					0.955444	1.42273	71.1589
0.509468	0.0642889	57.128					0.456869	0.0804723	80.6787					0.972634	1.42273	70.1764
0.516224	0.0642889	57.2922					0.464848	0.0804723	82.3182					0.989824	1.42273	69.2057
0.522981	0.0642889	57.6411					0.472828	0.0804723	84.0951					1.00701	1.42273	68.2565
0.529737	0.0642889	58.3977					0.480808	0.0804723	86.0019					1.0242	1.42273	67.3377
0.536494	0.0642889	59.8251					0.488788	0.0804723	88.0239					1.04139	1.42273	66.4577
0.543251	0.0642889	62.1937					0.496768	0.0804723	90.1378					1.05858	1.42273	65.6241
0.550007	0.0642889	65.7273					0.504747	0.0804723	92.3106					1.07577	1.42273	64.8435
0.556764	0.0642889	70.535					0.512727	0.0804723	94.4981					1.09296	1.42273	64.122
0.56352	0.0642889	76.5501					0.520707	0.0804723	96.6448					1.11015	1.42273	63.4646
0.570277	0.0642889	83.5109					0.528687	0.0804723	98.6849					1.12734	1.42273	62.8758
0.577033	0.0642889	90.9912					0.536667	0.0804723	100.545					1.14453	1.42273	62.3592
0.58379	0.0642889	98.4595					0.544646	0.0804723	102.151					1.16172	1.42273	61.9177
0.590546	0.0642889	105.356					0.552626	0.0804723	103.438					1.17891	1.42273	61.5539
0.597303	0.0642889	111.192					0.560606	0.0804723	104.361					1.1961	1.42273	61.2697
0.60406	0.0642889	115.645					0.568586	0.0804723	104.894					1.21329	1.42273	61.0666
0.610816	0.0642889	118.587					0.576566	0.0804723	105.02					1.23048	1.42273	60.946
0.617573	0.0642889	120.016					0.584545	0.0804723	104.729					1.24767	1.42273	60.9088
0.624329	0.0642889	119.989					0.592525	0.0804723	104.022					1.26486	1.42273	60.9559
0.631086	0.0642889	118.609					0.600505	0.0804723	102.917					1.28205	1.42273	61.0883
0.637842	0.0642889	116.028					0.608485	0.0804723	101.458					1.29924	1.42273	61.3065
0.644599	0.0642889	112.393					0.616465	0.0804723	99.7286					1.31643	1.42273	61.6112
0.651356	0.0642889	107.794					0.624444	0.0804723	97.8608					1.33362	1.42273	62.0031
0.658112	0.0642889	102.268					0.632424	0.0804723	96.017					1.35081	1.42273	62.4826
0.664869	0.0642889	95.8863					0.640404	0.0804723	94.3637					1.368	1.42273	63.0501
0.671625	0.0642889	88.8158					0.648384	0.0804723	93.0468					1.38519	1.42273	63.7059
0.678382	0.0642889	81.2993					0.656364	0.0804723	92.1705					1.40238	1.42273	64.4497
0.685138	0.0642889	73.6045					0.664343	0.0804723	91.7787					1.41957	1.42273	65.2812
0.691895	0.0642889	65.9873					0.672323	0.0804723	91.8438					1.43676	1.42273	66.1994
0.698652	0.0642889	58.6676					0.680303	0.0804723	92.28					1.45395	1.42273	67.2028
0.705408	0.0642889	51.8151					0.688283	0.0804723	92.97					1.47114	1.42273	68.2891
0.712165	0.0642889	45.5449					0.696263	0.0804723	93.7912					1.48833	1.42273	69.4553
0.718921	0.0642889	39.9206					0.704242	0.0804723	94.6328					1.50552	1.42273	70.6974
0.725678	0.0642889	34.9628					0.712222	0.0804723	95.4052					1.52271	1.42273	72.0106
0.732434	0.0642889	30.6596					0.720202	0.0804723	96.0421					1.5399	1.42273	73.3886
0.739191	0.0642889	26.9762					0.728182	0.0804723	96.4982					1.55709	1.42273	74.8243
0.745947	0.0642889	23.864					0.736162	0.0804723	96.7446					1.57428	1.42273	76.3091
0.752704	0.0642889	21.2671					0.744141	0.0804723	96.7654					1.59147	1.42273	77.8333
0.759461	0.0642889	19.1269					0.752121	0.0804723	96.5544					1.60866	1.42273	79.3857
0.766217	0.0642889	17.3856					0.760101	0.0804723	96.1149					1.62585	1.42273	80.9539
0.772974	0.0642889	15.9888					0.768081	0.0804723	95.4591					1.64304	1.42273	82.5245
0.77973	0.0642889	14.8861					0.776061	0.0804723	94.6075					1.66023	1.42273	84.0827
0.786487	0.0642889	14.0321					0.78404	0.0804723	93.5867					1.67742	1.42273	85.6125
0.793243	0.0642889	13.3864					0.79202	0.0804723	92.4266					1.69461	1.42273	87.0975
0.8	0.0642889	12.9137					0.8	0.0804723	91.1581					1.7118	1.42273	88.5201
0.1311	0.0681667	9.77601					0.01	0.0855061	65.91					0.01	1.52364	21.8333
0.137857	0.0681667	9.41468					0.0179798	0.0855061	66.223					0.0271899	1.52364	24.0186
0.144613	0.0681667	9.38239					0.0259596	0.0855061	66.4929					0.0443798	1.52364	26.1983
0.15137	0.0681667	9.59344					0.0339394	0.0855061	66.6836					0.0615697	1.52364	28.368
0.158126	0.0681667	9.91852					0.0419192	0.0855061	66.765					0.0787596	1.52364	30.523
0.164883	0.0681667	10.2381					0.049899	0.0855061	66.7183					0.0959495	1.52364	32.6592
0.171639	0.0681667	10.4718					0.0578788	0.0855061	66.537					0.113139	1.52364	34.7721
0.178396	0.0681667	10.5861					0.0658586	0.0855061	66.2254					0.130329	1.52364	36.8578
0.185153	0.0681667	10.5879					0.0738384	0.0855061	65.7989					0.147519	1.52364	38.9123
0.191909	0.0681667	10.5115					0.0818182	0.0855061	65.2834					0.164709	1.52364	40.9318
0.198666	0.0681667	10.4035					0.089798	0.0855061	64.7128					0.181899	1.52364	42.9127
0.205422	0.0681667	10.3091					0.0977778	0.0855061	64.1252					0.199089	1.52364	44.8517
0.212179	0.0681667	10.2602					0.105758	0.0855061	63.5606					0.216279	1.52364	46.7455
0.218935	0.0681667	10.2686					0.113737	0.0855061	63.0584					0.233469	1.52364	48.5912
0.225692	0.0681667	10.3262					0.121717	0.0855061	62.6536					0.250659	1.52364	50.3858
0.232448	0.0681667	10.4111					0.129697	0.0855061	62.3716					0.267848	1.52364	52.1268
0.239205	0.0681667	10.4961					0.137677	0.0855061	62.2253					0.285038	1.52364	53.8117
0.245962	0.0681667	10.5579					0.145657	0.0855061	62.2151					0.302228	1.52364	55.4383
0.252718	0.0681667	10.5862					0.153636	0.0855061	62.331					0.319418	1.52364	57.0044
0.259475	0.0681667	10.5923					0.161616	0.0855061	62.5554					0.336608	1.52364	58.508
0.266231	0.0681667	10.6078					0.169596	0.0855061	62.8667					0.353798	1.52364	59.9473
0.272988	0.0681667	10.6766					0.177576	0.0855061	63.2414					0.370988	1.52364	61.3206
0.279744	0.0681667	10.848					0.185556	0.0855061	63.6569					0.388178	1.52364	62.6263
0.286501	0.0681667	11.1689					0.193535	0.0855061	64.0924					0.405368	1.52364	63.8628
0.293258	0.0681667	11.678					0.201515	0.0855061	64.5299					0.422558	1.52364	65.0287
0.300014	0.0681667	12.4018					0.209495	0.0855061	64.9545					0.439747	1.52364	66.1225
0.306771	0.0681667	13.3543					0.217475	0.0855061	65.3542					0.456937	1.52364	67.143
0.313527	0.0681667	14.5415					0.225455	0.0855061	65.7204					0.474127	1.52364	68.0887
0.320284	0.0681667	15.9654					0.233434	0.0855061	66.0471					0.491317	1.52364	68.9585
0.32704	0.0681667	17.6247					0.241414	0.0855061	66.3311					0.508507	1.52364	69.7511
0.333797	0.0681667	19.5094					0.249394	0.0855061	66.5719					0.525697	1.52364	70.4655
0.340554	0.0681667	21.597					0.257374	0.0855061	66.7718					0.542887	1.52364	71.1005
0.34731	0.0681667	23.8514					0.265354	0.0855061	66.9356					0.560077	1.52364	71.6553
0.354067	0.0681667	26.2261					0.273333	0.0855061	67.0709					0.577267	1.52364	72.129
0.360823	0.0681667	28.6683					0.281313	0.0855061	67.1879					0.594457	1.52364	72.5211
0.36758	0.0681667	31.1232					0.289293	0.0855061	67.2991					0.611646	1.52364	72.8311
0.374336	0.0681667	33.5399					0.297273	0.0855061	67.4189					0.628836	1.52364	73.0589
0.381093	0.0681667	35.8751					0.305253	0.0855061	67.5619					0.646026	1.52364	73.2047
0.387849	0.0681667	38.0982					0.313232	0.0855061	67.7409					0.663216	1.52364	73.269
0.394606	0.0681667	40.1937					0.321212	0.0855061	67.9635					0.680406	1.52364	73.2528
0.401363	0.0681667	42.1631					0.329192	0.0855061	68.2311					0.697596	1.52364	73.1575
0.408119	0.0681667	44.0241					0.337172	0.0855061	68.5425					0.714786	1.52364	72.9851
0.414876	0.0681667	45.8073					0.345152	0.0855061	68.8963					0.731976	1.52364	72.738
0.421632	0.0681667	47.5507					0.353131	0.0855061	69.292					0.749166	1.52364	72.4192
0.428389	0.0681667	49.2916					0.361111	0.0855061	69.7308					0.766356	1.52364	72.0325
0.435145	0.0681667	51.0584					0.369091	0.0855061	70.2157					0.783545	1.52364	71.582
0.441902	0.0681667	52.8625					0.377071	0.0855061	70.7515					0.800735	1.52364	71.0726
0.448659	0.0681667	54.6939					0.385051	0.0855061	71.3446					0.817925	1.52364	70.5099
0.455415	0.0681667	56.52					0.39303	0.0855061	72.0026					0.835115	1.52364	69.8997
0.462172	0.0681667	58.2885					0.40101	0.0855061	72.7345					0.852305	1.52364	69.2488
0.468928	0.0681667	59.9379					0.40899	0.0855061	73.5502					0.869495	1.52364	68.564
0.475685	0.0681667	61.412					0.41697	0.0855061	74.46					0.886685	1.52364	67.8528
0.482441	0.0681667	62.6704					0.424949	0.0855061	75.4746					0.903875	1.52364	67.1229
0.489198	0.0681667	63.6886					0.432929	0.0855061	76.6044					0.921065	1.52364	66.3822
0.495955	0.0681667	64.4584					0.440909	0.0855061	77.8591					0.938255	1.52364	65.6387
0.502711	0.0681667	64.9943					0.448889	0.0855061	79.2472					0.955444	1.52364	64.9005
0.509468	0.0681667	65.3438					0.456869	0.0855061	80.7748					0.972634	1.52364	64.1757
0.516224	0.0681667	65.599					0.464848	0.0855061	82.445					0.989824	1.52364	63.4719
0.522981	0.0681667	65.9067					0.472828	0.0855061	84.2565					1.00701	1.52364	62.7968
0.529737	0.0681667	66.4705					0.480808	0.0855061	86.2026					1.0242	1.52364	62.1575
0.536494	0.0681667	67.5383					0.488788	0.0855061	88.2692					1.04139	1.52364	61.5609
0.543251	0.0681667	69.371					0.496768	0.0855061	90.4342					1.05858	1.52364	61.0134
0.550007	0.0681667	72.1911					0.504747	0.0855061	92.6648					1.07577	1.52364	60.5208
0.556764	0.0681667	76.1212					0.512727	0.0855061	94.9178					1.09296	1.52364	60.0886
0.56352	0.0681667	81.1318					0.520707	0.0855061	97.138					1.11015	1.52364	59.7217
0.570277	0.0681667	87.0221					0.528687	0.0855061	99.2594					1.12734	1.52364	59.4244
0.577033	0.0681667	93.4404					0.536667	0.0855061	101.208					1.14453	1.52364	59.2006
0.58379	0.0681667	99.9299					0.544646	0.0855061	102.909					1.16172	1.52364	59.0536
0.590546	0.0681667	105.995					0.552626	0.0855061	104.296					1.17891	1.52364	58.9864
0.597303	0.0681667	111.186					0.560606	0.0855061	105.322					1.1961	1.52364	59.0015
0.60406	0.0681667	115.186					0.568586	0.0855061	105.959					1.21329	1.52364	59.1008
0.610816	0.0681667	117.84					0.576566	0.0855061	106.187					1.23048	1.52364	59.2861
0.617573	0.0681667	119.126					0.584545	0.0855061	105.996					1.24767	1.52364	59.5585
0.624329	0.0681667	119.102					0.592525	0.0855061	105.382					1.26486	1.52364	59.9191
0.631086	0.0681667	117.876					0.600505	0.0855061	104.357					1.28205	1.52364	60.3683
0.637842	0.0681667	115.583					0.608485	0.0855061	102.961					1.29924	1.52364	60.9065
0.644599	0.0681667	112.327					0.616465	0.0855061	101.272					1.31643	1.52364	61.5336
0.651356	0.0681667	108.148					0.624444	0.0855061	99.4262					1.33362	1.52364	62.249
0.658112	0.0681667	103.037					0.632424	0.0855061	97.5887					1.35081	1.52364	63.0521
0.664869	0.0681667	97.0301					0.640404	0.0855061	95.9297					1.368	1.52364	63.9415
0.671625	0.0681667	90.2822					0.648384	0.0855061	94.5966					1.38519	1.52364	64.9156
0.678382	0.0681667	83.0319					0.656364	0.0855061	93.6935					1.40238	1.52364	65.9724
0.685138	0.0681667	75.5441					0.664343	0.0855061	93.2649					1.41957	1.52364	67.1091
0.691895	0.0681667	68.0737					0.672323	0.0855061	93.2889					1.43676	1.52364	68.3227
0.698652	0.0681667	60.8411					0.680303	0.0855061	93.6894					1.45395	1.52364	69.6092
0.705408	0.0681667	54.0192					0.688283	0.0855061	94.3586					1.47114	1.52364	70.9643
0.712165	0.0681667	47.7289					0.696263	0.0855061	95.1781					1.48833	1.52364	72.3826
0.718921	0.0681667	42.0426					0.704242	0.0855061	96.0356					1.50552	1.52364	73.8583
0.725678	0.0681667	36.9905					0.712222	0.0855061	96.8345					1.52271	1.52364	75.3846
0.732434	0.0681667	32.57					0.720202	0.0855061	97.4988					1.5399	1.52364	76.9539
0.739191	0.0681667	28.7551					0.728182	0.0855061	97.9719					1.55709	1.52364	78.5578
0.745947	0.0681667	25.5044					0.736162	0.0855061	98.2149					1.57428	1.52364	80.1869
0.752704	0.0681667	22.7672					0.744141	0.0855061	98.2035					1.59147	1.52364	81.8313
0.759461	0.0681667	20.4894					0.752121	0.0855061	97.927					1.60866	1.52364	83.4799
0.766217	0.0681667	18.6162					0.760101	0.0855061	97.3882					1.62585	1.52364	85.1211
0.772974	0.0681667	17.0948					0.768081	0.0855061	96.6039					1.64304	1.52364	86.7425
0.77973	0.0681667	15.8761					0.776061	0.0855061	95.6026					1.66023	1.52364	88.3312
0.786487	0.0681667	14.9151					0.78404	0.0855061	94.4211					1.67742	1.52364	89.8737
0.793243	0.0681667	14.1716					0.79202	0.0855061	93.0993					1.69461	1.52364	91.3561
0.8	0.0681667	13.61					0.8	0.0855061	91.6767					1.7118	1.52364	92.7644
0.1311	0.0720444	6.16885					0.01	0.0905398	66.1895					0.01	1.62455	25.5435
0.137857	0.0720444	5.96771					0.0179798	0.0905398	66.3753					0.0271899	1.62455	27.3477
0.144613	0.0720444	6.1255					0.0259596	0.0905398	66.4953					0.0443798	1.62455	29.1421
0.15137	0.0720444	6.55862					0.0339394	0.0905398	66.5165					0.0615697	1.62455	30.9232
0.158126	0.0720444	7.13959					0.0419192	0.0905398	66.4127					0.0787596	1.62455	32.6872
0.164883	0.0720444	7.74633					0.049899	0.0905398	66.1694					0.0959495	1.62455	34.4308
0.171639	0.0720444	8.29017					0.0578788	0.0905398	65.7849					0.113139	1.62455	36.1505
0.178396	0.0720444	8.72524					0.0658586	0.0905398	65.2697					0.130329	1.62455	37.8429
0.185153	0.0720444	9.04531					0.0738384	0.0905398	64.646					0.147519	1.62455	39.5048
0.191909	0.0720444	9.27293					0.0818182	0.0905398	63.947					0.164709	1.62455	41.1331
0.198666	0.0720444	9.44549					0.089798	0.0905398	63.2138					0.181899	1.62455	42.725
0.205422	0.0720444	9.60197					0.0977778	0.0905398	62.491					0.199089	1.62455	44.2774
0.212179	0.0720444	9.77205					0.105758	0.0905398	61.823					0.216279	1.62455	45.7879
0.218935	0.0720444	9.96962					0.113737	0.0905398	61.2517					0.233469	1.62455	47.2537
0.225692	0.0720444	10.1923					0.121717	0.0905398	60.8126					0.250659	1.62455	48.6725
0.232448	0.0720444	10.426					0.129697	0.0905398	60.5301					0.267848	1.62455	50.042
0.239205	0.0720444	10.6518					0.137677	0.0905398	60.4146					0.285038	1.62455	51.3601
0.245962	0.0720444	10.8541					0.145657	0.0905398	60.4625					0.302228	1.62455	52.6248
0.252718	0.0720444	11.0292					0.153636	0.0905398	60.6587					0.319418	1.62455	53.8342
0.259475	0.0720444	11.1919					0.161616	0.0905398	60.98					0.336608	1.62455	54.9866
0.266231	0.0720444	11.3743					0.169596	0.0905398	61.3989					0.353798	1.62455	56.0805
0.272988	0.0720444	11.6175					0.177576	0.0905398	61.8867					0.370988	1.62455	57.1142
0.279744	0.0720444	11.9642					0.185556	0.0905398	62.4158					0.388178	1.62455	58.0865
0.286501	0.0720444	12.4506					0.193535	0.0905398	62.9617					0.405368	1.62455	58.9961
0.293258	0.0720444	13.1					0.201515	0.0905398	63.5037					0.422558	1.62455	59.8419
0.300014	0.0720444	13.9205					0.209495	0.0905398	64.0249					0.439747	1.62455	60.6229
0.306771	0.0720444	14.9071					0.217475	0.0905398	64.5123					0.456937	1.62455	61.3382
0.313527	0.0720444	16.0537					0.225455	0.0905398	64.9569					0.474127	1.62455	61.9869
0.320284	0.0720444	17.3649					0.233434	0.0905398	65.3528					0.491317	1.62455	62.5686
0.32704	0.0720444	18.8564					0.241414	0.0905398	65.6975					0.508507	1.62455	63.0826
0.333797	0.0720444	20.5418					0.249394	0.0905398	65.9913					0.525697	1.62455	63.5287
0.340554	0.0720444	22.4217					0.257374	0.0905398	66.2375					0.542887	1.62455	63.9066
0.34731	0.0720444	24.4801					0.265354	0.0905398	66.442					0.560077	1.62455	64.2165
0.354067	0.0720444	26.6868					0.273333	0.0905398	66.6135					0.577267	1.62455	64.4585
0.360823	0.0720444	29.0019					0.281313	0.0905398	66.7633					0.594457	1.62455	64.6331
0.36758	0.0720444	31.3814					0.289293	0.0905398	66.9049					0.611646	1.62455	64.7409
0.374336	0.0720444	33.7829					0.297273	0.0905398	67.0532					0.628836	1.62455	64.7831
0.381093	0.0720444	36.17					0.305253	0.0905398	67.2235					0.646026	1.62455	64.7609
0.387849	0.0720444	38.5165					0.313232	0.0905398	67.4285					0.663216	1.62455	64.6758
0.394606	0.0720444	40.8093					0.321212	0.0905398	67.6761					0.680406	1.62455	64.5299
0.401363	0.0720444	43.049					0.329192	0.0905398	67.9681					0.697596	1.62455	64.3254
0.408119	0.0720444	45.2493					0.337172	0.0905398	68.3035					0.714786	1.62455	64.0651
0.414876	0.0720444	47.4336					0.345152	0.0905398	68.6809					0.731976	1.62455	63.7521
0.421632	0.0720444	49.63					0.353131	0.0905398	69.0995					0.749166	1.62455	63.3899
0.428389	0.0720444	51.8642					0.361111	0.0905398	69.5604					0.766356	1.62455	62.9823
0.435145	0.0720444	54.1523					0.369091	0.0905398	70.0663					0.783545	1.62455	62.5337
0.441902	0.0720444	56.4942					0.377071	0.0905398	70.6218					0.800735	1.62455	62.0487
0.448659	0.0720444	58.8701					0.385051	0.0905398	71.2334					0.817925	1.62455	61.5324
0.455415	0.0720444	61.2393					0.39303	0.0905398	71.9087					0.835115	1.62455	60.9901
0.462172	0.0720444	63.5436					0.40101	0.0905398	72.6567					0.852305	1.62455	60.4276
0.468928	0.0720444	65.7158					0.40899	0.0905398	73.4875					0.869495	1.62455	59.8507
0.475685	0.0720444	67.6945					0.41697	0.0905398	74.4117					0.886685	1.62455	59.2656
0.482441	0.0720444	69.4334					0.424949	0.0905398	75.44					0.903875	1.62455	58.6787
0.489198	0.0720444	70.8989					0.432929	0.0905398	76.5834					0.921065	1.62455	58.0963
0.495955	0.0720444	72.0693					0.440909	0.0905398	77.8519					0.938255	1.62455	57.5249
0.502711	0.0720444	72.9403					0.448889	0.0905398	79.2542					0.955444	1.62455	56.9709
0.509468	0.0720444	73.5355					0.456869	0.0905398	80.797					0.972634	1.62455	56.4409
0.516224	0.0720444	73.9201					0.464848	0.0905398	82.484					0.989824	1.62455	55.941
0.522981	0.0720444	74.2134					0.472828	0.0905398	84.3143					1.00701	1.62455	55.4775
0.529737	0.0720444	74.5943					0.480808	0.0905398	86.2819					1.0242	1.62455	55.0561
0.536494	0.0720444	75.2924					0.488788	0.0905398	88.3737					1.04139	1.62455	54.6826
0.543251	0.0720444	76.5584					0.496768	0.0905398	90.5679					1.05858	1.62455	54.3622
0.550007	0.0720444	78.6158					0.504747	0.0905398	92.8332					1.07577	1.62455	54.0999
0.556764	0.0720444	81.6046					0.512727	0.0905398	95.127					1.09296	1.62455	53.9005
0.56352	0.0720444	85.5353					0.520707	0.0905398	97.3953					1.11015	1.62455	53.7681
0.570277	0.0720444	90.2698					0.528687	0.0905398	99.5733					1.12734	1.62455	53.7067
0.577033	0.0720444	95.5342					0.536667	0.0905398	101.588					1.14453	1.62455	53.7196
0.58379	0.0720444	100.952					0.544646	0.0905398	103.366					1.16172	1.62455	53.8099
0.590546	0.0720444	106.096					0.552626	0.0905398	104.841					1.17891	1.62455	53.9803
0.597303	0.0720444	110.558					0.560606	0.0905398	105.963					1.1961	1.62455	54.2328
0.60406	0.0720444	114.027					0.568586	0.0905398	106.701					1.21329	1.62455	54.5693
0.610816	0.0720444	116.335					0.576566	0.0905398	107.033					1.23048	1.62455	54.9912
0.617573	0.0720444	117.436					0.584545	0.0905398	106.943					1.24767	1.62455	55.4991
0.624329	0.0720444	117.378					0.592525	0.0905398	106.427					1.26486	1.62455	56.0938
0.631086	0.0720444	116.262					0.600505	0.0905398	105.496					1.28205	1.62455	56.7751
0.637842	0.0720444	114.2					0.608485	0.0905398	104.187					1.29924	1.62455	57.5428
0.644599	0.0720444	111.27					0.616465	0.0905398	102.578					1.31643	1.62455	58.3959
0.651356	0.0720444	107.479					0.624444	0.0905398	100.804					1.33362	1.62455	59.333
0.658112	0.0720444	102.785					0.632424	0.0905398	99.0318					1.35081	1.62455	60.3525
0.664869	0.0720444	97.1941					0.640404	0.0905398	97.4308					1.368	1.62455	61.4521
0.671625	0.0720444	90.8373					0.648384	0.0905398	96.1446					1.38519	1.62455	62.6289
0.678382	0.0720444	83.9351					0.656364	0.0905398	95.2734					1.40238	1.62455	63.8797
0.685138	0.0720444	76.7417					0.664343	0.0905398	94.8594					1.41957	1.62455	65.2007
0.691895	0.0720444	69.5055					0.672323	0.0905398	94.8835					1.43676	1.62455	66.5874
0.698652	0.0720444	62.4446					0.680303	0.0905398	95.2777					1.45395	1.62455	68.0348
0.705408	0.0720444	55.7331					0.688283	0.0905398	95.942					1.47114	1.62455	69.5375
0.712165	0.0720444	49.4968					0.696263	0.0905398	96.7623					1.48833	1.62455	71.0893
0.718921	0.0720444	43.8153					0.704242	0.0905398	97.6259					1.50552	1.62455	72.6835
0.725678	0.0720444	38.728					0.712222	0.0905398	98.432					1.52271	1.62455	74.3126
0.732434	0.0720444	34.2417					0.720202	0.0905398	99.0977					1.5399	1.62455	75.9689
0.739191	0.0720444	30.3392					0.728182	0.0905398	99.5589					1.55709	1.62455	77.6437
0.745947	0.0720444	26.9867					0.736162	0.0905398	99.7694					1.57428	1.62455	79.3281
0.752704	0.0720444	24.1401					0.744141	0.0905398	99.6992					1.59147	1.62455	81.0124
0.759461	0.0720444	21.7499					0.752121	0.0905398	99.334					1.60866	1.62455	82.6867
0.766217	0.0720444	19.7652					0.760101	0.0905398	98.677					1.62585	1.62455	84.3405
0.772974	0.0720444	18.1359					0.768081	0.0905398	97.7493					1.64304	1.62455	85.9631
0.77973	0.0720444	16.8145					0.776061	0.0905398	96.5879					1.66023	1.62455	87.5433
0.786487	0.0720444	15.7573					0.78404	0.0905398	95.2394					1.67742	1.62455	89.0702
0.793243	0.0720444	14.9246					0.79202	0.0905398	93.7531					1.69461	1.62455	90.5323
0.8	0.0720444	14.2811					0.8	0.0905398	92.1761					1.7118	1.62455	91.9187
0.1311	0.0759222	2.80319					0.01	0.0955735	66.4074					0.01	1.72545	28.2919
0.137857	0.0759222	2.74095					0.0179798	0.0955735	66.4764					0.0271899	1.72545	29.7278
0.144613	0.0759222	3.05578					0.0259596	0.0955735	66.4609					0.0443798	1.72545	31.1502
0.15137	0.0759222	3.67119					0.0339394	0.0955735	66.3305					0.0615697	1.72545	32.5561
0.158126	0.0759222	4.46538					0.0419192	0.0955735	66.0623					0.0787596	1.72545	33.9426
0.164883	0.0759222	5.31681					0.049899	0.0955735	65.6446					0.0959495	1.72545	35.307
0.171639	0.0759222	6.13133					0.0578788	0.0955735	65.0788					0.113139	1.72545	36.6463
0.178396	0.0759222	6.85304					0.0658586	0.0955735	64.3792					0.130329	1.72545	37.9579
0.185153	0.0759222	7.46353					0.0738384	0.0955735	63.5733					0.147519	1.72545	39.2392
0.191909	0.0759222	7.9733					0.0818182	0.0955735	62.6999					0.164709	1.72545	40.4876
0.198666	0.0759222	8.40952					0.089798	0.0955735	61.8065					0.181899	1.72545	41.7007
0.205422	0.0759222	8.80387					0.0977778	0.0955735	60.9443					0.199089	1.72545	42.8763
0.212179	0.0759222	9.18256					0.105758	0.0955735	60.1638					0.216279	1.72545	44.0121
0.218935	0.0759222	9.56025					0.113737	0.0955735	59.5115					0.233469	1.72545	45.1061
0.225692	0.0759222	9.93896					0.121717	0.0955735	59.0256					0.250659	1.72545	46.1562
0.232448	0.0759222	10.3112					0.129697	0.0955735	58.731					0.267848	1.72545	47.1607
0.239205	0.0759222	10.6656					0.137677	0.0955735	58.6365					0.285038	1.72545	48.1178
0.245962	0.0759222	10.9941					0.145657	0.0955735	58.7352					0.302228	1.72545	49.0259
0.252718	0.0759222	11.2993					0.153636	0.0955735	59.0067					0.319418	1.72545	49.8835
0.259475	0.0759222	11.5993					0.161616	0.0955735	59.4217					0.336608	1.72545	50.6894
0.266231	0.0759222	11.9259					0.169596	0.0955735	59.9464					0.353798	1.72545	51.4423
0.272988	0.0759222	12.3179					0.177576	0.0955735	60.5463					0.370988	1.72545	52.1411
0.279744	0.0759222	12.8125					0.185556	0.0955735	61.1891					0.388178	1.72545	52.7849
0.286501	0.0759222	13.4373					0.193535	0.0955735	61.8462					0.405368	1.72545	53.3729
0.293258	0.0759222	14.204					0.201515	0.0955735	62.4938					0.422558	1.72545	53.9044
0.300014	0.0759222	15.1057					0.209495	0.0955735	63.1133					0.439747	1.72545	54.3789
0.306771	0.0759222	16.1217					0.217475	0.0955735	63.6905					0.456937	1.72545	54.7961
0.313527	0.0759222	17.235					0.225455	0.0955735	64.216					0.474127	1.72545	55.1558
0.320284	0.0759222	18.4529					0.233434	0.0955735	64.684					0.491317	1.72545	55.4578
0.32704	0.0759222	19.8065					0.241414	0.0955735	65.0927					0.508507	1.72545	55.7024
0.333797	0.0759222	21.3296					0.249394	0.0955735	65.443					0.525697	1.72545	55.8898
0.340554	0.0759222	23.0419					0.257374	0.0955735	65.7392					0.542887	1.72545	56.0206
0.34731	0.0759222	24.9439					0.265354	0.0955735	65.9882					0.560077	1.72545	56.0955
0.354067	0.0759222	27.0193					0.273333	0.0955735	66.1998					0.577267	1.72545	56.1154
0.360823	0.0759222	29.2392					0.281313	0.0955735	66.3861					0.594457	1.72545	56.0815
0.36758	0.0759222	31.5692					0.289293	0.0955735	66.5611					0.611646	1.72545	55.9951
0.374336	0.0759222	33.9741					0.297273	0.0955735	66.7402					0.628836	1.72545	55.858
0.381093	0.0759222	36.4236					0.305253	0.0955735	66.9384					0.646026	1.72545	55.672
0.387849	0.0759222	38.8957					0.313232	0.0955735	67.1684					0.663216	1.72545	55.4393
0.394606	0.0759222	41.3788					0.321212	0.0955735	67.438					0.680406	1.72545	55.1624
0.401363	0.0759222	43.8731					0.329192	0.0955735	67.75					0.697596	1.72545	54.8439
0.408119	0.0759222	46.3889					0.337172	0.0955735	68.104					0.714786	1.72545	54.487
0.414876	0.0759222	48.9435					0.345152	0.0955735	68.499					0.731976	1.72545	54.0948
0.421632	0.0759222	51.5571					0.353131	0.0955735	68.9343					0.749166	1.72545	53.6711
0.428389	0.0759222	54.246					0.361111	0.0955735	69.4109					0.766356	1.72545	53.2196
0.435145	0.0759222	57.0165					0.369091	0.0955735	69.9316					0.783545	1.72545	52.7445
0.441902	0.0759222	59.8596					0.377071	0.0955735	70.5008					0.800735	1.72545	52.2501
0.448659	0.0759222	62.748					0.385051	0.0955735	71.1247					0.817925	1.72545	51.741
0.455415	0.0759222	65.6354					0.39303	0.0955735	71.811					0.835115	1.72545	51.2221
0.462172	0.0759222	68.4597					0.40101	0.0955735	72.5688					0.852305	1.72545	50.6983
0.468928	0.0759222	71.1504					0.40899	0.0955735	73.4079					0.869495	1.72545	50.1747
0.475685	0.0759222	73.6414					0.41697	0.0955735	74.339					0.886685	1.72545	49.6566
0.482441	0.0759222	75.8789					0.424949	0.0955735	75.3732					0.903875	1.72545	49.1494
0.489198	0.0759222	77.8179					0.432929	0.0955735	76.5214					0.921065	1.72545	48.6584
0.495955	0.0759222	79.4207					0.440909	0.0955735	77.7936					0.938255	1.72545	48.1891
0.502711	0.0759222	80.6619					0.448889	0.0955735	79.199					0.955444	1.72545	47.7469
0.509468	0.0759222	81.5382					0.456869	0.0955735	80.7444					0.972634	1.72545	47.3369
0.516224	0.0759222	82.0837					0.464848	0.0955735	82.4337					0.989824	1.72545	46.9646
0.522981	0.0759222	82.3855					0.472828	0.0955735	84.2666					1.00701	1.72545	46.635
0.529737	0.0759222	82.5945					0.480808	0.0955735	86.2375					1.0242	1.72545	46.3529
0.536494	0.0759222	82.9204					0.488788	0.0955735	88.3339					1.04139	1.72545	46.123
0.543251	0.0759222	83.6055					0.496768	0.0955735	90.5351					1.05858	1.72545	45.9499
0.550007	0.0759222	84.8777					0.504747	0.0955735	92.8106					1.07577	1.72545	45.8377
0.556764	0.0759222	86.8983					0.512727	0.0955735	95.1194					1.09296	1.72545	45.7904
0.56352	0.0759222	89.7193					0.520707	0.0955735	97.409					1.11015	1.72545	45.8114
0.570277	0.0759222	93.2642					0.528687	0.0955735	99.6171					1.12734	1.72545	45.9041
0.577033	0.0759222	97.335					0.536667	0.0955735	101.674					1.14453	1.72545	46.0713
0.58379	0.0759222	101.636					0.544646	0.0955735	103.507					1.16172	1.72545	46.3155
0.590546	0.0759222	105.806					0.552626	0.0955735	105.052					1.17891	1.72545	46.6389
0.597303	0.0759222	109.48					0.560606	0.0955735	106.259					1.1961	1.72545	47.0431
0.60406	0.0759222	112.36					0.568586	0.0955735	107.09					1.21329	1.72545	47.5295
0.610816	0.0759222	114.266					0.576566	0.0955735	107.518					1.23048	1.72545	48.0988
0.617573	0.0759222	115.135					0.584545	0.0955735	107.525					1.24767	1.72545	48.7516
0.624329	0.0759222	114.996					0.592525	0.0955735	107.106					1.26486	1.72545	49.4877
0.631086	0.0759222	113.932					0.600505	0.0955735	106.274					1.28205	1.72545	50.3068
0.637842	0.0759222	112.036					0.608485	0.0955735	105.069					1.29924	1.72545	51.2079
0.644599	0.0759222	109.366					0.616465	0.0955735	103.572					1.31643	1.72545	52.1895
0.651356	0.0759222	105.91					0.624444	0.0955735	101.916					1.33362	1.72545	53.2498
0.658112	0.0759222	101.612					0.632424	0.0955735	100.263					1.35081	1.72545	54.3864
0.664869	0.0759222	96.4534					0.640404	0.0955735	98.7768					1.368	1.72545	55.5963
0.671625	0.0759222	90.5323					0.648384	0.0955735	97.5941					1.38519	1.72545	56.8764
0.678382	0.0759222	84.0405					0.656364	0.0955735	96.8088					1.40238	1.72545	58.2226
0.685138	0.0759222	77.2128					0.664343	0.0955735	96.4588					1.41957	1.72545	59.6307
0.691895	0.0759222	70.2859					0.672323	0.0955735	96.5264					1.43676	1.72545	61.0958
0.698652	0.0759222	63.472					0.680303	0.0955735	96.9483					1.45395	1.72545	62.6125
0.705408	0.0759222	56.944					0.688283	0.0955735	97.6301					1.47114	1.72545	64.1751
0.712165	0.0759222	50.8306					0.696263	0.0955735	98.4608					1.48833	1.72545	65.7772
0.718921	0.0759222	45.2178					0.704242	0.0955735	99.3277					1.50552	1.72545	67.412
0.725678	0.0759222	40.1529					0.712222	0.0955735	100.128					1.52271	1.72545	69.0724
0.732434	0.0759222	35.6519					0.720202	0.0955735	100.774					1.5399	1.72545	70.7508
0.739191	0.0759222	31.7063					0.728182	0.0955735	101.197					1.55709	1.72545	72.4392
0.745947	0.0759222	28.2903					0.736162	0.0955735	101.349					1.57428	1.72545	74.1293
0.752704	0.0759222	25.3664					0.744141	0.0955735	101.195					1.59147	1.72545	75.8124
0.759461	0.0759222	22.8909					0.752121	0.0955735	100.72					1.60866	1.72545	77.4797
0.766217	0.0759222	20.8171					0.760101	0.0955735	99.9287					1.62585	1.72545	79.1221
0.772974	0.0759222	19.0983					0.768081	0.0955735	98.8462					1.64304	1.72545	80.7306
0.77973	0.0759222	17.6894					0.776061	0.0955735	97.5184					1.66023	1.72545	82.2957
0.786487	0.0759222	16.5484					0.78404	0.0955735	96.0012					1.67742	1.72545	83.8084
0.793243	0.0759222	15.6365					0.79202	0.0955735	94.3526					1.69461	1.72545	85.2595
0.8	0.0759222	14.9191					0.8	0.0955735	92.626					1.7118	1.72545	86.6401
0.1311	0.0798	-0.214567					0.01	0.100607	66.5712					0.01	1.82636	30.1958
0.137857	0.0798	-0.159141					0.0179798	0.100607	66.5348					0.0271899	1.82636	31.2865
0.144613	0.0798	0.27974					0.0259596	0.100607	66.3986					0.0443798	1.82636	32.3604
0.15137	0.0798	1.03562					0.0339394	0.100607	66.1349					0.0615697	1.82636	33.4152
0.158126	0.0798	1.99616					0.0419192	0.100607	65.7228					0.0787596	1.82636	34.4484
0.164883	0.0798	3.04371					0.049899	0.100607	65.1524					0.0959495	1.82636	35.4579
0.171639	0.0798	4.08164					0.0578788	0.100607	64.4265					0.113139	1.82636	36.4413
0.178396	0.0798	5.04647					0.0658586	0.100607	63.5619					0.130329	1.82636	37.3964
0.185153	0.0798	5.90905					0.0738384	0.100607	62.5891					0.147519	1.82636	38.3213
0.191909	0.0798	6.66824					0.0818182	0.100607	61.5515					0.164709	1.82636	39.2138
0.198666	0.0798	7.34068					0.089798	0.100607	60.5023					0.181899	1.82636	40.072
0.205422	0.0798	7.95004					0.0977778	0.100607	59.4994					0.199089	1.82636	40.8941
0.212179	0.0798	8.51806					0.105758	0.100607	58.6007					0.216279	1.82636	41.6784
0.218935	0.0798	9.05883					0.113737	0.100607	57.8592					0.233469	1.82636	42.4232
0.225692	0.0798	9.57727					0.121717	0.100607	57.3174					0.250659	1.82636	43.127
0.232448	0.0798	10.0712					0.129697	0.100607	57.0022					0.267848	1.82636	43.7884
0.239205	0.0798	10.5357					0.137677	0.100607	56.9217					0.285038	1.82636	44.4061
0.245962	0.0798	10.9696					0.145657	0.100607	57.0654					0.302228	1.82636	44.9789
0.252718	0.0798	11.3807					0.153636	0.100607	57.4076					0.319418	1.82636	45.5057
0.259475	0.0798	11.7898					0.161616	0.100607	57.9126					0.336608	1.82636	45.9858
0.266231	0.0798	12.2285					0.169596	0.100607	58.5401					0.353798	1.82636	46.4181
0.272988	0.0798	12.7334					0.177576	0.100607	59.2495					0.370988	1.82636	46.8022
0.279744	0.0798	13.3375					0.185556	0.100607	60.0036					0.388178	1.82636	47.1375
0.286501	0.0798	14.0626					0.193535	0.100607	60.7698					0.405368	1.82636	47.4235
0.293258	0.0798	14.9122					0.201515	0.100607	61.5216					0.422558	1.82636	47.6602
0.300014	0.0798	15.87					0.209495	0.100607	62.2383					0.439747	1.82636	47.8474
0.306771	0.0798	16.9051					0.217475	0.100607	62.905					0.456937	1.82636	47.9851
0.313527	0.0798	17.9922					0.225455	0.100607	63.5115					0.474127	1.82636	48.0738
0.320284	0.0798	19.141					0.233434	0.100607	64.0525					0.491317	1.82636	48.1137
0.32704	0.0798	20.3951					0.241414	0.100607	64.5263					0.508507	1.82636	48.1056
0.333797	0.0798	21.8026					0.249394	0.100607	64.9349					0.525697	1.82636	48.0501
0.340554	0.0798	23.397					0.257374	0.100607	65.2832					0.542887	1.82636	47.9482
0.34731	0.0798	25.1911					0.265354	0.100607	65.5793					0.560077	1.82636	47.8012
0.354067	0.0798	27.1792					0.273333	0.100607	65.8334					0.577267	1.82636	47.6103
0.360823	0.0798	29.3418					0.281313	0.100607	66.0583					0.594457	1.82636	47.3771
0.36758	0.0798	31.6521					0.289293	0.100607	66.2686					0.611646	1.82636	47.1035
0.374336	0.0798	34.0818					0.297273	0.100607	66.4794					0.628836	1.82636	46.7914
0.381093	0.0798	36.6059					0.305253	0.100607	66.7054					0.646026	1.82636	46.443
0.387849	0.0798	39.206					0.313232	0.100607	66.9589					0.663216	1.82636	46.0608
0.394606	0.0798	41.8725					0.321212	0.100607	67.2478					0.680406	1.82636	45.6473
0.401363	0.0798	44.6051					0.329192	0.100607	67.5757					0.697596	1.82636	45.2055
0.408119	0.0798	47.4114					0.337172	0.100607	67.9434					0.714786	1.82636	44.7385
0.414876	0.0798	50.3044					0.345152	0.100607	68.3504					0.731976	1.82636	44.2495
0.421632	0.0798	53.2975					0.353131	0.100607	68.7966					0.749166	1.82636	43.742
0.428389	0.0798	56.3998					0.361111	0.100607	69.283					0.766356	1.82636	43.2198
0.435145	0.0798	59.6102					0.369091	0.100607	69.8124					0.783545	1.82636	42.6866
0.441902	0.0798	62.9129					0.377071	0.100607	70.3891					0.800735	1.82636	42.1466
0.448659	0.0798	66.2753					0.385051	0.100607	71.0192					0.817925	1.82636	41.6039
0.455415	0.0798	69.648					0.39303	0.100607	71.7104					0.835115	1.82636	41.0628
0.462172	0.0798	72.9666					0.40101	0.100607	72.4714					0.852305	1.82636	40.5278
0.468928	0.0798	76.1594					0.40899	0.100607	73.312					0.869495	1.82636	40.0035
0.475685	0.0798	79.1564					0.41697	0.100607	74.2429					0.886685	1.82636	39.4944
0.482441	0.0798	81.895					0.424949	0.100607	75.275					0.903875	1.82636	39.0052
0.489198	0.0798	84.3174					0.432929	0.100607	76.419					0.921065	1.82636	38.5406
0.495955	0.0798	86.3688					0.440909	0.100607	77.6851					0.938255	1.82636	38.1052
0.502711	0.0798	88.0009					0.448889	0.100607	79.0824					0.955444	1.82636	37.7037
0.509468	0.0798	89.1815					0.456869	0.100607	80.6177					0.972634	1.82636	37.3406
0.516224	0.0798	89.9108					0.464848	0.100607	82.295					0.989824	1.82636	37.0204
0.522981	0.0798	90.2407					0.472828	0.100607	84.1144					1.00701	1.82636	36.7474
0.529737	0.0798	90.2913					0.480808	0.100607	86.0704					1.0242	1.82636	36.5258
0.536494	0.0798	90.2527					0.488788	0.100607	88.1513					1.04139	1.82636	36.3597
0.543251	0.0798	90.3614					0.496768	0.100607	90.3372					1.05858	1.82636	36.2529
0.550007	0.0798	90.8544					0.504747	0.100607	92.5988					1.07577	1.82636	36.2089
0.556764	0.0798	91.917					0.512727	0.100607	94.8968					1.09296	1.82636	36.231
0.56352	0.0798	93.6424					0.520707	0.100607	97.1813					1.11015	1.82636	36.3223
0.570277	0.0798	96.0121					0.528687	0.100607	99.3928					1.12734	1.82636	36.4856
0.577033	0.0798	98.8982					0.536667	0.100607	101.465					1.14453	1.82636	36.7231
0.58379	0.0798	102.079					0.544646	0.100607	103.331					1.16172	1.82636	37.0371
0.590546	0.0798	105.258					0.552626	0.100607	104.927					1.17891	1.82636	37.4291
0.597303	0.0798	108.111					0.560606	0.100607	106.2					1.1961	1.82636	37.9005
0.60406	0.0798	110.359					0.568586	0.100607	107.109					1.21329	1.82636	38.4523
0.610816	0.0798	111.818					0.576566	0.100607	107.621					1.23048	1.82636	39.0849
0.617573	0.0798	112.408					0.584545	0.100607	107.716					1.24767	1.82636	39.7984
0.624329	0.0798	112.139					0.592525	0.100607	107.389					1.26486	1.82636	40.5925
0.631086	0.0798	111.07					0.600505	0.100607	106.657					1.28205	1.82636	41.4663
0.637842	0.0798	109.275					0.608485	0.100607	105.568					1.29924	1.82636	42.4186
0.644599	0.0798	106.798					0.616465	0.100607	104.209					1.31643	1.82636	43.4478
0.651356	0.0798	103.621					0.624444	0.100607	102.707					1.33362	1.82636	44.5516
0.658112	0.0798	99.6807					0.632424	0.100607	101.217					1.35081	1.82636	45.7274
0.664869	0.0798	94.9424					0.640404	0.100607	99.8929					1.368	1.82636	46.9721
0.671625	0.0798	89.4713					0.648384	0.100607	98.8619					1.38519	1.82636	48.2822
0.678382	0.0798	83.425					0.656364	0.100607	98.2097					1.40238	1.82636	49.6536
0.685138	0.0798	77.0118					0.664343	0.100607	97.9698					1.41957	1.82636	51.0821
0.691895	0.0798	70.4511					0.672323	0.100607	98.1235					1.43676	1.82636	52.5625
0.698652	0.0798	63.9449					0.680303	0.100607	98.6091					1.45395	1.82636	54.0898
0.705408	0.0798	57.6619					0.688283	0.100607	99.3345					1.47114	1.82636	55.6582
0.712165	0.0798	51.7319					0.696263	0.100607	100.19					1.48833	1.82636	57.2616
0.718921	0.0798	46.2451					0.704242	0.100607	101.063					1.50552	1.82636	58.8937
0.725678	0.0798	41.2561					0.712222	0.100607	101.847					1.52271	1.82636	60.5477
0.732434	0.0798	36.7888					0.720202	0.100607	102.456					1.5399	1.82636	62.2166
0.739191	0.0798	32.8432					0.728182	0.100607	102.819					1.55709	1.82636	63.8932
0.745947	0.0798	29.4012					0.736162	0.100607	102.887					1.57428	1.82636	65.57
0.752704	0.0798	26.4325					0.744141	0.100607	102.628					1.59147	1.82636	67.2393
0.759461	0.0798	23.8994					0.752121	0.100607	102.025					1.60866	1.82636	68.8935
0.766217	0.0798	21.7599					0.760101	0.100607	101.085					1.62585	1.82636	70.5247
0.772974	0.0798	19.9712					0.768081	0.100607	99.8409					1.64304	1.82636	72.1251
0.77973	0.0798	18.4911					0.776061	0.100607	98.3456					1.66023	1.82636	73.687
0.786487	0.0798	17.2795					0.78404	0.100607	96.6642					1.67742	1.82636	75.2025
0.793243	0.0798	16.2995					0.79202	0.100607	94.8614					1.69461	1.82636	76.6643
0.8	0.0798	15.5173					0.8	0.100607	92.9956					1.7118	1.82636	78.0651
0.1311	0.0836778	-2.82385					0.01	0.105641	66.6891					0.01	1.92727	31.4597
0.137857	0.0836778	-2.67138					0.0179798	0.105641	66.5591					0.0271899	1.92727	32.2363
0.144613	0.0836778	-2.1381					0.0259596	0.105641	66.3175					0.0443798	1.92727	32.9934
0.15137	0.0836778	-1.28043					0.0339394	0.105641	65.9383					0.0615697	1.92727	33.7292
0.158126	0.0836778	-0.198982					0.0419192	0.105641	65.4023					0.0787596	1.92727	34.4418
0.164883	0.0836778	0.995479					0.049899	0.105641	64.7					0.0959495	1.92727	35.1293
0.171639	0.0836778	2.20687					0.0578788	0.105641	63.8348					0.113139	1.92727	35.7898
0.178396	0.0836778	3.36668					0.0658586	0.105641	62.824					0.130329	1.92727	36.4218
0.185153	0.0836778	4.4369					0.0738384	0.105641	61.7					0.147519	1.92727	37.0235
0.191909	0.0836778	5.40578					0.0818182	0.105641	60.5097					0.164709	1.92727	37.5934
0.198666	0.0836778	6.27975					0.089798	0.105641	59.3112					0.181899	1.92727	38.1299
0.205422	0.0836778	7.07422					0.0977778	0.105641	58.1697					0.199089	1.92727	38.6316
0.212179	0.0836778	7.8057					0.105758	0.105641	57.1512					0.216279	1.92727	39.0973
0.218935	0.0836778	8.48656					0.113737	0.105641	56.3162					0.233469	1.92727	39.5256
0.225692	0.0836778	9.12316					0.121717	0.105641	55.7131					0.250659	1.92727	39.9155
0.232448	0.0836778	9.71712					0.129697	0.105641	55.372					0.267848	1.92727	40.266
0.239205	0.0836778	10.2689					0.137677	0.105641	55.3007					0.285038	1.92727	40.576
0.245962	0.0836778	10.7824					0.145657	0.105641	55.4851					0.302228	1.92727	40.8449
0.252718	0.0836778	11.2699					0.153636	0.105641	55.8938					0.319418	1.92727	41.072
0.259475	0.0836778	11.754					0.161616	0.105641	56.4844					0.336608	1.92727	41.2566
0.266231	0.0836778	12.266					0.169596	0.105641	57.2099					0.353798	1.92727	41.3984
0.272988	0.0836778	12.8407					0.177576	0.105641	58.024					0.370988	1.92727	41.4971
0.279744	0.0836778	13.5082					0.185556	0.105641	58.8845					0.388178	1.92727	41.5525
0.286501	0.0836778	14.2869					0.193535	0.105641	59.7553					0.405368	1.92727	41.5646
0.293258	0.0836778	15.177					0.201515	0.105641	60.607					0.422558	1.92727	41.5336
0.300014	0.0836778	16.1582					0.209495	0.105641	61.4175					0.439747	1.92727	41.4596
0.306771	0.0836778	17.1964					0.217475	0.105641	62.1706					0.456937	1.92727	41.3432
0.313527	0.0836778	18.2637					0.225455	0.105641	62.856					0.474127	1.92727	41.1849
0.320284	0.0836778	19.3719					0.233434	0.105641	63.4685					0.491317	1.92727	40.9855
0.32704	0.0836778	20.5709					0.241414	0.105641	64.0068					0.508507	1.92727	40.7458
0.333797	0.0836778	21.916					0.249394	0.105641	64.4736					0.525697	1.92727	40.467
0.340554	0.0836778	23.4482					0.257374	0.105641	64.8745					0.542887	1.92727	40.1503
0.34731	0.0836778	25.188					0.265354	0.105641	65.2182					0.560077	1.92727	39.7971
0.354067	0.0836778	27.1369					0.273333	0.105641	65.5158					0.577267	1.92727	39.409
0.360823	0.0836778	29.2828					0.281313	0.105641	65.7802					0.594457	1.92727	38.9878
0.36758	0.0836778	31.6053					0.289293	0.105641	66.0261					0.611646	1.92727	38.5355
0.374336	0.0836778	34.0821					0.297273	0.105641	66.2683					0.628836	1.92727	38.0541
0.381093	0.0836778	36.6931					0.305253	0.105641	66.5211					0.646026	1.92727	37.5461
0.387849	0.0836778	39.4234					0.313232	0.105641	66.7961					0.663216	1.92727	37.0139
0.394606	0.0836778	42.2656					0.321212	0.105641	67.1017					0.680406	1.92727	36.4602
0.401363	0.0836778	45.2194					0.329192	0.105641	67.4422					0.697596	1.92727	35.8877
0.408119	0.0836778	48.2907					0.337172	0.105641	67.8193					0.714786	1.92727	35.2997
0.414876	0.0836778	51.4888					0.345152	0.105641	68.2334					0.731976	1.92727	34.6991
0.421632	0.0836778	54.8224					0.353131	0.105641	68.6851					0.749166	1.92727	34.0894
0.428389	0.0836778	58.2948					0.361111	0.105641	69.1758					0.766356	1.92727	33.474
0.435145	0.0836778	61.8996					0.369091	0.105641	69.7082					0.783545	1.92727	32.8565
0.441902	0.0836778	65.6164					0.377071	0.105641	70.2868					0.800735	1.92727	32.2407
0.448659	0.0836778	69.4094					0.385051	0.105641	70.9173					0.817925	1.92727	31.6304
0.455415	0.0836778	73.2273					0.39303	0.105641	71.6073					0.835115	1.92727	31.0295
0.462172	0.0836778	77.0057					0.40101	0.105641	72.3652					0.852305	1.92727	30.4421
0.468928	0.0836778	80.6724					0.40899	0.105641	73.2008					0.869495	1.92727	29.8723
0.475685	0.0836778	84.154					0.41697	0.105641	74.1243					0.886685	1.92727	29.3242
0.482441	0.0836778	87.3791					0.424949	0.105641	75.1465					0.903875	1.92727	28.8019
0.489198	0.0836778	90.2768					0.432929	0.105641	76.2778					0.921065	1.92727	28.3096
0.495955	0.0836778	92.7747					0.440909	0.105641	77.5282					0.938255	1.92727	27.8514
0.502711	0.0836778	94.8013					0.448889	0.105641	78.9065					0.955444	1.92727	27.4315
0.509468	0.0836778	96.2953					0.456869	0.105641	80.4195					0.972634	1.92727	27.0539
0.516224	0.0836778	97.2216					0.464848	0.105641	82.0711					0.989824	1.92727	26.7225
0.522981	0.0836778	97.5951					0.472828	0.105641	83.8613					1.00701	1.92727	26.4412
0.529737	0.0836778	97.5039					0.480808	0.105641	85.7852					1.0242	1.92727	26.2137
0.536494	0.0836778	97.1196					0.488788	0.105641	87.8313					1.04139	1.92727	26.0436
0.543251	0.0836778	96.6765					0.496768	0.105641	89.9806					1.05858	1.92727	25.9343
0.550007	0.0836778	96.4241					0.504747	0.105641	92.2053					1.07577	1.92727	25.8889
0.556764	0.0836778	96.5734					0.512727	0.105641	94.4682					1.09296	1.92727	25.9104
0.56352	0.0836778	97.2566					0.520707	0.105641	96.7221					1.11015	1.92727	26.0015
0.570277	0.0836778	98.5074					0.528687	0.105641	98.9114					1.12734	1.92727	26.1647
0.577033	0.0836778	100.259					0.536667	0.105641	100.974					1.14453	1.92727	26.402
0.58379	0.0836778	102.354					0.544646	0.105641	102.847					1.16172	1.92727	26.7152
0.590546	0.0836778	104.553					0.552626	0.105641	104.469					1.17891	1.92727	27.106
0.597303	0.0836778	106.576					0.560606	0.105641	105.788					1.1961	1.92727	27.5753
0.60406	0.0836778	108.168					0.568586	0.105641	106.756					1.21329	1.92727	28.124
0.610816	0.0836778	109.146					0.576566	0.105641	107.337					1.23048	1.92727	28.7524
0.617573	0.0836778	109.419					0.584545	0.105641	107.507					1.24767	1.92727	29.4604
0.624329	0.0836778	108.974					0.592525	0.105641	107.265					1.26486	1.92727	30.2477
0.631086	0.0836778	107.851					0.600505	0.105641	106.634					1.28205	1.92727	31.1132
0.637842	0.0836778	106.103					0.608485	0.105641	105.671					1.29924	1.92727	32.0558
0.644599	0.0836778	103.762					0.616465	0.105641	104.467					1.31643	1.92727	33.0736
0.651356	0.0836778	100.807					0.624444	0.105641	103.146					1.33362	1.92727	34.1645
0.658112	0.0836778	97.1755					0.632424	0.105641	101.851					1.35081	1.92727	35.3258
0.664869	0.0836778	92.8233					0.640404	0.105641	100.725					1.368	1.92727	36.5544
0.671625	0.0836778	87.789					0.648384	0.105641	99.8835					1.38519	1.92727	37.8469
0.678382	0.0836778	82.1957					0.656364	0.105641	99.4044					1.40238	1.92727	39.1994
0.685138	0.0836778	76.2213					0.664343	0.105641	99.3149					1.41957	1.92727	40.6075
0.691895	0.0836778	70.0625					0.672323	0.105641	99.5934					1.43676	1.92727	42.0666
0.698652	0.0836778	63.907					0.680303	0.105641	100.177					1.45395	1.92727	43.5717
0.705408	0.0836778	57.9165					0.688283	0.105641	100.973					1.47114	1.92727	45.1173
0.712165	0.0836778	52.2189					0.696263	0.105641	101.87					1.48833	1.92727	46.6978
0.718921	0.0836778	46.907					0.704242	0.105641	102.753					1.50552	1.92727	48.3073
0.725678	0.0836778	42.0406					0.712222	0.105641	103.518					1.52271	1.92727	49.9396
0.732434	0.0836778	37.6508					0.720202	0.105641	104.074					1.5399	1.92727	51.5883
0.739191	0.0836778	33.745					0.728182	0.105641	104.356					1.55709	1.92727	53.2468
0.745947	0.0836778	30.3128					0.736162	0.105641	104.317					1.57428	1.92727	54.9084
0.752704	0.0836778	27.3308					0.744141	0.105641	103.93					1.59147	1.92727	56.5664
0.759461	0.0836778	24.7672					0.752121	0.105641	103.183					1.60866	1.92727	58.2139
0.766217	0.0836778	22.5855					0.760101	0.105641	102.087					1.62585	1.92727	59.8441
0.772974	0.0836778	20.7467					0.768081	0.105641	100.679					1.64304	1.92727	61.4503
0.77973	0.0836778	19.212					0.776061	0.105641	99.0217					1.66023	1.92727	63.0257
[truncated: 8,003 more rows]

## Sheet: Suppl Fig 12-GOx
Suppl Fig 12a
	Activity recovery (%)					Immobiliztaion efficiency (%)					Relative activity (%)
	Test 1	Test 2	Test 3	Aaverage	Std.	Test 1	Test 2	Test 3	Aaverage	Std.	Test 1	Test 2	Test 3	Aaverage	Std.
Free GOx											97.4438	98.9306	103.626	100	2.63455
GOx@ZIF-8	5.08486	5.10025	5.25061	5.14524	0.0747686	19.1705	14.7882	18.5619	17.5069	1.93838	30.4401	24.5554	28.5729	27.8561	2.45528
GOx@Zn(2-tIM)\-(2)	102.063	101.023	105.018	102.701	1.69235	96.9493	102.968	102.803	100.907	2.7993	100.235	99.2141	103.138	100.862	1.66205
Suppl Fig 12c	IR					Suppl Fig 12d	XRD							Suppl Fig 12e	BET										Suppl Fig 12f	XPS					Suppl Fig 12g	CD					Suppl Fig 12h	repeating
																			inset
Wavenumber (cm-1)	% Transmittance					2 theta (degree)	Intensity (a. u.)	2 theta (degree)	Intensity (a. u.)	2 theta (degree)	Intensity (a. u.)			Diameter (nm)	dV(d) (cc/nm/g)	Diameter (nm)	dV(d) (cc/nm/g)		Relative pressure (P/P0)	Volume@STP (cc/g)	Relative pressure (P/P0)	Volume@STP (cc/g)			Binding energy (eV)	Intensity (a. u.)	Binding energy (eV)	Intensity (a. u.)			Wavelength (nm)	△ε (moM-1cm-1)						Relative activity (%)
	GOx	GOx@Zn(2-tIM)/-(2)	2-tIM				Simulated ZIF-8		GOx@ZIF-8		GOx@Zn(2-tIM)\-(2)			GOx@ZIF-8		GOx@Zn(2-tIM)\-(2)			GOx@ZIF-8		GOx@Zn(2-tIM)\-(2)				GOx@ZIF-8		GOx@Zn(2-tIM)\-(2)					Free GOx	GOx@ZIF-8	GOx@Zn(2-tIM)\-(2)			Round	Test 1	Test 2	Test 3	Aaverage	Std.
3996.35	0.79996	1	0.59921			5	-1780	5	4535	5	8551			0.64	0	1.114	0		7.97228e-06	0.3855	6.40479e-05	0.0247			1050	43041.9	1051	13759.4			280	0.70962	-0.0183	-0.233			1	98.044	102.673	99.2829	100	1.95673
3994.42	0.8	1.00006	0.59934			5.0198	-1791	5.02	4503	5.02046	8578			0.666	0	1.167	0		2.3489e-05	3.756	0.00301	0.1127			1049.95	42883.7	1050.95	13720.7			279.5	0.6219	-0.21233	-0.21248			2	99.9469	106.716	105.989	104.217	3.03416
3992.49	0.79996	1.00006	0.59939			5.0396	-1765	5.04	4508	5.04093	8588			0.694	0	1.22	0		4.91269e-05	9.9559	0.00502	0.2036			1049.9	43506.8	1050.9	13790.4			279	0.65895	-0.25153	-0.21952			3	96.9517	102.468	101.933	100.451	2.48391
3990.56	0.79983	1.00001	0.59938			5.0594	-1789	5.06	4527	5.06139	8587			0.723	0	1.273	0		6.03621e-05	12.6023	0.00703	0.2788			1049.85	42903.9	1050.85	13319			278.5	0.66096	-0.23067	-0.21601			4	99.6707	103.481	105.114	102.755	2.28061
3988.63	0.79963	0.99996	0.59931			5.0792	-1783	5.08	4565	5.08186	8566			0.753	0.0987	1.326	0		8.29889e-05	18.9077	0.00902	0.3522			1049.8	43210.3	1050.8	13498.9			278	0.68831	-0.21756	-0.2179			5	106.088	107.391	104.431	105.97	1.21146
3986.7	0.79946	0.99995	0.59926			5.099	-1784	5.1	4521	5.10232	8554			0.785	0.40185	1.379	0		0.000193728	73.5123	0.01003	0.3779			1049.75	43815.6	1050.75	13867.5			277.5	0.64436	-0.21642	-0.22145			6	97.5058	99.9373	99.9936	99.1455	1.15971
3984.77	0.79941	0.99997	0.59931			5.1188	-1802	5.12	4484	5.12278	8574			0.818	0.87037	1.432	0		0.000443007	185.01	0.05441	1.7873			1049.7	43283.3	1050.7	13411.9			277	0.66913	-0.22321	-0.22255			7	95.9461	99.0299	100.953	98.6431	2.06239
3982.84	0.79936	0.99999	0.59938			5.1386	-1787	5.14	4516	5.14325	8612			0.852	1.3752	1.498	0		0.000613134	210.147	0.10374	3.216			1049.65	42726.8	1050.65	13773.7			276.5	0.69572	-0.22694	-0.22602			8	96.8178	97.5466	98.1983	97.5209	0.563874
3980.92	0.79924	0.99995	0.5994			5.1585	-1807	5.16	4523	5.16371	8587			0.889	1.6977	1.564	0		0.000816965	227.661	0.1537	4.6635			1049.6	43064.3	1050.6	13529.9			276	0.71221	-0.23093	-0.22131			9	95.2813	96.3222	93.4162	95.0066	1.2022
3978.99	0.79918	0.99991	0.59943			5.1783	-1797	5.18	4533	5.18418	8570			0.926	1.989	1.631	0		0.00103	239.443	0.20399	6.2473			1049.55	43730.8	1050.55	13702.8			275.5	0.71767	-0.23305	-0.21411			10	98.8056	95.7556	94.9861	96.5158	1.64933
3977.06	0.79929	0.99993	0.59954			5.1981	-1798	5.2	4472	5.20464	8587			0.966	1.9488	1.697	0		0.00311	279.046	0.25397	7.6251			1049.5	43936.6	1050.5	13521.7			275	0.71739	-0.2328	-0.20194
3975.13	0.7994	0.99998	0.59966			5.2179	-1800	5.22	4504	5.2251	8594			1.007	1.8522	1.78	0		0.00506	289.132	0.30313	9.2197			1049.45	43289.5	1050.45	13876			274.5	0.71979	-0.22169	-0.18624
3973.2	0.79932	1.00003	0.59969			5.2377	-1796	5.24	4461	5.24557	8578			1.051	1.5656	1.868	0		0.00705	319.656	0.35369	10.9873			1049.4	43640.6	1050.4	13823.2			274	0.72747	-0.22043	-0.17315
3971.27	0.79913	1.00006	0.59963			5.2575	-1806	5.26	4488	5.26603	8540			1.096	1.2937	1.948	0		0.00913	333.029	0.40301	12.2981			1049.35	43699.9	1050.35	13816.5			273.5	0.72812	-0.22401	-0.16516
3969.34	0.79889	1.00007	0.59952			5.2773	-1833	5.28	4551	5.2865	8607			1.144	0.95264	2.027	0		0.01003	335.822	0.45335	13.6244			1049.3	44180.4	1050.3	13691.7			273	0.72177	-0.22131	-0.14546
3967.41	0.79864	1.00005	0.59942			5.2971	-1785	5.3	4510	5.30696	8574			1.193	0.67234	2.107	0		0.05164	413.836	0.50392	14.8563			1049.25	44142.6	1050.25	13960.8			272.5	0.71686	-0.21683	-0.14715
3965.49	0.79853	1.00002	0.59942			5.3169	-1808	5.32	4530	5.32742	8603			1.245	0.40878	2.186	0		0.10034	418.601	0.55305	16.0893			1049.2	43789.3	1050.2	13949.3			272	0.71768	-0.20843	-0.15288
3963.56	0.79864	0.99998	0.59953			5.3367	-1818	5.34	4549	5.34789	8564			1.299	0.2141	2.266	0		0.15027	422.447	0.60332	17.152			1049.15	43524	1050.15	13720.4			271.5	0.7183	-0.19931	-0.14329
3961.63	0.7987	0.99997	0.59961			5.3565	-1817	5.36	4511	5.36835	8612			1.356	0.07886	2.345	0		0.2004	425.959	0.65356	18.4482			1049.1	43605.8	1050.1	13752.1			271	0.72937	-0.1893	-0.14625
3959.7	0.79856	0.99999	0.59956			5.3763	-1817	5.38	4508	5.38882	8587			1.416	0.00977	2.425	0		0.25035	429.02	0.70293	19.4171			1049.05	43838.6	1050.05	13873.4			270.5	0.71793	-0.18113	-0.12423
3957.77	0.79838	1	0.59951			5.3961	-1821	5.4	4578	5.40928	8598			1.478	0	2.504	0		0.30054	431.886	0.75339	20.5974			1049	43846.6	1050	13878.6			270	0.7246	-0.17284	-0.08321
3955.84	0.79823	0.99996	0.59947			5.4159	-1818	5.42	4572	5.42974	8582			1.543	0	2.583	0		0.35033	434.387	0.80408	22.0763			1048.95	43308.1	1049.95	14156.6			269.5	0.73445	-0.16575	-0.02182
3953.91	0.79821	0.99991	0.59949			5.4358	-1817	5.44	4546	5.45021	8538			1.611	0	2.703	0		0.4002	436.802	0.85294	23.6153			1048.9	43307.6	1049.9	14077			269	0.73061	-0.15784	0.029
3951.99	0.79857	0.99992	0.59974			5.4556	-1836	5.46	4520	5.47067	8558			1.682	0	2.822	0		0.44987	439.135	0.90184	25.666			1048.85	43702.6	1049.85	13844.1			268.5	0.74084	-0.15091	0.06469
3950.06	0.79904	0.99996	0.60005			5.4754	-1817	5.48	4514	5.49114	8583			1.756	0	2.941	0		0.50015	441.545	0.95294	28.7439			1048.8	44891.7	1049.8	13908.4			268	0.72948	-0.14638	0.1372
3948.13	0.79898	0.99997	0.6			5.4952	-1808	5.5	4551	5.5116	8574			1.834	0	3.06	0		0.5503	443.858	0.99488	130.546			1048.75	44618.8	1049.75	13839.8			267.5	0.72234	-0.14304	0.15433
3946.2	0.7987	1	0.59983			5.515	-1825	5.52	4532	5.53206	8540			1.915	0	3.179	0		0.59933	445.549	0.94814	29.831			1048.7	44590.7	1049.7	13668.5			267	0.72421	-0.14115	0.17237
3944.27	0.79878	1.00007	0.59994			5.5348	-1854	5.54	4617	5.55253	8560			2	0	3.298	0		0.65034	447.502	0.90223	27.5796			1048.65	44098.6	1049.65	13730			266.5	0.72118	-0.13922	0.16747
3942.34	0.79858	1.00003	0.59987			5.5546	-1821	5.56	4540	5.57299	8514			2.1206	0	3.418	0		0.70037	449.437	0.84657	25.4703			1048.6	44288.8	1049.6	13694.7			266	0.71711	-0.13777	0.12968
3940.41	0.79775	0.99987	0.59933			5.5744	-1822	5.58	4568	5.59346	8547			2.1948	0	3.537	0		0.74908	452.059	0.80104	23.8059			1048.55	44006.3	1049.55	13182.3			265.5	0.71756	-0.13831	0.08955
3938.48	0.7971	0.99976	0.5989			5.5942	-1841	5.6	4520	5.61392	8577			2.2717	0	3.656	0		0.79884	456.979	0.7537	21.9944			1048.5	44060.3	1049.5	13605.4			265	0.70328	-0.14153	0.04413
3936.56	0.79709	0.99978	0.59893			5.614	-1843	5.62	4550	5.63438	8555			2.3512	0	3.775	0		0.84895	460.614	0.69636	20.0423			1048.45	44690.1	1049.45	13871.6			264.5	0.68987	-0.14507	-0.01217
3934.63	0.79772	0.99989	0.5994			5.6338	-1833	5.64	4539	5.65485	8581			2.4335	0	3.934	0		0.89936	464.158	0.64828	19.1646			1048.4	44771.7	1049.4	13623			264	0.68032	-0.15004	-0.13771
3932.7	0.79842	0.99999	0.59984			5.6536	-1822	5.66	4553	5.67531	8564			2.5186	0	4.093	0		0.95025	472.272	0.60118	18.2949			1048.35	45463	1049.35	13783.9			263.5	0.6919	-0.15506	-0.25216
3930.77	0.79825	0.99993	0.5996			5.6734	-1851	5.68	4561	5.69578	8591			2.6068	0	4.252	0.00163		0.98988	531.124	0.54538	16.8395			1048.3	45003.1	1049.3	13753.1			263	0.67994	-0.1594	-0.40851
3928.84	0.79761	0.99984	0.59905			5.6932	-1848	5.7	4566	5.71624	8605			2.698	0	4.411	0.00308		0.95126	472.97	0.49731	15.4278			1048.25	45735.3	1049.25	13646.5			262.5	0.68374	-0.16406	-0.56508
3926.91	0.79754	0.99986	0.59902			5.713	-1831	5.72	4515	5.7367	8571			2.7925	0	4.57	0.00429		0.90094	464.353	0.45005	13.9801			1048.2	46202.6	1049.2	13610.4			262	0.67396	-0.1685	-0.72439
3924.98	0.79778	0.99989	0.59921			5.7329	-1832	5.74	4515	5.75717	8561			2.8902	0	4.728	0.00556		0.85145	459.965	0.40317	12.6716			1048.15	45569.2	1049.15	13854.4			261.5	0.65038	-0.17469	-0.94511
3923.05	0.79754	0.99985	0.59903			5.7527	-1841	5.76	4546	5.77763	8544			2.9914	0	4.887	0.00617		0.80024	456.281	0.34612	10.8866			1048.1	46305.9	1049.1	14093.5			261	0.64275	-0.18074	-1.08436
3921.13	0.79732	0.99984	0.59883			5.7725	-1839	5.78	4537	5.7981	8584			3.0961	0	5.086	0.00564		0.75109	453.906	0.29829	9.4379			1048.05	46299.6	1049.05	13571.1			260.5	0.63264	-0.18807	-1.12588
3919.2	0.79755	0.99987	0.5989			5.7923	-1840	5.8	4507	5.81856	8592			3.2044	0	5.285	0.00606		0.69872	451.195	0.2508	7.99			1048	47102.6	1049	14106.9			260	0.63245	-0.19404	-1.15211
3917.27	0.79734	0.99979	0.59868			5.8121	-1831	5.82	4557	5.83902	8573			3.3166	0	5.483	0.0062		0.64901	451.241	0.20303	6.4789			1047.95	45556.8	1048.95	13414.1			259.5	0.6215	-0.20067	-1.1561
3915.34	0.7962	0.99957	0.59787			5.8319	-1846	5.84	4561	5.85949	8530			3.4326	0	5.682	0.00663		0.59947	448.676	0.14632	4.7074			1047.9	46491.4	1048.9	14115			259	0.61369	-0.20682	-1.13216
3913.41	0.79507	0.9994	0.59709			5.8517	-1846	5.86	4547	5.87995	8528			3.5528	0	5.88	0.00653		0.5497	445.919	0.0984	3.0834			1047.85	47411.5	1048.85	13640.9			258.5	0.60184	-0.21255	-1.09287
3911.48	0.79459	0.99935	0.59676			5.8715	-1839	5.88	4560	5.90042	8519			3.6771	0	6.079	0.00633		0.49983	443.202	0.04945	1.3483			1047.8	47402.7	1048.8	13653.6			258	0.59365	-0.21805	-1.04491
3909.55	0.79482	0.99938	0.59691			5.8913	-1859	5.9	4526	5.92088	8541			3.8058	0	6.317	0.00526		0.4491	439.729					1047.75	47893.5	1048.75	13887.8			257.5	0.59273	-0.22139	-0.95794
3907.62	0.79603	0.99953	0.5977			5.9111	-1848	5.92	4510	5.94134	8533			3.939	0	6.556	0.00466		0.40011	436.246					1047.7	48504.2	1048.7	13916.9			257	0.57963	-0.22295	-0.91397
3905.7	0.79813	0.99982	0.59905			5.9309	-1840	5.94	4565	5.96181	8519			4.0769	0	6.794	0.00407		0.34954	433.166					1047.65	48513.6	1048.65	14209			256.5	0.57558	-0.22348	-0.91851
3903.77	0.79976	1	0.60006			5.9507	-1843	5.96	4497	5.98227	8563			4.2196	0	7.032	0.00352		0.29943	430.049					1047.6	49058	1048.6	14003.4			256	0.57589	-0.22199	-0.93845
3901.84	0.79976	0.99996	0.6			5.9705	-1864	5.98	4539	6.00274	8548			4.3673	0	7.31	0.00276		0.24955	426.78					1047.55	49510.2	1048.55	13783.2			255.5	0.576	-0.22011	-0.95818
3899.91	0.79849	0.9998	0.59917			5.9903	-1853	6	4549	6.0232	8591			4.5201	0	7.588	0.00215		0.1991	423.002					1047.5	49900.4	1048.5	13526.1			255	0.58353	-0.21627	-0.89
3897.98	0.79658	0.99959	0.59791			6.0102	-1849	6.02	4522	6.04366	8530			4.6784	0	7.867	0.00198		0.14924	419.049					1047.45	50385.1	1048.45	13678.8			254.5	0.59095	-0.21093	-0.80549
3896.05	0.79542	0.99946	0.59716			6.03	-1838	6.04	4544	6.06413	8564			4.8421	0	8.145	0.00212		0.09883	414.63					1047.4	49909.2	1048.4	13564.8			254	0.56992	-0.20463	-0.81057
3894.12	0.79577	0.99949	0.59743			6.0498	-1851	6.06	4563	6.08459	8535			5.0116	0	8.462	0.00182		0.04896	408.823					1047.35	50964	1048.35	13959.3			253.5	0.57799	-0.19719	-0.81198
3892.19	0.79648	0.99955	0.59791			6.0696	-1858	6.08	4581	6.10506	8562			5.187	0	8.78	0.00168								1047.3	51791.7	1048.3	14049.6			253	0.56585	-0.18969	-0.74721
3890.27	0.79602	0.99944	0.59762			6.0894	-1850	6.1	4572	6.12552	8571			5.369	0	9.098	0.00177								1047.25	52261.6	1048.25	14109.8			252.5	0.55626	-0.18316	-0.67262
3888.34	0.79568	0.99939	0.59743			6.1092	-1844	6.12	4483	6.14598	8573			5.556	0	9.416	0.00126								1047.2	52387.6	1048.2	14049.4			252	0.56374	-0.17799	-0.58078
3886.41	0.79643	0.9995	0.59794			6.129	-1854	6.14	4585	6.16645	8529			5.751	0	9.773	0.00124								1047.15	54154.1	1048.15	13974.2			251.5	0.56657	-0.17428	-0.55286
3884.48	0.79695	0.99957	0.59829			6.1488	-1857	6.16	4556	6.18691	8534			5.952	0	10.131	0.00115								1047.1	54128.4	1048.1	14078.4			251	0.54779	-0.17156	-0.61954
3882.55	0.79705	0.99957	0.59836			6.1686	-1856	6.18	4575	6.20738	8535			6.16	0	10.488	0.00104								1047.05	54559.5	1048.05	13939.4			250.5	0.55115	-0.16992	-0.74961
3880.62	0.79668	0.99948	0.59806			6.1884	-1868	6.2	4562	6.22784	8557			6.376	0	10.885	0.00086798								1047	54650.7	1048	13848.1			250	0.53953	-0.16979	-0.88153
3878.69	0.79532	0.99925	0.59713			6.2082	-1856	6.22	4557	6.2483	8529			6.599	0	11.283	0.00082103								1046.95	56655.4	1047.95	13591.7			249.5	0.53544	-0.1694	-1.06414
3876.76	0.79478	0.99917	0.59683			6.228	-1853	6.24	4539	6.26877	8521			6.83	0	11.68	0.00081888								1046.9	57720.5	1047.9	13583.3			249	0.54182	-0.16878	-1.23241
3874.84	0.79584	0.99936	0.59756			6.2478	-1849	6.26	4568	6.28923	8541			7.069	0	12.117	0.00081739								1046.85	57674.8	1047.85	14032.4			248.5	0.54707	-0.16897	-1.36386
3872.91	0.79725	0.9996	0.59847			6.2676	-1863	6.28	4587	6.3097	8572			7.317	0	12.554	0.00079352								1046.8	58064	1047.8	13893.9			248	0.52434	-0.17049	-1.50538
3870.98	0.79799	0.99969	0.59891			6.2874	-1847	6.3	4554	6.33016	8545			7.573	0.00159	12.991	0.00065249								1046.75	59337.5	1047.75	13598.8			247.5	0.51215	-0.17246	-1.54911
3869.05	0.79735	0.99952	0.5984			6.3073	-1881	6.32	4557	6.35062	8578			7.8379	0.00516	13.467	0.00063638								1046.7	60586.2	1047.7	13917.2			247	0.4813	-0.17626	-1.52451
3867.12	0.79653	0.99932	0.5978			6.3271	-1865	6.34	4550	6.37109	8528			8.1122	0.00809	13.944	0.00056888								1046.65	61392.3	1047.65	13921.1			246.5	0.45371	-0.18172	-1.44549
3865.19	0.79671	0.99929	0.59787			6.3469	-1872	6.36	4599	6.39155	8555			8.3961	0.00904	14.46	0.00043887								1046.6	61528.4	1047.6	14103.1			246	0.4425	-0.18682	-1.27519
3863.26	0.79638	0.99925	0.5976			6.3667	-1871	6.38	4572	6.41202	8555			8.69	0.00805	14.977	0.00045494								1046.55	62806.6	1047.55	14206.2			245.5	0.42168	-0.193	-1.11253
3861.33	0.79502	0.99912	0.59669			6.3865	-1863	6.4	4615	6.43248	8527			8.9941	0.00608	15.533	0.0004081								1046.5	63847.3	1047.5	14376.6			245	0.41579	-0.1997	-1.02688
3859.41	0.7944	0.99909	0.59633			6.4063	-1863	6.42	4573	6.45294	8528			9.3089	0.0043	16.089	0.00043705								1046.45	65453.8	1047.45	14175.4			244.5	0.3808	-0.20867	-0.95331
3857.48	0.79543	0.99931	0.59707			6.4261	-1855	6.44	4616	6.47341	8554			9.6347	0.00319	16.685	0.00051281								1046.4	66295.1	1047.4	14035.9			244	0.33677	-0.21749	-0.86415
3855.55	0.79805	0.99976	0.59882			6.4459	-1850	6.46	4572	6.49387	8545			9.972	0.00286	17.281	0.00042986								1046.35	66200	1047.35	14286.9			243.5	0.28805	-0.22743	-0.79723
3853.62	0.8	1	0.6			6.4657	-1873	6.48	4577	6.51434	8531			10.321	0.0026	17.916	0.00038852								1046.3	67211.3	1047.3	14297.6			243	0.24829	-0.23742	-0.74764
3851.69	0.79772	0.99957	0.59851			6.4855	-1861	6.5	4661	6.5348	8541			10.682	0.00253	18.552	0.00040693								1046.25	67733	1047.25	14406.5			242.5	0.20488	-0.24723	-0.7039
3849.76	0.79455	0.99908	0.59653			6.5053	-1834	6.52	4589	6.55526	8578			11.056	0.00213	19.227	0.00030871								1046.2	67991.2	1047.2	14502.8			242	0.14869	-0.25816	-0.76702
3847.83	0.79313	0.99889	0.59569			6.5251	-1846	6.54	4654	6.57573	8510			11.443	0.00185	19.902	0.0002903								1046.15	68545.8	1047.15	14731.3			241.5	0.09618	-0.2691	-0.81511
3845.9	0.79356	0.99896	0.59602			6.5449	-1854	6.56	4625	6.59619	8533			11.8436	0.00153	20.617	0.00029566								1046.1	68922.2	1047.1	14691.3			241	0.06567	-0.27926	-0.82221
3843.98	0.79514	0.99921	0.59714			6.5647	-1846	6.58	4658	6.61666	8581			12.2581	0.0013	21.372	0.00021315								1046.05	68796.4	1047.05	14682.3			240.5	0.02373	-0.28824	-0.81516
3842.05	0.79697	0.9995	0.59849			6.5846	-1817	6.6	4730	6.63712	8504			12.6871	0.00113	22.127	0.0001836								1046	69702.9	1047	14686.6			240	-0.02584	-0.29793	-0.75205
3840.12	0.79851	0.9997	0.59958			6.6044	-1813	6.62	4692	6.65758	8524			13.1312	0.001	22.921	0.00018812								1045.95	70657.3	1046.95	14615.1			239.5	-0.07461	-0.3053	-0.73587
3838.19	0.79872	0.99967	0.59973			6.6242	-1817	6.64	4715	6.67805	8553			13.5908	0.00075971	23.755	0.0001552								1045.9	70408.7	1046.9	14783.6			239	-0.12526	-0.31263	-0.75265
3836.26	0.79738	0.99952	0.59889			6.644	-1804	6.66	4714	6.69851	8505			14.0664	0.00059304	24.629	0.00013054								1045.85	70051.7	1046.85	14785.1			238.5	-0.16001	-0.32147	-0.6913
3834.33	0.79601	0.99943	0.59805			6.6638	-1807	6.68	4777	6.71898	8535			14.5588	0.00088281	25.503	0.00011803								1045.8	70301.6	1046.8	15183.7			238	-0.20038	-0.33142	-0.59778
3832.4	0.79505	0.99931	0.59745			6.6836	-1803	6.7	4717	6.73944	8544			15.0683	0.00146	26.417	0.00011873								1045.75	68896.8	1046.75	15137.7			237.5	-0.24012	-0.3387	-0.55388
3830.47	0.79436	0.99917	0.59701			6.7034	-1794	6.72	4760	6.7599	8507			15.5957	0.00201	27.37	0.00019599								1045.7	69706.5	1046.7	15090.5			237	-0.27203	-0.35385	-0.61975
3828.55	0.79428	0.99916	0.59699			6.7232	-1805	6.74	4797	6.78037	8546			16.1416	0.00221	28.363	0.00082551								1045.65	69598.5	1046.65	15159			236.5	-0.31863	-0.3768	-0.75299
3826.62	0.79461	0.99925	0.59727			6.743	-1773	6.76	4818	6.80083	8535			16.7065	0.00214	29.396	0.00506								1045.6	69991.4	1046.6	15480.7			236	-0.36316	-0.39209	-0.93498
3824.69	0.79531	0.99938	0.5978			6.7628	-1778	6.78	4884	6.8213	8539			17.2912	0.00191	30.468	0.00782								1045.55	69444.5	1046.55	15464.1			235.5	-0.40245	-0.37924	-1.0847
3822.76	0.79707	0.99966	0.59904			6.7826	-1769	6.8	4932	6.84176	8509			17.8964	0.00161	31.541	0.00696								1045.5	68459.5	1046.5	15240.6			235	-0.45411	-0.36038	-1.18508
3820.83	0.79838	0.99986	0.59992			6.8024	-1734	6.82	4992	6.86222	8589			18.5228	0.00136	32.653	0.00627								1045.45	69039	1046.45	15302.9			234.5	-0.51409	-0.37071	-1.30149
3818.9	0.79771	0.99978	0.59948			6.8222	-1728	6.84	5053	6.88269	8592			19.1711	0.00122	33.805	0.00672								1045.4	67866.3	1046.4	15637.1			234	-0.58949	-0.38011	-1.36447
3816.97	0.79669	0.99963	0.5988			6.842	-1723	6.86	5128	6.90315	8601			19.8421	0.00103	34.997	0.00625								1045.35	68198.7	1046.35	15810.5			233.5	-0.68764	-0.36873	-1.44904
3815.04	0.79505	0.99935	0.59765			6.8618	-1660	6.88	5145	6.92362	8547			20.5366	0.00087197	36.228	0.00479								1045.3	67436.1	1046.3	15804.8			233	-0.79997	-0.3649	-1.51839
3813.12	0.79322	0.99907	0.59639			6.8817	-1658	6.9	5256	6.94408	8559			21.2553	0.00071356	37.499	0.00459								1045.25	67113.8	1046.25	15828.6			232.5	-0.92392	-0.38288	-1.55904
3811.19	0.79272	0.99901	0.59608			6.9015	-1634	6.92	5424	6.96454	8488			21.9993	0.00051569	38.81	0.00506								1045.2	65606	1046.2	15937.6			232	-1.05159	-0.45949	-1.63518
3809.26	0.79374	0.99918	0.59684			6.9213	-1566	6.94	5523	6.98501	8567			22.7693	0.00013144	40.16	0.00446								1045.15	66020.8	1046.15	15905.4			231.5	-1.19699	-0.58886	-1.75535
3807.33	0.7951	0.99936	0.59783			6.9411	-1533	6.96	5666	7.00547	8539			23.5662	0	41.551	0.00349								1045.1	64289.3	1046.1	15824.9			231	-1.36036	-0.65812	-1.93412
3805.4	0.79581	0.99946	0.59835			6.9609	-1467	6.98	5883	7.02594	8548			24.391	0.00031725	42.981	0.00338								1045.05	64052.1	1046.05	16400.5			230.5	-1.56666	-0.67529	-2.12166
3803.47	0.79687	0.99964	0.59911			6.9807	-1408	7	5968	7.0464	8570			25.2447	0.00287	44.45	0.00285								1045	64063	1046	16861.1			230	-1.78744	-0.67741	-2.31785
3801.54	0.79758	0.99965	0.5996			7.0005	-1350	7.02	6172	7.06686	8545			26.1282	0.00657	45.96	0.00271								1044.95	64105.6	1045.95	16678.5			229.5	-2.04294	-0.74017	-2.50463
3799.61	0.79654	0.99941	0.59887			7.0203	-1265	7.04	6463	7.08733	8548			27.0427	0.00811	47.509	0.00251								1044.9	62751.1	1045.9	16829.5			229	-2.32388	-0.77108	-2.666
3797.69	0.7953	0.99925	0.59797			7.0401	-1235	7.06	6722	7.10779	8549			27.9892	0.00749	49.098	0.0024								1044.85	61643.8	1045.85	16951.7			228.5	-2.5965	-0.82185	-2.85667
3795.76	0.79399	0.9991	0.59704			7.0599	-1100	7.08	7028	7.12826	8565			28.9689	0.00614	50.727	0.002								1044.8	61592.4	1045.8	16684.5			228	-2.89907	-0.8772	-3.0533
3793.83	0.79258	0.9989	0.59609			7.0797	-984	7.1	7586	7.14872	8549			29.9828	0.0051	52.395	0.00164								1044.75	61727.8	1045.75	17003			227.5	-3.19915	-0.8732	-3.26421
3791.9	0.79186	0.9988	0.59562			7.0995	-834	7.12	7826	7.16918	8557			31.0322	0.00502	54.103	0.00161								1044.7	60983.5	1045.7	17164.4			227	-3.52681	-0.92621	-3.51387
3789.97	0.79183	0.99883	0.5956			7.1193	-632	7.14	8484	7.18965	8642			32.1183	0.00537	55.851	0.0016								1044.65	60702	1045.65	17221.2			226.5	-3.84943	-0.88372	-3.76102
3788.04	0.79228	0.99895	0.5959			7.1391	-517	7.16	9003	7.21011	8568			33.2424	0.0045	57.638	0.00158								1044.6	60535	1045.6	17420.9			226	-4.15121	-0.70722	-4.01638
3786.11	0.79292	0.99905	0.59634			7.159	-269	7.18	9609	7.23058	8526					59.465	0.00137								1044.55	59535.3	1045.55	17945.1			225.5	-4.48246	-0.52303	-4.2684
3784.18	0.79314	0.99903	0.59644			7.1788	-6	7.2	10499	7.25104	8565					61.332	0.00133								1044.5	59123.3	1045.5	18109.2			225	-4.79084	-0.32894	-4.50943
3782.26	0.79329	0.99902	0.59645			7.1986	271	7.22	11372	7.2715	8553					63.239	0.00157								1044.45	57930.7	1045.45	17897.5			224.5	-5.09248	-0.02128	-4.7303
3780.33	0.79372	0.99907	0.59667			7.2184	684	7.24	12500	7.29197	8619					65.185	0.00133								1044.4	57048.7	1045.4	18125.9			224	-5.36504	0.3054	-4.94352
3778.4	0.79334	0.99894	0.59636			7.2382	1130	7.26	14338	7.31243	8611					67.171	0.00135								1044.35	56927.3	1045.35	18390.9			223.5	-5.63921	0.61689	-5.13976
3776.47	0.79224	0.99872	0.59556			7.258	1647	7.28	16553	7.3329	8609					69.197	0.00133								1044.3	56348	1045.3	18874.1			223	-5.8903	0.99334	-5.33428
3774.54	0.79189	0.9987	0.5953			7.2778	2207	7.3	19817	7.35336	8556					71.263	0.00107								1044.25	55693.4	1045.25	19068.9			222.5	-6.11384	1.35775	-5.52318
3772.61	0.79274	0.9989	0.59588			7.2976	3020	7.32	24093	7.37382	8569					73.368	0.00124								1044.2	54868.3	1045.2	19359			222	-6.29971	1.61113	-5.69515
3770.68	0.79399	0.9991	0.59671			7.3174	3613	7.34	26574	7.39429	8584					75.513	0.00109								1044.15	55111.6	1045.15	19485.5			221.5	-6.4702	1.79824	-5.8493
3768.75	0.79438	0.9991	0.59693			7.3372	4145	7.36	20297	7.41475	8554					77.698	0.00049519								1044.1	55115.6	1045.1	19715.1			221	-6.63128	2.08957	-5.98693
3766.83	0.79407	0.99902	0.59667			7.357	4277	7.38	11199	7.43522	8593														1044.05	54336.5	1045.05	20051.7			220.5	-6.73846	2.35605	-6.09552
3764.9	0.79352	0.99892	0.59625			7.3768	4421	7.4	7176	7.45568	8577														1044	53583.7	1045	20297.6			220	-6.84859	2.43858	-6.18995
3762.97	0.79329	0.9989	0.59602			7.3966	3811	7.42	6126	7.47614	8579														1043.95	53271.6	1044.95	20866.3			219.5	-6.92284	2.3723	-6.25457
3761.04	0.79415	0.99906	0.5965			7.4164	2994	7.44	5608	7.49661	8600														1043.9	52245.6	1044.9	21272.4			219	-6.99335	2.50637	-6.30232
3759.11	0.79513	0.99919	0.59708			7.4362	2278	7.46	5379	7.51707	8600														1043.85	52413.8	1044.85	21681.8			218.5	-7.05049	2.55408	-6.33165
3757.18	0.7951	0.99915	0.597			7.4561	1339	7.48	5242	7.53754	8568														1043.8	51615.5	1044.8	21929.7			218	-7.06849	2.5055	-6.34493
3755.25	0.79543	0.99925	0.59718			7.4759	500	7.5	5143	7.558	8557														1043.75	50973.8	1044.75	22117.9			217.5	-7.08728	2.51014	-6.33349
3753.33	0.79749	0.99964	0.59848			7.4957	-89	7.52	4989	7.57846	8585														1043.7	50463.1	1044.7	22658.3			217	-7.09508	2.38271	-6.31973
3751.4	0.8	1	0.6			7.5155	-462	7.54	4898	7.59893	8604														1043.65	50272.7	1044.65	22987			216.5	-7.10847	2.04351	-6.3038
3749.47	0.79993	0.99994	0.59983			7.5353	-814	7.56	4845	7.61939	8584														1043.6	50398.5	1044.6	23631.9			216	-7.13853	1.83318	-6.2955
3747.54	0.79897	0.99982	0.59916			7.5551	-1062	7.58	4857	7.63986	8574														1043.55	49498.8	1044.55	23945.1			215.5	-7.15336	1.62633	-6.28956
3745.61	0.79879	0.99984	0.59903			7.5749	-1220	7.6	4777	7.66032	8572														1043.5	49486.8	1044.5	24102.8			215	-7.17585	1.25236	-6.30233
3743.68	0.79775	0.99968	0.5983			7.5947	-1340	7.62	4751	7.68078	8575														1043.45	48338.8	1044.45	24337.8			214.5	-7.21026	0.70577	-6.32748
3741.75	0.79618	0.99942	0.59731			7.6145	-1420	7.64	4779	7.70125	8552														1043.4	48432.1	1044.4	24916.7			214	-7.24694	0.2194	-6.39592
3739.82	0.79605	0.99941	0.59734			7.6343	-1574	7.66	4720	7.72171	8570														1043.35	47753.6	1044.35	25252.8			213.5	-7.28899	-0.09196	-6.5015
3737.9	0.79781	0.99966	0.59857			7.6541	-1549	7.68	4705	7.74218	8547														1043.3	47186.6	1044.3	25414.3			213	-7.34308	-0.57024	-6.63416
3735.97	0.8	0.99998	0.6			7.6739	-1691	7.7	4650	7.76264	8600														1043.25	47426.1	1044.25	25679.5			212.5	-7.3946	-1.00818	-6.75784
3734.04	0.79951	0.9999	0.59959			7.6937	-1661	7.72	4693	7.7831	8563														1043.2	47158.4	1044.2	25930.8			212	-7.44719	-1.52668	-6.88337
3732.11	0.79654	0.99941	0.59753			7.7135	-1688	7.74	4626	7.80357	8620														1043.15	46231.4	1044.15	26022.6			211.5	-7.5179	-1.92109	-6.99376
3730.18	0.79439	0.99906	0.59614			7.7334	-1742	7.76	4664	7.82403	8627														1043.1	46792	1044.1	26207.9			211	-7.53798	-2.20627	-7.08115
3728.25	0.79422	0.99905	0.59615			7.7532	-1738	7.78	4654	7.8445	8632														1043.05	45532.7	1044.05	25805.1			210.5	-7.53046	-2.52388	-7.14203
3726.32	0.79514	0.99921	0.59685			7.773	-1781	7.8	4660	7.86496	8652														1043	45167.3	1044	26901.6			210	-7.48189	-3.02991	-7.1414
3724.39	0.79566	0.99926	0.59722			7.7928	-1760	7.82	4649	7.88542	8606														1042.95	45482	1043.95	26586.7			209.5	-7.43937	-3.24198	-7.08419
3722.47	0.79525	0.99919	0.597			7.8126	-1784	7.84	4615	7.90589	8526														1042.9	45369.4	1043.9	26361.6			209	-7.36548	-3.23918	-6.98842
3720.54	0.79431	0.99909	0.59643			7.8324	-1796	7.86	4612	7.92635	8620														1042.85	44843.1	1043.85	26269.5			208.5	-7.22521	-3.14316	-6.8543
3718.61	0.79346	0.99906	0.59586			7.8522	-1822	7.88	4599	7.94682	8629														1042.8	44503.9	1043.8	25380			208	-7.01437	-2.84565	-6.70395
3716.68	0.79341	0.99914	0.5958			7.872	-1828	7.9	4608	7.96728	8575														1042.75	44037.3	1043.75	25576.1			207.5	-6.70754	-2.53552	-6.50401
3714.75	0.79473	0.9994	0.5967			7.8918	-1792	7.92	4569	7.98774	8607														1042.7	43946.9	1043.7	25242.6			207	-6.37532	-2.34575	-6.26197
3712.82	0.79703	0.99976	0.59828			7.9116	-1815	7.94	4574	8.00821	8653														1042.65	43642	1043.65	25030			206.5	-5.99729	-1.9974	-5.97287
3710.89	0.79757	0.99981	0.59867			7.9314	-1824	7.96	4610	8.02867	8631														1042.6	44039.2	1043.6	24188.6			206	-5.52977	-1.11943	-5.63703
3708.96	0.79531	0.99949	0.59715			7.9512	-1838	7.98	4614	8.04914	8619														1042.55	44112.6	1043.55	24098.7			205.5	-4.95308	-0.22762	-5.25591
3707.04	0.79306	0.99925	0.59569			7.971	-1851	8	4547	8.0696	8661														1042.5	44327.7	1043.5	23354.8			205	-4.33586	0.62906	-4.81934
3705.11	0.79226	0.99923	0.59526			7.9908	-1837	8.02	4554	8.09006	8612														1042.45	43680.5	1043.45	22012.9			204.5	-3.65008	1.6088	-4.31865
3703.18	0.79241	0.99933	0.59549			8.0106	-1862	8.04	4589	8.11053	8621														1042.4	43074.9	1043.4	21885.8			204	-2.90423	2.95533	-3.7627
3701.25	0.79195	0.99928	0.59527			8.0305	-1830	8.06	4547	8.13099	8616														1042.35	44445.9	1043.35	21353			203.5	-2.03617	3.98191	-3.14505
3699.32	0.79067	0.9991	0.59447			8.0503	-1854	8.08	4522	8.15146	8637														1042.3	43336	1043.3	20961.7			203	-1.16165	4.89614	-2.47661
3697.39	0.78976	0.99899	0.59392			8.0701	-1856	8.1	4565	8.17192	8645														1042.25	43942.5	1043.25	20548.9			202.5	-0.25556	5.84663	-1.76757
3695.46	0.78967	0.99901	0.59392			8.0899	-1872	8.12	4550	8.19238	8607														1042.2	42612	1043.2	19940.2			202	0.70452	6.20629	-1.03809
3693.53	0.79068	0.99921	0.59463			8.1097	-1889	8.14	4559	8.21285	8615														1042.15	42503.8	1043.15	19728.3			201.5	1.67251	6.63854	-0.30727
3691.61	0.79278	0.99964	0.59602			8.1295	-1875	8.16	4542	8.23331	8668														1042.1	42697.7	1043.1	18969.6			201	2.66006	6.51631	0.41435
3689.68	0.79385	0.99991	0.59669			8.1493	-1855	8.18	4561	8.25378	8598														1042.05	42586.5	1043.05	18512.1			200.5	3.68282	6.31104	1.12257
3687.75	0.79193	0.99963	0.59538			8.1691	-1881	8.2	4536	8.27424	8658														1042	43019.6	1043	17964.4			200	4.64315	5.64271	1.80057
3685.82	0.7895	0.99927	0.59379			8.1889	-1875	8.22	4547	8.2947	8638														1041.95	43036.9	1042.95	17523.8			199.5	5.56602	4.69263	2.42084
3683.89	0.78856	0.99913	0.59322			8.2087	-1855	8.24	4567	8.31517	8645														1041.9	42745.7	1042.9	17077.1			199	6.53089	3.15598	3.03028
3681.96	0.78922	0.99921	0.5937			8.2285	-1884	8.26	4562	8.33563	8667														1041.85	43589	1042.85	17241.7			198.5	7.41024	1.33893	3.60866
3680.03	0.79085	0.99944	0.5948			8.2483	-1897	8.28	4530	8.3561	8656														1041.8	42622.5	1042.8	16726.5			198	8.23902	-0.73709	4.17055
3678.1	0.79282	0.99978	0.59616			8.2681	-1901	8.3	4533	8.37656	8644														1041.75	42672.4	1042.75	16161.2			197.5	9.04497	-3.5821	4.75137
3676.18	0.79433	1.00004	0.59719			8.2879	-1897	8.32	4483	8.39702	8670														1041.7	43291.1	1042.7	15944.2			197	9.80529	-6.21594	5.30538
3674.25	0.79382	0.99994	0.59679			8.3078	-1898	8.34	4573	8.41749	8681														1041.65	42183.6	1042.65	15983.2			196.5	10.5509	-8.34972	5.83273
3672.32	0.79311	0.99982	0.59625			8.3276	-1876	8.36	4504	8.43795	8665														1041.6	41867.4	1042.6	15631			196	11.1282	-10.6189	6.28446
3670.39	0.7929	0.99975	0.59605			8.3474	-1887	8.38	4493	8.45842	8678														1041.55	42746.9	1042.55	15530			195.5	11.69	-15.4904	6.65251
3668.46	0.79107	0.99941	0.59478			8.3672	-1918	8.4	4473	8.47888	8689														1041.5	42259	1042.5	15480.8			195	12.1604	-15.9529	6.95352
3666.53	0.78872	0.99903	0.59319			8.387	-1895	8.42	4492	8.49934	8713														1041.45	41774.5	1042.45	15161.2			194.5	12.4635	-17.3702	7.12059
3664.6	0.78757	0.99884	0.5924			8.4068	-1902	8.44	4513	8.51981	8638														1041.4	42250.7	1042.4	15027.7			194	12.7886	-18.4194	7.32316
3662.67	0.78745	0.99885	0.59229			8.4266	-1914	8.46	4493	8.54027	8725														1041.35	42719.7	1042.35	14993.4			193.5	12.9846	-19.0914	7.38777
3660.75	0.78803	0.99895	0.59262			8.4464	-1909	8.48	4540	8.56074	8711														1041.3	42462.3	1042.3	14929.1			193	13.2644	-18.0051	7.40101
3658.82	0.78926	0.99909	0.59336			8.4662	-1901	8.5	4493	8.5812	8654														1041.25	42085.9	1042.25	14892.4			192.5	13.2513	-15.0236	7.39051
3656.89	0.79066	0.99918	0.59419			8.486	-1915	8.52	4485	8.60166	8694														1041.2	42472.2	1042.2	14752.4			192	13.2488	-11.1042	7.41717
3654.96	0.79156	0.99917	0.59471			8.5058	-1911	8.54	4537	8.62213	8696														1041.15	42906.8	1042.15	14511.6			191.5	13.3295	-4.34468	7.44472
3653.03	0.79335	0.99933	0.59584			8.5256	-1898	8.56	4479	8.64259	8640														1041.1	41778.7	1042.1	14536.3			191	12.9494	7.78393	7.34424
3651.1	0.79723	0.99981	0.5983			8.5454	-1903	8.58	4481	8.66306	8679														1041.05	41574.8	1042.05	14566.6			190.5	13.1738	46.2292	7.29828
3649.17	0.8	1	0.6			8.5652	-1914	8.6	4475	8.68352	8717														1041	41480.8	1042	14137.2			190	12.1544	6.24894	7.53932
3647.24	0.79783	0.9995	0.59854			8.585	-1922	8.62	4475	8.70398	8661														1040.95	41369.9	1041.95	14011.7
3645.32	0.79464	0.99901	0.5964			8.6049	-1912	8.64	4435	8.72445	8728														1040.9	41315.2	1041.9	14218.6
3643.39	0.79319	0.99887	0.59541			8.6247	-1913	8.66	4476	8.74491	8654														1040.85	41332.6	1041.85	14055.9
3641.46	0.79304	0.99888	0.59529			8.6445	-1921	8.68	4521	8.76538	8703														1040.8	41620.2	1041.8	14219.3
3639.53	0.79325	0.99886	0.59542			8.6643	-1914	8.7	4444	8.78584	8665														1040.75	41160.4	1041.75	13993.6
3637.6	0.79366	0.99888	0.59567			8.6841	-1944	8.72	4431	8.8063	8697														1040.7	41622.1	1041.7	14252
3635.67	0.79445	0.999	0.59621			8.7039	-1930	8.74	4531	8.82677	8698														1040.65	41317	1041.65	14080.7
3633.74	0.79564	0.9992	0.59706			8.7237	-1925	8.76	4505	8.84723	8727														1040.6	41822.7	1041.6	13631.3
3631.81	0.7975	0.99948	0.5984			8.7435	-1916	8.78	4450	8.8677	8665														1040.55	41973.3	1041.55	13609.7
3629.89	0.79977	0.99977	0.59994			8.7633	-1910	8.8	4493	8.88816	8695														1040.5	41310.8	1041.5	13592.5
3627.96	0.79953	0.99967	0.59968			8.7831	-1907	8.82	4485	8.90862	8732														1040.45	41183	1041.45	13813.7
3626.03	0.79721	0.99935	0.59808			8.8029	-1931	8.84	4479	8.92909	8709														1040.4	41940.8	1041.4	13827.5
3624.1	0.79622	0.99926	0.59745			8.8227	-1935	8.86	4489	8.94955	8708														1040.35	42142.4	1041.35	13516.3
3622.17	0.79725	0.99948	0.59819			8.8425	-1934	8.88	4429	8.97002	8730														1040.3	42167.6	1041.3	13327.3
3620.24	0.79918	0.99979	0.5995			8.8623	-1914	8.9	4403	8.99048	8703														1040.25	42144	1041.25	13588.2
3618.31	0.79988	0.9998	0.59994			8.8822	-1904	8.92	4432	9.01094	8719														1040.2	42235	1041.2	13612.6
3616.38	0.79957	0.99967	0.5997			8.902	-1914	8.94	4470	9.03141	8746														1040.15	41624.5	1041.15	13675.6
3614.46	0.7996	0.99967	0.5997			8.9218	-1928	8.96	4467	9.05187	8713														1040.1	41666.8	1041.1	13533.1
3612.53	0.79951	0.99967	0.59963			8.9416	-1921	8.98	4488	9.07233	8774														1040.05	41969.8	1041.05	13840
3610.6	0.79927	0.99966	0.59946			8.9614	-1920	9	4480	9.0928	8744														1040	40886.8	1041	13792.9
3608.67	0.79911	0.99962	0.59935			8.9812	-1918	9.02	4426	9.11326	8700														1039.95	40867	1040.95	13315
3606.74	0.79816	0.99944	0.59872			9.001	-1927	9.04	4443	9.13373	8700														1039.9	41207.6	1040.9	13559.2
3604.81	0.79702	0.9993	0.59799			9.0208	-1909	9.06	4467	9.15419	8759														1039.85	41187.3	1040.85	13471.5
3602.88	0.79694	0.99935	0.59797			9.0406	-1934	9.08	4451	9.17465	8711														1039.8	41438.1	1040.8	13500.6
3600.95	0.7975	0.99947	0.59835			9.0604	-1927	9.1	4414	9.19512	8764														1039.75	40990.2	1040.75	13651.3
3599.03	0.79785	0.99954	0.59855			9.0802	-1915	9.12	4457	9.21558	8750														1039.7	41418.4	1040.7	13569.2
3597.1	0.79814	0.99969	0.59871			9.1	-1912	9.14	4454	9.23605	8727														1039.65	41506.9	1040.65	13761.8
3595.17	0.79828	0.99983	0.59881			9.1198	-1931	9.16	4462	9.25651	8765														1039.6	41419.7	1040.6	13157.4
3593.24	0.79777	0.99974	0.59851			9.1396	-1921	9.18	4470	9.27697	8748														1039.55	40582.5	1040.55	13620.2
3591.31	0.79764	0.99963	0.59846			9.1594	-1929	9.2	4412	9.29744	8778														1039.5	40636	1040.5	13455
3589.38	0.79894	0.9998	0.59934			9.1793	-1920	9.22	4457	9.3179	8775														1039.45	41925.8	1040.45	13404.3
3587.45	0.79988	0.99996	0.59998			9.1991	-1932	9.24	4459	9.33837	8748														1039.4	41027.1	1040.4	13469
3585.52	0.79852	0.99977	0.59917			9.2189	-1937	9.26	4450	9.35883	8810														1039.35	41133.5	1040.35	13282.4
3583.6	0.79682	0.99951	0.59816			9.2387	-1928	9.28	4477	9.37929	8739														1039.3	40953.8	1040.3	13502.7
3581.67	0.79615	0.99944	0.5978			9.2585	-1935	9.3	4416	9.39976	8777														1039.25	41913.2	1040.25	13638
3579.74	0.79597	0.99946	0.59777			9.2783	-1928	9.32	4458	9.42022	8755														1039.2	40699.3	1040.2	13596.7
3577.81	0.7958	0.99947	0.59773			9.2981	-1936	9.34	4431	9.44069	8764														1039.15	40993.2	1040.15	13609.8
3575.88	0.79559	0.99944	0.59765			9.3179	-1940	9.36	4436	9.46115	8721														1039.1	40818.2	1040.1	13500
3573.95	0.79543	0.99939	0.59762			9.3377	-1921	9.38	4425	9.48161	8848														1039.05	40832.9	1040.05	13538.7
3572.02	0.7958	0.99943	0.59799			9.3575	-1932	9.4	4413	9.50208	8793														1039	40703.2	1040	13481.6
3570.09	0.79747	0.99971	0.59924			9.3773	-1944	9.42	4423	9.52254	8780														1038.95	41079.3	1039.95	13392.8
3568.17	0.79983	1.00011	0.60093			9.3971	-1922	9.44	4480	9.54301	8844														1038.9	40484.9	1039.9	13501.6
3566.24	0.8	1.00018	0.60111			9.4169	-1943	9.46	4453	9.56347	8817														1038.85	40688	1039.85	13388.3
3564.31	0.79815	0.99993	0.59981			9.4367	-1909	9.48	4428	9.58393	8801														1038.8	40585.3	1039.8	13434.7
3562.38	0.79669	0.99968	0.59876			9.4566	-1939	9.5	4448	9.6044	8814														1038.75	40852.8	1039.75	13426.8
3560.45	0.7961	0.99953	0.59832			9.4764	-1924	9.52	4444	9.62486	8867														1038.7	41014.5	1039.7	13147.5
3558.52	0.7958	0.99946	0.59811			9.4962	-1933	9.54	4413	9.64533	8869														1038.65	40404.2	1039.65	13393.3
3556.59	0.79591	0.99953	0.59819			9.516	-1935	9.56	4425	9.66579	8884														1038.6	40425.8	1039.6	13538.8
3554.66	0.79659	0.99971	0.59867			9.5358	-1934	9.58	4398	9.68625	8845														1038.55	40998.4	1039.55	13470.8
3552.74	0.79722	0.99987	0.59913			9.5556	-1937	9.6	4399	9.70672	8912														1038.5	41397.4	1039.5	13477.5
3550.81	0.79737	0.99987	0.59926			9.5754	-1930	9.62	4423	9.72718	8806														1038.45	41241.4	1039.45	13405.1
3548.88	0.79782	0.99987	0.59957			9.5952	-1936	9.64	4428	9.74765	8860														1038.4	40607.1	1039.4	13229.5
3546.95	0.79872	0.99999	0.60016			9.615	-1916	9.66	4437	9.76811	8855														1038.35	40469.2	1039.35	13178.4
3545.02	0.79879	1.00004	0.60019			9.6348	-1928	9.68	4442	9.78857	8920														1038.3	39886	1039.3	13211.7
3543.09	0.79784	0.99992	0.59953			9.6546	-1944	9.7	4448	9.80904	8849														1038.25	40714.6	1039.25	13329.7
3541.16	0.79705	0.9998	0.59896			9.6744	-1929	9.72	4414	9.8295	8930														1038.2	40164.3	1039.2	13087
3539.24	0.79703	0.9998	0.59893			9.6942	-1922	9.74	4430	9.84997	8934														1038.15	40159	1039.15	13055.8
3537.31	0.79739	0.99983	0.59919			9.714	-1936	9.76	4453	9.87043	8890														1038.1	40609.4	1039.1	13230.3
3535.38	0.7975	0.99982	0.59927			9.7338	-1919	9.78	4472	9.89089	8946														1038.05	40423.5	1039.05	13278.8
3533.45	0.79754	0.9998	0.59924			9.7537	-1923	9.8	4398	9.91136	9005														1038	40924.2	1039	13398.6
3531.52	0.79804	0.99985	0.5995			9.7735	-1921	9.82	4464	9.93182	8975														1037.95	40773	1038.95	13486.2
3529.59	0.79887	0.99998	0.6			9.7933	-1925	9.84	4433	9.95229	8990														1037.9	40517.3	1038.9	13357.8
3527.66	0.79945	1.00013	0.60039			9.8131	-1927	9.86	4428	9.97275	9010														1037.85	39712.5	1038.85	13341.3
3525.73	0.7996	1.00018	0.60052			9.8329	-1929	9.88	4437	9.99321	9004														1037.8	39960.7	1038.8	13003.5
3523.81	0.7994	1.00012	0.6004			9.8527	-1923	9.9	4466	10.0137	9015														1037.75	40049.3	1038.75	13150.3
3521.88	0.79885	1.00002	0.60003			9.8725	-1924	9.92	4448	10.0341	8955														1037.7	40077.7	1038.7	13492.5
3519.95	0.79832	0.99997	0.59967			9.8923	-1919	9.94	4467	10.0546	9091														1037.65	40555.5	1038.65	13349.6
3518.02	0.79812	0.99995	0.59951			9.9121	-1921	9.96	4503	10.0751	9051														1037.6	40289.5	1038.6	13042
3516.09	0.79814	0.99992	0.59949			9.9319	-1931	9.98	4519	10.0955	9094														1037.55	40378.4	1038.55	13281
3514.16	0.79831	0.99993	0.5996			9.9517	-1931	10	4538	10.116	9093														1037.5	40306	1038.5	13294.8
3512.23	0.79871	0.99997	0.5999			9.9715	-1910	10.02	4557	10.1365	9135														1037.45	40363.4	1038.45	13500.5
3510.3	0.79911	1.00001	0.60019			9.9913	-1904	10.04	4625	10.1569	9070														1037.4	39935.6	1038.4	13343.4
3508.38	0.79917	1.00005	0.60021			10.0111	-1911	10.06	4650	10.1774	9087														1037.35	40142.3	1038.35	13266.8
3506.45	0.79926	1.00011	0.60025			10.031	-1905	10.08	4694	10.1979	9127														1037.3	40289.3	1038.3	13014.9
3504.52	0.79968	1.00014	0.60051			10.0508	-1880	10.1	4670	10.2183	9186														1037.25	39995.1	1038.25	12852.3
3502.59	0.79978	1.00011	0.60054			10.0706	-1898	10.12	4717	10.2388	9185														1037.2	39931.1	1038.2	12714.3
3500.66	0.79931	1.00001	0.60019			10.0904	-1864	10.14	4822	10.2592	9124														1037.15	39321	1038.15	12940
3498.73	0.799	1	0.59997			10.1102	-1867	10.16	4959	10.2797	9189														1037.1	40383.1	1038.1	13009.9
3496.8	0.799	1.00004	0.59997			10.13	-1843	10.18	5048	10.3002	9156														1037.05	39635.9	1038.05	13063
3494.87	0.79893	1.00004	0.59992			10.1498	-1820	10.2	5168	10.3206	9236														1037	39813.8	1038	13038
3492.95	0.79882	1.00003	0.5998			10.1696	-1816	10.22	5303	10.3411	9179														1036.95	40063.1	1037.95	13028.7
3491.02	0.79889	1.00005	0.5998			10.1894	-1781	10.24	5455	10.3616	9225														1036.9	40030.2	1037.9	12696.3
3489.09	0.79909	1.00004	0.59987			10.2092	-1755	10.26	5716	10.382	9217														1036.85	39822.2	1037.85	12853.6
3487.16	0.79917	0.99998	0.59989			10.229	-1757	10.28	6017	10.4025	9232														1036.8	39119.2	1037.8	13243.9
3485.23	0.79922	0.99995	0.59991			10.2488	-1713	10.3	6355	10.423	9200														1036.75	40004.5	1037.75	13042.4
3483.3	0.79943	0.99998	0.60003			10.2686	-1666	10.32	6901	10.4434	9281														1036.7	39529	1037.7	13236.5
3481.37	0.79949	1	0.6			10.2884	-1601	10.34	7775	10.4639	9276														1036.65	38628.1	1037.65	13498.9
3479.44	0.79919	0.99998	0.59979			10.3082	-1486	10.36	8419	10.4843	9183														1036.6	38887	1037.6	13319
3477.52	0.79889	0.99993	0.5996			10.3281	-1335	10.38	9207	10.5048	9281														1036.55	39049.7	1037.55	12895.3
3475.59	0.79884	0.99992	0.59961			10.3479	-1225	10.4	8339	10.5253	9254														1036.5	39419.4	1037.5	12933.7
3473.66	0.7989	0.99992	0.59968			10.3677	-1201	10.42	6608	10.5457	9281														1036.45	39093.4	1037.45	13122.3
3471.73	0.79897	0.99992	0.59979			10.3875	-1099	10.44	5359	10.5662	9369														1036.4	39916.5	1037.4	13089.2
3469.8	0.79908	0.99991	0.59993			10.4073	-1037	10.46	4842	10.5867	9317														1036.35	40375.3	1037.35	13206.1
3467.87	0.79918	0.9999	0.60002			10.4271	-1106	10.48	4715	10.6071	9332														1036.3	39490.7	1037.3	13093.9
3465.94	0.79921	0.99988	0.60003			10.4469	-1145	10.5	4593	10.6276	9300														1036.25	39398.4	1037.25	12950.3
3464.01	0.79926	0.99986	0.60009			10.4667	-1211	10.52	4557	10.6481	9284														1036.2	39532.5	1037.2	12878.7
3462.09	0.79929	0.99982	0.60018			10.4865	-1378	10.54	4508	10.6685	9322														1036.15	38979.5	1037.15	12478.4
3460.16	0.79919	0.99974	0.60016			10.5063	-1490	10.56	4507	10.689	9327														1036.1	38748.3	1037.1	12739.2
3458.23	0.79905	0.99965	0.60002			10.5261	-1601	10.58	4465	10.7095	9374														1036.05	39583.6	1037.05	12701.6
3456.3	0.79895	0.99958	0.59992			10.5459	-1661	10.6	4445	10.7299	9301														1036	38815.3	1037	12865.1
3454.37	0.7989	0.99954	0.59994			10.5657	-1735	10.62	4455	10.7504	9283														1035.95	39013.1	1036.95	12968
3452.44	0.79897	0.9996	0.60005			10.5855	-1775	10.64	4438	10.7708	9228														1035.9	38830.8	1036.9	12762.1
3450.51	0.79926	0.99964	0.60027			10.6054	-1813	10.66	4416	10.7913	9248														1035.85	39716.5	1036.85	12874.9
3448.58	0.79969	0.99958	0.60058			10.6252	-1853	10.68	4424	10.8118	9265														1035.8	38925.2	1036.8	12839.9
3446.66	0.79982	0.99942	0.60062			10.645	-1857	10.7	4423	10.8322	9245														1035.75	39102.9	1036.75	12786.4
3444.73	0.7996	0.99928	0.60043			10.6648	-1878	10.72	4447	10.8527	9229														1035.7	39006.6	1036.7	12936.3
3442.8	0.79941	0.99926	0.60033			10.6846	-1868	10.74	4395	10.8732	9239														1035.65	38719	1036.65	12984.5
3440.87	0.79926	0.99925	0.6003			10.7044	-1895	10.76	4396	10.8936	9167														1035.6	38598	1036.6	12969.7
3438.94	0.79912	0.99918	0.60021			10.7242	-1907	10.78	4381	10.9141	9233														1035.55	39290.6	1036.55	12770.5
3437.01	0.79902	0.99907	0.60016			10.744	-1889	10.8	4397	10.9346	9161														1035.5	39221.7	1036.5	12800.2
3435.08	0.79895	0.99897	0.60015			10.7638	-1896	10.82	4404	10.955	9098														1035.45	39295.2	1036.45	12803.9
3433.15	0.79886	0.99884	0.6001			10.7836	-1909	10.84	4408	10.9755	9135														1035.4	38833.3	1036.4	12758
3431.23	0.79876	0.99869	0.60001			10.8034	-1932	10.86	4404	10.996	9067														1035.35	38791.6	1036.35	12776.2
3429.3	0.79868	0.99859	0.59996			10.8232	-1920	10.88	4381	11.0164	9139														1035.3	38133.7	1036.3	12963.7
3427.37	0.79864	0.99857	0.59996			10.843	-1932	10.9	4388	11.0369	9043														1035.25	38611.9	1036.25	12878.1
3425.44	0.79869	0.99853	0.59999			10.8628	-1940	10.92	4408	11.0573	9019														1035.2	38755.9	1036.2	12689
3423.51	0.79887	0.99851	0.60023			10.8826	-1928	10.94	4405	11.0778	8963														1035.15	38430.5	1036.15	12851.5
3421.58	0.79902	0.9985	0.60045			10.9025	-1931	10.96	4403	11.0983	9025														1035.1	38997.4	1036.1	12834.6
3419.65	0.79884	0.99841	0.60046			10.9223	-1927	10.98	4344	11.1187	8973														1035.05	38818.1	1036.05	12768
3417.72	0.79845	0.99826	0.60033			10.9421	-1925	11	4400	11.1392	9004														1035	39103.4	1036	12640.2
3415.8	0.79822	0.99815	0.60027			10.9619	-1929	11.02	4356	11.1597	9001														1034.95	38505.2	1035.95	12503.7
3413.87	0.79817	0.99811	0.60029			10.9817	-1929	11.04	4378	11.1801	8912														1034.9	38319	1035.9	12582.2
3411.94	0.79812	0.99805	0.60032			11.0015	-1923	11.06	4397	11.2006	8935														1034.85	38793	1035.85	12503.7
3410.01	0.79802	0.99799	0.60036			11.0213	-1939	11.08	4369	11.221	8936														1034.8	37686.9	1035.8	12649.7
3408.08	0.79794	0.99798	0.6004			11.0411	-1938	11.1	4387	11.2415	8882														1034.75	38232.3	1035.75	12535.4
3406.15	0.79793	0.99798	0.60042			11.0609	-1923	11.12	4408	11.262	8817														1034.7	38094.6	1035.7	12575.9
3404.22	0.79794	0.99792	0.60044			11.0807	-1940	11.14	4388	11.2825	8841														1034.65	38369.2	1035.65	12354.3
3402.29	0.79789	0.99782	0.60047			11.1005	-1917	11.16	4387	11.3029	8809														1034.6	38363.5	1035.6	12484.8
3400.37	0.79786	0.99777	0.60051			11.1203	-1938	11.18	4367	11.3234	8836														1034.55	38109.8	1035.55	12731.5
3398.44	0.79788	0.99775	0.60053			11.1401	-1935	11.2	4359	11.3438	8773														1034.5	38200.1	1035.5	12721.1
3396.51	0.79787	0.99771	0.60048			11.1599	-1938	11.22	4386	11.3643	8760														1034.45	38511.2	1035.45	12825.7
3394.58	0.79783	0.99767	0.60043			11.1798	-1929	11.24	4344	11.3848	8718														1034.4	38260.3	1035.4	12622.6
3392.65	0.79768	0.99761	0.60037			11.1996	-1944	11.26	4360	11.4052	8731														1034.35	38283.2	1035.35	12705.5
3390.72	0.79737	0.99753	0.60024			11.2194	-1938	11.28	4338	11.4257	8754														1034.3	38442.3	1035.3	12631
3388.79	0.79715	0.99748	0.60016			11.2392	-1937	11.3	4359	11.4462	8737														1034.25	37562.6	1035.25	12478
3386.86	0.79711	0.99746	0.60017			11.259	-1934	11.32	4347	11.4666	8672														1034.2	37661.9	1035.2	12788.6
3384.94	0.79705	0.99742	0.60012			11.2788	-1937	11.34	4331	11.4871	8738														1034.15	38228.2	1035.15	12559.2
3383.01	0.79684	0.99736	0.60003			11.2986	-1942	11.36	4367	11.5076	8686														1034.1	37869.9	1035.1	12519.8
3381.08	0.79659	0.99729	0.59994			11.3184	-1943	11.38	4377	11.528	8656														1034.05	37668.8	1035.05	12582.5
3379.15	0.79641	0.99722	0.59991			11.3382	-1939	11.4	4308	11.5485	8662														1034	37992.6	1035	12760.3
3377.22	0.79625	0.99717	0.59992			11.358	-1925	11.42	4332	11.5689	8701														1033.95	37631.7	1034.95	12723
3375.29	0.79606	0.9971	0.59988			11.3778	-1930	11.44	4357	11.5894	8651														1033.9	37840.4	1034.9	12622.7
3373.36	0.79582	0.99701	0.59979			11.3976	-1949	11.46	4358	11.6099	8612														1033.85	37762.1	1034.85	12523.3
3371.43	0.79561	0.99692	0.59991			11.4174	-1946	11.48	4341	11.6303	8618														1033.8	38486.1	1034.8	12474.4
3369.51	0.79547	0.99686	0.60012			11.4372	-1926	11.5	4384	11.6508	8639														1033.75	37241.5	1034.75	12646.3
3367.58	0.79532	0.99684	0.6003			11.457	-1932	11.52	4361	11.6713	8628														1033.7	37896.5	1034.7	12585.3
3365.65	0.79507	0.9968	0.60038			11.4769	-1947	11.54	4363	11.6917	8571														1033.65	37700.3	1034.65	12707.2
3363.72	0.79473	0.9967	0.60045			11.4967	-1932	11.56	4353	11.7122	8607														1033.6	37821.3	1034.6	12598.3
3361.79	0.79438	0.9966	0.60053			11.5165	-1920	11.58	4323	11.7326	8592														1033.55	38276	1034.55	12726.6
3359.86	0.79401	0.99649	0.60057			11.5363	-1938	11.6	4324	11.7531	8599														1033.5	37830	1034.5	12558.4
3357.93	0.79365	0.99637	0.60056			11.5561	-1939	11.62	4359	11.7736	8542														1033.45	37957.4	1034.45	12545.3
3356	0.79331	0.99626	0.60053			11.5759	-1930	11.64	4365	11.7941	8557														1033.4	37917.4	1034.4	12430.5
3354.08	0.79298	0.99614	0.60054			11.5957	-1937	11.66	4360	11.8145	8576														1033.35	37643.2	1034.35	12905.5
3352.15	0.79263	0.99598	0.60058			11.6155	-1939	11.68	4366	11.835	8555														1033.3	37120.6	1034.3	12508
3350.22	0.79227	0.99584	0.60061			11.6353	-1930	11.7	4343	11.8554	8621														1033.25	37734.4	1034.25	12366
3348.29	0.7919	0.99575	0.60059			11.6551	-1937	11.72	4345	11.8759	8605														1033.2	37026.4	1034.2	12287.3
3346.36	0.79157	0.99564	0.60055			11.6749	-1942	11.74	4354	11.8964	8563														1033.15	36839.8	1034.15	12074.2
3344.43	0.79127	0.99551	0.60047			11.6947	-1946	11.76	4333	11.9168	8564														1033.1	37142	1034.1	12343.5
3342.5	0.79098	0.9954	0.6004			11.7145	-1938	11.78	4331	11.9373	8546														1033.05	37346.9	1034.05	12438.7
3340.57	0.79072	0.9953	0.60036			11.7343	-1949	11.8	4357	11.9578	8511														1033	36948.2	1034	12576.7
3338.65	0.79048	0.99517	0.60038			11.7542	-1939	11.82	4328	11.9782	8536														1032.95	37330.3	1033.95	12400.9
3336.72	0.79011	0.99501	0.60036			11.774	-1939	11.84	4352	11.9987	8534														1032.9	37007.5	1033.9	12470.8
3334.79	0.78957	0.99487	0.60031			11.7938	-1945	11.86	4304	12.0191	8515														1032.85	37697.6	1033.85	12447.8
3332.86	0.78902	0.99474	0.60024			11.8136	-1936	11.88	4325	12.0396	8565														1032.8	37315.8	1033.8	12526.7
3330.93	0.78858	0.99462	0.60017			11.8334	-1939	11.9	4340	12.0601	8554														1032.75	37483.5	1033.75	12221.3
3329	0.78828	0.99451	0.60013			11.8532	-1938	11.92	4353	12.0805	8503														1032.7	37637.8	1033.7	12295.3
3327.07	0.78799	0.99443	0.60011			11.873	-1938	11.94	4345	12.101	8529														1032.65	37630.5	1033.65	12189.8
3325.15	0.78758	0.9943	0.60007			11.8928	-1943	11.96	4352	12.1215	8508														1032.6	37595.6	1033.6	12277.5
3323.22	0.78707	0.99414	0.60003			11.9126	-1947	11.98	4337	12.1419	8542														1032.55	36685.8	1033.55	12547.9
3321.29	0.78659	0.99402	0.6			11.9324	-1952	12	4337	12.1624	8549														1032.5	36582.6	1033.5	12483.2
3319.36	0.78616	0.99393	0.60008			11.9522	-1934	12.02	4353	12.1829	8513														1032.45	37812.5	1033.45	12297.7
3317.43	0.78574	0.99382	0.60012			11.972	-1928	12.04	4357	12.2033	8500														1032.4	37809.5	1033.4	12185.6
3315.5	0.78533	0.99371	0.60014			11.9918	-1927	12.06	4378	12.2238	8466														1032.35	36732.3	1033.35	12168.2
3313.57	0.78499	0.99364	0.60019			12.0116	-1941	12.08	4371	12.2442	8481														1032.3	37274.2	1033.3	11991.1
3311.64	0.78474	0.99361	0.60023			12.0314	-1949	12.1	4338	12.2647	8482														1032.25	37574.4	1033.25	12081.7
3309.72	0.78451	0.99355	0.60021			12.0513	-1944	12.12	4375	12.2852	8489														1032.2	36819.5	1033.2	11897.6
3307.79	0.78418	0.99346	0.6002			12.0711	-1915	12.14	4367	12.3056	8554														1032.15	36846	1033.15	12040.8
3305.86	0.78372	0.99337	0.60018			12.0909	-1948	12.16	4381	12.3261	8490														1032.1	36597	1033.1	12339.4
3303.93	0.78319	0.99326	0.60016			12.1107	-1911	12.18	4392	12.3466	8520														1032.05	36873.9	1033.05	12179
3302	0.78265	0.99309	0.60012			12.1305	-1930	12.2	4387	12.367	8525														1032	36769.9	1033	12137.6
3300.07	0.78225	0.99295	0.60007			12.1503	-1946	12.22	4425	12.3875	8501														1031.95	36928.1	1032.95	12270.8
3298.14	0.78206	0.99289	0.60005			12.1701	-1932	12.24	4446	12.408	8478														1031.9	37073.1	1032.9	12176.2
3296.21	0.78199	0.99288	0.60004			12.1899	-1916	12.26	4456	12.4284	8510														1031.85	37095.1	1032.85	11856.9
3294.29	0.7819	0.99287	0.6			12.2097	-1910	12.28	4504	12.4489	8491														1031.8	37223.4	1032.8	12218.2
3292.36	0.78175	0.99279	0.59995			12.2295	-1906	12.3	4528	12.4694	8481														1031.75	37051.9	1032.75	12349.2
3290.43	0.78152	0.99265	0.59984			12.2493	-1904	12.32	4570	12.4898	8498														1031.7	37315.4	1032.7	12333.8
3288.5	0.78126	0.99253	0.59966			12.2691	-1901	12.34	4591	12.5103	8475														1031.65	36895.1	1032.65	12133.3
3286.57	0.78109	0.99246	0.59947			12.2889	-1916	12.36	4626	12.5307	8468														1031.6	37420.8	1032.6	12006.8
3284.64	0.78104	0.99239	0.59929			12.3087	-1881	12.38	4702	12.5512	8497														1031.55	37635.9	1032.55	11997.6
3282.71	0.78107	0.9923	0.59911			12.3286	-1887	12.4	4753	12.5717	8463														1031.5	36553.3	1032.5	12391
3280.78	0.78118	0.99224	0.59893			12.3484	-1897	12.42	4805	12.5921	8482														1031.45	37521.5	1032.45	12234.6
3278.86	0.78141	0.99222	0.59876			12.3682	-1845	12.44	4956	12.6126	8502														1031.4	36744.5	1032.4	12361.6
3276.93	0.78175	0.99219	0.59854			12.388	-1842	12.46	5109	12.6331	8449														1031.35	37242.2	1032.35	12473.8
3275	0.78208	0.99214	0.59824			12.4078	-1835	12.48	5206	12.6535	8475														1031.3	37022.6	1032.3	11865.3
3273.07	0.78236	0.99209	0.59787			12.4276	-1848	12.5	5492	12.674	8503														1031.25	36934.5	1032.25	11937
3271.14	0.78258	0.99203	0.59743			12.4474	-1799	12.52	5698	12.6945	8493														1031.2	36831.9	1032.2	11990.3
3269.21	0.78278	0.992	0.59698			12.4672	-1785	12.54	6003	12.7149	8474														1031.15	36770.9	1032.15	11901
3267.28	0.78302	0.99195	0.59656			12.487	-1781	12.56	6293	12.7354	8492														1031.1	37301.4	1032.1	12224.3
3265.35	0.78337	0.99188	0.59618			12.5068	-1756	12.58	6808	12.7559	8479														1031.05	37310.2	1032.05	12313.7
3263.43	0.78382	0.99185	0.59581			12.5266	-1701	12.6	7397	12.7763	8489														1031	37180.1	1032	12023.1
3261.5	0.78431	0.99188	0.59546			12.5464	-1657	12.62	8067	12.7968	8522														1030.95	37174.7	1031.95	11766.8
3259.57	0.78487	0.99194	0.59515			12.5662	-1581	12.64	9266	12.8172	8470														1030.9	37313.8	1031.9	11773.1
3257.64	0.78548	0.99199	0.59485			12.586	-1527	12.66	10677	12.8377	8511														1030.85	37457.8	1031.85	11868
3255.71	0.78603	0.99202	0.5945			12.6058	-1455	12.68	12483	12.8582	8453														1030.8	36703.2	1031.8	11830.1
3253.78	0.78644	0.992	0.59408			12.6257	-1264	12.7	14698	12.8786	8489														1030.75	36680	1031.75	12142.5
3251.85	0.78684	0.99197	0.59371			12.6455	-1174	12.72	16081	12.8991	8457														1030.7	36756.5	1031.7	11989.3
3249.92	0.78734	0.992	0.59349			12.6653	-931	12.74	14713	12.9196	8488														1030.65	37749	1031.65	11878.9
3248	0.7879	0.99206	0.59336			12.6851	-729	12.76	10789	12.94	8447														1030.6	37275.8	1031.6	11889.6
3246.07	0.78837	0.99207	0.59321			12.7049	-500	12.78	7613	12.9605	8414														1030.55	37141.6	1031.55	12062.6
3244.14	0.78869	0.99204	0.59297			12.7247	-274	12.8	5780	12.981	8458														1030.5	36755.8	1031.5	11898.6
3242.21	0.78899	0.99201	0.59273			12.7445	-173	12.82	5210	13.0014	8471														1030.45	37184.2	1031.45	11934.6
3240.28	0.78933	0.99199	0.59256			12.7643	-123	12.84	4938	13.0219	8470														1030.4	36754.9	1031.4	11671
3238.35	0.7897	0.992	0.59248			12.7841	-213	12.86	4771	13.0424	8497														1030.35	37453.8	1031.35	11713.9
3236.42	0.7901	0.9921	0.59253			12.8039	-369	12.88	4723	13.0628	8443														1030.3	36919.7	1031.3	11955.1
3234.49	0.79048	0.99222	0.5926			12.8237	-592	12.9	4606	13.0833	8490														1030.25	36571	1031.25	12380.3
3232.57	0.79077	0.99225	0.5926			12.8435	-889	12.92	4560	13.1037	8444														1030.2	37115.5	1031.2	11736
3230.64	0.79095	0.99221	0.59254			12.8633	-1076	12.94	4503	13.1242	8445														1030.15	36972.3	1031.15	11947.9
3228.71	0.79108	0.9922	0.59248			12.8831	-1305	12.96	4492	13.1447	8446														1030.1	36687.9	1031.1	12138.2
3226.78	0.79122	0.99224	0.59245			12.903	-1408	12.98	4488	13.1651	8438														1030.05	37247.7	1031.05	11762.9
3224.85	0.7914	0.99228	0.59244			12.9228	-1565	13	4452	13.1856	8460														1030	36729.5	1031	11834.9
3222.92	0.79164	0.99231	0.59245			12.9426	-1615	13.02	4464	13.2061	8420														1029.95	36650.1	1030.95	11744.8
3220.99	0.79191	0.99236	0.59248			12.9624	-1694	13.04	4391	13.2265	8476														1029.9	36938.2	1030.9	11684.3
3219.06	0.7921	0.99244	0.59248			12.9822	-1744	13.06	4405	13.247	8449														1029.85	37339.6	1030.85	11992.2
3217.14	0.79224	0.99253	0.59244			13.002	-1797	13.08	4407	13.2675	8438														1029.8	36887.5	1030.8	12046.4
3215.21	0.79243	0.99262	0.59238			13.0218	-1813	13.1	4403	13.2879	8418														1029.75	36671.5	1030.75	11881.4
3213.28	0.79262	0.99269	0.59227			13.0416	-1829	13.12	4375	13.3084	8453														1029.7	36517.3	1030.7	11751.3
3211.35	0.79277	0.99274	0.59214			13.0614	-1841	13.14	4410	13.3288	8434														1029.65	36882.3	1030.65	11622.3
3209.42	0.79292	0.99278	0.59198			13.0812	-1850	13.16	4433	13.3493	8479														1029.6	36898	1030.6	11685.7
3207.49	0.79307	0.99285	0.59176			13.101	-1849	13.18	4374	13.3698	8464														1029.55	36785.7	1030.55	11706.5
3205.56	0.79323	0.99292	0.5915			13.1208	-1874	13.2	4367	13.3902	8469														1029.5	36368.8	1030.5	11558.1
3203.63	0.79338	0.99298	0.59121			13.1406	-1893	13.22	4363	13.4107	8466														1029.45	35965.8	1030.45	11674.8
3201.71	0.79356	0.99306	0.59091			13.1604	-1911	13.24	4426	13.4312	8394														1029.4	36124.2	1030.4	11882.5
3199.78	0.79381	0.99319	0.59065			13.1802	-1889	13.26	4364	13.4516	8464														1029.35	36386.5	1030.35	11644.4
3197.85	0.79406	0.99332	0.59033			13.2001	-1905	13.28	4399	13.4721	8434														1029.3	35830.8	1030.3	11879.5
3195.92	0.79423	0.99344	0.58984			13.2199	-1889	13.3	4421	13.4926	8465														1029.25	36438.2	1030.25	11732.6
3193.99	0.79437	0.99351	0.58922			13.2397	-1900	13.32	4379	13.513	8401														1029.2	35668.4	1030.2	11728.3
3192.06	0.79451	0.99356	0.58856			13.2595	-1917	13.34	4346	13.5335	8466														1029.15	36391	1030.15	11535.8
3190.13	0.79468	0.99365	0.58789			13.2793	-1915	13.36	4377	13.554	8443														1029.1	36049.8	1030.1	11675.4
3188.2	0.79488	0.99379	0.58719			13.2991	-1912	13.38	4313	13.5744	8442														1029.05	36340.1	1030.05	11544.9
3186.28	0.79512	0.99396	0.58641			13.3189	-1899	13.4	4388	13.5949	8412														1029	36672.4	1030	11531.2
3184.35	0.79539	0.99412	0.58552			13.3387	-1909	13.42	4356	13.6153	8391														1028.95	36230.8	1029.95	11849.9
3182.42	0.79564	0.99425	0.58452			13.3585	-1928	13.44	4352	13.6358	8414														1028.9	35761.3	1029.9	11928.7
3180.49	0.79588	0.99436	0.58345			13.3783	-1925	13.46	4340	13.6563	8414														1028.85	35814	1029.85	11632.3
3178.56	0.7961	0.99446	0.5823			13.3981	-1904	13.48	4335	13.6767	8393														1028.8	36279.4	1029.8	11741
3176.63	0.7963	0.99458	0.58101			13.4179	-1916	13.5	4355	13.6972	8429														1028.75	35912.2	1029.75	11635.2
3174.7	0.79648	0.99472	0.57965			13.4377	-1924	13.52	4352	13.7177	8450														1028.7	35759.9	1029.7	11663.7
3172.77	0.79666	0.99483	0.57828			13.4575	-1928	13.54	4334	13.7381	8408														1028.65	35876.1	1029.65	11573.4
3170.85	0.79683	0.99488	0.57694			13.4774	-1930	13.56	4340	13.7586	8415														1028.6	35524.9	1029.6	11561.1
3168.92	0.79702	0.99491	0.57568			13.4972	-1929	13.58	4357	13.779	8443														1028.55	34775.9	1029.55	11455
3166.99	0.79724	0.99496	0.5745			13.517	-1909	13.6	4310	13.7995	8383														1028.5	34956.4	1029.5	11907.2
3165.06	0.79745	0.99504	0.57334			13.5368	-1931	13.62	4315	13.82	8382														1028.45	35132.2	1029.45	12064.7
3163.13	0.79762	0.99514	0.57216			13.5566	-1937	13.64	4344	13.8405	8417														1028.4	35354.4	1029.4	11635.4
3161.2	0.79777	0.99522	0.57095			13.5764	-1931	13.66	4324	13.8609	8389														1028.35	35486.3	1029.35	11486.5
3159.27	0.79794	0.9953	0.56968			13.5962	-1928	13.68	4318	13.8814	8387														1028.3	35197.5	1029.3	11604.4
3157.34	0.79813	0.99538	0.56834			13.616	-1941	13.7	4315	13.9018	8439														1028.25	35324.8	1029.25	11287.8
3155.42	0.79836	0.99544	0.56692			13.6358	-1940	13.72	4316	13.9223	8373														1028.2	35357.2	1029.2	11491.2
3153.49	0.79856	0.99549	0.56539			13.6556	-1937	13.74	4319	13.9428	8367														1028.15	35114	1029.15	11796.1
3151.56	0.79869	0.99555	0.56378			13.6754	-1926	13.76	4339	13.9632	8401														1028.1	35226.6	1029.1	11531.9
3149.63	0.79875	0.99569	0.56221			13.6952	-1927	13.78	4311	13.9837	8351														1028.05	35446.9	1029.05	11560.9
3147.7	0.79882	0.99585	0.56075			13.715	-1928	13.8	4342	14.0042	8423														1028	35212.8	1029	11674.7
3145.77	0.79892	0.996	0.55931			13.7348	-1934	13.82	4349	14.0246	8396														1027.95	35032.8	1028.95	11720.1
3143.84	0.79903	0.99611	0.5579			13.7546	-1937	13.84	4334	14.0451	8436														1027.9	34320.1	1028.9	11506.9
3141.91	0.79916	0.99622	0.55676			13.7745	-1945	13.86	4328	14.0655	8398														1027.85	34335.9	1028.85	11674.5
3139.99	0.7993	0.99634	0.55633			13.7943	-1939	13.88	4335	14.086	8364														1027.8	34667.4	1028.8	11525.9
3138.06	0.79939	0.99646	0.55659			13.8141	-1929	13.9	4336	14.1065	8372														1027.75	34435.7	1028.75	11465
3136.13	0.79945	0.99654	0.55651			13.8339	-1951	13.92	4310	14.1269	8376														1027.7	35067.4	1028.7	11572.5
3134.2	0.79954	0.99654	0.55415			13.8537	-1931	13.94	4311	14.1474	8419														1027.65	35119.4	1028.65	11446.3
3132.27	0.79961	0.9965	0.5488			13.8735	-1933	13.96	4302	14.1679	8385														1027.6	34083.5	1028.6	11581.4
3130.34	0.79963	0.99645	0.54302			13.8933	-1926	13.98	4307	14.1883	8357														1027.55	35124.2	1028.55	11664
3128.41	0.79963	0.99635	0.54022			13.9131	-1938	14	4317	14.2088	8332														1027.5	34894.9	1028.5	11762.8
3126.49	0.79966	0.99616	0.54068			13.9329	-1937	14.02	4291	14.2293	8351														1027.45	34048.5	1028.45	11643.5
3124.56	0.79974	0.99594	0.54236			13.9527	-1944	14.04	4340	14.2497	8396														1027.4	34458.3	1028.4	11434.9
3122.63	0.79984	0.99576	0.54366			13.9725	-1935	14.06	4327	14.2702	8401														1027.35	35677	1028.35	11791.3
3120.7	0.79994	0.99572	0.54428			13.9923	-1933	14.08	4333	14.2906	8359														1027.3	34481.8	1028.3	11352.9
3118.77	0.8	0.99587	0.54453			14.0121	-1940	14.1	4323	14.3111	8378														1027.25	35091.8	1028.25	11312
3116.84	0.79998	0.99615	0.54474			14.0319	-1923	14.12	4311	14.3316	8377														1027.2	35073.6	1028.2	11314.7
3114.91	0.79992	0.99647	0.54506			14.0518	-1952	14.14	4277	14.3521	8397														1027.15	35192.7	1028.15	11472.1
3112.98	0.7998	0.99676	0.54542			14.0716	-1938	14.16	4283	14.3725	8372														1027.1	34408.6	1028.1	11383.1
3111.06	0.79977	0.99707	0.54577			14.0914	-1924	14.18	4323	14.393	8370														1027.05	34839.2	1028.05	11356.9
3109.13	0.79982	0.99743	0.54611			14.1112	-1933	14.2	4293	14.4134	8395														1027	34861.4	1028	11158.5
3107.2	0.79985	0.99778	0.54642			14.131	-1941	14.22	4343	14.4339	8349														1026.95	34556.3	1027.95	11276.7
3105.27	0.79985	0.99805	0.54675			14.1508	-1948	14.24	4291	14.4544	8357														1026.9	34907.4	1027.9	11329.6
3103.34	0.79993	0.99828	0.54715			14.1706	-1935	14.26	4327	14.4748	8325														1026.85	34294.2	1027.85	11135.8
3101.41	0.80004	0.99854	0.54763			14.1904	-1946	14.28	4318	14.4953	8369														1026.8	34805.2	1027.8	11090.2
3099.48	0.80001	0.99876	0.54809			14.2102	-1931	14.3	4358	14.5158	8353														1026.75	34435.3	1027.75	11061.4
3097.55	0.79986	0.9989	0.54862			14.23	-1931	14.32	4326	14.5362	8346														1026.7	34701.5	1027.7	11315.7
3095.63	0.79973	0.99899	0.54926			14.2498	-1934	14.34	4356	14.5567	8384														1026.65	34997.5	1027.65	11635.3
3093.7	0.79964	0.99908	0.54998			14.2696	-1942	14.36	4314	14.5771	8373														1026.6	34959	1027.6	11434.6
3091.77	0.79962	0.99917	0.55082			14.2894	-1933	14.38	4371	14.5976	8340														1026.55	34492.3	1027.55	11286.5
3089.84	0.79965	0.99921	0.55179			14.3092	-1937	14.4	4411	14.6181	8329														1026.5	34490.6	1027.5	11497.6
3087.91	0.7997	0.99925	0.55285			14.329	-1937	14.42	4398	14.6385	8364														1026.45	34234.4	1027.45	11219.2
3085.98	0.79978	0.99929	0.55396			14.3489	-1929	14.44	4438	14.659	8346														1026.4	35154.8	1027.4	11434.6
3084.05	0.79981	0.99922	0.55516			14.3687	-1935	14.46	4425	14.6795	8341														1026.35	35118.9	1027.35	11495.5
3082.12	0.7998	0.99909	0.55648			14.3885	-1928	14.48	4499	14.6999	8354														1026.3	34406.7	1027.3	11328.3
3080.2	0.79982	0.99899	0.55787			14.4083	-1929	14.5	4548	14.7204	8367														1026.25	34903.6	1027.25	11345.2
3078.27	0.79978	0.99891	0.5593			14.4281	-1936	14.52	4582	14.7409	8365														1026.2	34770.9	1027.2	11317.8
3076.34	0.79963	0.9988	0.56076			14.4479	-1919	14.54	4666	14.7613	8347														1026.15	34587.2	1027.15	11386.7
3074.41	0.79945	0.99865	0.56227			14.4677	-1911	14.56	4737	14.7818	8320														1026.1	34851.9	1027.1	11323.7
3072.48	0.79937	0.99851	0.56385			14.4875	-1924	14.58	4875	14.8023	8372														1026.05	34887.7	1027.05	11261.8
3070.55	0.79943	0.99844	0.56549			14.5073	-1905	14.6	5061	14.8227	8324														1026	34741.2	1027	10980.4
3068.62	0.79961	0.99846	0.5672			14.5271	-1903	14.62	5248	14.8432	8370														1025.95	35245.3	1026.95	11048
3066.69	0.79976	0.99854	0.56893			14.5469	-1888	14.64	5615	14.8636	8420														1025.9	34886.5	1026.9	11231.8
3064.77	0.79974	0.99862	0.5706			14.5667	-1894	14.66	5996	14.8841	8358														1025.85	35159.1	1026.85	11380.6
3062.84	0.79961	0.99863	0.57218			14.5865	-1871	14.68	6284	14.9046	8419														1025.8	35108.5	1026.8	11158.8
3060.91	0.79953	0.99865	0.57376			14.6063	-1859	14.7	6608	14.925	8324														1025.75	35410.3	1026.75	11336.5
3058.98	0.79962	0.99875	0.57542			14.6262	-1831	14.72	6207	14.9455	8393														1025.7	35678.3	1026.7	11482.2
3057.05	0.79978	0.9989	0.57708			14.646	-1815	14.74	5521	14.966	8350														1025.65	35116.3	1026.65	11362.7
3055.12	0.79985	0.99902	0.57862			14.6658	-1757	14.76	4924	14.9864	8291														1025.6	36016.3	1026.6	11134.7
3053.19	0.79988	0.99912	0.58003			14.6856	-1732	14.78	4593	15.0069	8376														1025.55	36700.8	1026.55	11140.5
3051.26	0.8	0.99925	0.58136			14.7054	-1718	14.8	4418	15.0274	8370														1025.5	36120.8	1026.5	11237.3
3049.34	0.80006	0.99936	0.58246			14.7252	-1721	14.82	4375	15.0478	8363														1025.45	35870.8	1026.45	11378.6
3047.41	0.80002	0.99942	0.58322			14.745	-1704	14.84	4371	15.0683	8346														1025.4	36386.9	1026.4	11512.6
3045.48	0.8	0.99946	0.58371			14.7648	-1741	14.86	4339	15.0887	8352														1025.35	36754.1	1026.35	11294.5
3043.55	0.80001	0.99949	0.5841			14.7846	-1713	14.88	4311	15.1092	8363														1025.3	36763.1	1026.3	11025.6
3041.62	0.8	0.99952	0.58446			14.8044	-1765	14.9	4323	15.1297	8349														1025.25	36857.4	1026.25	11053.9
3039.69	0.79989	0.99957	0.5849			14.8242	-1787	14.92	4288	15.1501	8353														1025.2	37214.5	1026.2	11246.6
3037.76	0.79979	0.99965	0.58553			14.844	-1830	14.94	4332	15.1706	8325														1025.15	37814.7	1026.15	11375.8
3035.83	0.79972	0.99972	0.58635			14.8638	-1851	14.96	4291	15.1911	8350														1025.1	37653	1026.1	11146.1
3033.91	0.79956	0.99973	0.58733			14.8836	-1867	14.98	4284	15.2115	8351														1025.05	38252.7	1026.05	11105.4
3031.98	0.79925	0.99974	0.58839			14.9034	-1873	15	4308	15.232	8377														1025	38502.9	1026	11304.7
3030.05	0.79876	0.99976	0.58945			14.9233	-1912	15.02	4285	15.2525	8355														1024.95	38234	1025.95	11111.1
3028.12	0.79818	0.99976	0.59048			14.9431	-1901	15.04	4323	15.2729	8365														1024.9	38579.5	1025.9	11567.7
3026.19	0.79763	0.99977	0.59154			14.9629	-1942	15.06	4248	15.2934	8342														1024.85	38789.3	1025.85	11018.3
3024.26	0.79709	0.99983	0.59258			14.9827	-1929	15.08	4273	15.3139	8413														1024.8	39414	1025.8	10887.3
3022.33	0.79648	0.99988	0.59357			15.0025	-1936	15.1	4273	15.3343	8371														1024.75	40016.2	1025.75	10917.1
3020.4	0.79583	0.99991	0.59449			15.0223	-1928	15.12	4258	15.3548	8363														1024.7	41649.9	1025.7	11139.3
3018.48	0.79516	0.99995	0.59533			15.0421	-1958	15.14	4264	15.3752	8353														1024.65	41385.1	1025.65	10850.6
3016.55	0.79445	0.99998	0.59604			15.0619	-1941	15.16	4303	15.3957	8359														1024.6	42395.6	1025.6	11192.3
3014.62	0.79363	0.99999	0.59652			15.0817	-1928	15.18	4300	15.4162	8342														1024.55	42381.4	1025.55	11078.8
3012.69	0.79267	1	0.59662			15.1015	-1952	15.2	4298	15.4366	8367														1024.5	43484.7	1025.5	11136.2
3010.76	0.79149	0.99999	0.59627			15.1213	-1935	15.22	4280	15.4571	8352														1024.45	44316.9	1025.45	10986.8
3008.83	0.79013	0.99998	0.59555			15.1411	-1955	15.24	4288	15.4776	8385														1024.4	45373.6	1025.4	11115.1
3006.9	0.78881	0.99997	0.59456			15.1609	-1938	15.26	4290	15.498	8370														1024.35	45616.1	1025.35	11005.7
3004.97	0.78758	0.99997	0.59328			15.1807	-1942	15.28	4300	15.5185	8378														1024.3	46610.1	1025.3	11321.9
3003.05	0.78633	0.99997	0.59167			15.2006	-1941	15.3	4263	15.539	8348														1024.25	47552.1	1025.25	11233.6
3001.12	0.78505	0.99998	0.58984			15.2204	-1942	15.32	4308	15.5594	8378														1024.2	48807.3	1025.2	11245.2
2999.19	0.78383	1.00001	0.58792			15.2402	-1941	15.34	4280	15.5799	8364														1024.15	50993	1025.15	11162.8
2997.26	0.78278	1	0.58603			15.26	-1949	15.36	4272	15.6004	8316														1024.1	52072	1025.1	11390.6
2995.33	0.78196	0.99997	0.58421			15.2798	-1943	15.38	4242	15.6208	8386														1024.05	51948.1	1025.05	11208.6
2993.4	0.78078	0.99987	0.58203			15.2996	-1947	15.4	4290	15.6413	8373														1024	54258.9	1025	11121.5
2991.47	0.77843	0.99973	0.57889			15.3194	-1951	15.42	4263	15.6617	8369														1023.95	55497.2	1024.95	11356.7
2989.54	0.77589	0.99957	0.57524			15.3392	-1940	15.44	4289	15.6822	8348														1023.9	56697.8	1024.9	11344.4
2987.62	0.77488	0.99936	0.57222			15.359	-1934	15.46	4236	15.7027	8378														1023.85	59161.1	1024.85	11243.2
2985.69	0.77517	0.99913	0.57019			15.3788	-1954	15.48	4247	15.7231	8368														1023.8	59614.2	1024.8	11369
2983.76	0.77556	0.99893	0.56888			15.3986	-1948	15.5	4284	15.7436	8370														1023.75	61267.7	1024.75	11463.2
2981.83	0.77546	0.99875	0.56805			15.4184	-1937	15.52	4230	15.7641	8368														1023.7	63834.4	1024.7	11250.4
2979.9	0.77492	0.99852	0.56754			15.4382	-1941	15.54	4261	15.7845	8366														1023.65	65276.5	1024.65	11338.1
2977.97	0.7742	0.99828	0.56728			15.458	-1947	15.56	4282	15.805	8356														1023.6	66533.2	1024.6	11400.2
2976.04	0.77341	0.99813	0.56718			15.4779	-1937	15.58	4277	15.8255	8412														1023.55	69121.5	1024.55	11353.7
2974.11	0.77254	0.99806	0.56713			15.4977	-1954	15.6	4281	15.8459	8366														1023.5	71618.8	1024.5	11550.4
2972.19	0.77176	0.99798	0.56721			15.5175	-1950	15.62	4264	15.8664	8375														1023.45	72720.3	1024.45	11755.2
2970.26	0.77138	0.99786	0.56768			15.5373	-1935	15.64	4274	15.8868	8380														1023.4	74255.9	1024.4	12085.6
2968.33	0.77148	0.99778	0.56866			15.5571	-1949	15.66	4269	15.9073	8379														1023.35	75440.8	1024.35	12153.4
2966.4	0.77193	0.99774	0.57005			15.5769	-1942	15.68	4254	15.9278	8381														1023.3	77135.3	1024.3	12218.5
2964.47	0.77249	0.99771	0.57162			15.5967	-1940	15.7	4252	15.9482	8381														1023.25	79039.2	1024.25	12243.5
2962.54	0.77292	0.99768	0.57315			15.6165	-1942	15.72	4263	15.9687	8385														1023.2	80361.9	1024.2	11914.6
2960.61	0.77321	0.99768	0.57453			15.6363	-1956	15.74	4278	15.9892	8410														1023.15	81858.9	1024.15	12307.4
2958.68	0.77355	0.99766	0.57586			15.6561	-1943	15.76	4261	16.0096	8367														1023.1	83663.5	1024.1	12649.6
2956.76	0.77408	0.99766	0.57726			15.6759	-1956	15.78	4307	16.0301	8350														1023.05	84431.1	1024.05	12417.7
2954.83	0.7748	0.9977	0.57872			15.6957	-1950	15.8	4270	16.0506	8375														1023	85730.8	1024	12522
2952.9	0.77555	0.99777	0.58015			15.7155	-1927	15.82	4268	16.071	8406														1022.95	86319.9	1023.95	12773.4
2950.97	0.77627	0.99783	0.58153			15.7353	-1955	15.84	4303	16.0915	8409														1022.9	87804.4	1023.9	12875.2
2949.04	0.77688	0.99786	0.5829			15.7551	-1930	15.86	4283	16.112	8398														1022.85	88712.7	1023.85	13238.9
2947.11	0.77718	0.99786	0.58419			15.775	-1943	15.88	4289	16.1324	8380														1022.8	88852.9	1023.8	13230.2
2945.18	0.77716	0.99785	0.58535			15.7948	-1958	15.9	4253	16.1529	8393														1022.75	89379.9	1023.75	13623.3
2943.25	0.77702	0.99784	0.58648			15.8146	-1941	15.92	4287	16.1733	8426														1022.7	89944.5	1023.7	13539.6
2941.33	0.7769	0.99781	0.58767			15.8344	-1947	15.94	4290	16.1938	8400														1022.65	89599.6	1023.65	13701.2
2939.4	0.77673	0.99776	0.58886			15.8542	-1943	15.96	4306	16.2143	8390														1022.6	90204.1	1023.6	13902.6
2937.47	0.77646	0.99772	0.59001			15.874	-1951	15.98	4306	16.2347	8398														1022.55	89378.1	1023.55	13748.6
2935.54	0.77621	0.9977	0.59114			15.8938	-1944	16	4281	16.2552	8379														1022.5	89753.2	1023.5	14064.9
2933.61	0.77603	0.99771	0.59223			15.9136	-1942	16.02	4294	16.2757	8386														1022.45	88427.7	1023.45	14661.6
2931.68	0.77583	0.99777	0.59325			15.9334	-1944	16.04	4307	16.2961	8399														1022.4	89533	1023.4	14834.4
2929.75	0.77554	0.99782	0.5941			15.9532	-1953	16.06	4324	16.3166	8420														1022.35	88601.8	1023.35	14678
2927.82	0.77522	0.99784	0.59477			15.973	-1941	16.08	4301	16.3371	8423														1022.3	87381	1023.3	14874.8
2925.9	0.77489	0.99787	0.59531			15.9928	-1915	16.1	4356	16.3575	8401														1022.25	86864.3	1023.25	14969.1
2923.97	0.77456	0.99791	0.59575			16.0126	-1942	16.12	4380	16.378	8402														1022.2	85524.7	1023.2	14990.4
2922.04	0.77425	0.99791	0.59615			16.0324	-1934	16.14	4353	16.3984	8396														1022.15	85587.9	1023.15	15335.6
2920.11	0.77405	0.99786	0.59655			16.0523	-1942	16.16	4407	16.4189	8388														1022.1	83759.5	1023.1	15577.9
2918.18	0.77392	0.99781	0.59692			16.0721	-1945	16.18	4381	16.4394	8394														1022.05	83722.9	1023.05	15771.9
2916.25	0.77367	0.99778	0.59713			16.0919	-1932	16.2	4432	16.4598	8393														1022	82793.6	1023	15660.2
2914.32	0.77313	0.99779	0.59706			16.1117	-1937	16.22	4538	16.4803	8376														1021.95	81599.4	1022.95	16173.6
2912.4	0.77244	0.99779	0.5968			16.1315	-1941	16.24	4561	16.5008	8360														1021.9	80624.1	1022.9	16502.1
2910.47	0.77198	0.99777	0.59657			16.1513	-1940	16.26	4624	16.5212	8360														1021.85	79374.3	1022.85	16584.4
2908.54	0.77177	0.99772	0.59638			16.1711	-1927	16.28	4746	16.5417	8413														1021.8	78738.5	1022.8	16560.3
2906.61	0.7715	0.9977	0.59602			16.1909	-1931	16.3	4915	16.5622	8418														1021.75	77109.3	1022.75	16525.4
2904.68	0.77083	0.99772	0.59528			16.2107	-1913	16.32	5132	16.5826	8423														1021.7	75892.6	1022.7	17212.9
2902.75	0.76974	0.99773	0.59413			16.2305	-1921	16.34	5387	16.6031	8373														1021.65	74546	1022.65	17411.5
2900.82	0.76931	0.9977	0.59313			16.2503	-1900	16.36	5659	16.6236	8399														1021.6	73905.8	1022.6	17769.9
2898.89	0.77034	0.99767	0.59279			16.2701	-1913	16.38	6078	16.644	8414														1021.55	72620	1022.55	17949.4
2896.97	0.77164	0.99768	0.59248			16.2899	-1891	16.4	6664	16.6645	8404														1021.5	70864.8	1022.5	18248.1
2895.04	0.77212	0.99768	0.59157			16.3097	-1877	16.42	7338	16.6849	8397														1021.45	69715.3	1022.45	18604.5
2893.11	0.77216	0.99766	0.59026			16.3295	-1870	16.44	7789	16.7054	8426														1021.4	70085.2	1022.4	19404.2
2891.18	0.77233	0.99765	0.58888			16.3494	-1855	16.46	7528	16.7259	8409														1021.35	68796.5	1022.35	19334.7
2889.25	0.7725	0.99762	0.5874			16.3692	-1820	16.48	6577	16.7463	8375														1021.3	67325	1022.3	20010.3
2887.32	0.77242	0.99754	0.5857			16.389	-1805	16.5	5753	16.7668	8411														1021.25	66171.3	1022.25	20419.8
2885.39	0.77224	0.99744	0.5839			16.4088	-1752	16.52	5062	16.7873	8376														1021.2	65184.1	1022.2	20912.2
2883.46	0.77231	0.99733	0.58228			16.4286	-1677	16.54	4628	16.8077	8384														1021.15	64139.8	1022.15	21554.7
2881.54	0.77275	0.99725	0.581			16.4484	-1658	16.56	4498	16.8282	8372														1021.1	63154.2	1022.1	22018.4
2879.61	0.77337	0.9972	0.58002			16.4682	-1613	16.58	4441	16.8486	8393														1021.05	60862.8	1022.05	22651.9
2877.68	0.77394	0.99718	0.57924			16.488	-1621	16.6	4363	16.8691	8396														1021	60593.1	1022	23340.8
2875.75	0.77441	0.99719	0.57858			16.5078	-1613	16.62	4375	16.8896	8399														1020.95	58943.7	1021.95	24078.8
2873.82	0.77481	0.99719	0.57802			16.5276	-1613	16.64	4315	16.91	8371														1020.9	57586.4	1021.9	24438.4
2871.89	0.77526	0.99718	0.57757			16.5474	-1644	16.66	4299	16.9305	8401														1020.85	57008.6	1021.85	25139.3
2869.96	0.77588	0.9972	0.57727			16.5672	-1707	16.68	4359	16.951	8404														1020.8	56020.9	1021.8	26444.1
2868.03	0.77679	0.99727	0.57717			16.587	-1725	16.7	4289	16.9714	8355														1020.75	56364.4	1021.75	27465.1
2866.11	0.77805	0.99736	0.57731			16.6068	-1771	16.72	4280	16.9919	8378														1020.7	54360.1	1021.7	27950.5
2864.18	0.77954	0.99751	0.57772			16.6267	-1822	16.74	4280	17.0124	8362														1020.65	53261.7	1021.65	29164.6
2862.25	0.78114	0.9977	0.57838			16.6465	-1842	16.76	4319	17.0328	8380														1020.6	51802.8	1021.6	29603.7
2860.32	0.78274	0.99786	0.57923			16.6663	-1876	16.78	4277	17.0533	8386														1020.55	50987	1021.55	30812.4
2858.39	0.78428	0.99802	0.58023			16.6861	-1885	16.8	4269	17.0738	8371														1020.5	49943.5	1021.5	31554.5
2856.46	0.78574	0.99818	0.58132			16.7059	-1892	16.82	4284	17.0942	8382														1020.45	48920.9	1021.45	32105.3
2854.53	0.78713	0.99833	0.58245			16.7257	-1908	16.84	4313	17.1147	8387														1020.4	47692.7	1021.4	33004.1
2852.6	0.78845	0.99849	0.58363			16.7455	-1926	16.86	4273	17.1351	8371														1020.35	47736.8	1021.35	33962.9
2850.68	0.78969	0.99867	0.5849			16.7653	-1935	16.88	4264	17.1556	8381														1020.3	46618.3	1021.3	34469.3
2848.75	0.79084	0.99882	0.58619			16.7851	-1942	16.9	4307	17.1761	8401														1020.25	44801.1	1021.25	35128.4
2846.82	0.79186	0.99894	0.5874			16.8049	-1939	16.92	4278	17.1965	8380														1020.2	44641.9	1021.2	35569.8
2844.89	0.79276	0.99906	0.58863			16.8247	-1937	16.94	4252	17.217	8415														1020.15	43778.4	1021.15	36077.4
2842.96	0.79357	0.99918	0.58997			16.8445	-1928	16.96	4261	17.2375	8368														1020.1	43001.4	1021.1	36810.6
2841.03	0.79428	0.9993	0.59137			16.8643	-1939	16.98	4247	17.2579	8407														1020.05	42724.2	1021.05	37255.9
2839.1	0.79489	0.99941	0.59273			16.8841	-1947	17	4242	17.2784	8342														1020	42061.9	1021	37367.6
2837.17	0.79545	0.9995	0.59398			16.9039	-1945	17.02	4271	17.2989	8368														1019.95	41784.7	1020.95	37394.2
2835.25	0.79598	0.99958	0.59509			16.9238	-1945	17.04	4243	17.3193	8393														1019.9	40963.1	1020.9	37468.4
2833.32	0.79647	0.99967	0.59604			16.9436	-1950	17.06	4265	17.3398	8366														1019.85	40060.9	1020.85	36927.7
2831.39	0.79685	0.99976	0.59682			16.9634	-1939	17.08	4271	17.3603	8367														1019.8	39578.6	1020.8	36062.5
2829.46	0.79715	0.99982	0.59745			16.9832	-1960	17.1	4257	17.3807	8369														1019.75	39844.8	1020.75	35651.4
2827.53	0.79738	0.99984	0.59798			17.003	-1943	17.12	4281	17.4012	8371														1019.7	38865.5	1020.7	34844
2825.6	0.79756	0.99987	0.59842			17.0228	-1938	17.14	4274	17.4216	8428														1019.65	39076.4	1020.65	34826.9
2823.67	0.79776	0.99992	0.5988			17.0426	-1946	17.16	4265	17.4421	8384														1019.6	38916.4	1020.6	34063.7
2821.74	0.79798	0.99997	0.59915			17.0624	-1943	17.18	4256	17.4626	8335														1019.55	38062.2	1020.55	32872.7
2819.82	0.79817	1	0.59943			17.0822	-1949	17.2	4253	17.483	8397														1019.5	37163.4	1020.5	31610.8
2817.89	0.79831	1	0.59961			17.102	-1936	17.22	4265	17.5035	8345														1019.45	37472.9	1020.45	30474.4
2815.96	0.79846	0.99999	0.59975			17.1218	-1929	17.24	4285	17.524	8377														1019.4	37302.9	1020.4	29573.2
2814.03	0.79863	1.00001	0.59989			17.1416	-1942	17.26	4267	17.5444	8397														1019.35	37216.7	1020.35	28243.1
2812.1	0.7988	1.00004	0.59999			17.1614	-1952	17.28	4301	17.5649	8346														1019.3	37040.5	1020.3	26719.4
2810.17	0.79891	1.00003	0.6			17.1812	-1938	17.3	4263	17.5854	8392														1019.25	36140.9	1020.25	25585.1
2808.24	0.79896	1.00001	0.59993			17.2011	-1948	17.32	4274	17.6058	8393														1019.2	36658.3	1020.2	25324.4
2806.31	0.79899	0.99999	0.59981			17.2209	-1951	17.34	4288	17.6263	8349														1019.15	36245.2	1020.15	23740.8
2804.39	0.79904	0.99998	0.59967			17.2407	-1941	17.36	4284	17.6468	8372														1019.1	36198	1020.1	22250.8
2802.46	0.79914	0.99999	0.59951			17.2605	-1941	17.38	4312	17.6672	8381														1019.05	35576	1020.05	21685.2
2800.53	0.7993	1	0.59937			17.2803	-1946	17.4	4320	17.6877	8381														1019	35497.3	1020	20444.9
2798.6	0.79945	1.00002	0.59927			17.3001	-1937	17.42	4320	17.7081	8391														1018.95	36088.9	1019.95	19674.1
2796.67	0.79957	1.00004	0.59923			17.3199	-1935	17.44	4325	17.7286	8395														1018.9	35786.6	1019.9	18837.3
2794.74	0.79968	1.00006	0.59929			17.3397	-1939	17.46	4306	17.7491	8378														1018.85	35274.5	1019.85	18116.4
2792.81	0.79978	1.00008	0.59947			17.3595	-1941	17.48	4305	17.7695	8408														1018.8	35186.2	1019.8	17452.1
2790.88	0.79986	1.00009	0.59969			17.3793	-1929	17.5	4323	17.79	8373														1018.75	34797.2	1019.75	16543.5
2788.96	0.79991	1.00008	0.59984			17.3991	-1931	17.52	4301	17.8105	8414														1018.7	34802.4	1019.7	15961.1
2787.03	0.79996	1.00004	0.59993			17.4189	-1941	17.54	4325	17.8309	8381														1018.65	35162.1	1019.65	15686
2785.1	0.80002	1.00003	0.60002			17.4387	-1937	17.56	4316	17.8514	8362														1018.6	34923.9	1019.6	15119.3
2783.17	0.80006	1.00003	0.60009			17.4585	-1942	17.58	4313	17.8718	8376														1018.55	35103.7	1019.55	14595
2781.24	0.80005	1.00003	0.60008			17.4783	-1936	17.6	4320	17.8923	8380														1018.5	35114.7	1019.5	14178.5
2779.31	0.80004	1.00003	0.60005			17.4982	-1949	17.62	4375	17.9128	8363														1018.45	34474.7	1019.45	14175.7
2777.38	0.80006	1.00004	0.60002			17.518	-1941	17.64	4417	17.9332	8366														1018.4	34431.3	1019.4	13800.8
2775.45	0.80012	1.00005	0.6			17.5378	-1951	17.66	4374	17.9537	8376														1018.35	34655.9	1019.35	13462.1
2773.53	0.80014	1.00005	0.59997			17.5576	-1937	17.68	4407	17.9742	8386														1018.3	34503.2	1019.3	13408.1
2771.6	0.80013	1.00005	0.59994			17.5774	-1940	17.7	4386	17.9946	8402														1018.25	33665.5	1019.25	13119.8
2769.67	0.80012	1.00001	0.59993			17.5972	-1935	17.72	4440	18.0151	8407														1018.2	33896.7	1019.2	12883.4
2767.74	0.8001	0.99995	0.59991			17.617	-1930	17.74	4478	18.0356	8375														1018.15	34197.7	1019.15	12503
2765.81	0.80009	0.99991	0.59989			17.6368	-1930	17.76	4498	18.056	8368														1018.1	34199.2	1019.1	12340.1
2763.88	0.80007	0.99992	0.59986			17.6566	-1935	17.78	4617	18.0765	8397														1018.05	33773.6	1019.05	12556.4
2761.95	0.80006	0.99997	0.59985			17.6764	-1924	17.8	4686	18.097	8393														1018	33675.5	1019	12313.4
2760.02	0.80005	1.00002	0.59983			17.6962	-1907	17.82	4814	18.1174	8402														1017.95	34683.9	1018.95	12052.9
2758.1	0.80004	1.00002	0.59975			17.716	-1933	17.84	4930	18.1379	8424														1017.9	34055	1018.9	12129.4
2756.17	0.80001	1.00001	0.59962			17.7358	-1928	17.86	5231	18.1583	8385														1017.85	33721.4	1018.85	11896.4
2754.24	0.8	1	0.5995			17.7556	-1904	17.88	5579	18.1788	8372														1017.8	33981.6	1018.8	11796.1
2752.31	0.8	1.00001	0.5994			17.7755	-1898	17.9	5905	18.1993	8390														1017.75	34466.4	1018.75	11815.8
2750.38	0.79998	1.00001	0.59931			17.7953	-1910	17.92	6387	18.2197	8381														1017.7	34634.6	1018.7	11532.6
2748.45	0.79993	1	0.59922			17.8151	-1891	17.94	7054	18.2402	8398														1017.65	35088.1	1018.65	11445.8
2746.52	0.7999	1.00001	0.59912			17.8349	-1873	17.96	8100	18.2607	8386														1017.6	34562.8	1018.6	11254
2744.59	0.79987	1.00001	0.59905			17.8547	-1876	17.98	9156	18.2811	8372														1017.55	34469.1	1018.55	11352.9
2742.67	0.79983	1	0.59906			17.8745	-1839	18	10419	18.3016	8456														1017.5	34934.7	1018.5	11319
2740.74	0.79983	1	0.59916			17.8943	-1806	18.02	11545	18.3221	8374														1017.45	34042	1018.45	11389.2
2738.81	0.79987	1.00003	0.59933			17.9141	-1769	18.04	11293	18.3425	8414														1017.4	34542.6	1018.4	11312.8
2736.88	0.79992	1.00006	0.59953			17.9339	-1732	18.06	9623	18.363	8406														1017.35	34375.1	1018.35	11579.7
2734.95	0.79995	1.00005	0.59971			17.9537	-1668	18.08	7843	18.3834	8381														1017.3	34317.4	1018.3	11293.5
2733.02	0.79998	1.00001	0.59984			17.9735	-1632	18.1	6384	18.4039	8375														1017.25	34708.4	1018.25	11233.4
2731.09	0.80002	1.00001	0.59995			17.9933	-1493	18.12	5338	18.4244	8368														1017.2	34106.8	1018.2	10988.7
2729.16	0.80004	1.00004	0.60003			18.0131	-1414	18.14	4830	18.4448	8442														1017.15	34083.6	1018.15	11330.9
2727.24	0.80006	1.00004	0.60006			18.0329	-1322	18.16	4615	18.4653	8382														1017.1	34039.9	1018.1	11015.8
2725.31	0.80007	1.00003	0.60003			18.0527	-1234	18.18	4561	18.4858	8404														1017.05	33417.3	1018.05	10979.6
2723.38	0.80005	1.00003	0.60001			18.0726	-1254	18.2	4466	18.5062	8411														1017	33700	1018	10961.2
2721.45	0.80003	1.00002	0.59998			18.0924	-1225	18.22	4458	18.5267	8364														1016.95	34047.4	1017.95	11021.8
2719.52	0.80001	0.99999	0.59996			18.1122	-1312	18.24	4405	18.5472	8430														1016.9	33675.5	1017.9	10896.1
2717.59	0.8	0.99996	0.59995			18.132	-1350	18.26	4405	18.5676	8406														1016.85	33735.2	1017.85	11323.6
2715.66	0.80001	0.99995	0.59993			18.1518	-1465	18.28	4375	18.5881	8410														1016.8	33460.6	1017.8	10827.3
2713.73	0.8	0.99997	0.5999			18.1716	-1551	18.3	4331	18.6086	8424														1016.75	34366.4	1017.75	10827.8
2711.81	0.79999	1	0.59987			18.1914	-1625	18.32	4340	18.629	8399														1016.7	34226.2	1017.7	10967.7
2709.88	0.79997	1	0.59985			18.2112	-1711	18.34	4313	18.6495	8405														1016.65	33963.9	1017.65	10871.7
2707.95	0.79995	0.99999	0.59982			18.231	-1759	18.36	4348	18.67	8409														1016.6	34249	1017.6	10750.5
2706.02	0.79994	0.99999	0.5998			18.2508	-1795	18.38	4297	18.6904	8438														1016.55	33832	1017.55	10599.2
2704.09	0.79995	0.99998	0.59979			18.2706	-1823	18.4	4302	18.7109	8410														1016.5	34264.4	1017.5	10757.6
2702.16	0.79994	0.99996	0.59977			18.2904	-1855	18.42	4297	18.7313	8393														1016.45	33997.8	1017.45	10516.6
2700.23	0.79993	0.99994	0.59974			18.3102	-1879	18.44	4286	18.7518	8416														1016.4	33493	1017.4	10962.6
2698.31	0.79992	0.99993	0.59972			18.33	-1872	18.46	4290	18.7723	8476														1016.35	33528.8	1017.35	10644.3
2696.38	0.7999	0.99991	0.59967			18.3499	-1894	18.48	4317	18.7927	8418														1016.3	33992.3	1017.3	11012.1
2694.45	0.79987	0.9999	0.59957			18.3697	-1902	18.5	4311	18.8132	8413														1016.25	34234.7	1017.25	10790.2
2692.52	0.79987	0.99989	0.59944			18.3895	-1925	18.52	4260	18.8337	8423														1016.2	34166.3	1017.2	10579.4
2690.59	0.79991	0.99989	0.5993			18.4093	-1916	18.54	4279	18.8541	8416														1016.15	33188.3	1017.15	10565.8
2688.66	0.79995	0.99988	0.5992			18.4291	-1931	18.56	4287	18.8746	8426														1016.1	33561.9	1017.1	10560.9
2686.73	0.79998	0.99988	0.5992			18.4489	-1939	18.58	4297	18.8951	8421														1016.05	33145.4	1017.05	10943.1
2684.8	0.80001	0.9999	0.59935			18.4687	-1922	18.6	4275	18.9155	8406														1016	33681.1	1017	10842.6
2682.88	0.80005	0.99994	0.59957			18.4885	-1928	18.62	4235	18.936	8442																1016.95	10830.3
2680.95	0.80009	0.99998	0.59977			18.5083	-1936	18.64	4277	18.9564	8413																1016.9	10471.8
2679.02	0.80009	0.99998	0.59993			18.5281	-1920	18.66	4299	18.9769	8463																1016.85	10532.6
2677.09	0.80008	0.99997	0.60002			18.5479	-1941	18.68	4290	18.9974	8387																1016.8	10725
2675.16	0.80009	0.99998	0.60006			18.5677	-1932	18.7	4270	19.0178	8416																1016.75	10721.5
2673.23	0.8001	1.00001	0.60006			18.5875	-1936	18.72	4266	19.0383	8442																1016.7	10592.1
2671.3	0.8001	1.00002	0.60004			18.6073	-1947	18.74	4275	19.0588	8449																1016.65	10768.1
2669.37	0.80009	1.00005	0.60001			18.6271	-1940	18.76	4276	19.0792	8492																1016.6	10698.2
2667.45	0.80007	1.00005	0.6			18.647	-1931	18.78	4224	19.0997	8422																1016.55	10583.8
2665.52	0.80005	1.00004	0.59996			18.6668	-1919	18.8	4246	19.1202	8463																1016.5	10752.5
2663.59	0.80005	1.00003	0.59984			18.6866	-1943	18.82	4237	19.1406	8436																1016.45	10579.8
2661.66	0.80003	1.00003	0.59958			18.7064	-1942	18.84	4233	19.1611	8452																1016.4	10674.5
2659.73	0.80003	1.00002	0.59919			18.7262	-1951	18.86	4257	19.1816	8426																1016.35	10563.3
2657.8	0.80004	1.00001	0.59871			18.746	-1940	18.88	4260	19.202	8452																1016.3	10445.3
2655.87	0.80003	1	0.59817			18.7658	-1939	18.9	4260	19.2225	8461																1016.25	10645.2
2653.94	0.79999	0.99999	0.5976			18.7856	-1928	18.92	4271	19.2429	8454																1016.2	10214.1
2652.02	0.79994	0.99999	0.59701			18.8054	-1944	18.94	4257	19.2634	8449																1016.15	10182.2
2650.09	0.79992	1	0.59646			18.8252	-1937	18.96	4259	19.2839	8449																1016.1	10217.4
2648.16	0.79996	1	0.59595			18.845	-1937	18.98	4252	19.3043	8483																1016.05	10393.2
2646.23	0.79999	1	0.5955			18.8648	-1946	19	4269	19.3248	8470																1016	10716.2
2644.3	0.79999	1	0.59512			18.8846	-1948	19.02	4256	19.3453	8476																1015.95	10671.3
2642.37	0.79999	0.99999	0.59476			18.9044	-1950	19.04	4264	19.3657	8452																1015.9	10559.4
2640.44	0.80001	0.99998	0.59442			18.9243	-1949	19.06	4269	19.3862	8441																1015.85	10208.2
2638.51	0.80003	0.99998	0.59404			18.9441	-1937	19.08	4250	19.4066	8447																1015.8	10455
2636.59	0.80004	0.99999	0.59358			18.9639	-1950	19.1	4234	19.4271	8473																1015.75	10821.8
2634.66	0.80003	0.99996	0.59306			18.9837	-1937	19.12	4286	19.4476	8500																1015.7	10733.2
2632.73	0.80003	0.99993	0.59257			19.0035	-1923	19.14	4232	19.468	8462																1015.65	10467.5
2630.8	0.80007	0.99994	0.59216			19.0233	-1948	19.16	4259	19.4885	8471																1015.6	10871.4
2628.87	0.8001	0.99995	0.59183			19.0431	-1946	19.18	4276	19.509	8502																1015.55	10594.6
2626.94	0.80007	0.99993	0.59162			19.0629	-1950	19.2	4271	19.5294	8446																1015.5	10510.5
2625.01	0.8	0.99989	0.5916			19.0827	-1947	19.22	4300	19.5499	8475																1015.45	10493.3
2623.08	0.79994	0.99984	0.59177			19.1025	-1930	19.24	4266	19.5704	8457																1015.4	10417.3
2621.16	0.79993	0.99984	0.59211			19.1223	-1944	19.26	4320	19.5908	8500																1015.35	10624.3
2619.23	0.79995	0.99985	0.59255			19.1421	-1941	19.28	4319	19.6113	8484																1015.3	10551.3
2617.3	0.79995	0.99984	0.59302			19.1619	-1931	19.3	4312	19.6318	8513																1015.25	10311.8
2615.37	0.79994	0.99983	0.5935			19.1817	-1941	19.32	4319	19.6522	8462																1015.2	10295.7
2613.44	0.79993	0.99982	0.59399			19.2015	-1950	19.34	4341	19.6727	8471																1015.15	10551.8
2611.51	0.79992	0.99983	0.59448			19.2214	-1940	19.36	4413	19.6931	8509																1015.1	10745.5
2609.58	0.79992	0.99988	0.59498			19.2412	-1941	19.38	4419	19.7136	8499																1015.05	10801.8
2607.65	0.79998	0.99994	0.59552			19.261	-1934	19.4	4511	19.7341	8499																1015	10179.6
2605.73	0.80001	0.99999	0.59604			19.2808	-1940	19.42	4579	19.7545	8488																1014.95	10359.8
2603.8	0.79998	0.99999	0.59651			19.3006	-1931	19.44	4688	19.775	8512																1014.9	10162.7
2601.87	0.79992	0.99996	0.59698			19.3204	-1955	19.46	4828	19.7955	8493																1014.85	10308.7
2599.94	0.79994	0.99997	0.59749			19.3402	-1919	19.48	4925	19.8159	8501
2598.01	0.79999	1	0.59794			19.36	-1944	19.5	4925	19.8364	8494
2596.08	0.8	1	0.5983			19.3798	-1910	19.52	4695	19.8569	8484
2594.15	0.79999	0.99996	0.5986			19.3996	-1926	19.54	4550	19.8773	8517
2592.22	0.79993	0.99991	0.59888			19.4194	-1908	19.56	4466	19.8978	8530
2590.3	0.79988	0.99989	0.59913			19.4392	-1903	19.58	4360	19.9183	8515
2588.37	0.7999	0.99995	0.59936			19.459	-1905	19.6	4282	19.9387	8521
2586.44	0.79996	1.00001	0.59957			19.4788	-1892	19.62	4305	19.9592	8534
2584.51	0.8	1.00003	0.59972			19.4987	-1898	19.64	4292	19.9796	8518
2582.58	0.80004	1.00001	0.59981			19.5185	-1902	19.66	4258	20.0001	8510
2580.65	0.80007	0.99998	0.59988			19.5383	-1899	19.68	4246	20.0206	8577
2578.72	0.80006	0.99997	0.59995			19.5581	-1893	19.7	4257	20.041	8521
2576.79	0.8	0.99997	0.60001			19.5779	-1902	19.72	4229	20.0615	8567
2574.87	0.79994	0.99996	0.60001			19.5977	-1908	19.74	4226	20.082	8536
2572.94	0.79992	0.99997	0.6			19.6175	-1912	19.76	4209	20.1024	8559
2571.01	0.79997	1.00001	0.59999			19.6373	-1903	19.78	4225	20.1229	8565
2569.08	0.80003	1.00001	0.59998			19.6571	-1909	19.8	4222	20.1434	8519
2567.15	0.80005	0.99999	0.59996			19.6769	-1919	19.82	4249	20.1638	8606
2565.22	0.80005	0.99999	0.59993			19.6967	-1945	19.84	4259	20.1843	8561
2563.29	0.80007	1	0.59986			19.7165	-1950	19.86	4224	20.2048	8552
2561.36	0.80005	0.99999	0.59971			19.7363	-1924	19.88	4252	20.2252	8599
2559.44	0.79999	0.99994	0.59948			19.7561	-1940	19.9	4250	20.2457	8552
2557.51	0.8	0.99991	0.59916			19.7759	-1937	19.92	4244	20.2661	8564
2555.58	0.80005	0.99994	0.59882			19.7958	-1943	19.94	4236	20.2866	8552
2553.65	0.80003	0.99998	0.59852			19.8156	-1936	19.96	4237	20.3071	8585
2551.72	0.8	0.99997	0.59828			19.8354	-1946	19.98	4225	20.3275	8578
2549.79	0.8	0.99995	0.5981			19.8552	-1940	20	4205	20.348	8586
2547.86	0.80002	0.99995	0.59796			19.875	-1934	20.02	4229	20.3685	8624
2545.93	0.80002	0.99998	0.59782			19.8948	-1941	20.04	4243	20.3889	8613
2544.01	0.79998	0.99998	0.59767			19.9146	-1941	20.06	4214	20.4094	8584
2542.08	0.79997	0.99996	0.59754			19.9344	-1946	20.08	4228	20.4298	8541
2540.15	0.8	0.99994	0.59743			19.9542	-1932	20.1	4221	20.4503	8609
2538.22	0.80005	0.99994	0.59731			19.974	-1942	20.12	4218	20.4708	8614
2536.29	0.80006	0.99995	0.59719			19.9938	-1954	20.14	4220	20.4912	8609
2534.36	0.80003	0.99993	0.59705			20.0136	-1946	20.16	4248	20.5117	8627
2532.43	0.79997	0.99987	0.59694			20.0334	-1947	20.18	4240	20.5322	8601
2530.5	0.79993	0.99982	0.59689			20.0532	-1945	20.2	4208	20.5526	8628
2528.58	0.79992	0.99981	0.59688			20.0731	-1930	20.22	4196	20.5731	8605
2526.65	0.79991	0.99983	0.5969			20.0929	-1955	20.24	4212	20.5936	8643
2524.72	0.7999	0.99986	0.59697			20.1127	-1940	20.26	4233	20.614	8616
2522.79	0.79992	0.99985	0.59708			20.1325	-1942	20.28	4202	20.6345	8702
2520.86	0.79996	0.99983	0.59726			20.1523	-1945	20.3	4239	20.6549	8622
2518.93	0.80002	0.99985	0.59749			20.1721	-1937	20.32	4198	20.6754	8642
2517	0.80006	0.99988	0.59772			20.1919	-1950	20.34	4245	20.6959	8655
2515.07	0.80006	0.99991	0.59794			20.2117	-1959	20.36	4226	20.7163	8671
2513.15	0.80004	0.99994	0.5982			20.2315	-1947	20.38	4241	20.7368	8623
2511.22	0.80003	0.99993	0.59847			20.2513	-1948	20.4	4222	20.7573	8664
2509.29	0.8	0.9999	0.5987			20.2711	-1956	20.42	4220	20.7777	8626
2507.36	0.79997	0.99993	0.59889			20.2909	-1949	20.44	4221	20.7982	8705
2505.43	0.79998	0.99999	0.59904			20.3107	-1938	20.46	4207	20.8187	8681
2503.5	0.80001	1.00002	0.59913			20.3305	-1948	20.48	4235	20.8391	8714
2501.57	0.80003	0.99999	0.59913			20.3503	-1953	20.5	4227	20.8596	8654
2499.65	0.80002	0.99994	0.59904			20.3702	-1946	20.52	4216	20.8801	8729
2497.72	0.79999	0.99991	0.59886			20.39	-1942	20.54	4249	20.9005	8622
2495.79	0.79997	0.99992	0.59865			20.4098	-1947	20.56	4235	20.921	8686
2493.86	0.79998	0.99996	0.59848			20.4296	-1960	20.58	4260	20.9414	8686
2491.93	0.79998	1	0.59842			20.4494	-1945	20.6	4220	20.9619	8721
2490	0.79997	1	0.59848			20.4692	-1936	20.62	4226	20.9824	8690
2488.07	0.8	1	0.59861			20.489	-1951	20.64	4180	21.0028	8653
2486.14	0.80005	1.00001	0.59874			20.5088	-1950	20.66	4229	21.0233	8688
2484.22	0.80003	0.99999	0.59886			20.5286	-1939	20.68	4228	21.0438	8724
2482.29	0.79996	0.99995	0.59897			20.5484	-1943	20.7	4255	21.0642	8725
2480.36	0.79995	0.99994	0.59906			20.5682	-1937	20.72	4232	21.0847	8683
2478.43	0.79998	0.99997	0.59914			20.588	-1943	20.74	4229	21.1052	8681
2476.5	0.79998	1	0.59925			20.6078	-1948	20.76	4232	21.1256	8709
2474.57	0.79997	1	0.59941			20.6276	-1952	20.78	4218	21.1461	8728
2472.64	0.79997	0.99994	0.59961			20.6475	-1942	20.8	4208	21.1666	8753
2470.71	0.79999	0.99988	0.5998			20.6673	-1951	20.82	4222	21.187	8760
2468.79	0.80004	0.99991	0.59997			20.6871	-1934	20.84	4223	21.2075	8764
2466.86	0.80005	0.99993	0.60008			20.7069	-1945	20.86	4214	21.2279	8744
2464.93	0.80003	0.99986	0.6001			20.7267	-1956	20.88	4252	21.2484	8741
2463	0.80001	0.9998	0.60009			20.7465	-1944	20.9	4215	21.2689	8739
2461.07	0.80002	0.9998	0.60009			20.7663	-1943	20.92	4230	21.2893	8724
2459.14	0.80002	0.9998	0.60008			20.7861	-1956	20.94	4244	21.3098	8756
2457.21	0.79999	0.99976	0.60007			20.8059	-1940	20.96	4196	21.3303	8722
2455.28	0.79991	0.99975	0.60006			20.8257	-1948	20.98	4226	21.3507	8727
2453.36	0.79986	0.99977	0.60005			20.8455	-1930	21	4233	21.3712	8762
2451.43	0.79989	0.99978	0.60004			20.8653	-1943	21.02	4238	21.3917	8705
2449.5	0.79991	0.99979	0.60004			20.8851	-1949	21.04	4216	21.4121	8702
2447.57	0.79989	0.9998	0.60003			20.9049	-1951	21.06	4208	21.4326	8727
2445.64	0.79986	0.99976	0.60002			20.9247	-1928	21.08	4246	21.4531	8716
2443.71	0.79989	0.99974	0.60001			20.9446	-1946	21.1	4237	21.4735	8755
2441.78	0.79994	0.99978	0.60001			20.9644	-1949	21.12	4212	21.494	8742
2439.85	0.79998	0.99985	0.6			20.9842	-1942	21.14	4212	21.5144	8735
2437.93	0.8	0.99989	0.59999			21.004	-1941	21.16	4218	21.5349	8733
2436	0.8	0.9999	0.59999			21.0238	-1945	21.18	4229	21.5554	8656
2434.07	0.80001	0.99991	0.59995			21.0436	-1939	21.2	4252	21.5758	8742
2432.14	0.79999	0.99989	0.59991			21.0634	-1938	21.22	4232	21.5963	8775
2430.21	0.79998	0.99985	0.59989			21.0832	-1939	21.24	4242	21.6168	8777
2428.28	0.8	0.99987	0.59991			21.103	-1962	21.26	4209	21.6372	8727
2426.35	0.80002	0.99994	0.59995			21.1228	-1943	21.28	4233	21.6577	8726
2424.42	0.79999	1	0.59998			21.1426	-1936	21.3	4229	21.6781	8716
2422.5	0.79994	0.99999	0.6			21.1624	-1945	21.32	4203	21.6986	8731
2420.57	0.79991	0.99995	0.60002			21.1822	-1943	21.34	4232	21.7191	8749
2418.64	0.79992	0.99992	0.60004			21.202	-1941	21.36	4201	21.7396	8777
2416.71	0.79992	0.99992	0.60004			21.2219	-1952	21.38	4218	21.76	8698
2414.78	0.79991	0.99993	0.60002			21.2417	-1942	21.4	4233	21.7805	8736
2412.85	0.79991	0.99993	0.60001			21.2615	-1940	21.42	4220	21.8009	8720
2410.92	0.79991	0.99993	0.59999			21.2813	-1946	21.44	4227	21.8214	8720
2408.99	0.79992	0.99996	0.59999			21.3011	-1940	21.46	4222	21.8419	8789
2407.07	0.79995	0.99998	0.6			21.3209	-1936	21.48	4226	21.8623	8771
2405.14	0.8	0.99999	0.60001			21.3407	-1945	21.5	4229	21.8828	8729
2403.21	0.8	0.99999	0.60001			21.3605	-1948	21.52	4223	21.9033	8732
2401.28	0.8	0.99999	0.6			21.3803	-1952	21.54	4267	21.9237	8747
2399.35	0.80006	1.00002	0.60014			21.4001	-1945	21.56	4239	21.9442	8704
2397.42	0.80011	1.00005	0.60027			21.4199	-1947	21.58	4232	21.9646	8743
2395.49	0.80017	1.00007	0.60039			21.4397	-1927	21.6	4265	21.9851	8689
2393.56	0.80022	1.0001	0.60052			21.4595	-1941	21.62	4233	22.0056	8697
2391.64	0.80027	1.00012	0.60064			21.4793	-1943	21.64	4223	22.026	8723
2389.71	0.80032	1.00014	0.60075			21.4991	-1936	21.66	4238	22.0465	8707
2387.78	0.80037	1.00017	0.60086			21.519	-1937	21.68	4229	22.067	8689
2385.85	0.80041	1.00019	0.60097			21.5388	-1941	21.7	4245	22.0874	8683
2383.92	0.80046	1.00021	0.60107			21.5586	-1930	21.72	4238	22.1079	8668
2381.99	0.8005	1.00023	0.60116			21.5784	-1956	21.74	4230	22.1284	8720
2380.06	0.80054	1.00025	0.60126			21.5982	-1935	21.76	4221	22.1488	8679
2378.13	0.80058	1.00026	0.60135			21.618	-1936	21.78	4278	22.1693	8684
2376.21	0.80061	1.00028	0.60143			21.6378	-1936	21.8	4245	22.1898	8702
2374.28	0.80065	1.0003	0.60151			21.6576	-1929	21.82	4244	22.2102	8724
2372.35	0.80068	1.00031	0.60159			21.6774	-1941	21.84	4250	22.2307	8701
2370.42	0.80071	1.00033	0.60166			21.6972	-1943	21.86	4295	22.2511	8679
2368.49	0.80074	1.00034	0.60172			21.717	-1938	21.88	4274	22.2716	8732
2366.56	0.80077	1.00035	0.60179			21.7368	-1937	21.9	4353	22.2921	8697
2364.63	0.8008	1.00037	0.60185			21.7566	-1938	21.92	4331	22.3125	8665
2362.7	0.80082	1.00038	0.6019			21.7764	-1937	21.94	4337	22.333	8665
2360.78	0.80084	1.00039	0.60195			21.7963	-1941	21.96	4414	22.3535	8711
2358.85	0.80086	1.0004	0.602			21.8161	-1947	21.98	4483	22.3739	8627
2356.92	0.80088	1.00041	0.60204			21.8359	-1931	22	4544	22.3944	8675
2354.99	0.8009	1.00041	0.60208			21.8557	-1929	22.02	4694	22.4149	8691
2353.06	0.80091	1.00042	0.60211			21.8755	-1932	22.04	4853	22.4353	8690
2351.13	0.80092	1.00043	0.60214			21.8953	-1939	22.06	5054	22.4558	8669
2349.2	0.80093	1.00043	0.60216			21.9151	-1914	22.08	5333	22.4763	8646
2347.27	0.80094	1.00044	0.60218			21.9349	-1927	22.1	5580	22.4967	8656
2345.35	0.80095	1.00044	0.6022			21.9547	-1938	22.12	5813	22.5172	8659
2343.42	0.80096	1.00044	0.60221			21.9745	-1934	22.14	5711	22.5376	8669
2341.49	0.80096	1.00044	0.60222			21.9943	-1922	22.16	5317	22.5581	8644
2339.56	0.80096	1.00044	0.60222			22.0141	-1929	22.18	5065	22.5786	8655
2337.63	0.80096	1.00044	0.60222			22.0339	-1905	22.2	4810	22.599	8703
2335.7	0.80096	1.00044	0.60221			22.0537	-1886	22.22	4548	22.6195	8671
2333.77	0.80096	1.00044	0.6022			22.0735	-1894	22.24	4419	22.64	8661
2331.84	0.80095	1.00044	0.60219			22.0934	-1871	22.26	4337	22.6604	8650
2329.92	0.80095	1.00044	0.60217			22.1132	-1847	22.28	4278	22.6809	8641
2327.99	0.80094	1.00043	0.60215			22.133	-1832	22.3	4257	22.7014	8632
2326.06	0.80093	1.00043	0.60212			22.1528	-1819	22.32	4263	22.7218	8605
2324.13	0.80092	1.00042	0.60209			22.1726	-1806	22.34	4238	22.7423	8652
2322.2	0.8009	1.00041	0.60205			22.1924	-1789	22.36	4239	22.7628	8619
2320.27	0.80089	1.00041	0.60201			22.2122	-1793	22.38	4248	22.7832	8637
2318.34	0.80087	1.0004	0.60197			22.232	-1833	22.4	4236	22.8037	8623
2316.41	0.80085	1.00039	0.60192			22.2518	-1832	22.42	4229	22.8241	8646
2314.49	0.80083	1.00038	0.60187			22.2716	-1857	22.44	4231	22.8446	8622
2312.56	0.8008	1.00037	0.60181			22.2914	-1878	22.46	4200	22.8651	8620
2310.63	0.80078	1.00036	0.60175			22.3112	-1886	22.48	4209	22.8855	8645
2308.7	0.80075	1.00034	0.60168			22.331	-1892	22.5	4217	22.906	8633
2306.77	0.80072	1.00033	0.60161			22.3508	-1913	22.52	4215	22.9265	8614
2304.84	0.80069	1.00032	0.60154			22.3707	-1905	22.54	4258	22.9469	8597
2302.91	0.80066	1.0003	0.60146			22.3905	-1922	22.56	4215	22.9674	8602
2300.98	0.80063	1.00028	0.60138			22.4103	-1924	22.58	4246	22.9879	8668
2299.06	0.80059	1.00027	0.60129			22.4301	-1922	22.6	4241	23.0083	8609
2297.13	0.80055	1.00025	0.6012			22.4499	-1931	22.62	4247	23.0288	8605
2295.2	0.80051	1.00023	0.6011			22.4697	-1937	22.64	4229	23.0492	8599
2293.27	0.80047	1.00021	0.60101			22.4895	-1924	22.66	4219	23.0697	8625
2291.34	0.80043	1.00019	0.6009			22.5093	-1921	22.68	4216	23.0902	8603
2289.41	0.80039	1.00017	0.60079			22.5291	-1921	22.7	4231	23.1106	8604
2287.48	0.80034	1.00015	0.60068			22.5489	-1938	22.72	4217	23.1311	8608
2285.56	0.80029	1.00013	0.60056			22.5687	-1932	22.74	4214	23.1516	8651
2283.63	0.80024	1.0001	0.60044			22.5885	-1955	22.76	4252	23.172	8652
2281.7	0.80019	1.00008	0.60032			22.6083	-1925	22.78	4249	23.1925	8618
2279.77	0.80013	1.00005	0.60019			22.6281	-1930	22.8	4189	23.2129	8598
2277.84	0.80008	1.00003	0.60005			22.6479	-1940	22.82	4191	23.2334	8592
2275.91	0.80004	0.99999	0.60007			22.6678	-1940	22.84	4235	23.2539	8558
2273.98	0.8	1	0.6			22.6876	-1931	22.86	4221	23.2743	8639
2272.05	0.79997	1	0.59996			22.7074	-1937	22.88	4264	23.2948	8606
2270.13	0.79993	0.99997	0.59996			22.7272	-1942	22.9	4245	23.3153	8581
2268.2	0.79989	0.99989	0.59996			22.747	-1943	22.92	4226	23.3357	8624
2266.27	0.79986	0.99986	0.59996			22.7668	-1950	22.94	4243	23.3562	8603
2264.34	0.79993	0.99992	0.6			22.7866	-1926	22.96	4209	23.3767	8645
2262.41	0.8	1	0.6			22.8064	-1929	22.98	4223	23.3971	8591
2260.48	0.8	1	0.59992			22.8262	-1939	23	4200	23.4176	8620
2258.55	0.79994	0.99993	0.59977			22.846	-1933	23.02	4217	23.4381	8607
2256.62	0.79992	0.99985	0.59976			22.8658	-1945	23.04	4201	23.4585	8583
2254.7	0.79999	0.99987	0.59991			22.8856	-1927	23.06	4258	23.479	8586
2252.77	0.80001	0.99993	0.6			22.9054	-1941	23.08	4276	23.4994	8610
2250.84	0.79993	0.99996	0.59997			22.9252	-1946	23.1	4227	23.5199	8604
2248.91	0.79989	0.99995	0.59994			22.9451	-1947	23.12	4247	23.5404	8656
2246.98	0.79988	0.99991	0.59997			22.9649	-1946	23.14	4224	23.5608	8625
2245.05	0.79984	0.99984	0.6			22.9847	-1938	23.16	4275	23.5813	8601
2243.12	0.79983	0.99976	0.60001			23.0045	-1930	23.18	4232	23.6018	8554
2241.19	0.79989	0.99975	0.59996			23.0243	-1939	23.2	4256	23.6222	8641
2239.27	0.79996	0.99977	0.59985			23.0441	-1935	23.22	4318	23.6427	8601
2237.34	0.79995	0.99978	0.59967			23.0639	-1948	23.24	4344	23.6632	8592
2235.41	0.79987	0.99982	0.59949			23.0837	-1939	23.26	4384	23.6836	8602
2233.48	0.79983	0.99983	0.59939			23.1035	-1939	23.28	4364	23.7041	8632
2231.55	0.79993	0.99981	0.59939			23.1233	-1955	23.3	4421	23.7246	8600
2229.62	0.80002	0.9998	0.59945			23.1431	-1926	23.32	4428	23.745	8690
2227.69	0.79998	0.99969	0.59952			23.1629	-1936	23.34	4476	23.7655	8610
2225.76	0.79993	0.99951	0.59964			23.1827	-1934	23.36	4464	23.7859	8644
2223.84	0.79993	0.99939	0.5998			23.2025	-1943	23.38	4433	23.8064	8610
2221.91	0.79992	0.99943	0.59986			23.2223	-1935	23.4	4362	23.8269	8649
2219.98	0.79992	0.99951	0.59986			23.2422	-1935	23.42	4355	23.8473	8584
2218.05	0.79994	0.99955	0.59993			23.262	-1929	23.44	4282	23.8678	8630
2216.12	0.8	0.99955	0.6			23.2818	-1935	23.46	4239	23.8883	8639
2214.19	0.79994	0.99951	0.59991			23.3016	-1944	23.48	4252	23.9087	8603
2212.26	0.79976	0.99941	0.59975			23.3214	-1930	23.5	4259	23.9292	8637
2210.33	0.79969	0.9994	0.59978			23.3412	-1922	23.52	4256	23.9497	8658
2208.41	0.79978	0.99952	0.59989			23.361	-1914	23.54	4225	23.9701	8662
2206.48	0.79988	0.99955	0.59988			23.3808	-1909	23.56	4246	23.9906	8636
2204.55	0.79989	0.99945	0.59987			23.4006	-1931	23.58	4238	24.0111	8615
2202.62	0.79976	0.99941	0.59992			23.4204	-1924	23.6	4245	24.0315	8659
2200.69	0.79955	0.99949	0.59998			23.4402	-1921	23.62	4240	24.052	8677
2198.76	0.79946	0.99959	0.60002			23.46	-1929	23.64	4228	24.0724	8634
2196.83	0.79945	0.99951	0.59998			23.4798	-1928	23.66	4253	24.0929	8675
2194.9	0.79947	0.99931	0.59989			23.4996	-1920	23.68	4249	24.1134	8661
2192.98	0.7995	0.9992	0.59978			23.5195	-1931	23.7	4234	24.1338	8630
2191.05	0.79948	0.99924	0.59966			23.5393	-1936	23.72	4251	24.1543	8665
2189.12	0.79935	0.99927	0.59955			23.5591	-1934	23.74	4245	24.1748	8630
2187.19	0.79923	0.99922	0.59948			23.5789	-1928	23.76	4249	24.1952	8647
2185.26	0.79922	0.9992	0.59946			23.5987	-1941	23.78	4275	24.2157	8695
2183.33	0.79924	0.99928	0.59942			23.6185	-1929	23.8	4222	24.2361	8677
2181.4	0.79922	0.99935	0.59936			23.6383	-1929	23.82	4260	24.2566	8601
2179.47	0.79911	0.99933	0.59935			23.6581	-1943	23.84	4261	24.2771	8668
2177.55	0.79894	0.99923	0.59928			23.6779	-1928	23.86	4264	24.2976	8609
2175.62	0.79888	0.99912	0.59901			23.6977	-1937	23.88	4284	24.318	8671
2173.69	0.79899	0.99904	0.59875			23.7175	-1938	23.9	4282	24.3385	8677
2171.76	0.79901	0.99891	0.59858			23.7373	-1939	23.92	4265	24.3589	8685
2169.83	0.79878	0.99874	0.59839			23.7571	-1929	23.94	4276	24.3794	8655
2167.9	0.79843	0.99865	0.59812			23.7769	-1939	23.96	4233	24.3999	8702
2165.97	0.79813	0.99854	0.59796			23.7967	-1945	23.98	4228	24.4203	8674
2164.04	0.79803	0.99841	0.59802			23.8166	-1952	24	4221	24.4408	8683
2162.12	0.79815	0.99847	0.59825			23.8364	-1935	24.02	4283	24.4613	8684
2160.19	0.79862	0.99881	0.59872			23.8562	-1938	24.04	4243	24.4817	8710
2158.26	0.79944	0.99937	0.59946			23.876	-1937	24.06	4281	24.5022	8664
2156.33	0.8	0.99989	0.6			23.8958	-1937	24.08	4266	24.5226	8677
2154.4	0.8	1	0.60001			23.9156	-1941	24.1	4278	24.5431	8636
2152.47	0.79976	0.99978	0.59993			23.9354	-1941	24.12	4274	24.5636	8727
2150.54	0.79964	0.99958	0.59985			23.9552	-1924	24.14	4263	24.584	8686
2148.61	0.79968	0.99965	0.59991			23.975	-1935	24.16	4290	24.6045	8711
2146.69	0.7997	0.99979	0.6			23.9948	-1925	24.18	4310	24.625	8688
2144.76	0.79959	0.9998	0.59992			24.0146	-1949	24.2	4298	24.6454	8657
2142.83	0.7995	0.99971	0.59984			24.0344	-1932	24.22	4324	24.6659	8688
2140.9	0.79955	0.99973	0.59986			24.0542	-1941	24.24	4353	24.6864	8735
2138.97	0.79967	0.99979	0.59984			24.074	-1938	24.26	4347	24.7068	8752
2137.04	0.7998	0.99978	0.59972			24.0939	-1921	24.28	4367	24.7273	8729
2135.11	0.79991	0.99976	0.59962			24.1137	-1929	24.3	4503	24.7477	8714
2133.18	0.79994	0.99979	0.59958			24.1335	-1945	24.32	4495	24.7682	8722
2131.26	0.79985	0.99985	0.59949			24.1533	-1923	24.34	4558	24.7887	8741
2129.33	0.79975	0.99992	0.59938			24.1731	-1933	24.36	4715	24.8091	8753
2127.4	0.79974	0.99997	0.59931			24.1929	-1931	24.38	4961	24.8296	8700
2125.47	0.79974	0.99996	0.5993			24.2127	-1900	24.4	5214	24.8501	8726
2123.54	0.79972	0.99997	0.59934			24.2325	-1913	24.42	5611	24.8705	8659
2121.61	0.79966	1	0.59939			24.2523	-1926	24.44	6058	24.891	8678
2119.68	0.79958	1	0.59945			24.2721	-1926	24.46	6541	24.9115	8730
2117.75	0.79955	0.99993	0.59951			24.2919	-1922	24.48	7058	24.9319	8757
2115.83	0.79951	0.99979	0.59951			24.3117	-1928	24.5	7242	24.9524	8691
2113.9	0.79944	0.99959	0.59944			24.3315	-1912	24.52	6824	24.9729	8735
2111.97	0.79941	0.9995	0.59937			24.3513	-1916	24.54	6107	24.9933	8731
2110.04	0.79944	0.99953	0.5994			24.3711	-1896	24.56	5631	25.0138	8738
2108.11	0.79949	0.99957	0.59942			24.391	-1891	24.58	5293	25.0343	8713
2106.18	0.7995	0.99955	0.59937			24.4108	-1878	24.6	4872	25.0547	8680
2104.25	0.79946	0.99953	0.59937			24.4306	-1844	24.62	4603	25.0752	8759
2102.32	0.79943	0.99953	0.59948			24.4504	-1830	24.64	4457	25.0956	8706
2100.4	0.79945	0.99955	0.5996			24.4702	-1800	24.66	4381	25.1161	8731
2098.47	0.7995	0.99957	0.59967			24.49	-1783	24.68	4409	25.1366	8696
2096.54	0.79964	0.99964	0.59973			24.5098	-1769	24.7	4361	25.157	8705
2094.61	0.79985	0.99979	0.59986			24.5296	-1749	24.72	4314	25.1775	8719
2092.68	0.79999	0.99994	0.59999			24.5494	-1738	24.74	4327	25.198	8728
2090.75	0.8	1.00001	0.6			24.5692	-1748	24.76	4317	25.2184	8712
2088.82	0.79992	1.00002	0.59992			24.589	-1738	24.78	4283	25.2389	8672
2086.89	0.79979	1.00002	0.59985			24.6088	-1788	24.8	4286	25.2594	8727
2084.97	0.79963	0.99996	0.59981			24.6286	-1766	24.82	4283	25.2798	8695
2083.04	0.79948	0.99986	0.59976			24.6484	-1811	24.84	4279	25.3003	8751
2081.11	0.79944	0.9998	0.59969			24.6683	-1821	24.86	4264	25.3207	8701
2079.18	0.79952	0.9998	0.5997			24.6881	-1850	24.88	4284	25.3412	8739
2077.25	0.79967	0.99982	0.59979			24.7079	-1877	24.9	4311	25.3617	8692
2075.32	0.7998	0.9998	0.59984			24.7277	-1893	24.92	4257	25.3821	8706
2073.39	0.79985	0.99969	0.59982			24.7475	-1906	24.94	4285	25.4026	8668
2071.47	0.79983	0.99957	0.59982			24.7673	-1899	24.96	4252	25.4231	8681
2069.54	0.79987	0.99964	0.59992			24.7871	-1898	24.98	4257	25.4435	8695
2067.61	0.79997	0.99982	0.6			24.8069	-1931	25	4287	25.464	8709
2065.68	0.8	0.99991	0.6			24.8267	-1921	25.02	4278	25.4845	8730
2063.75	0.79992	0.99988	0.59994			24.8465	-1925	25.04	4264	25.5049	8721
2061.82	0.79984	0.99984	0.5999			24.8663	-1927	25.06	4285	25.5254	8748
2059.89	0.79978	0.99981	0.59986			24.8861	-1942	25.08	4277	25.5459	8734
2057.96	0.79965	0.99972	0.59972			24.9059	-1931	25.1	4269	25.5663	8692
2056.04	0.79955	0.99959	0.59959			24.9257	-1926	25.12	4267	25.5868	8683
2054.11	0.7995	0.99951	0.59957			24.9455	-1934	25.14	4257	25.6072	8701
2052.18	0.79932	0.9994	0.59949			24.9654	-1931	25.16	4244	25.6277	8680
2050.25	0.79909	0.99925	0.59934			24.9852	-1924	25.18	4245	25.6482	8736
2048.32	0.79912	0.99925	0.59931			25.005	-1927	25.2	4247	25.6686	8743
2046.39	0.79928	0.99935	0.59939			25.0248	-1919	25.22	4257	25.6891	8738
2044.46	0.79941	0.99942	0.59958			25.0446	-1920	25.24	4241	25.7096	8706
2042.53	0.79969	0.99947	0.59983			25.0644	-1910	25.26	4278	25.73	8712
2040.61	0.79982	0.99939	0.5999			25.0842	-1915	25.28	4273	25.7505	8703
2038.68	0.79957	0.99914	0.59974			25.104	-1913	25.3	4308	25.7709	8653
2036.75	0.79926	0.99901	0.59953			25.1238	-1927	25.32	4298	25.7914	8718
2034.82	0.79925	0.99924	0.59952			25.1436	-1938	25.34	4244	25.8119	8724
2032.89	0.79954	0.99962	0.59979			25.1634	-1929	25.36	4311	25.8323	8714
2030.96	0.79979	0.99974	0.60004			25.1832	-1916	25.38	4283	25.8528	8691
2029.03	0.79982	0.99964	0.60014			25.203	-1931	25.4	4361	25.8733	8698
2027.1	0.79975	0.99963	0.60019			25.2228	-1942	25.42	4388	25.8937	8670
2025.18	0.79975	0.99974	0.60015			25.2427	-1943	25.44	4392	25.9142	8683
2023.25	0.79979	0.99978	0.59996			25.2625	-1934	25.46	4449	25.9347	8683
2021.32	0.79979	0.99978	0.59977			25.2823	-1930	25.48	4560	25.9551	8657
2019.39	0.79985	0.99985	0.59978			25.3021	-1930	25.5	4614	25.9756	8693
2017.46	0.79997	0.9999	0.59988			25.3219	-1928	25.52	4830	25.9961	8722
2015.53	0.79989	0.99985	0.59985			25.3417	-1936	25.54	4962	26.0165	8697
2013.6	0.79957	0.99975	0.59971			25.3615	-1936	25.56	5202	26.037	8682
2011.67	0.79945	0.9997	0.59961			25.3813	-1931	25.58	5498	26.0574	8703
2009.75	0.79964	0.99975	0.59959			25.4011	-1926	25.6	5692	26.0779	8721
2007.82	0.79988	0.99985	0.59975			25.4209	-1920	25.62	5580	26.0984	8720
2005.89	0.8	0.99996	0.59998			25.4407	-1914	25.64	5284	26.1188	8724
2003.96	0.79992	1	0.6			25.4605	-1927	25.66	5045	26.1393	8646
2002.03	0.79969	0.99993	0.59982			25.4803	-1929	25.68	4903	26.1598	8693
2000.1	0.79951	0.99988	0.59965			25.5001	-1912	25.7	4671	26.1802	8674
1998.17	0.79936	0.99985	0.59956			25.5199	-1898	25.72	4458	26.2007	8714
1996.24	0.79925	0.99972	0.59951			25.5398	-1868	25.74	4433	26.2212	8674
1994.32	0.79944	0.9996	0.59955			25.5596	-1867	25.76	4360	26.2416	8689
1992.39	0.79975	0.99967	0.59956			25.5794	-1874	25.78	4325	26.2621	8705
1990.46	0.79961	0.99978	0.59934			25.5992	-1865	25.8	4310	26.2826	8680
1988.53	0.79927	0.99979	0.59915			25.619	-1863	25.82	4323	26.303	8686
1986.6	0.79916	0.99981	0.59909			25.6388	-1835	25.84	4270	26.3235	8685
1984.67	0.79906	0.99978	0.59897			25.6586	-1850	25.86	4313	26.3439	8687
1982.74	0.79873	0.9995	0.59879			25.6784	-1837	25.88	4285	26.3644	8659
1980.81	0.79841	0.99908	0.59871			25.6982	-1829	25.9	4268	26.3849	8723
1978.89	0.79845	0.99895	0.59888			25.718	-1858	25.92	4269	26.4053	8638
1976.96	0.79873	0.99913	0.59918			25.7378	-1853	25.94	4288	26.4258	8721
1975.03	0.79885	0.99927	0.59931			25.7576	-1875	25.96	4311	26.4463	8657
1973.1	0.79883	0.9993	0.5993			25.7774	-1908	25.98	4308	26.4667	8689
1971.17	0.79898	0.99938	0.5994			25.7972	-1891	26	4269	26.4872	8672
1969.24	0.79948	0.9996	0.59975			25.8171	-1901	26.02	4289	26.5077	8670
1967.31	0.79986	0.99985	0.60006			25.8369	-1917	26.04	4287	26.5281	8677
1965.38	0.7996	0.99992	0.6			25.8567	-1882	26.06	4262	26.5486	8626
1963.46	0.79906	0.99978	0.59983			25.8765	-1909	26.08	4314	26.5691	8655
1961.53	0.79878	0.99966	0.59968			25.8963	-1928	26.1	4295	26.5895	8652
1959.6	0.7987	0.9996	0.59949			25.9161	-1917	26.12	4316	26.61	8658
1957.67	0.79868	0.99955	0.59942			25.9359	-1920	26.14	4292	26.6304	8687
1955.74	0.79869	0.99949	0.59953			25.9557	-1917	26.16	4303	26.6509	8656
1953.81	0.79865	0.99945	0.59959			25.9755	-1933	26.18	4310	26.6714	8690
1951.88	0.79852	0.99945	0.59949			25.9953	-1923	26.2	4307	26.6918	8599
1949.95	0.79847	0.99951	0.59936			26.0151	-1925	26.22	4295	26.7123	8665
1948.03	0.79865	0.9996	0.59943			26.0349	-1918	26.24	4292	26.7328	8627
1946.1	0.79911	0.99973	0.59979			26.0547	-1924	26.26	4319	26.7532	8638
1944.17	0.79971	0.99993	0.6002			26.0745	-1932	26.28	4303	26.7737	8689
1942.24	0.79979	1	0.60023			26.0943	-1918	26.3	4308	26.7941	8653
1940.31	0.79908	0.99979	0.59977			26.1142	-1923	26.32	4299	26.8146	8601
1938.38	0.79838	0.99956	0.59936			26.134	-1929	26.34	4360	26.8351	8627
1936.45	0.7981	0.99953	0.59922			26.1538	-1927	26.36	4354	26.8555	8574
1934.52	0.79806	0.99964	0.59922			26.1736	-1933	26.38	4378	26.876	8641
1932.6	0.79804	0.99973	0.59922			26.1934	-1918	26.4	4365	26.8965	8615
1930.67	0.79796	0.99977	0.59915			26.2132	-1930	26.42	4436	26.9169	8671
1928.74	0.79792	0.9998	0.59912			26.233	-1919	26.44	4472	26.9374	8689
1926.81	0.79817	0.99986	0.59933			26.2528	-1914	26.46	4559	26.9579	8668
1924.88	0.79885	0.99993	0.59978			26.2726	-1928	26.48	4556	26.9783	8627
1922.95	0.79932	0.99991	0.6			26.2924	-1937	26.5	4673	26.9988	8671
1921.02	0.79924	0.99985	0.59991			26.3122	-1940	26.52	4866	27.0193	8579
1919.09	0.79917	0.99989	0.59998			26.332	-1919	26.54	5121	27.0397	8620
1917.17	0.7989	0.99988	0.5999			26.3518	-1914	26.56	5427	27.0602	8606
1915.24	0.79829	0.99975	0.59949			26.3716	-1912	26.58	5858	27.0806	8624
1913.31	0.79808	0.99968	0.59933			26.3915	-1916	26.6	6456	27.1011	8592
1911.38	0.79843	0.99973	0.59953			26.4113	-1915	26.62	7087	27.1216	8653
1909.45	0.79867	0.99979	0.59965			26.4311	-1907	26.64	7830	27.142	8605
1907.52	0.79837	0.99977	0.59943			26.4509	-1899	26.66	8496	27.1625	8627
1905.59	0.79788	0.99972	0.59911			26.4707	-1914	26.68	8458	27.183	8639
1903.66	0.79762	0.99969	0.59891			26.4905	-1892	26.7	7701	27.2034	8595
1901.74	0.79758	0.99969	0.59885			26.5103	-1881	26.72	6813	27.2239	8635
1899.81	0.79761	0.99968	0.59891			26.5301	-1903	26.74	6447	27.2444	8609
1897.88	0.79782	0.99969	0.59912			26.5499	-1859	26.76	5789	27.2648	8627
1895.95	0.79808	0.99973	0.59937			26.5697	-1836	26.78	5121	27.2853	8638
1894.02	0.79811	0.99975	0.59946			26.5895	-1846	26.8	4708	27.3057	8654
1892.09	0.79826	0.9998	0.59961			26.6093	-1825	26.82	4581	27.3262	8642
1890.16	0.79859	0.99989	0.59988			26.6291	-1787	26.84	4533	27.3467	8577
1888.23	0.79835	0.99987	0.59974			26.6489	-1717	26.86	4445	27.3671	8577
1886.31	0.7977	0.99975	0.59928			26.6687	-1717	26.88	4411	27.3876	8627
1884.38	0.79731	0.99965	0.59897			26.6886	-1688	26.9	4385	27.4081	8607
1882.45	0.79714	0.99964	0.59882			26.7084	-1669	26.92	4347	27.4285	8605
1880.52	0.79706	0.99965	0.59874			26.7282	-1662	26.94	4342	27.449	8601
1878.59	0.79699	0.99964	0.59864			26.748	-1644	26.96	4311	27.4695	8628
1876.66	0.79689	0.99957	0.59844			26.7678	-1668	26.98	4316	27.4899	8606
1874.73	0.79689	0.99952	0.59827			26.7876	-1710	27	4272	27.5104	8603
1872.81	0.79741	0.99958	0.5985			26.8074	-1698	27.02	4316	27.5309	8566
1870.88	0.79881	0.99981	0.59937			26.8272	-1802	27.04	4294	27.5513	8630
1868.95	0.8	1	0.60008			26.847	-1787	27.06	4277	27.5718	8617
1867.02	0.79939	0.99989	0.59961			26.8668	-1817	27.08	4270	27.5922	8621
1865.09	0.79786	0.99966	0.59853			26.8866	-1821	27.1	4265	27.6127	8598
1863.16	0.79701	0.99955	0.59795			26.9064	-1847	27.12	4305	27.6332	8591
1861.23	0.79688	0.99953	0.59788			26.9262	-1883	27.14	4296	27.6536	8598
1859.3	0.79688	0.99952	0.59788			26.946	-1909	27.16	4292	27.6741	8619
1857.38	0.79677	0.99948	0.5978			26.9659	-1914	27.18	4271	27.6946	8616
1855.45	0.79668	0.99949	0.59773			26.9857	-1887	27.2	4287	27.715	8623
1853.52	0.79671	0.99954	0.59778			27.0055	-1887	27.22	4273	27.7355	8615
1851.59	0.7969	0.99959	0.59798			27.0253	-1907	27.24	4297	27.756	8600
1849.66	0.79745	0.99966	0.59844			27.0451	-1906	27.26	4303	27.7764	8558
1847.73	0.79847	0.99982	0.59918			27.0649	-1924	27.28	4247	27.7969	8584
1845.8	0.79965	1	0.59996			27.0847	-1930	27.3	4290	27.8174	8664
1843.87	0.79979	0.99998	0.6			27.1045	-1922	27.32	4271	27.8378	8570
1841.95	0.7985	0.99975	0.59918			27.1243	-1919	27.34	4238	27.8583	8593
1840.02	0.79746	0.99962	0.59861			27.1441	-1922	27.36	4253	27.8787	8608
1838.09	0.79723	0.99959	0.59856			27.1639	-1935	27.38	4252	27.8992	8591
1836.16	0.79715	0.99954	0.59853			27.1837	-1936	27.4	4227	27.9197	8609
1834.23	0.79724	0.99948	0.59852			27.2035	-1923	27.42	4243	27.9401	8561
1832.3	0.79815	0.99961	0.59909			27.2233	-1916	27.44	4263	27.9606	8579
1830.37	0.79937	0.99983	0.59994			27.2431	-1923	27.46	4286	27.9811	8580
1828.44	0.79948	0.99984	0.60005			27.263	-1923	27.48	4263	28.0015	8551
1826.52	0.79897	0.9997	0.59971			27.2828	-1925	27.5	4223	28.022	8570
1824.59	0.79838	0.99955	0.59928			27.3026	-1923	27.52	4252	28.0425	8566
1822.66	0.79744	0.99938	0.59865			27.3224	-1933	27.54	4263	28.0629	8489
1820.73	0.79677	0.99931	0.59825			27.3422	-1920	27.56	4268	28.0834	8580
1818.8	0.79671	0.99936	0.59827			27.362	-1925	27.58	4254	28.1039	8605
1816.87	0.79681	0.99945	0.59836			27.3818	-1929	27.6	4225	28.1243	8582
1814.94	0.79693	0.99948	0.59843			27.4016	-1933	27.62	4253	28.1448	8573
1813.01	0.79741	0.99949	0.59873			27.4214	-1934	27.64	4282	28.1652	8610
1811.09	0.79784	0.9995	0.59902			27.4412	-1943	27.66	4243	28.1857	8564
1809.16	0.79755	0.99948	0.59888			27.461	-1920	27.68	4275	28.2062	8588
1807.23	0.79696	0.99947	0.59854			27.4808	-1935	27.7	4233	28.2266	8593
1805.3	0.79687	0.99951	0.59849			27.5006	-1931	27.72	4271	28.2471	8550
1803.37	0.79755	0.99962	0.59893			27.5204	-1930	27.74	4247	28.2676	8593
1801.44	0.79837	0.99976	0.59944			27.5403	-1928	27.76	4227	28.288	8587
1799.51	0.79839	0.9998	0.59942			27.5601	-1925	27.78	4249	28.3085	8572
1797.58	0.79801	0.99977	0.59913			27.5799	-1930	27.8	4272	28.3289	8590
1795.66	0.79825	0.99984	0.59926			27.5997	-1923	27.82	4261	28.3494	8557
1793.73	0.79925	1	0.59991			27.6195	-1939	27.84	4246	28.3699	8563
1791.8	0.79942	1.00001	0.59997			27.6393	-1940	27.86	4232	28.3903	8525
1789.87	0.79787	0.99975	0.59888			27.6591	-1952	27.88	4234	28.4108	8559
1787.94	0.79652	0.99954	0.59796			27.6789	-1938	27.9	4253	28.4313	8557
1786.01	0.7963	0.99949	0.59783			27.6987	-1935	27.92	4270	28.4517	8557
1784.08	0.79658	0.9995	0.598			27.7185	-1932	27.94	4242	28.4722	8567
1782.15	0.79689	0.99954	0.59816			27.7383	-1936	27.96	4242	28.4927	8570
1780.23	0.79694	0.99957	0.5982			27.7581	-1941	27.98	4252	28.5131	8527
1778.3	0.79668	0.99958	0.59808			27.7779	-1933	28	4255	28.5336	8574
1776.37	0.79707	0.99967	0.59836			27.7977	-1928	28.02	4218	28.5541	8515
1774.44	0.7986	0.99989	0.59935			27.8175	-1937	28.04	4217	28.5745	8536
1772.51	0.8	1.00007	0.60021			27.8374	-1916	28.06	4229	28.595	8539
1770.58	0.79946	0.99998	0.59988			27.8572	-1928	28.08	4256	28.6154	8543
1768.65	0.79778	0.99975	0.59883			27.877	-1938	28.1	4231	28.6359	8566
1766.72	0.79637	0.99956	0.59793			27.8968	-1936	28.12	4236	28.6564	8605
1764.8	0.79596	0.99948	0.59769			27.9166	-1943	28.14	4285	28.6768	8567
1762.87	0.79655	0.99953	0.59813			27.9364	-1917	28.16	4250	28.6973	8583
1760.94	0.79686	0.99954	0.59839			27.9562	-1933	28.18	4238	28.7178	8577
1759.01	0.79661	0.99951	0.59826			27.976	-1933	28.2	4246	28.7382	8535
1757.08	0.79636	0.99948	0.59806			27.9958	-1935	28.22	4240	28.7587	8588
1755.15	0.7961	0.99943	0.59784			28.0156	-1939	28.24	4234	28.7792	8542
1753.22	0.79678	0.99951	0.59826			28.0354	-1935	28.26	4259	28.7996	8531
1751.29	0.79873	0.99978	0.59942			28.0552	-1931	28.28	4272	28.8201	8566
1749.37	0.79995	0.99993	0.59989			28.075	-1931	28.3	4270	28.8406	8615
1747.44	0.79938	0.99985	0.59907			28.0948	-1936	28.32	4223	28.861	8575
1745.51	0.79835	0.99969	0.59785			28.1147	-1936	28.34	4246	28.8815	8580
1743.58	0.79784	0.9996	0.59672			28.1345	-1928	28.36	4243	28.9019	8527
1741.65	0.79769	0.99955	0.59549			28.1543	-1938	28.38	4234	28.9224	8513
1739.72	0.79744	0.9995	0.59382			28.1741	-1923	28.4	4241	28.9429	8521
1737.79	0.79735	0.9995	0.59237			28.1939	-1945	28.42	4287	28.9633	8540
1735.86	0.79856	0.99973	0.59222			28.2137	-1946	28.44	4268	28.9838	8536
1733.94	0.80005	1	0.59276			28.2335	-1932	28.46	4254	29.0043	8540
1732.01	0.79903	0.99984	0.59247			28.2533	-1936	28.48	4270	29.0247	8578
1730.08	0.79689	0.99951	0.59198			28.2731	-1942	28.5	4279	29.0452	8599
1728.15	0.79512	0.99926	0.59181			28.2929	-1948	28.52	4293	29.0657	8562
1726.22	0.7943	0.99918	0.59209			28.3127	-1926	28.54	4320	29.0861	8531
1724.29	0.79435	0.99922	0.59282			28.3325	-1924	28.56	4337	29.1066	8612
1722.36	0.79488	0.99934	0.59374			28.3523	-1932	28.58	4385	29.1271	8539
1720.43	0.79646	0.99962	0.59524			28.3721	-1949	28.6	4421	29.1475	8536
1718.51	0.79934	1.00005	0.59764			28.3919	-1935	28.62	4496	29.168	8580
1716.58	0.80025	1.00006	0.59888			28.4118	-1917	28.64	4617	29.1884	8534
1714.65	0.79767	0.99954	0.59763			28.4316	-1934	28.66	4672	29.2089	8470
1712.72	0.79469	0.99899	0.59613			28.4514	-1933	28.68	4715	29.2294	8568
1710.79	0.79287	0.9986	0.59555			28.4712	-1943	28.7	4740	29.2498	8497
1708.86	0.79236	0.99837	0.59599			28.491	-1941	28.72	4603	29.2703	8545
1706.93	0.79227	0.99812	0.59703			28.5108	-1940	28.74	4544	29.2908	8572
1705	0.79114	0.99761	0.59773			28.5306	-1925	28.76	4522	29.3112	8552
1703.08	0.7896	0.99706	0.59814			28.5504	-1937	28.78	4422	29.3317	8518
1701.15	0.78807	0.99642	0.59906			28.5702	-1929	28.8	4327	29.3522	8520
1699.22	0.78508	0.99547	0.59973			28.59	-1925	28.82	4341	29.3726	8525
1697.29	0.78029	0.99439	0.59904			28.6098	-1940	28.84	4285	29.3931	8530
1695.36	0.77325	0.99291	0.59705			28.6296	-1923	28.86	4328	29.4135	8553
1693.43	0.76661	0.99154	0.59506			28.6494	-1921	28.88	4267	29.434	8533
1691.5	0.76246	0.99066	0.59441			28.6692	-1927	28.9	4264	29.4545	8558
1689.57	0.75915	0.98987	0.59469			28.6891	-1926	28.92	4250	29.4749	8564
1687.65	0.7566	0.98919	0.59543			28.7089	-1926	28.94	4258	29.4954	8524
1685.72	0.75481	0.98861	0.59696			28.7287	-1922	28.96	4274	29.5159	8523
1683.79	0.74995	0.98734	0.59779			28.7485	-1922	28.98	4257	29.5363	8546
1681.86	0.74258	0.98576	0.5963			28.7683	-1900	29	4251	29.5568	8532
1679.93	0.73678	0.98464	0.59493			28.7881	-1914	29.02	4286	29.5773	8509
1678	0.73246	0.98377	0.59467			28.8079	-1932	29.04	4309	29.5977	8547
1676.07	0.72834	0.98288	0.59528			28.8277	-1925	29.06	4267	29.6182	8560
1674.14	0.72361	0.98187	0.59597			28.8475	-1903	29.08	4283	29.6386	8512
1672.22	0.71954	0.98106	0.59666			28.8673	-1935	29.1	4279	29.6591	8583
1670.29	0.71471	0.98019	0.59734			28.8871	-1924	29.12	4280	29.6796	8519
1668.36	0.70693	0.97886	0.59665			28.9069	-1929	29.14	4281	29.7	8548
1666.43	0.69979	0.97777	0.59547			28.9267	-1915	29.16	4292	29.7205	8525
1664.5	0.69417	0.97708	0.59539			28.9465	-1931	29.18	4262	29.741	8522
1662.57	0.68722	0.97633	0.59569			28.9663	-1940	29.2	4297	29.7614	8530
1660.64	0.67915	0.97545	0.59521			28.9862	-1940	29.22	4303	29.7819	8538
1658.72	0.67293	0.97486	0.59485			29.006	-1914	29.24	4275	29.8024	8553
1656.79	0.66982	0.97476	0.59578			29.0258	-1924	29.26	4291	29.8228	8531
1654.86	0.66891	0.97499	0.59819			29.0456	-1939	29.28	4288	29.8433	8530
1652.93	0.66562	0.97477	0.59952			29.0654	-1943	29.3	4305	29.8637	8540
1651	0.66178	0.97432	0.59842			29.0852	-1927	29.32	4307	29.8842	8503
1649.07	0.66211	0.97449	0.59855			29.105	-1931	29.34	4305	29.9047	8502
1647.14	0.66328	0.97477	0.59918			29.1248	-1934	29.36	4281	29.9251	8559
1645.21	0.66175	0.97462	0.59785			29.1446	-1934	29.38	4313	29.9456	8540
1643.29	0.66016	0.97455	0.59629			29.1644	-1932	29.4	4369	29.9661	8530
1641.36	0.66063	0.97494	0.59607			29.1842	-1919	29.42	4399	29.9865	8538
1639.43	0.66328	0.97576	0.59709			29.204	-1944	29.44	4436	30.007	8537
1637.5	0.66829	0.97696	0.59899			29.2238	-1945	29.46	4477	30.0275	8497
1635.57	0.67432	0.97831	0.59973			29.2436	-1935	29.48	4577	30.0479	8537
1633.64	0.6784	0.9792	0.59813			29.2635	-1927	29.5	4692	30.0684	8511
1631.71	0.68255	0.98	0.59699			29.2833	-1929	29.52	4811	30.0889	8550
1629.78	0.68903	0.98113	0.59712			29.3031	-1938	29.54	4991	30.1093	8546
1627.86	0.69704	0.98247	0.59772			29.3229	-1930	29.56	5243	30.1298	8505
1625.93	0.70484	0.98371	0.59827			29.3427	-1912	29.58	5668	30.1502	8554
1624	0.71252	0.98485	0.59878			29.3625	-1930	29.6	6240	30.1707	8497
1622.07	0.71927	0.9858	0.59871			29.3823	-1927	29.62	6763	30.1912	8568
1620.14	0.7245	0.98655	0.59864			29.4021	-1915	29.64	7023	30.2116	8569
1618.21	0.73036	0.98743	0.59948			29.4219	-1946	29.66	7038	30.2321	8547
1616.28	0.7364	0.9883	0.6			29.4417	-1918	29.68	6549	30.2526	8545
1614.35	0.7399	0.98878	0.59942			29.4615	-1916	29.7	6097	30.273	8503
1612.43	0.74292	0.98926	0.59912			29.4813	-1918	29.72	5826	30.2935	8555
1610.5	0.74699	0.98993	0.59959			29.5011	-1920	29.74	5534	30.314	8532
1608.57	0.75104	0.99065	0.60011			29.5209	-1902	29.76	5083	30.3344	8562
1606.64	0.75406	0.99125	0.60022			29.5407	-1901	29.78	4723	30.3549	8522
1604.71	0.75632	0.99175	0.60016			29.5606	-1908	29.8	4558	30.3754	8496
1602.78	0.75808	0.99219	0.5999			29.5804	-1901	29.82	4435	30.3958	8563
1600.85	0.75911	0.99254	0.59908			29.6002	-1865	29.84	4447	30.4163	8554
1598.92	0.75984	0.99284	0.59748			29.62	-1855	29.86	4427	30.4367	8536
1597	0.7608	0.99314	0.59456			29.6398	-1840	29.88	4389	30.4572	8562
1595.07	0.76188	0.99342	0.58819			29.6596	-1826	29.9	4351	30.4777	8521
1593.14	0.76268	0.99362	0.57427			29.6794	-1795	29.92	4279	30.4981	8524
1591.21	0.76315	0.99374	0.54835			29.6992	-1794	29.94	4323	30.5186	8553
1589.28	0.76334	0.99381	0.51034			29.719	-1802	29.96	4317	30.5391	8529
1587.35	0.76321	0.99383	0.46955			29.7388	-1792	29.98	4344	30.5595	8504
1585.42	0.76294	0.99383	0.44078			29.7586	-1804	30	4312	30.58	8544
1583.49	0.76262	0.99389	0.43393			29.7784	-1798	30.02	4306	30.6005	8561
1581.57	0.76244	0.99407	0.44615			29.7982	-1839	30.04	4332	30.6209	8523
1579.64	0.76301	0.99444	0.46571			29.818	-1855	30.06	4277	30.6414	8563
1577.71	0.76416	0.99498	0.48675			29.8379	-1877	30.08	4281	30.6619	8514
1575.78	0.76337	0.99531	0.50751			29.8577	-1870	30.1	4323	30.6823	8523
1573.85	0.76076	0.99529	0.52016			29.8775	-1887	30.12	4258	30.7028	8485
1571.92	0.7595	0.99543	0.52708			29.8973	-1903	30.14	4311	30.7232	8534
1569.99	0.7586	0.99569	0.53443			29.9171	-1888	30.16	4244	30.7437	8521
1568.06	0.75598	0.99573	0.54159			29.9369	-1895	30.18	4289	30.7642	8507
1566.14	0.75285	0.99566	0.54709			29.9567	-1930	30.2	4290	30.7846	8540
1564.21	0.75043	0.99567	0.55209			29.9765	-1917	30.22	4306	30.8051	8478
1562.28	0.74974	0.9959	0.55691			29.9963	-1915	30.24	4311	30.8256	8537
1560.35	0.75055	0.99636	0.56317			30.0161	-1920	30.26	4317	30.846	8499
1558.42	0.74626	0.99595	0.56958			30.0359	-1908	30.28	4283	30.8665	8544
1556.49	0.73734	0.99441	0.5705			30.0557	-1926	30.3	4333	30.8869	8551
1554.56	0.73037	0.99275	0.57055			30.0755	-1930	30.32	4381	30.9074	8524
1552.63	0.72469	0.99072	0.57167			30.0953	-1918	30.34	4369	30.9279	8523
1550.71	0.7199	0.98792	0.57335			30.1151	-1922	30.36	4372	30.9483	8557
1548.78	0.71568	0.98438	0.57507			30.135	-1929	30.38	4380	30.9688	8513
1546.85	0.71329	0.98093	0.57716			30.1548	-1932	30.4	4448	30.9893	8551
1544.92	0.71337	0.97786	0.58039			30.1746	-1941	30.42	4488	31.0097	8505
1542.99	0.71483	0.97528	0.58434			30.1944	-1931	30.44	4578	31.0302	8531
1541.06	0.71525	0.97343	0.5876			30.2142	-1937	30.46	4677	31.0507	8534
1539.13	0.71113	0.97245	0.58739			30.234	-1927	30.48	4824	31.0711	8540
1537.2	0.70733	0.97285	0.5859			30.2538	-1930	30.5	5101	31.0916	8553
1535.28	0.707	0.9746	0.58628			30.2736	-1933	30.52	5313	31.112	8538
1533.35	0.70776	0.9774	0.5876			30.2934	-1920	30.54	5730	31.1325	8528
1531.42	0.70771	0.97978	0.58812			30.3132	-1933	30.56	6019	31.153	8547
1529.49	0.70861	0.98134	0.58882			30.333	-1929	30.58	6230	31.1734	8539
1527.56	0.71122	0.9827	0.5906			30.3528	-1938	30.6	6109	31.1939	8522
1525.63	0.71418	0.9838	0.59254			30.3726	-1928	30.62	5778	31.2144	8574
1523.7	0.71682	0.9846	0.59438			30.3924	-1931	30.64	5442	31.2348	8526
1521.77	0.71849	0.98516	0.59597			30.4123	-1932	30.66	5269	31.2553	8557
1519.85	0.71822	0.98537	0.59638			30.4321	-1914	30.68	5085	31.2758	8538
1517.92	0.71791	0.98547	0.59629			30.4519	-1927	30.7	4789	31.2962	8500
1515.99	0.71816	0.98556	0.59581			30.4717	-1919	30.72	4554	31.3167	8548
1514.06	0.71928	0.98574	0.59511			30.4915	-1912	30.74	4463	31.3372	8526
1512.13	0.72281	0.98635	0.59545			30.5113	-1907	30.76	4399	31.3576	8486
1510.2	0.72907	0.9875	0.59742			30.5311	-1901	30.78	4386	31.3781	8527
1508.27	0.73718	0.98897	0.59987			30.5509	-1867	30.8	4340	31.3986	8551
1506.34	0.74207	0.98986	0.59851			30.5707	-1869	30.82	4331	31.419	8529
1504.42	0.7416	0.98987	0.5939			30.5905	-1827	30.84	4300	31.4395	8517
1502.49	0.74257	0.99019	0.59109			30.6103	-1851	30.86	4321	31.4599	8558
1500.56	0.74629	0.99096	0.58936			30.6301	-1857	30.88	4320	31.4804	8558
1498.63	0.75165	0.99202	0.58683			30.6499	-1841	30.9	4303	31.5009	8542
1496.7	0.75641	0.99304	0.58137			30.6697	-1835	30.92	4284	31.5213	8594
1494.77	0.75947	0.99381	0.57399			30.6895	-1847	30.94	4299	31.5418	8545
1492.84	0.76309	0.99468	0.56704			30.7094	-1844	30.96	4261	31.5623	8545
1490.91	0.76878	0.99586	0.55772			30.7292	-1856	30.98	4302	31.5827	8534
1488.99	0.77378	0.99694	0.54177			30.749	-1869	31	4298	31.6032	8581
1487.06	0.77502	0.99743	0.52235			30.7688	-1871	31.02	4320	31.6237	8547
1485.13	0.77507	0.99771	0.50487			30.7886	-1901	31.04	4309	31.6441	8542
1483.2	0.77586	0.99809	0.49018			30.8084	-1893	31.06	4267	31.6646	8535
1481.27	0.77696	0.99853	0.47769			30.8282	-1900	31.08	4260	31.6851	8539
1479.34	0.77783	0.99895	0.46817			30.848	-1915	31.1	4322	31.7055	8527
1477.41	0.7789	0.99939	0.46205			30.8678	-1928	31.12	4331	31.726	8530
1475.48	0.78031	0.99985	0.45871			30.8876	-1919	31.14	4279	31.7464	8544
1473.56	0.78041	1	0.45768			30.9074	-1933	31.16	4305	31.7669	8541
1471.63	0.77725	0.99944	0.45796			30.9272	-1933	31.18	4291	31.7874	8519
1469.7	0.77356	0.99865	0.45937			30.947	-1932	31.2	4311	31.8078	8555
1467.77	0.77221	0.99807	0.4627			30.9668	-1937	31.22	4331	31.8283	8523
1465.84	0.77251	0.99741	0.46817			30.9867	-1936	31.24	4346	31.8488	8551
1463.91	0.77226	0.99629	0.47415			31.0065	-1942	31.26	4343	31.8692	8549
1461.98	0.7719	0.99513	0.47912			31.0263	-1938	31.28	4365	31.8897	8568
1460.06	0.77331	0.99416	0.48456			31.0461	-1940	31.3	4369	31.9102	8566
1458.13	0.77519	0.99243	0.492			31.0659	-1931	31.32	4383	31.9306	8540
1456.2	0.77252	0.98904	0.49849			31.0857	-1944	31.34	4446	31.9511	8557
1454.27	0.76812	0.98586	0.50166			31.1055	-1943	31.36	4519	31.9715	8557
1452.34	0.76611	0.98326	0.5048			31.1253	-1938	31.38	4629	31.992	8574
1450.41	0.76616	0.98059	0.50915			31.1451	-1946	31.4	4794	32.0125	8550
1448.48	0.76727	0.97764	0.51431			31.1649	-1933	31.42	4957	32.0329	8570
1446.55	0.76799	0.97459	0.51908			31.1847	-1943	31.44	5281	32.0534	8604
1444.63	0.76816	0.97205	0.52296			31.2045	-1935	31.46	5467	32.0739	8555
1442.7	0.76865	0.9702	0.52669			31.2243	-1949	31.48	5662	32.0943	8586
1440.77	0.7699	0.96907	0.53059			31.2441	-1934	31.5	5833	32.1148	8520
1438.84	0.77222	0.96881	0.53482			31.2639	-1933	31.52	5646	32.1352	8636
1436.91	0.77501	0.9694	0.53932			31.2838	-1928	31.54	5276	32.1557	8564
1434.98	0.7763	0.97055	0.54231			31.3036	-1936	31.56	5112	32.1762	8593
1433.05	0.77686	0.97205	0.54384			31.3234	-1933	31.58	4993	32.1966	8580
1431.12	0.7779	0.974	0.5451			31.3432	-1935	31.6	4786	32.2171	8525
1429.2	0.77847	0.976	0.54559			31.363	-1935	31.62	4608	32.2376	8561
1427.27	0.77842	0.97741	0.54537			31.3828	-1934	31.64	4467	32.258	8599
1425.34	0.77863	0.97809	0.54529			31.4026	-1915	31.66	4384	32.2785	8577
1423.41	0.77876	0.97805	0.54545			31.4224	-1922	31.68	4347	32.299	8566
1421.48	0.77877	0.97736	0.54608			31.4422	-1906	31.7	4320	32.3194	8551
1419.55	0.77847	0.97589	0.54734			31.462	-1908	31.72	4323	32.3399	8561
1417.62	0.77593	0.97377	0.54776			31.4818	-1882	31.74	4311	32.3604	8598
1415.69	0.77208	0.9721	0.54704			31.5016	-1880	31.76	4298	32.3808	8561
1413.77	0.769	0.97126	0.54635			31.5214	-1866	31.78	4254	32.4013	8606
1411.84	0.7667	0.97126	0.54563			31.5412	-1870	31.8	4313	32.4218	8607
1409.91	0.76473	0.97211	0.54467			31.5611	-1866	31.82	4305	32.4422	8644
1407.98	0.76338	0.97376	0.54428			31.5809	-1845	31.84	4307	32.4627	8561
1406.05	0.76277	0.97608	0.54519			31.6007	-1860	31.86	4300	32.4831	8559
1404.12	0.76219	0.97867	0.54674			31.6205	-1871	31.88	4274	32.5036	8557
1402.19	0.76202	0.98095	0.54835			31.6403	-1896	31.9	4268	32.5241	8585
1400.26	0.76299	0.983	0.55036			31.6601	-1883	31.92	4265	32.5445	8583
1398.34	0.76381	0.98483	0.55233			31.6799	-1903	31.94	4280	32.565	8585
1396.41	0.76252	0.98617	0.55324			31.6997	-1912	31.96	4266	32.5855	8575
1394.48	0.75983	0.98705	0.55352			31.7195	-1918	31.98	4274	32.6059	8590
1392.55	0.7587	0.98762	0.55457			31.7393	-1912	32	4292	32.6264	8598
1390.62	0.75982	0.98815	0.55672			31.7591	-1918	32.02	4294	32.6469	8611
1388.69	0.76141	0.9888	0.55921			31.7789	-1933	32.04	4260	32.6673	8618
1386.76	0.76176	0.9894	0.56092			31.7987	-1934	32.06	4296	32.6878	8524
1384.83	0.76127	0.98984	0.56167			31.8185	-1935	32.08	4281	32.7082	8562
1382.91	0.76161	0.99028	0.56254			31.8383	-1933	32.1	4290	32.7287	8578
1380.98	0.7632	0.99082	0.56401			31.8582	-1936	32.12	4329	32.7492	8545
1379.05	0.76547	0.99139	0.56581			31.878	-1931	32.14	4331	32.7696	8529
1377.12	0.7682	0.99197	0.56787			31.8978	-1944	32.16	4384	32.7901	8577
1375.19	0.77109	0.99255	0.57005			31.9176	-1942	32.18	4370	32.8106	8577
1373.26	0.77298	0.99298	0.57166			31.9374	-1934	32.2	4422	32.831	8559
1371.33	0.77394	0.99331	0.57272			31.9572	-1937	32.22	4486	32.8515	8639
1369.4	0.77517	0.99373	0.57397			31.977	-1942	32.24	4575	32.872	8565
1367.48	0.77683	0.99424	0.57541			31.9968	-1929	32.26	4677	32.8924	8582
1365.55	0.77896	0.99484	0.57707			32.0166	-1947	32.28	4806	32.9129	8571
1363.62	0.78125	0.99552	0.57902			32.0364	-1948	32.3	5078	32.9333	8579
1361.69	0.782	0.996	0.58022			32.0562	-1945	32.32	5383	32.9538	8637
1359.76	0.78131	0.99617	0.58033			32.076	-1936	32.34	5704	32.9743	8570
1357.83	0.78101	0.9963	0.58039			32.0958	-1938	32.36	5839	32.9947	8598
1355.9	0.78129	0.99646	0.58083			32.1156	-1937	32.38	6137	33.0152	8619
1353.97	0.78134	0.99658	0.58143			32.1355	-1936	32.4	5930	33.0357	8582
1352.05	0.78106	0.99667	0.58221			32.1553	-1936	32.42	5643	33.0561	8581
1350.12	0.78074	0.99677	0.58324			32.1751	-1933	32.44	5364	33.0766	8650
1348.19	0.78036	0.99691	0.58434			32.1949	-1928	32.46	5271	33.0971	8639
1346.26	0.7797	0.99719	0.58533			32.2147	-1925	32.48	5027	33.1175	8592
1344.33	0.77907	0.99766	0.58629			32.2345	-1923	32.5	4854	33.138	8572
1342.4	0.77998	0.99831	0.58755			32.2543	-1921	32.52	4571	33.1585	8623
1340.47	0.78306	0.99904	0.58897			32.2741	-1903	32.54	4488	33.1789	8571
1338.54	0.78596	0.99955	0.58964			32.2939	-1916	32.56	4402	33.1994	8593
1336.62	0.7868	0.99974	0.58944			32.3137	-1897	32.58	4355	33.2199	8595
1334.69	0.78674	0.99981	0.58927			32.3335	-1906	32.6	4267	33.2403	8653
1332.76	0.78686	0.99985	0.58952			32.3533	-1886	32.62	4326	33.2608	8614
1330.83	0.78714	0.9997	0.58997			32.3731	-1879	32.64	4329	33.2812	8597
1328.9	0.78734	0.99907	0.59043			32.3929	-1862	32.66	4307	33.3017	8591
1326.97	0.78736	0.99754	0.59082			32.4127	-1834	32.68	4320	33.3222	8580
1325.04	0.78729	0.9947	0.59125			32.4326	-1836	32.7	4284	33.3426	8599
1323.11	0.78732	0.99051	0.59186			32.4524	-1845	32.72	4279	33.3631	8582
1321.19	0.78752	0.98528	0.59271			32.4722	-1852	32.74	4243	33.3836	8566
1319.26	0.78751	0.97957	0.59355			32.492	-1889	32.76	4263	33.404	8647
1317.33	0.78689	0.97431	0.59413			32.5118	-1874	32.78	4249	33.4245	8642
1315.4	0.78591	0.97061	0.59461			32.5316	-1869	32.8	4286	33.4449	8606
1313.47	0.78478	0.96896	0.59511			32.5514	-1870	32.82	4267	33.4654	8629
1311.54	0.78346	0.96922	0.59554			32.5712	-1902	32.84	4226	33.4859	8596
1309.61	0.78217	0.97085	0.59596			32.591	-1911	32.86	4267	33.5063	8568
1307.68	0.7811	0.97329	0.59643			32.6108	-1932	32.88	4234	33.5268	8645
1305.76	0.78025	0.97603	0.5969			32.6306	-1922	32.9	4239	33.5473	8577
1303.83	0.77971	0.97872	0.5974			32.6504	-1937	32.92	4261	33.5677	8610
1301.9	0.77953	0.9812	0.59796			32.6702	-1930	32.94	4238	33.5882	8669
1299.97	0.77963	0.98338	0.59852			32.69	-1929	32.96	4249	33.6087	8659
1298.04	0.7799	0.98528	0.59905			32.7099	-1936	32.98	4281	33.6291	8618
1296.11	0.78017	0.98688	0.59946			32.7297	-1935	33	4261	33.6496	8624
1294.18	0.78031	0.98817	0.59972			32.7495	-1946	33.02	4237	33.6701	8625
1292.25	0.78033	0.98918	0.59989			32.7693	-1932	33.04	4263	33.6905	8633
1290.33	0.78021	0.99	0.6			32.7891	-1930	33.06	4278	33.711	8640
1288.4	0.77984	0.99066	0.59999			32.8089	-1936	33.08	4283	33.7315	8636
1286.47	0.77913	0.99117	0.59962			32.8287	-1931	33.1	4269	33.7519	8640
1284.54	0.77825	0.99156	0.59859			32.8485	-1936	33.12	4295	33.7724	8640
1282.61	0.77742	0.99189	0.59658			32.8683	-1936	33.14	4333	33.7928	8623
1280.68	0.77678	0.99221	0.59334			32.8881	-1932	33.16	4378	33.8133	8614
1278.75	0.77641	0.99253	0.5893			32.9079	-1931	33.18	4392	33.8338	8636
1276.82	0.77631	0.99282	0.5849			32.9277	-1953	33.2	4477	33.8542	8624
1274.9	0.77637	0.99312	0.57976			32.9475	-1943	33.22	4491	33.8747	8584
1272.97	0.77645	0.9934	0.57296			32.9673	-1944	33.24	4500	33.8952	8622
1271.04	0.77629	0.9936	0.56453			32.9871	-1954	33.26	4503	33.9156	8639
1269.11	0.77573	0.99372	0.55613			33.007	-1945	33.28	4449	33.9361	8608
1267.18	0.77485	0.9938	0.55021			33.0268	-1942	33.3	4381	33.9566	8594
1265.25	0.77378	0.99385	0.54905			33.0466	-1933	33.32	4390	33.977	8622
1263.32	0.77261	0.99384	0.55381			33.0664	-1938	33.34	4381	33.9975	8597
1261.39	0.77129	0.99374	0.56275			33.0862	-1942	33.36	4373	34.0179	8607
1259.47	0.76968	0.99355	0.57214			33.106	-1937	33.38	4272	34.0384	8604
1257.54	0.76784	0.99329	0.5795			33.1258	-1938	33.4	4267	34.0589	8636
1255.61	0.76597	0.99298	0.58469			33.1456	-1943	33.42	4260	34.0793	8633
1253.68	0.76422	0.99262	0.58836			33.1654	-1943	33.44	4303	34.0998	8659
1251.75	0.76266	0.99226	0.59109			33.1852	-1944	33.46	4232	34.1203	8636
1249.82	0.76165	0.99189	0.59348			33.205	-1943	33.48	4225	34.1407	8601
1247.89	0.7615	0.99151	0.59597			33.2248	-1939	33.5	4255	34.1612	8623
1245.97	0.76167	0.99116	0.59832			33.2446	-1953	33.52	4260	34.1816	8667
1244.04	0.76129	0.99082	0.59999			33.2644	-1926	33.54	4214	34.2021	8604
1242.11	0.76083	0.99049	0.60092			33.2843	-1928	33.56	4261	34.2226	8651
1240.18	0.7615	0.99015	0.60114			33.3041	-1912	33.58	4292	34.243	8614
1238.25	0.76272	0.98977	0.59972			33.3239	-1929	33.6	4230	34.2635	8589
1236.32	0.76323	0.9894	0.59478			33.3437	-1944	33.62	4226	34.284	8659
1234.39	0.76323	0.98907	0.5853			33.3635	-1923	33.64	4233	34.3044	8635
1232.46	0.76352	0.98882	0.56948			33.3833	-1929	33.66	4257	34.3249	8629
1230.54	0.76442	0.98863	0.5436			33.4031	-1931	33.68	4289	34.3454	8624
1228.61	0.76597	0.98854	0.50765			33.4229	-1950	33.7	4263	34.3658	8676
1226.68	0.76799	0.98858	0.47293			33.4427	-1942	33.72	4250	34.3863	8706
1224.75	0.77024	0.98878	0.45606			33.4625	-1940	33.74	4249	34.4068	8632
1222.82	0.77258	0.98913	0.46087			33.4823	-1944	33.76	4295	34.4272	8698
1220.89	0.77503	0.9896	0.4734			33.5021	-1947	33.78	4258	34.4477	8673
1218.96	0.77756	0.99018	0.48052			33.5219	-1939	33.8	4235	34.4682	8618
1217.03	0.78005	0.99083	0.48539			33.5417	-1946	33.82	4254	34.4886	8635
1215.11	0.7824	0.99151	0.49645			33.5615	-1948	33.84	4276	34.5091	8683
1213.18	0.78456	0.99219	0.51247			33.5814	-1936	33.86	4271	34.5295	8670
1211.25	0.78643	0.99285	0.52747			33.6012	-1944	33.88	4305	34.55	8628
1209.32	0.78797	0.99349	0.53893			33.621	-1949	33.9	4282	34.5705	8629
1207.39	0.7893	0.99409	0.54711			33.6408	-1951	33.92	4315	34.5909	8642
1205.46	0.79058	0.99467	0.55299			33.6606	-1939	33.94	4315	34.6114	8645
1203.53	0.79187	0.99525	0.5575			33.6804	-1936	33.96	4376	34.6319	8639
1201.6	0.79311	0.9958	0.56116			33.7002	-1946	33.98	4434	34.6523	8696
1199.68	0.79427	0.99629	0.56424			33.72	-1954	34	4488	34.6728	8669
1197.75	0.79534	0.99676	0.567			33.7398	-1937	34.02	4598	34.6932	8626
1195.82	0.79631	0.99721	0.56973			33.7596	-1942	34.04	4689	34.7137	8648
1193.89	0.79712	0.99761	0.57245			33.7794	-1939	34.06	4803	34.7342	8715
1191.96	0.79777	0.99794	0.57496			33.7992	-1943	34.08	4933	34.7546	8669
1190.03	0.79835	0.99828	0.57715			33.819	-1943	34.1	4889	34.7751	8665
1188.1	0.7989	0.99863	0.57904			33.8388	-1942	34.12	4806	34.7956	8651
1186.17	0.79939	0.99895	0.58067			33.8587	-1946	34.14	4697	34.816	8622
1184.25	0.79978	0.99925	0.58208			33.8785	-1946	34.16	4629	34.8365	8688
1182.32	0.8	0.99952	0.58338			33.8983	-1950	34.18	4602	34.857	8659
1180.39	0.80003	0.99973	0.5846			33.9181	-1943	34.2	4534	34.8774	8702
1178.46	0.79984	0.99988	0.58574			33.9379	-1939	34.22	4396	34.8979	8665
1176.53	0.79928	0.99995	0.58679			33.9577	-1942	34.24	4342	34.9184	8642
1174.6	0.79851	0.99996	0.58773			33.9775	-1933	34.26	4334	34.9388	8708
1172.67	0.79777	0.99995	0.58855			33.9973	-1941	34.28	4272	34.9593	8645
1170.74	0.79722	0.99997	0.58925			34.0171	-1930	34.3	4260	34.9798	8662
1168.82	0.79678	0.99999	0.58987			34.0369	-1919	34.32	4272	35.0002	8656
1166.89	0.79622	1	0.59054			34.0567	-1924	34.34	4260	35.0207	8676
1164.96	0.79534	0.9999	0.59128			34.0765	-1926	34.36	4290	35.0411	8711
1163.03	0.794	0.99952	0.592			34.0963	-1914	34.38	4259	35.0616	8668
1161.1	0.79211	0.9988	0.59264			34.1161	-1918	34.4	4234	35.0821	8688
1159.17	0.78969	0.9977	0.5932			34.1359	-1925	34.42	4256	35.1025	8676
1157.24	0.78678	0.99621	0.59374			34.1558	-1918	34.44	4261	35.123	8652
1155.31	0.78332	0.99438	0.59426			34.1756	-1910	34.46	4243	35.1435	8671
1153.39	0.7794	0.99236	0.59476			34.1954	-1926	34.48	4270	35.1639	8659
1151.46	0.77541	0.9904	0.59522			34.2152	-1921	34.5	4267	35.1844	8645
1149.53	0.77193	0.98891	0.59561			34.235	-1917	34.52	4249	35.2049	8630
1147.6	0.76915	0.98822	0.59569			34.2548	-1929	34.54	4281	35.2253	8653
1145.67	0.76688	0.98835	0.59479			34.2746	-1921	34.56	4279	35.2458	8653
1143.74	0.76494	0.98897	0.59278			34.2944	-1930	34.58	4264	35.2662	8689
1141.81	0.76323	0.98971	0.59146			34.3142	-1940	34.6	4268	35.2867	8621
1139.88	0.76159	0.9903	0.5924			34.334	-1952	34.62	4277	35.3072	8620
1137.96	0.75987	0.99068	0.59454			34.3538	-1940	34.64	4303	35.3276	8726
1136.03	0.75793	0.99081	0.59629			34.3736	-1950	34.66	4323	35.3481	8644
1134.1	0.75574	0.99057	0.59746			34.3934	-1946	34.68	4336	35.3686	8723
1132.17	0.75337	0.98974	0.59842			34.4132	-1952	34.7	4353	35.389	8665
1130.24	0.75086	0.98818	0.59931			34.4331	-1952	34.72	4389	35.4095	8716
1128.31	0.74811	0.98604	0.6			34.4529	-1941	34.74	4434	35.43	8667
1126.38	0.74508	0.98396	0.59977			34.4727	-1951	34.76	4453	35.4504	8680
1124.45	0.74187	0.98245	0.59467			34.4925	-1931	34.78	4546	35.4709	8647
1122.53	0.73859	0.98162	0.58142			34.5123	-1948	34.8	4735	35.4913	8630
1120.6	0.73523	0.98144	0.56726			34.5321	-1946	34.82	4867	35.5118	8650
1118.67	0.73175	0.98195	0.56458			34.5519	-1931	34.84	5145	35.5323	8641
1116.74	0.72819	0.98322	0.57241			34.5717	-1947	34.86	5454	35.5527	8692
1114.81	0.72463	0.98504	0.58036			34.5915	-1940	34.88	5904	35.5732	8628
1112.88	0.72104	0.98681	0.58375			34.6113	-1941	34.9	6172	35.5937	8685
1110.95	0.71733	0.98792	0.5839			34.6311	-1950	34.92	6241	35.6141	8715
1109.02	0.71359	0.98824	0.58335			34.6509	-1938	34.94	6140	35.6346	8704
1107.1	0.71012	0.98788	0.58388			34.6707	-1945	34.96	5694	35.6551	8639
1105.17	0.70723	0.9869	0.58558			34.6905	-1948	34.98	5434	35.6755	8623
1103.24	0.70516	0.98532	0.58754			34.7103	-1951	35	5395	35.696	8599
1101.31	0.70401	0.98319	0.58894			34.7302	-1934	35.02	5203	35.7165	8622
1099.38	0.70374	0.98069	0.58977			34.75	-1940	35.04	4941	35.7369	8605
1097.45	0.7041	0.97806	0.59035			34.7698	-1942	35.06	4639	35.7574	8691
1095.52	0.70461	0.97547	0.59072			34.7896	-1949	35.08	4514	35.7779	8601
1093.59	0.70461	0.97302	0.59068			34.8094	-1922	35.1	4377	35.7983	8619
1091.67	0.7036	0.97076	0.58999			34.8292	-1919	35.12	4321	35.8188	8632
1089.74	0.70192	0.96874	0.58884			34.849	-1922	35.14	4328	35.8392	8664
1087.81	0.70023	0.96697	0.58752			34.8688	-1913	35.16	4315	35.8597	8652
1085.88	0.69852	0.96541	0.58592			34.8886	-1898	35.18	4296	35.8802	8636
1083.95	0.69657	0.96406	0.58371			34.9084	-1894	35.2	4295	35.9006	8644
1082.02	0.69442	0.96297	0.58048			34.9282	-1885	35.22	4257	35.9211	8646
1080.09	0.69228	0.96217	0.57525			34.948	-1882	35.24	4252	35.9416	8619
1078.16	0.69051	0.96172	0.5657			34.9678	-1865	35.26	4251	35.962	8622
1076.24	0.68944	0.96181	0.54769			34.9876	-1866	35.28	4249	35.9825	8633
1074.31	0.68922	0.96256	0.51811			35.0075	-1861	35.3	4261	36.0029	8612
1072.38	0.68986	0.96395	0.4823			35.0273	-1875	35.32	4283	36.0234	8651
1070.45	0.69037	0.96587	0.45489			35.0471	-1879	35.34	4279	36.0439	8586
1068.52	0.68939	0.96811	0.4484			35.0669	-1890	35.36	4235	36.0643	8637
1066.59	0.68825	0.97045	0.46335			35.0867	-1904	35.38	4250	36.0848	8600
1064.66	0.68953	0.97275	0.4892			35.1065	-1901	35.4	4244	36.1053	8627
1062.73	0.69234	0.97482	0.51335			35.1263	-1899	35.42	4241	36.1257	8641
1060.81	0.69408	0.97657	0.53025			35.1461	-1912	35.44	4244	36.1462	8616
1058.88	0.69486	0.97805	0.54122			35.1659	-1921	35.46	4244	36.1667	8625
1056.95	0.69662	0.97929	0.54917			35.1857	-1928	35.48	4257	36.1871	8604
1055.02	0.69971	0.98034	0.55556			35.2055	-1929	35.5	4252	36.2076	8578
1053.09	0.70281	0.9813	0.56062			35.2253	-1940	35.52	4271	36.2281	8639
1051.16	0.70539	0.98222	0.56456			35.2451	-1934	35.54	4250	36.2485	8585
1049.23	0.70775	0.98305	0.56771			35.2649	-1948	35.56	4233	36.269	8618
1047.3	0.71007	0.98375	0.57027			35.2848	-1952	35.58	4267	36.2894	8555
1045.38	0.71249	0.98433	0.5725			35.3046	-1948	35.6	4260	36.3099	8632
1043.45	0.71509	0.9848	0.57456			35.3244	-1943	35.62	4295	36.3304	8650
1041.52	0.7177	0.98514	0.57644			35.3442	-1943	35.64	4315	36.3508	8630
1039.59	0.72013	0.98543	0.57811			35.364	-1956	35.66	4343	36.3713	8602
1037.66	0.72276	0.98579	0.57983			35.3838	-1950	35.68	4385	36.3918	8619
1035.73	0.72611	0.98617	0.58191			35.4036	-1943	35.7	4398	36.4122	8573
1033.8	0.72965	0.9865	0.58404			35.4234	-1939	35.72	4478	36.4327	8609
1031.88	0.73228	0.98677	0.58557			35.4432	-1950	35.74	4450	36.4532	8568
1029.95	0.73342	0.98702	0.58611			35.463	-1957	35.76	4409	36.4736	8555
1028.02	0.73442	0.98733	0.58636			35.4828	-1947	35.78	4336	36.4941	8577
1026.09	0.73743	0.98769	0.58748			35.5026	-1950	35.8	4338	36.5145	8626
1024.16	0.74183	0.98809	0.58918			35.5224	-1942	35.82	4316	36.535	8576
1022.23	0.74564	0.98853	0.59045			35.5422	-1959	35.84	4322	36.5555	8575
1020.3	0.74869	0.98899	0.59122			35.562	-1956	35.86	4255	36.5759	8568
1018.37	0.75157	0.98947	0.59185			35.5819	-1951	35.88	4244	36.5964	8561
1016.45	0.75454	0.98994	0.59246			35.6017	-1950	35.9	4248	36.6169	8613
1014.52	0.75765	0.9904	0.5931			35.6215	-1947	35.92	4233	36.6373	8564
1012.59	0.76087	0.99083	0.59379			35.6413	-1943	35.94	4234	36.6578	8590
1010.66	0.76417	0.99127	0.59454			35.6611	-1944	35.96	4220	36.6783	8598
1008.73	0.76751	0.99173	0.5953			35.6809	-1945	35.98	4217	36.6987	8634
1006.8	0.7709	0.99221	0.59604			35.7007	-1951	36	4247	36.7192	8631
1004.87	0.77431	0.99276	0.59677			35.7205	-1943	36.02	4251	36.7396	8605
1002.94	0.77763	0.99338	0.59748			35.7403	-1935	36.04	4236	36.7601	8577
1001.02	0.78069	0.99399	0.59809			35.7601	-1940	36.06	4216	36.7806	8605
999.087	0.7834	0.9945	0.59859			35.7799	-1941	36.08	4253	36.801	8540
997.158	0.78577	0.9949	0.59899			35.7997	-1935	36.1	4228	36.8215	8591
995.229	0.78782	0.9952	0.5993			35.8195	-1934	36.12	4220	36.842	8608
993.3	0.78953	0.99534	0.59953			35.8393	-1950	36.14	4221	36.8624	8538
991.372	0.7909	0.9953	0.59971			35.8592	-1939	36.16	4216	36.8829	8565
989.443	0.79196	0.99499	0.59986			35.879	-1942	36.18	4252	36.9034	8564
987.514	0.79274	0.99422	0.59995			35.8988	-1948	36.2	4249	36.9238	8595
985.585	0.79325	0.99284	0.59997			35.9186	-1953	36.22	4262	36.9443	8526
983.657	0.79354	0.99084	0.59994			35.9384	-1961	36.24	4260	36.9648	8603
981.728	0.79374	0.98854	0.59991			35.9582	-1948	36.26	4263	36.9852	8575
979.799	0.79392	0.98652	0.5999			35.978	-1943	36.28	4299	37.0057	8544
977.87	0.79406	0.98542	0.5999			35.9978	-1951	36.3	4291	37.0262	8515
975.942	0.79416	0.98557	0.59988			36.0176	-1950	36.32	4301	37.0466	8550
974.013	0.79423	0.98683	0.59989			36.0374	-1954	36.34	4328	37.0671	8575
972.084	0.79409	0.98874	0.59995			36.0572	-1941	36.36	4365	37.0875	8557
970.155	0.7935	0.99076	0.60005			36.077	-1950	36.38	4414	37.108	8589
968.227	0.7922	0.99249	0.60013			36.0968	-1965	36.4	4468	37.1285	8546
966.298	0.79017	0.99377	0.6002			36.1166	-1962	36.42	4647	37.1489	8545
964.369	0.78794	0.99467	0.60027			36.1364	-1946	36.44	4777	37.1694	8588
962.44	0.78624	0.99528	0.6001			36.1563	-1957	36.46	4909	37.1899	8534
960.512	0.78539	0.99565	0.59953			36.1761	-1942	36.48	5186	37.2103	8573
958.583	0.78508	0.99583	0.5987			36.1959	-1958	36.5	5454	37.2308	8515
956.654	0.78497	0.99588	0.59791			36.2157	-1960	36.52	5578	37.2512	8538
954.726	0.78506	0.99592	0.59724			36.2355	-1956	36.54	5577	37.2717	8573
952.797	0.78536	0.99601	0.59662			36.2553	-1958	36.56	5320	37.2922	8562
950.868	0.78585	0.99613	0.59634			36.2751	-1956	36.58	5139	37.3126	8589
948.939	0.78656	0.99627	0.59674			36.2949	-1943	36.6	5038	37.3331	8512
947.011	0.78747	0.99647	0.59765			36.3147	-1950	36.62	4935	37.3536	8586
945.082	0.78857	0.99672	0.59859			36.3345	-1953	36.64	4784	37.374	8531
943.153	0.78983	0.99701	0.59928			36.3543	-1951	36.66	4607	37.3945	8522
941.224	0.79111	0.99733	0.59971			36.3741	-1942	36.68	4448	37.415	8566
939.296	0.79229	0.99764	0.59991			36.3939	-1939	36.7	4371	37.4354	8536
937.367	0.79332	0.99791	0.59996			36.4137	-1938	36.72	4312	37.4559	8516
935.438	0.79423	0.99809	0.59996			36.4336	-1944	36.74	4298	37.4764	8507
933.509	0.79503	0.998	0.59996			36.4534	-1929	36.76	4250	37.4968	8506
931.581	0.79574	0.99725	0.59992			36.4732	-1916	36.78	4229	37.5173	8591
929.652	0.79639	0.99582	0.59986			36.493	-1931	36.8	4251	37.5378	8529
927.723	0.79696	0.99436	0.59978			36.5128	-1913	36.82	4237	37.5582	8549
925.794	0.79742	0.99373	0.5997			36.5326	-1909	36.84	4242	37.5787	8528
923.866	0.79788	0.99424	0.59969			36.5524	-1919	36.86	4241	37.5991	8556
921.937	0.79833	0.99535	0.6			36.5722	-1900	36.88	4237	37.6196	8557
920.008	0.79873	0.99633	0.59977			36.592	-1904	36.9	4231	37.6401	8524
918.08	0.79911	0.99692	0.59607			36.6118	-1889	36.92	4217	37.6605	8595
916.151	0.7995	0.99729	0.58296			36.6316	-1897	36.94	4209	37.681	8559
914.222	0.79983	0.99763	0.55801			36.6514	-1902	36.96	4229	37.7015	8510
912.293	0.8	0.99791	0.53383			36.6712	-1899	36.98	4209	37.7219	8572
910.365	0.80003	0.99813	0.52926			36.691	-1932	37	4243	37.7424	8498
908.436	0.79994	0.99836	0.54463			36.7108	-1919	37.02	4220	37.7629	8542
906.507	0.79972	0.99863	0.5633			36.7307	-1920	37.04	4252	37.7833	8514
904.578	0.7995	0.99889	0.57501			36.7505	-1927	37.06	4229	37.8038	8564
902.65	0.79935	0.99911	0.581			36.7703	-1925	37.08	4249	37.8242	8528
900.721	0.79927	0.99931	0.5846			36.7901	-1944	37.1	4276	37.8447	8535
898.792	0.79928	0.99951	0.58748			36.8099	-1936	37.12	4306	37.8652	8507
896.863	0.79936	0.99969	0.59001			36.8297	-1938	37.14	4302	37.8856	8553
894.935	0.79936	0.99982	0.5919			36.8495	-1950	37.16	4325	37.9061	8548
893.006	0.79921	0.99993	0.59311			36.8693	-1945	37.18	4375	37.9266	8530
891.077	0.79928	1	0.59404			36.8891	-1954	37.2	4428	37.947	8468
889.148	0.79966	1.00002	0.59488			36.9089	-1948	37.22	4512	37.9675	8504
887.22	0.79984	1.00001	0.59537			36.9287	-1947	37.24	4677	37.988	8535
885.291	0.79963	0.99999	0.59543			36.9485	-1942	37.26	4794	38.0084	8496
883.362	0.79924	0.99997	0.5952			36.9683	-1946	37.28	4937	38.0289	8521
881.433	0.79877	0.99996	0.59474			36.9881	-1947	37.3	4994	38.0493	8536
879.505	0.79856	0.99998	0.59425			37.008	-1958	37.32	5026	38.0698	8519
877.576	0.79903	1.00003	0.59398			37.0278	-1953	37.34	4869	38.0903	8527
875.647	0.79969	1.00004	0.59383			37.0476	-1954	37.36	4723	38.1107	8523
873.719	0.79995	1.00003	0.59366			37.0674	-1962	37.38	4731	38.1312	8482
871.79	0.79996	1	0.59367			37.0872	-1966	37.4	4600	38.1517	8565
869.861	0.8	1	0.59391			37.107	-1956	37.42	4616	38.1721	8518
867.932	0.80001	0.99992	0.59437			37.1268	-1961	37.44	4451	38.1926	8529
866.004	0.79991	0.99977	0.59504			37.1466	-1954	37.46	4343	38.2131	8543
864.075	0.79971	0.99951	0.59578			37.1664	-1948	37.48	4276	38.2335	8477
862.146	0.79942	0.99913	0.59653			37.1862	-1947	37.5	4277	38.254	8531
860.217	0.79906	0.9987	0.59736			37.206	-1940	37.52	4259	38.2745	8508
858.289	0.79856	0.99824	0.59839			37.2258	-1948	37.54	4277	38.2949	8487
856.36	0.79791	0.99773	0.59941			37.2456	-1922	37.56	4222	38.3154	8506
854.431	0.79723	0.99726	0.6			37.2654	-1951	37.58	4222	38.3358	8531
852.502	0.79653	0.99679	0.59996			37.2852	-1937	37.6	4214	38.3563	8515
850.574	0.79561	0.99627	0.59915			37.3051	-1924	37.62	4225	38.3768	8530
848.645	0.79436	0.99575	0.59798			37.3249	-1933	37.64	4204	38.3972	8497
846.716	0.79283	0.99528	0.59652			37.3447	-1937	37.66	4213	38.4177	8535
844.787	0.7913	0.99492	0.59475			37.3645	-1931	37.68	4197	38.4382	8467
842.859	0.79042	0.99479	0.59273			37.3843	-1928	37.7	4213	38.4586	8499
840.93	0.79068	0.99488	0.59066			37.4041	-1936	37.72	4201	38.4791	8477
839.001	0.79176	0.99516	0.58883			37.4239	-1936	37.74	4197	38.4996	8497
837.072	0.79274	0.99563	0.58736			37.4437	-1918	37.76	4193	38.52	8489
835.144	0.79322	0.9962	0.58608			37.4635	-1934	37.78	4208	38.5405	8490
833.215	0.79336	0.99682	0.58481			37.4833	-1945	37.8	4186	38.5609	8519
831.286	0.79348	0.99746	0.58339			37.5031	-1939	37.82	4195	38.5814	8489
829.358	0.79377	0.99807	0.58169			37.5229	-1945	37.84	4198	38.6019	8502
827.429	0.79432	0.99857	0.57969			37.5427	-1944	37.86	4197	38.6223	8530
825.5	0.79504	0.9989	0.57735			37.5625	-1946	37.88	4204	38.6428	8503
823.571	0.79572	0.99913	0.57461			37.5824	-1955	37.9	4220	38.6633	8435
821.643	0.79625	0.99934	0.5715			37.6022	-1960	37.92	4246	38.6837	8539
819.714	0.79659	0.99947	0.56803			37.622	-1958	37.94	4200	38.7042	8538
817.785	0.79668	0.99954	0.56415			37.6418	-1953	37.96	4211	38.7247	8488
815.856	0.79649	0.99958	0.55996			37.6616	-1961	37.98	4218	38.7451	8524
813.928	0.79615	0.99963	0.55561			37.6814	-1958	38	4258	38.7656	8472
811.999	0.79584	0.99963	0.55119			37.7012	-1959	38.02	4229	38.7861	8491
810.07	0.7957	0.9996	0.54682			37.721	-1956	38.04	4289	38.8065	8497
808.141	0.79584	0.99961	0.54278			37.7408	-1942	38.06	4303	38.827	8496
806.213	0.7962	0.9997	0.53927			37.7606	-1971	38.08	4336	38.8474	8458
804.284	0.79664	0.99979	0.53628			37.7804	-1958	38.1	4297	38.8679	8505
802.355	0.79713	0.99979	0.5337			37.8002	-1948	38.12	4271	38.8884	8477
800.426	0.79766	0.99973	0.53133			37.82	-1950	38.14	4223	38.9088	8549
798.498	0.7982	0.99974	0.52882			37.8398	-1963	38.16	4242	38.9293	8491
796.569	0.79863	0.99982	0.52588			37.8596	-1957	38.18	4232	38.9498	8467
794.64	0.79899	0.99993	0.52247			37.8795	-1956	38.2	4212	38.9702	8512
792.712	0.7993	0.99998	0.51886			37.8993	-1945	38.22	4190	38.9907	8474
790.783	0.79949	1	0.51549			37.9191	-1961	38.24	4202	39.0112	8500
788.854	0.79971	1.00002	0.51273			37.9389	-1956	38.26	4221	39.0316	8532
786.925	0.79986	1.00003	0.51058			37.9587	-1962	38.28	4195	39.0521	8494
784.997	0.79995	1.00004	0.50882			37.9785	-1952	38.3	4198	39.0725	8486
783.068	0.8	1.00006	0.50728			37.9983	-1952	38.32	4169	39.093	8521
781.139	0.80003	0.99997	0.50597			38.0181	-1956	38.34	4186	39.1135	8478
779.21	0.80005	0.99973	0.50519			38.0379	-1962	38.36	4173	39.1339	8480
777.282	0.80009	0.99948	0.50528			38.0577	-1961	38.38	4172	39.1544	8502
775.353	0.80014	0.99933	0.50641			38.0775	-1954	38.4	4163	39.1749	8520
773.424	0.80016	0.99913	0.50877			38.0973	-1945	38.42	4182	39.1953	8478
771.495	0.8001	0.99875	0.51255			38.1171	-1953	38.44	4192	39.2158	8466
769.567	0.79996	0.99821	0.51763			38.1369	-1947	38.46	4239	39.2363	8463
767.638	0.79981	0.99749	0.52367			38.1568	-1958	38.48	4225	39.2567	8495
765.709	0.79992	0.99652	0.53022			38.1766	-1947	38.5	4217	39.2772	8478
763.78	0.79997	0.9953	0.53691			38.1964	-1946	38.52	4234	39.2976	8506
761.852	0.79995	0.99378	0.54343			38.2162	-1946	38.54	4195	39.3181	8494
759.923	0.79983	0.99188	0.5494			38.236	-1955	38.56	4231	39.3386	8500
757.994	0.79969	0.98959	0.55446			38.2558	-1956	38.58	4213	39.359	8469
756.065	0.7996	0.987	0.55837			38.2756	-1961	38.6	4215	39.3795	8529
754.137	0.7995	0.98421	0.56067			38.2954	-1959	38.62	4246	39.4	8525
752.208	0.79922	0.98129	0.5605			38.3152	-1952	38.64	4245	39.4204	8533
750.279	0.79871	0.97834	0.55675			38.335	-1947	38.66	4232	39.4409	8475
748.351	0.79799	0.97548	0.54794			38.3548	-1950	38.68	4279	39.4614	8493
746.422	0.79706	0.97284	0.5321			38.3746	-1948	38.7	4308	39.4818	8518
744.493	0.79595	0.97046	0.50717			38.3944	-1949	38.72	4355	39.5023	8479
742.564	0.79498	0.96836	0.47162			38.4142	-1961	38.74	4426	39.5228	8495
740.636	0.79462	0.96655	0.42579			38.434	-1965	38.76	4509	39.5432	8511
738.707	0.79501	0.9651	0.37587			38.4539	-1961	38.78	4677	39.5637	8483
736.778	0.79588	0.96407	0.33573			38.4737	-1953	38.8	4771	39.5842	8484
734.849	0.79683	0.96364	0.31866			38.4935	-1951	38.82	4758	39.6046	8467
732.921	0.79755	0.964	0.32592			38.5133	-1963	38.84	4816	39.6251	8527
730.992	0.79788	0.96517	0.34865			38.5331	-1955	38.86	4774	39.6455	8474
729.063	0.79786	0.96714	0.37803			38.5529	-1954	38.88	4646	39.666	8479
727.134	0.79755	0.96983	0.40858			38.5727	-1963	38.9	4584	39.6865	8504
725.206	0.79701	0.97313	0.43627			38.5925	-1959	38.92	4541	39.7069	8490
723.277	0.79629	0.9768	0.45853			38.6123	-1957	38.94	4474	39.7274	8488
721.348	0.79545	0.98054	0.47522			38.6321	-1963	38.96	4380	39.7479	8473
719.419	0.79451	0.98407	0.48717			38.6519	-1946	38.98	4347	39.7683	8484
717.491	0.79356	0.98716	0.49544			38.6717	-1952	39	4274	39.7888	8489
715.562	0.79273	0.98983	0.50185			38.6915	-1952	39.02	4212	39.8092	8491
713.633	0.79203	0.99218	0.50787			38.7113	-1949	39.04	4201	39.8297	8486
711.704	0.79127	0.99422	0.514			38.7312	-1956	39.06	4230	39.8502	8499
709.776	0.79022	0.99599	0.52025			38.751	-1956	39.08	4212	39.8706	8491
707.847	0.78898	0.99755	0.52661			38.7708	-1954	39.1	4176	39.8911	8541
705.918	0.78776	0.99899	0.53313			38.7906	-1946	39.12	4174	39.9116	8483
703.99	0.78655	1	0.53969			38.8104	-1949	39.14	4194	39.932	8499
702.061	0.78551	0.99994	0.54611			38.8302	-1951	39.16	4185	39.9525	8466
700.132	0.78494	0.998	0.5524			38.85	-1948	39.18	4160	39.973	8500
698.203	0.78493	0.99406	0.55878			38.8698	-1931	39.2	4187	39.9934	8530
696.275	0.78529	0.98848	0.56537			38.8896	-1932	39.22	4201	40.0139	8499
694.346	0.78583	0.98203	0.57204			38.9094	-1945	39.24	4161	40.0344	8477
692.417	0.78637	0.97557	0.57872			38.9292	-1939	39.26	4192	40.0548	8467
690.488	0.78669	0.9696	0.58511			38.949	-1952	39.28	4183	40.0753	8500
688.56	0.78659	0.96437	0.58992			38.9688	-1936	39.3	4189	40.0958	8493
686.631	0.7861	0.96055	0.59058			38.9886	-1930	39.32	4171	40.1162	8467
684.702	0.78559	0.95897	0.58519			39.0084	-1942	39.34	4222	40.1367	8489
682.773	0.78518	0.95967	0.57574			39.0283	-1946	39.36	4200	40.1571	8489
680.845	0.78476	0.96195	0.56398			39.0481	-1955	39.38	4193	40.1776	8471
678.916	0.78441	0.96485	0.54009			39.0679	-1950	39.4	4210	40.1981	8508
676.987	0.78418	0.96772	0.48883			39.0877	-1939	39.42	4232	40.2185	8531
675.058	0.78405	0.97031	0.41587			39.1075	-1950	39.44	4230	40.239	8485
673.13	0.78402	0.9725	0.35764			39.1273	-1966	39.46	4283	40.2595	8468
671.201	0.7842	0.97419	0.34289			39.1471	-1963	39.48	4284	40.2799	8461
669.272	0.78405	0.97586	0.374			39.1669	-1952	39.5	4367	40.3004	8506
667.343	0.78277	0.97784	0.42755			39.1867	-1962	39.52	4432	40.3209	8494
665.415	0.78183	0.97912	0.45308			39.2065	-1961	39.54	4511	40.3413	8481
663.486	0.78158	0.97989	0.4607			39.2263	-1959	39.56	4494	40.3618	8505
661.557	0.78151	0.98066	0.46416			39.2461	-1948	39.58	4537	40.3822	8533
659.629	0.78163	0.98173	0.46616			39.2659	-1959	39.6	4486	40.4027	8515
657.7	0.78207	0.98293	0.46843			39.2857	-1966	39.62	4444	40.4232	8514
655.771	0.7828	0.98386	0.47114			39.3056	-1965	39.64	4369	40.4436	8532
653.842	0.7835	0.98458	0.47395			39.3254	-1966	39.66	4347	40.4641	8503
651.914	0.78421	0.98529	0.47723			39.3452	-1963	39.68	4368	40.4846	8517
649.985	0.78508	0.98592	0.48145			39.365	-1963	39.7	4367	40.505	8521
648.056	0.786	0.98657	0.48664			39.3848	-1960	39.72	4233	40.5255	8511
646.127	0.78702	0.98731	0.49237			39.4046	-1959	39.74	4235	40.546	8491
644.199	0.78794	0.98789	0.49821			39.4244	-1959	39.76	4205	40.5664	8505
642.27	0.78851	0.98821	0.50397			39.4442	-1957	39.78	4193	40.5869	8511
640.341	0.78907	0.98831	0.50979			39.464	-1954	39.8	4194	40.6073	8530
638.412	0.78986	0.98839	0.51576			39.4838	-1960	39.82	4188	40.6278	8513
636.484	0.79065	0.98875	0.52166			39.5036	-1958	39.84	4211	40.6483	8515
634.555	0.79114	0.98921	0.52725			39.5234	-1949	39.86	4182	40.6687	8513
632.626	0.79132	0.98954	0.53261			39.5432	-1948	39.88	4179	40.6892	8506
630.697	0.7913	0.98992	0.53788			39.563	-1949	39.9	4178	40.7097	8488
628.769	0.79105	0.99048	0.54284			39.5828	-1956	39.92	4142	40.7301	8504
626.84	0.79103	0.99153	0.5476			39.6027	-1954	39.94	4154	40.7506	8521
624.911	0.79171	0.99354	0.55295			39.6225	-1947	39.96	4165	40.7711	8496
622.983	0.79244	0.99561	0.55878			39.6423	-1951	39.98	4157	40.7915	8476
621.054	0.79284	0.99634	0.56421			39.6621	-1958	40	4126	40.812	8496
619.125	0.79348	0.9964	0.56945			39.6819	-1956	40.02	4156	40.8325	8494
617.196	0.79465	0.99685	0.57495			39.7017	-1948	40.04	4189	40.8529	8504
615.268	0.7963	0.9974	0.58039			39.7215	-1958	40.06	4177	40.8734	8488
613.339	0.79816	0.99804	0.58558			39.7413	-1957	40.08	4167	40.8938	8532
611.41	0.79945	0.99897	0.59043			39.7611	-1954	40.1	4160	40.9143	8501
609.481	0.8	0.99972	0.59517			39.7809	-1952	40.12	4155	40.9348	8518
607.553	0.79972	1	0.59817			39.8007	-1960	40.14	4162	40.9552	8519
605.624	0.79922	0.99983	0.6			39.8205	-1963	40.16	4157	40.9757	8526
603.695	0.79921	0.99959	0.59596			39.8403	-1959	40.18	4157	40.9962	8558
601.766	0.79952	0.99954	0.59323			39.8601	-1956	40.2	4148	41.0166	8548
599.838	0.8	1	0.6			39.88	-1961	40.22	4209	41.0371	8498
						39.8998	-1965	40.24	4188	41.0576	8528
						39.9196	-1959	40.26	4204	41.078	8517
						39.9394	-1951	40.28	4197	41.0985	8491
						39.9592	-1966	40.3	4193	41.1189	8487
						39.979	-1965	40.32	4230	41.1394	8473
						39.9988	-1962	40.34	4209	41.1599	8551
						40.0186	-1961	40.36	4202	41.1803	8510
						40.0384	-1960	40.38	4191	41.2008	8509
						40.0582	-1962	40.4	4194	41.2213	8553
						40.078	-1953	40.42	4198	41.2417	8481
						40.0978	-1967	40.44	4188	41.2622	8530
						40.1176	-1968	40.46	4163	41.2827	8530
						40.1374	-1960	40.48	4169	41.3031	8512
						40.1572	-1960	40.5	4167	41.3236	8570
						40.1771	-1959	40.52	4183	41.3441	8512
						40.1969	-1958	40.54	4183	41.3645	8504
						40.2167	-1963	40.56	4160	41.385	8543
						40.2365	-1956	40.58	4164	41.4054	8506
						40.2563	-1958	40.6	4160	41.4259	8511
						40.2761	-1964	40.62	4160	41.4464	8516
						40.2959	-1958	40.64	4166	41.4668	8533
						40.3157	-1965	40.66	4156	41.4873	8529
						40.3355	-1971	40.68	4139	41.5078	8500
						40.3553	-1969	40.7	4127	41.5282	8510
						40.3751	-1968	40.72	4138	41.5487	8495
						40.3949	-1967	40.74	4180	41.5692	8584
						40.4147	-1964	40.76	4141	41.5896	8535
						40.4345	-1955	40.78	4145	41.6101	8527
						40.4544	-1949	40.8	4146	41.6305	8535
						40.4742	-1972	40.82	4161	41.651	8515
						40.494	-1963	40.84	4153	41.6715	8540
						40.5138	-1971	40.86	4151	41.6919	8502
						40.5336	-1960	40.88	4167	41.7124	8521
						40.5534	-1952	40.9	4177	41.7329	8541
						40.5732	-1956	40.92	4148	41.7533	8504
						40.593	-1963	40.94	4161	41.7738	8520
						40.6128	-1957	40.96	4176	41.7943	8480
						40.6326	-1962	40.98	4126	41.8147	8490
						40.6524	-1965	41	4158	41.8352	8544
						40.6722	-1972	41.02	4161	41.8556	8537
						40.692	-1962	41.04	4166	41.8761	8500
						40.7118	-1967	41.06	4165	41.8966	8543
						40.7316	-1965	41.08	4145	41.917	8531
						40.7515	-1960	41.1	4163	41.9375	8531
						40.7713	-1972	41.12	4163	41.958	8514
						40.7911	-1958	41.14	4148	41.9784	8540
						40.8109	-1962	41.16	4193	41.9989	8531
						40.8307	-1961	41.18	4166	42.0194	8522
						40.8505	-1960	41.2	4132	42.0398	8536
						40.8703	-1951	41.22	4175	42.0603	8512
						40.8901	-1967	41.24	4167	42.0808	8534
						40.9099	-1952	41.26	4143	42.1012	8535
						40.9297	-1967	41.28	4158	42.1217	8511
						40.9495	-1964	41.3	4180	42.1422	8492
						40.9693	-1956	41.32	4160	42.1626	8516
						40.9891	-1964	41.34	4164	42.1831	8507
						41.0089	-1960	41.36	4195	42.2035	8508
						41.0288	-1970	41.38	4184	42.224	8504
						41.0486	-1971	41.4	4186	42.2445	8550
						41.0684	-1962	41.42	4196	42.2649	8531
						41.0882	-1955	41.44	4191	42.2854	8489
						41.108	-1967	41.46	4192	42.3059	8535
						41.1278	-1971	41.48	4223	42.3263	8586
						41.1476	-1964	41.5	4194	42.3468	8523
						41.1674	-1959	41.52	4229	42.3672	8566
						41.1872	-1975	41.54	4231	42.3877	8535
						41.207	-1966	41.56	4231	42.4082	8549
						41.2268	-1961	41.58	4272	42.4286	8539
						41.2466	-1959	41.6	4312	42.4491	8518
						41.2664	-1959	41.62	4393	42.4696	8506
						41.2862	-1965	41.64	4441	42.49	8546
						41.306	-1963	41.66	4540	42.5105	8515
						41.3259	-1957	41.68	4669	42.531	8484
						41.3457	-1961	41.7	4861	42.5514	8510
						41.3655	-1948	41.72	4922	42.5719	8517
						41.3853	-1967	41.74	4927	42.5924	8507
						41.4051	-1939	41.76	4920	42.6128	8495
						41.4249	-1959	41.78	4708	42.6333	8504
						41.4447	-1955	41.8	4653	42.6538	8495
						41.4645	-1972	41.82	4660	42.6742	8542
						41.4843	-1964	41.84	4581	42.6947	8518
						41.5041	-1975	41.86	4483	42.7151	8529
						41.5239	-1954	41.88	4415	42.7356	8506
						41.5437	-1950	41.9	4334	42.7561	8526
						41.5635	-1966	41.92	4266	42.7765	8506
						41.5833	-1956	41.94	4248	42.797	8496
						41.6032	-1954	41.96	4216	42.8175	8524
						41.623	-1955	41.98	4215	42.8379	8514
						41.6428	-1956	42	4199	42.8584	8495
						41.6626	-1950	42.02	4192	42.8788	8547
						41.6824	-1942	42.04	4183	42.8993	8527
						41.7022	-1945	42.06	4200	42.9198	8556
						41.722	-1947	42.08	4182	42.9402	8542
						41.7418	-1933	42.1	4178	42.9607	8477
						41.7616	-1942	42.12	4189	42.9812	8440
						41.7814	-1930	42.14	4195	43.0016	8527
						41.8012	-1942	42.16	4206	43.0221	8511
						41.821	-1930	42.18	4183	43.0426	8482
						41.8408	-1938	42.2	4185	43.063	8495
						41.8606	-1937	42.22	4191	43.0835	8491
						41.8804	-1938	42.24	4214	43.1039	8497
						41.9003	-1945	42.26	4257	43.1244	8534
						41.9201	-1958	42.28	4226	43.1449	8489
						41.9399	-1946	42.3	4263	43.1653	8512
						41.9597	-1937	42.32	4262	43.1858	8467
						41.9795	-1951	42.34	4304	43.2063	8476
						41.9993	-1949	42.36	4322	43.2267	8482
						42.0191	-1941	42.38	4356	43.2472	8499
						42.0389	-1954	42.4	4436	43.2677	8472
						42.0587	-1959	42.42	4500	43.2881	8477
						42.0785	-1954	42.44	4529	43.3086	8492
						42.0983	-1956	42.46	4492	43.3291	8521
						42.1181	-1962	42.48	4379	43.3495	8473
						42.1379	-1961	42.5	4394	43.37	8531
						42.1577	-1952	42.52	4360	43.3905	8490
						42.1776	-1962	42.54	4376	43.4109	8506
						42.1974	-1963	42.56	4348	43.4314	8476
						42.2172	-1964	42.58	4290	43.4518	8508
						42.237	-1951	42.6	4274	43.4723	8503
						42.2568	-1957	42.62	4211	43.4928	8488
						42.2766	-1962	42.64	4204	43.5132	8456
						42.2964	-1959	42.66	4210	43.5337	8483
						42.3162	-1954	42.68	4195	43.5542	8526
						42.336	-1963	42.7	4204	43.5746	8482
						42.3558	-1959	42.72	4195	43.5951	8502
						42.3756	-1954	42.74	4176	43.6155	8494
						42.3954	-1952	42.76	4213	43.636	8490
						42.4152	-1946	42.78	4193	43.6565	8464
						42.435	-1952	42.8	4193	43.6769	8483
						42.4548	-1954	42.82	4213	43.6974	8478
						42.4747	-1956	42.84	4252	43.7179	8473
						42.4945	-1955	42.86	4216	43.7383	8475
						42.5143	-1945	42.88	4225	43.7588	8480
						42.5341	-1947	42.9	4215	43.7793	8485
						42.5539	-1955	42.92	4249	43.7997	8486
						42.5737	-1951	42.94	4234	43.8202	8467
						42.5935	-1958	42.96	4247	43.8407	8497
						42.6133	-1956	42.98	4285	43.8611	8491
						42.6331	-1960	43	4283	43.8816	8489
						42.6529	-1963	43.02	4400	43.9021	8473
						42.6727	-1966	43.04	4423	43.9225	8462
						42.6925	-1959	43.06	4559	43.943	8478
						42.7123	-1959	43.08	4628	43.9634	8501
						42.7321	-1968	43.1	4723	43.9839	8502
						42.752	-1961	43.12	4756	44.0044	8521
						42.7718	-1967	43.14	4713	44.0248	8478
						42.7916	-1972	43.16	4660	44.0453	8502
						42.8114	-1973	43.18	4545	44.0658	8478
						42.8312	-1954	43.2	4483	44.0862	8449
						42.851	-1963	43.22	4518	44.1067	8503
						42.8708	-1962	43.24	4509	44.1272	8495
						42.8906	-1972	43.26	4427	44.1476	8456
						42.9104	-1959	43.28	4323	44.1681	8507
						42.9302	-1968	43.3	4305	44.1885	8446
						42.95	-1964	43.32	4256	44.209	8469
						42.9698	-1966	43.34	4199	44.2295	8438
						42.9896	-1974	43.36	4215	44.2499	8462
						43.0094	-1962	43.38	4200	44.2704	8474
						43.0292	-1959	43.4	4217	44.2909	8466
						43.0491	-1955	43.42	4200	44.3113	8452
						43.0689	-1965	43.44	4186	44.3318	8436
						43.0887	-1952	43.46	4185	44.3523	8434
						43.1085	-1944	43.48	4200	44.3727	8449
						43.1283	-1924	43.5	4176	44.3932	8464
						43.1481	-1945	43.52	4190	44.4136	8462
						43.1679	-1943	43.54	4198	44.4341	8460
						43.1877	-1935	43.56	4189	44.4546	8488
						43.2075	-1949	43.58	4187	44.475	8455
						43.2273	-1945	43.6	4234	44.4955	8454
						43.2471	-1941	43.62	4183	44.516	8466
						43.2669	-1938	43.64	4212	44.5364	8462
						43.2867	-1937	43.66	4222	44.5569	8442
						43.3065	-1962	43.68	4187	44.5774	8451
						43.3264	-1952	43.7	4247	44.5978	8424
						43.3462	-1957	43.72	4265	44.6183	8455
						43.366	-1947	43.74	4276	44.6388	8444
						43.3858	-1945	43.76	4301	44.6592	8476
						43.4056	-1951	43.78	4274	44.6797	8437
						43.4254	-1959	43.8	4324	44.7002	8418
						43.4452	-1956	43.82	4320	44.7206	8468
						43.465	-1957	43.84	4265	44.7411	8439
						43.4848	-1957	43.86	4307	44.7615	8491
						43.5046	-1968	43.88	4282	44.782	8441
						43.5244	-1950	43.9	4257	44.8025	8413
						43.5442	-1959	43.92	4242	44.8229	8418
						43.564	-1968	43.94	4258	44.8434	8510
						43.5838	-1964	43.96	4215	44.8639	8444
						43.6036	-1962	43.98	4185	44.8843	8468
						43.6235	-1946	44	4201	44.9048	8449
						43.6433	-1955	44.02	4206	44.9252	8404
						43.6631	-1959	44.04	4185	44.9457	8424
						43.6829	-1966	44.06	4174	44.9662	8420
						43.7027	-1954	44.08	4174	44.9866	8415
						43.7225	-1952	44.1	4178	45.0071	8426
						43.7423	-1951	44.12	4177
						43.7621	-1956	44.14	4184
						43.7819	-1971	44.16	4186
						43.8017	-1959	44.18	4186
						43.8215	-1960	44.2	4208
						43.8413	-1964	44.22	4197
						43.8611	-1951	44.24	4241
						43.8809	-1956	44.26	4206
						43.9008	-1958	44.28	4236
						43.9206	-1960	44.3	4246
						43.9404	-1963	44.32	4225
						43.9602	-1966	44.34	4264
						43.98	-1948	44.36	4332
						43.9998	-1954	44.38	4327
						44.0196	-1965	44.4	4405
						44.0394	-1966	44.42	4444
						44.0592	-1957	44.44	4506
						44.079	-1969	44.46	4590
						44.0988	-1968	44.48	4569
						44.1186	-1957	44.5	4495
						44.1384	-1963	44.52	4473
						44.1582	-1969	44.54	4417
						44.178	-1954	44.56	4443
						44.1979	-1969	44.58	4441
						44.2177	-1960	44.6	4357
						44.2375	-1968	44.62	4352
						44.2573	-1960	44.64	4307
						44.2771	-1960	44.66	4222
						44.2969	-1969	44.68	4228
						44.3167	-1964	44.7	4201
						44.3365	-1957	44.72	4217
						44.3563	-1956	44.74	4206
						44.3761	-1951	44.76	4194
						44.3959	-1958	44.78	4187
[truncated: 31 more rows]

## Sheet: Suppl Fig 13-CAT
Suppl Fig 13a
	Activity recovery (%)					Immobiliztaion efficiency (%)					Relative activity (%)
	Test 1	Test 2	Test 3	Aaverage	Std.	Test 1	Test 2	Test 3	Aaverage	Std.	Test 1	Test 2	Test 3	Aaverage	Std.
Free CAT											100.7	102.224	97.0747	99.9998	2.15996
CAT@ZIF-8	54.8593	59.3171	56.942	57.0395	1.8212	106.213	99.7974	100.54	102.184	2.86527	64.9497	61.5521	60.4353	62.3124	1.9198
CAT@Zn(HTM)\-(2)	90.9975	88.3949	90.9462	90.1129	1.21495	100.524	99.4106	97.0531	98.9959	1.44699	89.6912	87.1261	89.6407	88.8193	1.19751
Suppl Fig 13c	IR						Suppl Fig 13d	XRD						Suppl Fig 13e	BET										Suppl Fig 13f	XPS					Suppl Fig 13g	CD					Suppl Fig 13h	repeating
																			inset
Wavenumber (cm-1)	% Transmittance						2 theta (degree)	Intensity (a. u.)	2 theta (degree)	Intensity (a. u.)				Diameter (nm)	dV(d) (cc/nm/g)	Diameter (nm)	dV(d) (cc/nm/g)		Relative pressure (P/P0)	Volume@STP (cc/g)	Relative pressure (P/P0)	Volume@STP (cc/g)			Binding energy (eV)	Intensity (a. u.)	Binding energy (eV)	Intensity (a. u.)			Wavelength (nm)	△ε (moM-1cm-1)						Relative activity (%)
	CAT	CAT@Zn(HTM)/-(2)	HTM					Simulated ZIF-8		CAT@ZIF-8	CAT@Zn(HTM)\-(2)			CAT@ZIF-8		CAT@Zn(HTM)\-(2)			CAT@ZIF-8		CAT@Zn(HTM)\-(2)				CAT@ZIF-8		CAT@Zn(HTM)\-(2)					Free CAT	CAT@ZIF-8	CAT@Zn(HTM)\-(2)			Round	Test 1	Test 2	Test 3	Aaverage	Std.
3996.35	0.80001	0.99991	0.60082				5	-1780	5	4463	8562			0.666	0	1.144	0		1.14196e-05	5.2564	0.01005	0.0166			1051.1	40631.9	1050.9	24669.8			280	0.11109	-0.17731	-0.17521			1	100.763	99.2099	100.027	100	0.634458
3994.42	0.80004	0.99999	0.60091				5.0198	-1791	5.02	4487	8522			0.694	0	1.193	0		2.69125e-05	10.534	0.05366	0.8133			1051.05	41084.6	1050.85	24638.5			279.5	0.16205	0.18036	-0.00535			2	93.1121	95.1927	93.5223	93.9424	0.89986
3992.49	0.8	1	0.60089				5.0396	-1765	5.04	4494	8568			0.723	0	1.245	0		4.45257e-05	15.7343	0.10339	1.7492			1051	41278.4	1050.8	24291.3			279	0.13129	0.07439	-0.13396			3	93.2144	85.8972	88.3397	89.1504	3.04172
3990.56	0.79985	0.99993	0.60077				5.0594	-1789	5.06	4495	8524			0.753	0.11209	1.299	0		6.18633e-05	20.8254	0.15357	2.6099			1050.95	41675.5	1050.75	24659.5			278.5	0.15678	0.03405	-0.15058			4	88.1502	88.464	87.1053	87.9065	0.580863
3988.63	0.79959	0.99983	0.60057				5.0792	-1783	5.08	4498	8520			0.785	0.3876	1.356	0		8.87044e-05	29.3189	0.20344	3.3658			1050.9	40619.7	1050.7	24349.7			278	0.16338	0.02135	-0.1562			5	84.3564	83.5231	82.0484	83.3093	0.954303
3986.7	0.79936	0.99976	0.60043				5.099	-1784	5.1	4466	8563			0.818	0.78022	1.416	0		0.000194696	76.2325	0.25329	4.2527			1050.85	40749.9	1050.65	24340.2			277.5	0.16331	0.01398	-0.1639			6	77.3492	78.0772	76.3567	77.261	0.705157
3984.77	0.7993	0.99972	0.60042				5.1188	-1802	5.12	4498	8562			0.852	1.178	1.478	0		0.000415269	162.699	0.30329	5.1468			1050.8	41655.4	1050.6	24837.4			277	0.15415	0.00446	-0.17348			7	75.4114	74.2968	74.8424	74.8502	0.455076
3982.84	0.79929	0.99968	0.60042				5.1386	-1787	5.14	4457	8562			0.889	1.405	1.543	0		0.000634128	192.052	0.35328	5.8077			1050.75	40530	1050.55	24758.5			276.5	0.13965	-0.00848	-0.18388			8	65.7257	62.4333	70.9878	66.3823	3.52305
3980.92	0.7992	0.99963	0.60034				5.1585	-1807	5.16	4532	8563			0.926	1.5982	1.611	0		0.00080327	204.776	0.40315	6.3499			1050.7	40718.8	1050.5	24191.5			276	0.12905	-0.01667	-0.19137			9	68.4553	60.6482	69.4443	66.1826	3.93418
3978.99	0.79915	0.99961	0.6003				5.1783	-1797	5.18	4488	8565			0.966	1.5254	1.682	0		0.00104	216.653	0.4534	6.8779			1050.65	41060	1050.45	23932.6			275.5	0.12037	-0.02237	-0.19792			10	53.3209	60.8258	55.424	56.5236	3.16098
3977.06	0.79923	0.99964	0.60037				5.1981	-1798	5.2	4487	8572			1.007	1.4198	1.756	0		0.00317	252.252	0.50353	7.3539			1050.6	40431.7	1050.4	24838.2			275	0.11246	-0.02631	-0.20271
3975.13	0.79928	0.99965	0.60041				5.2179	-1800	5.22	4468	8541			1.051	1.1884	1.834	0		0.00514	262.862	0.55255	7.7494			1050.55	41555	1050.35	25127.4			274.5	0.10271	-0.02891	-0.20614
3973.2	0.79915	0.99961	0.60033				5.2377	-1796	5.24	4465	8570			1.096	0.99385	1.915	0		0.00708	279.814	0.6029	8.0473			1050.5	41164.2	1050.3	24688.4			274	0.09702	-0.02992	-0.20893
3971.27	0.79892	0.99955	0.60017				5.2575	-1806	5.26	4459	8570			1.144	0.76855	2	0.00142		0.00903	291.438	0.65344	8.4847			1050.45	40793.4	1050.25	24403.3			273.5	0.08612	-0.03027	-0.20998
3969.34	0.79865	0.99949	0.59999				5.2773	-1833	5.28	4492	8582			1.193	0.60302	2.1206	0		0.01005	295.248	0.70219	8.5998			1050.4	41097.7	1050.2	24685.1			273	0.08135	-0.02912	-0.20842
3967.41	0.79837	0.99941	0.5998				5.2971	-1785	5.3	4471	8569			1.245	0.44365	2.1948	0		0.04915	367.757	0.75332	8.9142			1050.35	41482.2	1050.15	24342.2			272.5	0.07939	-0.03884	-0.20555
3965.49	0.79826	0.99935	0.59972				5.3169	-1808	5.32	4501	8539			1.299	0.32082	2.2717	0		0.10081	380.849	0.80198	9.6746			1050.3	41341.1	1050.1	24368.6			272	0.08412	-0.02996	-0.2022
3963.56	0.79841	0.99938	0.59983				5.3367	-1818	5.34	4462	8630			1.356	0.21011	2.3512	0		0.14936	389.358	0.85311	10.9714			1050.25	40557.7	1050.05	24020.8			271.5	0.08791	-0.02729	-0.19741
3961.63	0.7985	0.99941	0.59994				5.3565	-1817	5.36	4505	8581			1.416	0.11426	2.4335	0		0.19932	396.983	0.90243	11.647			1050.2	40621.9	1050	24545.6			271	0.09454	-0.02568	-0.1922
3959.7	0.79831	0.99936	0.59983				5.3763	-1817	5.38	4489	8578			1.478	0.04063	2.5186	0		0.24949	404.262	0.95273	12.0252			1050.15	40917.8	1049.95	24491.9			270.5	0.10323	-0.02366	-0.1873
3957.77	0.79805	0.99929	0.59964				5.3961	-1821	5.4	4529	8538			1.543	0.00222	2.6068	0		0.29959	410.93	0.99481	13.3289			1050.1	41783.4	1049.9	24633.1			270	0.11296	-0.0198	-0.18185
3955.84	0.79786	0.99923	0.59947				5.4159	-1818	5.42	4466	8552			1.611	0	2.698	0		0.34952	417.388	0.94574	11.9181			1050.05	41243.2	1049.85	24381.9			269.5	0.12244	-0.01599	-0.17995
3953.91	0.79784	0.99925	0.59944				5.4358	-1817	5.44	4533	8585			1.682	0	2.7925	0		0.39866	423.863	0.89796	11.3953			1050	41321.6	1049.8	25052.2			269	0.13105	-0.01235	-0.17069
3951.99	0.7982	0.99938	0.59969				5.4556	-1836	5.46	4507	8627			1.756	0	2.8902	0		0.44913	431.022	0.84792	10.874			1049.95	41440.1	1049.75	24775.1			268.5	0.14112	-0.00942	-0.16787
3950.06	0.79866	0.99952	0.6				5.4754	-1817	5.48	4520	8567			1.834	0	2.9914	0		0.49918	437.165	0.79608	10.3492			1049.9	41459.3	1049.7	24484.6			268	0.15172	-0.00769	-0.16474
3948.13	0.7986	0.99951	0.59988				5.4952	-1808	5.5	4502	8566			1.915	0	3.0961	0		0.54906	443.447	0.74761	10.2088			1049.85	40591.6	1049.65	24217.9			267.5	0.16332	-0.00742	-0.16002
3946.2	0.79829	0.99943	0.59962				5.515	-1825	5.52	4467	8572			2	0.00241	3.2044	0		0.59988	449.607	0.69677	10.8538			1049.8	41134.9	1049.6	24817			267	0.17303	-0.00842	-0.15414
3944.27	0.79839	0.99946	0.59977				5.5348	-1854	5.54	4500	8544			2.1206	0	3.3166	0		0.65051	456.077	0.64666	10.2781			1049.75	40132.6	1049.55	24465.7			266.5	0.18083	-0.01065	-0.14975
3942.34	0.79817	0.9994	0.59965				5.5546	-1821	5.56	4508	8561			2.1948	0	3.4326	0		0.70122	461.987	0.59721	9.7157			1049.7	40669	1049.5	24377			266	0.18735	-0.01274	-0.14593
3940.41	0.79723	0.99912	0.59892				5.5744	-1822	5.58	4510	8600			2.2717	0	3.5528	0.00166		0.74987	468.729	0.54696	9.1465			1049.65	41264.4	1049.45	24857.7			265.5	0.19127	-0.01483	-0.14285
3938.48	0.79651	0.9989	0.59831				5.5942	-1841	5.6	4513	8574			2.3512	0	3.6771	0.0047		0.80018	477.298	0.49681	8.5417			1049.6	41576.6	1049.4	25000.5			265	0.19427	-0.01728	-0.14012
3936.56	0.79652	0.99891	0.59827				5.614	-1843	5.62	4522	8600			2.4335	0	3.8058	0.00739		0.85182	484.64	0.44681	7.7925			1049.55	41058	1049.35	24453.5			264.5	0.19541	-0.02033	-0.13842
3934.63	0.79722	0.99914	0.59882				5.6338	-1833	5.64	4519	8619			2.5186	0	3.939	0.00852		0.90097	493.541	0.39722	7.0766			1049.5	40619.5	1049.3	24503.6			264	0.19596	-0.02414	-0.13801
3932.7	0.79795	0.99935	0.59942				5.6536	-1822	5.66	4522	8559			2.6068	0	4.0769	0.00817		0.94889	506.754	0.34641	6.362			1049.45	40661.4	1049.25	24670.7			263.5	0.19493	-0.02933	-0.13802
3930.77	0.79768	0.99927	0.59918				5.6734	-1851	5.68	4525	8593			2.698	0	4.2196	0.00714		0.98999	614.352	0.29639	5.4244			1049.4	40420	1049.2	24831.6			263	0.19428	-0.03569	-0.13812
3928.84	0.7969	0.99907	0.59848				5.6932	-1848	5.7	4533	8605			2.7925	0	4.3673	0.00608		0.95087	514.993	0.24621	4.8366			1049.35	40684.7	1049.15	24407.5			262.5	0.19367	-0.04268	-0.13811
3926.91	0.79684	0.9991	0.59838				5.713	-1831	5.72	4532	8576			2.8902	0	4.5201	0.00511		0.89969	495.887	0.19617	3.9702			1049.3	41264.5	1049.1	24909			262	0.19376	-0.04969	-0.13762
3924.98	0.79716	0.9992	0.5986				5.7329	-1832	5.74	4528	8625			2.9914	0	4.6784	0.00412		0.85061	486.31	0.14615	2.8742			1049.25	41304.3	1049.05	24361.6			261.5	0.19161	-0.05642	-0.1372
3923.05	0.7969	0.9991	0.59835				5.7527	-1841	5.76	4495	8614			3.0961	0	4.8421	0.00306		0.80045	478.451	0.09638	1.6082			1049.2	41018	1049	24405.3			261	0.18997	-0.06326	-0.13599
3921.13	0.79661	0.99902	0.59808				5.7725	-1839	5.78	4502	8626			3.2044	0	5.0116	0.00215		0.75027	471.125	0.04646	0.2359			1049.15	41573.9	1048.95	24510.6			260.5	0.18787	-0.07022	-0.13451
3919.2	0.79679	0.99911	0.59821				5.7923	-1840	5.8	4518	8599			3.3166	0	5.187	0.00165		0.70028	464.573					1049.1	40984.9	1048.9	24855.6			260	0.18622	-0.07723	-0.13328
3917.27	0.79652	0.99905	0.598				5.8121	-1831	5.82	4506	8591			3.4326	0.00138	5.369	0.00155		0.64857	459.386					1049.05	41732.5	1048.85	24455.1			259.5	0.18565	-0.08378	-0.13181
3915.34	0.79527	0.99865	0.59695				5.8319	-1846	5.84	4510	8626			3.5528	0.00827	5.556	0.00171		0.59946	453.823					1049	41998.8	1048.8	24587.8			259	0.18618	-0.08989	-0.13067
3913.41	0.79399	0.99824	0.59589				5.8517	-1846	5.86	4530	8596			3.6771	0.01866	5.751	0.00168		0.54979	447.324					1048.95	41475.8	1048.75	24647.8			258.5	0.18705	-0.0955	-0.12932
3911.48	0.79342	0.99807	0.59544				5.8715	-1839	5.88	4577	8618			3.8058	0.02937	5.952	0.00131		0.49951	440.832					1048.9	41317.5	1048.7	25098.2			258	0.18892	-0.10091	-0.12728
3909.55	0.79363	0.99817	0.59566				5.8913	-1859	5.9	4547	8578			3.939	0.03816	6.16	0.0006899		0.45019	433.924					1048.85	41346.4	1048.65	24843.7			257.5	0.1898	-0.10621	-0.12527
3907.62	0.79498	0.9986	0.59677				5.9111	-1848	5.92	4590	8636			4.0769	0.04432	6.376	0.00018441		0.40005	426.053					1048.8	42240.9	1048.6	24944.2			257	0.19163	-0.11137	-0.12223
3905.7	0.79735	0.9993	0.59864				5.9309	-1840	5.94	4564	8593			4.2196	0.04747	6.599	0		0.34971	418.859					1048.75	41971.8	1048.55	24716.6			256.5	0.19439	-0.11676	-0.11872
3903.77	0.79913	0.99984	0.6				5.9507	-1843	5.96	4540	8588			4.3673	0.04744	6.83	0		0.29896	411.922					1048.7	41781.8	1048.5	24607.4			256	0.19903	-0.12244	-0.11517
3901.84	0.79906	0.99988	0.59993				5.9705	-1864	5.98	4555	8632			4.5201	0.04454	7.069	1.7578e-05		0.24961	405.27					1048.65	42017.9	1048.45	24494.5			255.5	0.20397	-0.1285	-0.11194
3899.91	0.79762	0.9995	0.5988				5.9903	-1853	6	4558	8589			4.6784	0.04034	7.317	0.0001802		0.20002	397.773					1048.6	42297.3	1048.4	24760.2			255	0.21079	-0.13499	-0.10944
3897.98	0.79551	0.99886	0.5971				6.0102	-1849	6.02	4552	8595			4.8421	0.03611	7.573	0.00050183		0.15082	389.643					1048.55	42226.7	1048.35	24422.9			254.5	0.21661	-0.14175	-0.10691
3896.05	0.79421	0.99844	0.59604				6.03	-1838	6.04	4563	8607			5.0116	0.0321	7.8379	0.00091978		0.09966	380.116					1048.5	41695.9	1048.3	24317.3			254	0.22291	-0.14851	-0.10442
3894.12	0.79463	0.99854	0.59638				6.0498	-1851	6.06	4551	8597			5.187	0.02824	8.1122	0.00122		0.04945	367.508					1048.45	42234.5	1048.25	24885.9			253.5	0.22888	-0.15577	-0.10277
3892.19	0.79548	0.99878	0.59701				6.0696	-1858	6.08	4581	8614			5.369	0.02477	8.3961	0.00133								1048.4	42656.6	1048.2	25080.3			253	0.23504	-0.16306	-0.10121
3890.27	0.79496	0.99861	0.59655				6.0894	-1850	6.1	4563	8582			5.556	0.02266	8.69	0.00136								1048.35	42234.9	1048.15	25192.5			252.5	0.23879	-0.17062	-0.10082
3888.34	0.79457	0.9985	0.59631				6.1092	-1844	6.12	4591	8600			5.751	0.02041	8.9941	0.00146								1048.3	42091.1	1048.1	24469.7			252	0.23979	-0.17871	-0.10113
3886.41	0.79541	0.99881	0.59706				6.129	-1854	6.14	4623	8588			5.952	0.01805	9.3089	0.00167								1048.25	42720.2	1048.05	24215.4			251.5	0.23899	-0.18926	-0.10245
3884.48	0.79601	0.99904	0.59753				6.1488	-1857	6.16	4624	8601			6.16	0.01549	9.6347	0.0018								1048.2	43227.4	1048	24341.7			251	0.23699	-0.20162	-0.10477
3882.55	0.79613	0.99909	0.59759				6.1686	-1856	6.18	4603	8562			6.376	0.0135	9.972	0.00181								1048.15	43392.5	1047.95	24499			250.5	0.23237	-0.21666	-0.10906
3880.62	0.79567	0.99894	0.59721				6.1884	-1868	6.2	4654	8623			6.599	0.01287	10.321	0.0017								1048.1	42526.2	1047.9	25052.2			250	0.22567	-0.23447	-0.1156
3878.69	0.79415	0.99841	0.59591				6.2082	-1856	6.22	4622	8601			6.83	0.01338	10.682	0.00151								1048.05	42656.2	1047.85	25255.1			249.5	0.21687	-0.25552	-0.12459
3876.76	0.79365	0.99818	0.59542				6.228	-1853	6.24	4631	8607			7.069	0.01421	11.056	0.0012								1048	43493.8	1047.8	24963.4			249	0.20485	-0.28039	-0.13473
3874.84	0.79491	0.99853	0.59639				6.2478	-1849	6.26	4685	8582			7.317	0.01477	11.443	0.00087684								1047.95	43858.2	1047.75	24913.6			248.5	0.18978	-0.30785	-0.14729
3872.91	0.79648	0.99903	0.59766				6.2676	-1863	6.28	4680	8633			7.573	0.01534	11.8436	0.00060696								1047.9	43989.4	1047.7	25238.4			248	0.17289	-0.33747	-0.16172
3870.98	0.7973	0.99932	0.59836				6.2874	-1847	6.3	4661	8661			7.8379	0.01571	12.2581	0.00045528								1047.85	43622	1047.65	25432.1			247.5	0.15276	-0.36947	-0.17964
3869.05	0.79663	0.99913	0.59781				6.3073	-1881	6.32	4674	8643			8.1122	0.01531	12.6871	0.0004013								1047.8	44915.6	1047.6	25345.5			247	0.13123	-0.40485	-0.20028
3867.12	0.79572	0.99881	0.59707				6.3271	-1865	6.34	4701	8588			8.3961	0.01399	13.1312	0.00040736								1047.75	44737.3	1047.55	25306.7			246.5	0.10523	-0.44204	-0.22357
3865.19	0.79584	0.99883	0.5972				6.3469	-1872	6.36	4692	8601			8.69	0.01204	13.5908	0.00040101								1047.7	45144.8	1047.5	25752.4			246	0.07544	-0.4826	-0.2493
3863.26	0.79537	0.99871	0.59678				6.3667	-1871	6.38	4752	8618			8.9941	0.00983	14.0664	0.00036918								1047.65	45409.7	1047.45	26205.3			245.5	0.04112	-0.52373	-0.27915
3861.33	0.79378	0.99823	0.59542				6.3865	-1863	6.4	4762	8603			9.3089	0.00781	14.5588	0.00032558								1047.6	45271.3	1047.4	25135.7			245	0.00255	-0.56553	-0.31257
3859.41	0.79311	0.99802	0.59482				6.4063	-1863	6.42	4809	8620			9.6347	0.00637	15.0683	0.00024323								1047.55	45338.8	1047.35	25136.1			244.5	-0.04177	-0.61029	-0.35043
3857.48	0.79433	0.99839	0.59579				6.4261	-1855	6.44	4788	8588			9.972	0.00546	15.5957	0.00016767								1047.5	45948.2	1047.3	25204.9			244	-0.09147	-0.65702	-0.39125
3855.55	0.79732	0.9993	0.59823				6.4459	-1850	6.46	4845	8592			10.321	0.00479	16.1416	0.00012757								1047.45	45280.9	1047.25	25727.4			243.5	-0.14736	-0.7091	-0.43524
3853.62	0.79957	1	0.6				6.4657	-1873	6.48	4809	8622			10.682	0.00469	16.7065	0.00011285								1047.4	45089.8	1047.2	25366.9			243	-0.2098	-0.76451	-0.48187
3851.69	0.79707	0.99926	0.59793				6.4855	-1861	6.5	4832	8591			11.056	0.00485	17.2912	0.0001003								1047.35	46212.1	1047.15	25714.4			242.5	-0.27828	-0.82388	-0.53117
3849.76	0.7935	0.99817	0.59505				6.5053	-1834	6.52	4882	8627			11.443	0.0053	17.8964	8.2175e-05								1047.3	46638.6	1047.1	25993.2			242	-0.35133	-0.88789	-0.58397
3847.83	0.79185	0.99766	0.59377				6.5251	-1846	6.54	4903	8640			11.8436	0.00547	18.5228	7.4476e-05								1047.25	48172	1047.05	25742.8			241.5	-0.42945	-0.95463	-0.64203
3845.9	0.79226	0.99778	0.5942				6.5449	-1854	6.56	4935	8625			12.2581	0.00506	19.1711	8.405e-05								1047.2	48446.2	1047	25811.7			241	-0.51335	-1.0221	-0.70518
3843.98	0.79399	0.99832	0.59569				6.5647	-1846	6.58	4986	8599			12.6871	0.00435	19.8421	7.0078e-05								1047.15	48853.9	1046.95	25893.3			240.5	-0.60467	-1.08753	-0.77363
3842.05	0.79607	0.99899	0.59742				6.5846	-1817	6.6	5018	8599			13.1312	0.00366	20.5366	5.9122e-05								1047.1	48871.9	1046.9	26083			240	-0.70265	-1.14526	-0.84777
3840.12	0.7978	0.99949	0.59886				6.6044	-1813	6.62	5024	8630			13.5908	0.00305	21.2553	5.5128e-05								1047.05	49568.9	1046.85	26431.4			239.5	-0.80639	-1.20777	-0.92651
3838.19	0.79804	0.99952	0.59907				6.6242	-1817	6.64	5045	8611			14.0664	0.0026	21.9993	5.7567e-05								1047	51531.6	1046.8	26449.7			239	-0.91533	-1.26844	-1.00953
3836.26	0.79662	0.9991	0.59789				6.644	-1804	6.66	5119	8639			14.5588	0.00251	22.7693	3.8605e-05								1046.95	51110.7	1046.75	26606.6			238.5	-1.03029	-1.3445	-1.09731
3834.33	0.79517	0.99866	0.59674				6.6638	-1807	6.68	5177	8605			15.0683	0.0029	23.5662	3.0463e-05								1046.9	51162.7	1046.7	26229.6			238	-1.15075	-1.43671	-1.19021
3832.4	0.79415	0.99828	0.59593				6.6836	-1803	6.7	5228	8640			15.5957	0.00336	24.391	3.2264e-05								1046.85	51821.7	1046.65	27005			237.5	-1.27669	-1.51607	-1.29026
3830.47	0.79342	0.99801	0.59531				6.7034	-1794	6.72	5316	8628			16.1416	0.00355	25.2447	4.0089e-05								1046.8	53164.2	1046.6	27046.3			237	-1.40867	-1.62	-1.39867
3828.55	0.79337	0.99801	0.59527				6.7232	-1805	6.74	5404	8652			16.7065	0.00347	26.1282	7.6719e-05								1046.75	54259.7	1046.55	27616.8			236.5	-1.54567	-1.74436	-1.5149
3826.62	0.79375	0.99816	0.59562				6.743	-1773	6.76	5415	8581			17.2912	0.00321	27.0427	0.0001357								1046.7	53818.9	1046.5	28424.5			236	-1.68776	-1.84018	-1.63621
3824.69	0.79456	0.99839	0.59634				6.7628	-1778	6.78	5542	8630			17.8964	0.00281	27.9892	0.00016389								1046.65	55041.3	1046.45	27711.9			235.5	-1.83467	-1.8765	-1.76355
3822.76	0.79659	0.99895	0.59803				6.7826	-1769	6.8	5620	8637			18.5228	0.00232	28.9689	0.00012804								1046.6	54560.3	1046.4	27633.5			235	-1.989	-1.93081	-1.89733
3820.83	0.79809	0.99936	0.59922				6.8024	-1734	6.82	5747	8619			19.1711	0.00187	29.9828	4.579e-05								1046.55	56947.8	1046.35	28339.4			234.5	-2.14976	-1.99388	-2.03478
3818.9	0.79731	0.99911	0.59854				6.8222	-1728	6.84	5914	8586			19.8421	0.00161	31.0322	0								1046.5	57381.7	1046.3	28349.7			234	-2.31825	-2.04244	-2.17796
3816.97	0.79609	0.99876	0.59755				6.842	-1723	6.86	6122	8641			20.5366	0.00139	32.1183	0								1046.45	57837.3	1046.25	28855.6			233.5	-2.49258	-2.07549	-2.32707
3815.04	0.79419	0.99821	0.59601				6.8618	-1660	6.88	6208	8614			21.2553	0.00099794	33.2424	0								1046.4	58699	1046.2	28722.5			233	-2.67254	-2.11458	-2.48341
3813.12	0.7921	0.99761	0.59434				6.8817	-1658	6.9	6409	8671			21.9993	0.0004814										1046.35	59987.8	1046.15	29049.3			232.5	-2.85974	-2.15706	-2.64382
3811.19	0.79151	0.99746	0.59394				6.9015	-1634	6.92	6482	8633			22.7693	0										1046.3	60489.6	1046.1	29595.7			232	-3.0516	-2.13669	-2.80539
3809.26	0.79262	0.99781	0.59495				6.9213	-1566	6.94	6757	8606			23.5662	0										1046.25	61218.1	1046.05	29570.9			231.5	-3.25429	-2.06406	-2.96673
3807.33	0.7942	0.99825	0.59627				6.9411	-1533	6.96	7000	8599			24.391	0.00258										1046.2	61243	1046	29743.2			231	-3.46409	-1.98945	-3.13077
3805.4	0.79508	0.99846	0.59693				6.9609	-1467	6.98	7239	8595			25.2447	0.00911										1046.15	61740	1045.95	29985.5			230.5	-3.68118	-1.91319	-3.30057
3803.47	0.79634	0.99884	0.59792				6.9807	-1408	7	7477	8643			26.1282	0.01428										1046.1	64067.4	1045.9	30665			230	-3.90478	-1.8869	-3.46911
3801.54	0.79719	0.99911	0.59857				7.0005	-1350	7.02	7823	8637			27.0427	0.01484										1046.05	64417.6	1045.85	30845.4			229.5	-4.13456	-1.8748	-3.63269
3799.61	0.79601	0.99875	0.59759				7.0203	-1265	7.04	8148	8607			27.9892	0.01276										1046	64670	1045.8	30851.9			229	-4.3682	-1.82862	-3.79341
3797.69	0.79454	0.9983	0.59642				7.0401	-1235	7.06	8662	8607			28.9689	0.01021										1045.95	64873.9	1045.75	31175.8			228.5	-4.6086	-1.85296	-3.94918
3795.76	0.79304	0.99783	0.59519				7.0599	-1100	7.08	9016	8652			29.9828	0.00845										1045.9	65170.6	1045.7	31447.2			228	-4.85238	-1.88968	-4.10259
3793.83	0.79142	0.99736	0.59383				7.0797	-984	7.1	9633	8616			31.0322	0.009										1045.85	65315	1045.65	31465.4			227.5	-5.0949	-1.99484	-4.25455
3791.9	0.79056	0.99714	0.59309				7.0995	-834	7.12	10066	8639			32.1183	0.01155										1045.8	67138.4	1045.6	32132.3			227	-5.33536	-2.09647	-4.40225
3789.97	0.79051	0.99714	0.59303				7.1193	-632	7.14	10793	8612			33.2424	0.0118										1045.75	66349.4	1045.55	32419.6			226.5	-5.57054	-2.17781	-4.55116
3788.04	0.79104	0.99729	0.59345				7.1391	-517	7.16	11546	8622														1045.7	68502	1045.5	32786.3			226	-5.80078	-2.20264	-4.69513
3786.11	0.79178	0.99751	0.5941				7.159	-269	7.18	12271	8621														1045.65	67887.7	1045.45	32568.1			225.5	-6.02673	-2.2393	-4.84107
3784.18	0.79201	0.9976	0.59431				7.1788	-6	7.2	13132	8638														1045.6	69027.7	1045.4	32940.5			225	-6.24619	-2.26253	-4.9856
3782.26	0.79214	0.99765	0.59441				7.1986	271	7.22	14262	8640														1045.55	69492.2	1045.35	33777.9			224.5	-6.45263	-2.28555	-5.12113
3780.33	0.79263	0.99777	0.59476				7.2184	684	7.24	15188	8650														1045.5	69221.5	1045.3	33789.1			224	-6.65011	-2.24624	-5.25398
3778.4	0.79224	0.99759	0.59438				7.2382	1130	7.26	16471	8648														1045.45	69440	1045.25	33875			223.5	-6.83131	-2.16429	-5.39751
3776.47	0.79103	0.99717	0.59333				7.258	1647	7.28	17806	8601														1045.4	69399.8	1045.2	33689.5			223	-7.0001	-2.07906	-5.54039
3774.54	0.79066	0.99707	0.59298				7.2778	2207	7.3	19329	8572														1045.35	69987.3	1045.15	33832.3			222.5	-7.15969	-1.93789	-5.68359
3772.61	0.79165	0.99741	0.59377				7.2976	3020	7.32	20074	8614														1045.3	69735.4	1045.1	34272.6			222	-7.30938	-1.82531	-5.82655
3770.68	0.79308	0.9979	0.59494				7.3174	3613	7.34	19547	8623														1045.25	68790	1045.05	34058.6			221.5	-7.44918	-1.74182	-5.96511
3768.75	0.79349	0.99807	0.59532				7.3372	4145	7.36	17654	8601														1045.2	69078.3	1045	34740.4			221	-7.57713	-1.66406	-6.09681
3766.83	0.79309	0.99795	0.59499				7.357	4277	7.38	14875	8625														1045.15	68935.2	1044.95	34550.2			220.5	-7.69481	-1.57266	-6.23483
3764.9	0.79245	0.99772	0.5944				7.3768	4421	7.4	12156	8649														1045.1	68071.3	1044.9	34257			220	-7.80619	-1.49457	-6.36732
3762.97	0.79221	0.99765	0.59412				7.3966	3811	7.42	10035	8640														1045.05	67594.5	1044.85	34052.6			219.5	-7.91041	-1.38551	-6.49495
3761.04	0.7932	0.99801	0.59487				7.4164	2994	7.44	8955	8634														1045	68088.7	1044.8	34026.4			219	-8.01051	-1.21211	-6.62989
3759.11	0.79435	0.99838	0.59572				7.4362	2278	7.46	8102	8652														1044.95	68277	1044.75	34042.7			218.5	-8.10305	-1.08136	-6.76565
3757.18	0.79435	0.99836	0.59566				7.4561	1339	7.48	7525	8629														1044.9	66568.2	1044.7	35166.1			218	-8.20245	-0.88045	-6.89559
3755.25	0.79478	0.99849	0.59597				7.4759	500	7.5	6953	8640														1044.85	66445.2	1044.65	34426.4			217.5	-8.30844	-0.60164	-7.03039
3753.33	0.79719	0.99919	0.59784				7.4957	-89	7.52	6553	8658														1044.8	66085.4	1044.6	33997			217	-8.42423	-0.29009	-7.17952
3751.4	0.79999	1	0.6				7.5155	-462	7.54	6337	8636														1044.75	64717.6	1044.55	33738.5			216.5	-8.55301	-0.02869	-7.30623
3749.47	0.79977	0.99995	0.59982				7.5353	-814	7.56	6115	8655														1044.7	63675	1044.5	33586.7			216	-8.68298	0.17812	-7.40264
3747.54	0.79858	0.99961	0.59898				7.5551	-1062	7.58	5791	8641														1044.65	64163.8	1044.45	33800.3			215.5	-8.8226	0.38533	-7.48808
3745.61	0.79836	0.99953	0.59891				7.5749	-1220	7.6	5668	8601														1044.6	62444.5	1044.4	33478.8			215	-8.97676	0.52072	-7.59556
3743.68	0.79719	0.9992	0.59793				7.5947	-1340	7.62	5585	8629														1044.55	62371.6	1044.35	33676.1			214.5	-9.13237	0.71976	-7.71806
3741.75	0.79547	0.99872	0.59644				7.6145	-1420	7.64	5537	8624														1044.5	61276.8	1044.3	33183.2			214	-9.30466	0.90938	-7.80987
3739.82	0.79539	0.99869	0.59634				7.6343	-1574	7.66	5448	8620														1044.45	60716.5	1044.25	32351.8			213.5	-9.48173	1.02649	-7.87358
3737.9	0.79745	0.99926	0.59798				7.6541	-1549	7.68	5388	8670														1044.4	59865.6	1044.2	32479.4			213	-9.66871	1.1	-7.97251
3735.97	0.8	1	0.6				7.6739	-1691	7.7	5213	8643														1044.35	59077.4	1044.15	32576.8			212.5	-9.86844	1.12058	-8.04618
3734.04	0.7995	0.99983	0.59958				7.6937	-1661	7.72	5190	8635														1044.3	58487.4	1044.1	31531.9			212	-10.0727	1.2319	-8.05563
3732.11	0.79613	0.99879	0.59687				7.7135	-1688	7.74	5063	8615														1044.25	56882.7	1044.05	31258.1			211.5	-10.2629	1.29676	-8.11102
3730.18	0.79368	0.99802	0.59496				7.7334	-1742	7.76	5016	8654														1044.2	56257	1044	31088.7			211	-10.4473	1.29329	-8.06777
3728.25	0.79348	0.99796	0.5949				7.7532	-1738	7.78	5067	8676														1044.15	55725.2	1043.95	30597.8			210.5	-10.619	1.11475	-7.91569
3726.32	0.79455	0.99828	0.59585				7.773	-1781	7.8	4986	8603														1044.1	54261.6	1043.9	30225.6			210	-10.7551	0.87656	-7.74638
3724.39	0.79513	0.99844	0.59637				7.7928	-1760	7.82	4952	8589														1044.05	53866.1	1043.85	30124.9			209.5	-10.8408	0.57856	-7.56036
3722.47	0.79467	0.9983	0.59606				7.8126	-1784	7.84	4903	8619														1044	53214.5	1043.8	30022.1			209	-10.8894	0.24515	-7.3513
3720.54	0.79362	0.99802	0.59527				7.8324	-1796	7.86	4882	8646														1043.95	51873.5	1043.75	29833.9			208.5	-10.9279	-0.20996	-7.13465
3718.61	0.79266	0.99775	0.59453				7.8522	-1822	7.88	4864	8571														1043.9	51541.6	1043.7	29584.8			208	-10.9508	-0.78948	-6.92341
3716.68	0.79258	0.99768	0.59449				7.872	-1828	7.9	4889	8633														1043.85	51094.4	1043.65	29301.1			207.5	-10.9416	-1.45939	-6.75178
3714.75	0.79408	0.99808	0.59572				7.8918	-1792	7.92	4846	8677														1043.8	49532.3	1043.6	28893.9			207	-10.8892	-2.10747	-6.54719
3712.82	0.79674	0.99891	0.59784				7.9116	-1815	7.94	4794	8639														1043.75	49273.4	1043.55	29116			206.5	-10.7642	-2.88745	-6.32011
3710.89	0.79744	0.99917	0.59832				7.9314	-1824	7.96	4831	8599														1043.7	49028.3	1043.5	28691.3			206	-10.6024	-3.62354	-6.05837
3708.96	0.79488	0.99839	0.59628				7.9512	-1838	7.98	4786	8640														1043.65	49003.6	1043.45	27885.4			205.5	-10.3499	-4.38204	-5.78009
3707.04	0.79226	0.99762	0.59428				7.971	-1851	8	4759	8656														1043.6	47615	1043.4	27850.9			205	-10.0001	-5.06352	-5.49587
3705.11	0.79136	0.99741	0.59361				7.9908	-1837	8.02	4786	8637														1043.55	46727	1043.35	27386.1			204.5	-9.59229	-5.77178	-5.15545
3703.18	0.79165	0.99759	0.59379				8.0106	-1862	8.04	4702	8608														1043.5	46278.5	1043.3	27651.9			204	-9.11975	-6.31441	-4.87603
3701.25	0.79126	0.99755	0.59336				8.0305	-1830	8.06	4699	8586														1043.45	46044.8	1043.25	27115.4			203.5	-8.62506	-6.51397	-4.69276
3699.32	0.78985	0.99718	0.59218				8.0503	-1854	8.08	4688	8645														1043.4	45047.4	1043.2	27185.3			203	-8.02676	-6.61294	-4.55273
3697.39	0.78883	0.99694	0.59137				8.0701	-1856	8.1	4681	8625														1043.35	45725.3	1043.15	27052.6			202.5	-7.37266	-6.52924	-4.54387
3695.46	0.78874	0.997	0.5913				8.0899	-1872	8.12	4657	8578														1043.3	44646.2	1043.1	26382			202	-6.61333	-6.03221	-4.70789
3693.53	0.78992	0.99743	0.59225				8.1097	-1889	8.14	4692	8589														1043.25	43684.8	1043.05	26917.4			201.5	-5.74965	-5.43285	-4.21472
3691.61	0.79231	0.9982	0.59418				8.1295	-1875	8.16	4631	8640														1043.2	43547.4	1043	26543			201	-4.79869	-4.6878	-3.85364
3689.68	0.79353	0.99861	0.59516				8.1493	-1855	8.18	4632	8621														1043.15	42334.4	1042.95	26132.5			200.5	-3.76787	-3.7079	-2.94639
3687.75	0.79139	0.99795	0.59339				8.1691	-1881	8.2	4598	8621														1043.1	42989.6	1042.9	26320.4			200	-2.66454	-3.06136	-1.21263
3685.82	0.78866	0.99712	0.5912				8.1889	-1875	8.22	4639	8616														1043.05	43570.9	1042.85	25968.4			199.5	-1.47872	-2.10832	-0.96183
3683.89	0.78761	0.9968	0.5904				8.2087	-1855	8.24	4595	8591														1043	42738.6	1042.8	25828.9			199	-0.24786	-0.8413	-0.73097
3681.96	0.78835	0.99699	0.59105				8.2285	-1884	8.26	4574	8576														1042.95	42381.9	1042.75	26048.9			198.5	1.06275	0.83777	-0.54344
3680.03	0.79017	0.99754	0.59253				8.2483	-1897	8.28	4611	8598														1042.9	42216.8	1042.7	25769			198	2.32683	3.06401	-0.34891
3678.1	0.79242	0.99834	0.59429				8.2681	-1901	8.3	4564	8638														1042.85	41734.8	1042.65	25846.7			197.5	3.60183	4.90078	-0.30349
3676.18	0.79418	0.99902	0.59561				8.2879	-1897	8.32	4562	8570														1042.8	41528.3	1042.6	25741			197	4.89619	8.1543	-0.24903
3674.25	0.79362	0.99881	0.59509				8.3078	-1898	8.34	4585	8673														1042.75	41900.1	1042.55	25344			196.5	6.30401	9.97474	-0.26916
3672.32	0.7928	0.99845	0.59444				8.3276	-1876	8.36	4565	8615														1042.7	41839	1042.5	25545.6			196	7.77528	12.068	-0.12184
3670.39	0.79259	0.99832	0.59426				8.3474	-1887	8.38	4541	8662														1042.65	41464.4	1042.45	25670.5			195.5	8.52159	13.9826	0.20845
3668.46	0.79052	0.99766	0.59254				8.3672	-1918	8.4	4554	8631														1042.6	41346.7	1042.4	25056.5			195	10.3761	15.7072	0.58748
3666.53	0.7878	0.99685	0.59036				8.387	-1895	8.42	4527	8610														1042.55	41225.5	1042.35	24823.2			194.5	11.3869	17.1762	0.86419
3664.6	0.78641	0.99645	0.58925				8.4068	-1902	8.44	4545	8644														1042.5	41539.7	1042.3	24978.8			194	12.2498	18.2362	1.03608
3662.67	0.78619	0.99641	0.58902				8.4266	-1914	8.46	4498	8581														1042.45	41642.4	1042.25	25157.6			193.5	12.9845	19.0916	1.34697
3660.75	0.78674	0.99654	0.58939				8.4464	-1909	8.48	4533	8640														1042.4	41325.9	1042.2	24743.9			193	13.5544	20.4115	2.01198
3658.82	0.7881	0.99687	0.59042				8.4662	-1901	8.5	4524	8605														1042.35	41431.4	1042.15	24869.7			192.5	13.8341	22.2479	2.7932
3656.89	0.78969	0.99722	0.59168				8.486	-1915	8.52	4517	8630														1042.3	41333.9	1042.1	24717			192	13.9915	22.4228	2.84394
3654.96	0.79068	0.99738	0.59249				8.5058	-1911	8.54	4528	8617														1042.25	40325.9	1042.05	25608.6			191.5	13.7596	18.8808	-0.46518
3653.03	0.79257	0.99786	0.59408				8.5256	-1898	8.56	4522	8605														1042.2	40289.4	1042	25644.5			191	13.3614	13.9844	-11.4319
3651.1	0.79683	0.99911	0.59756				8.5454	-1903	8.58	4508	8625														1042.15	40881.4	1041.95	24450.2			190.5	18.2404	11.8302	-26.1417
3649.17	0.8	1	0.6				8.5652	-1914	8.6	4556	8647														1042.1	41529.4	1041.9	24602.6			190	-0.64848	-24.2765	-58.088
3647.24	0.79765	0.99917	0.59795				8.585	-1922	8.62	4504	8636														1042.05	41245.5	1041.85	25284.3
3645.32	0.79401	0.99801	0.59499				8.6049	-1912	8.64	4502	8617														1042	40783	1041.8	25189.4
3643.39	0.79233	0.99747	0.59364				8.6247	-1913	8.66	4490	8599														1041.95	40974.3	1041.75	25192.7
3641.46	0.79216	0.99735	0.59348				8.6445	-1921	8.68	4483	8550														1041.9	40547.2	1041.7	24306.2
3639.53	0.79242	0.9973	0.59365				8.6643	-1914	8.7	4492	8594														1041.85	40602.1	1041.65	24775.6
3637.6	0.7929	0.99734	0.59403				8.6841	-1944	8.72	4467	8643														1041.8	40140.1	1041.6	24387.9
3635.67	0.79381	0.99758	0.59479				8.7039	-1930	8.74	4476	8643														1041.75	40506.8	1041.55	25336.8
3633.74	0.79517	0.99799	0.59592				8.7237	-1925	8.76	4459	8609														1041.7	40747.3	1041.5	24541.9
3631.81	0.79731	0.99865	0.59768				8.7435	-1916	8.78	4478	8587														1041.65	40995.1	1041.45	25187.3
3629.89	0.79991	0.99945	0.59976				8.7633	-1910	8.8	4468	8654														1041.6	40508	1041.4	24687.5
3627.96	0.79963	0.99937	0.59941				8.7831	-1907	8.82	4463	8628														1041.55	40400.2	1041.35	24710.2
3626.03	0.79699	0.99857	0.59722				8.8029	-1931	8.84	4441	8579														1041.5	39527.5	1041.3	24711
3624.1	0.79591	0.99823	0.59634				8.8227	-1935	8.86	4492	8617														1041.45	39914.8	1041.25	24353.8
3622.17	0.79713	0.99859	0.59733				8.8425	-1934	8.88	4478	8624														1041.4	40109.6	1041.2	24460.9
3620.24	0.79935	0.99924	0.59914				8.8623	-1914	8.9	4439	8583														1041.35	40137.5	1041.15	24534.5
3618.31	0.80011	0.99939	0.5998				8.8822	-1904	8.92	4434	8625														1041.3	39840.7	1041.1	24370.9
3616.38	0.79974	0.99919	0.59954				8.902	-1914	8.94	4445	8601														1041.25	40167.5	1041.05	24695.2
3614.46	0.7998	0.99917	0.59958				8.9218	-1928	8.96	4440	8612														1041.2	39906.5	1041	24732.4
3612.53	0.79971	0.9991	0.59946				8.9416	-1921	8.98	4462	8604														1041.15	40099.9	1040.95	24270
3610.6	0.79938	0.99899	0.59924				8.9614	-1920	9	4414	8617														1041.1	39950.9	1040.9	24607.1
3608.67	0.79912	0.99895	0.5991				8.9812	-1918	9.02	4424	8560														1041.05	39866.8	1040.85	24798.4
3606.74	0.79804	0.99871	0.59821				9.001	-1927	9.04	4415	8614														1041	40242.4	1040.8	24714.6
3604.81	0.7968	0.99843	0.5972				9.0208	-1909	9.06	4439	8594														1040.95	39954.7	1040.75	24564.2
3602.88	0.79675	0.99845	0.59722				9.0406	-1934	9.08	4443	8651														1040.9	40304.1	1040.7	24723.2
3600.95	0.7974	0.99863	0.59778				9.0604	-1927	9.1	4421	8571														1040.85	40341.6	1040.65	24644.9
3599.03	0.79777	0.99875	0.59804				9.0802	-1915	9.12	4468	8616														1040.8	39949.4	1040.6	24215.9
3597.1	0.79809	0.99893	0.59828				9.1	-1912	9.14	4439	8639														1040.75	40618.6	1040.55	24356.7
3595.17	0.7982	0.99905	0.59844				9.1198	-1931	9.16	4424	8628														1040.7	39628.6	1040.5	24801.7
3593.24	0.7976	0.99887	0.59803				9.1396	-1921	9.18	4447	8628														1040.65	40525.5	1040.45	24548.6
3591.31	0.79748	0.99877	0.59795				9.1594	-1929	9.2	4445	8615														1040.6	40051.5	1040.4	24887.9
3589.38	0.79896	0.9992	0.59915				9.1793	-1920	9.22	4449	8609														1040.55	39710.4	1040.35	24259.8
3587.45	0.8	0.99957	0.6				9.1991	-1932	9.24	4471	8617														1040.5	40389.8	1040.3	24297.3
3585.52	0.79844	0.99913	0.59883				9.2189	-1937	9.26	4435	8637														1040.45	40503.7	1040.25	24459.3
3583.6	0.79649	0.99852	0.59739				9.2387	-1928	9.28	4420	8555														1040.4	40208.1	1040.2	24382.2
3581.67	0.79569	0.99827	0.59685				9.2585	-1935	9.3	4431	8582														1040.35	40039.6	1040.15	24444.4
3579.74	0.7955	0.99822	0.59672				9.2783	-1928	9.32	4446	8612														1040.3	40312.4	1040.1	24269.3
3577.81	0.79536	0.99819	0.5966				9.2981	-1936	9.34	4382	8565														1040.25	39731.8	1040.05	23553.9
3575.88	0.79516	0.99816	0.5965				9.3179	-1940	9.36	4438	8622														1040.2	39575.7	1040	24502.4
3573.95	0.79496	0.99816	0.59647				9.3377	-1921	9.38	4443	8589														1040.15	39559.5	1039.95	24271.3
3572.02	0.79533	0.99833	0.59688				9.3575	-1932	9.4	4460	8609														1040.1	39438	1039.9	23952.6
3570.09	0.79716	0.99896	0.59846				9.3773	-1944	9.42	4417	8594														1040.05	39657	1039.85	24526.9
3568.17	0.7998	0.99986	0.60061				9.3971	-1922	9.44	4442	8601														1040	39482.8	1039.8	24693
3566.24	0.8	1	0.60075				9.4169	-1943	9.46	4406	8589														1039.95	39267.6	1039.75	24496.7
3564.31	0.7979	0.99931	0.59913				9.4367	-1909	9.48	4453	8601														1039.9	38715.1	1039.7	24235.4
3562.38	0.79617	0.99871	0.59788				9.4566	-1939	9.5	4473	8582														1039.85	39554.3	1039.65	24293.3
3560.45	0.79538	0.9984	0.59736				9.4764	-1924	9.52	4421	8603														1039.8	39648.5	1039.6	24623.1
3558.52	0.79495	0.99822	0.5971				9.4962	-1933	9.54	4439	8615														1039.75	39341.9	1039.55	24633.4
3556.59	0.79503	0.99824	0.59725				9.516	-1935	9.56	4444	8619														1039.7	39621.7	1039.5	24168.4
3554.66	0.79577	0.99851	0.59794				9.5358	-1934	9.58	4418	8565														1039.65	39000.5	1039.45	24337.7
3552.74	0.79642	0.99876	0.59854				9.5556	-1937	9.6	4423	8608														1039.6	40066.8	1039.4	24068.5
3550.81	0.79649	0.99879	0.59865				9.5754	-1930	9.62	4439	8518														1039.55	39225.7	1039.35	24056.1
3548.88	0.79693	0.99887	0.59904				9.5952	-1936	9.64	4485	8589														1039.5	39728.8	1039.3	24047.1
3546.95	0.79793	0.99915	0.59986				9.615	-1916	9.66	4409	8584														1039.45	39763.2	1039.25	24389.9
3545.02	0.79803	0.99921	0.59998				9.6348	-1928	9.68	4452	8601														1039.4	39581.8	1039.2	24307.2
3543.09	0.79697	0.9989	0.59916				9.6546	-1944	9.7	4444	8623														1039.35	39729.5	1039.15	24245.2
3541.16	0.79604	0.99858	0.59844				9.6744	-1929	9.72	4424	8604														1039.3	39511.3	1039.1	23852.5
3539.24	0.79594	0.99849	0.59842				9.6942	-1922	9.74	4463	8591														1039.25	39291.3	1039.05	24375.9
3537.31	0.79627	0.99857	0.59876				9.714	-1936	9.76	4456	8604														1039.2	39319.1	1039	24404.8
3535.38	0.79633	0.99862	0.59887				9.7338	-1919	9.78	4450	8579														1039.15	39467.9	1038.95	24258
3533.45	0.7963	0.99866	0.59887				9.7537	-1923	9.8	4469	8578														1039.1	39386.9	1038.9	24197.9
3531.52	0.79679	0.99885	0.59925				9.7735	-1921	9.82	4467	8577														1039.05	39520.2	1038.85	24120
3529.59	0.79764	0.99915	0.59995				9.7933	-1925	9.84	4482	8565														1039	39116.8	1038.8	24187.6
3527.66	0.79822	0.99937	0.60045				9.8131	-1927	9.86	4502	8570														1038.95	39113	1038.75	24051.2
3525.73	0.79837	0.99944	0.60063				9.8329	-1929	9.88	4500	8596														1038.9	39759.4	1038.7	23793.7
3523.81	0.79816	0.99937	0.60051				9.8527	-1923	9.9	4507	8590														1038.85	39584.7	1038.65	24088.5
3521.88	0.79752	0.99917	0.60003				9.8725	-1924	9.92	4511	8597														1038.8	39278.4	1038.6	24152.1
3519.95	0.79688	0.99899	0.5995				9.8923	-1919	9.94	4551	8578														1038.75	38740.9	1038.55	23913.4
3518.02	0.7966	0.99891	0.59922				9.9121	-1921	9.96	4570	8582														1038.7	38433	1038.5	24050.9
3516.09	0.79655	0.99889	0.59918				9.9319	-1931	9.98	4652	8564														1038.65	38563	1038.45	24386
3514.16	0.79674	0.99893	0.59933				9.9517	-1931	10	4658	8532														1038.6	39151.9	1038.4	24112.5
[truncated: 1,770 more rows]

## Sheet: Suppl Fig 14
Suppl Fig 14
[truncated: 16 more rows]

## Sheet: Suppl Fig 15
Suppl Fig 15
	Time (h)	Relative activity (%)
[truncated: 10 more rows]
